# Supplementary material for: The transcriptional landscape of Shh medulloblastoma
Source: Nat Commun. 2021 Mar 19;12:1749. doi: 10.1038/s41467-021-21883-0 (PMC7979819; doi:10.1038/s41467-021-21883-0)
Supplement: Supplementary file 3 — Supplementary Data 1 [file 41467_2021_21883_MOESM3_ESM.xlsx]

## Sheet: patient information
Sample_ID	Subtype	age	gender	SNP6_data	M450K_data	microArray_data	WGS
MDT-AP-0118_MB-0118	1_SHH_alpha	8.84	M	SNP6	450K	eA	WGS
MDT-AP-0435_MB-0526	1_SHH_alpha	4.03	M	SNP6	450K	eA	WGS
MDT-AP-0704_MB-0704	2_SHH_beta	1.66	M	SNP6	450K	eA	WGS
MDT-AP-0706_MB-0706	4_SHH_delta	46	NA	SNP6	450K	NOeA	WGS
MDT-AP-0707_MB-0707	4_SHH_delta	33	NA	SNP6	450K	eA	WGS
MDT-AP-0749_MB-0749	1_SHH_alpha	5.87	F	SNP6	450K	eA	WGS
MDT-AP-1137_MB-1137	2_SHH_beta	2	F	SNP6	450K	eA	WGS
MDT-AP-1200_MB-1200	4_SHH_delta	34	F	SNP6	450K	eA	WGS
MDT-AP-1202_MB-1202	1_SHH_alpha	25	F	SNP6	450K	eA	WGS
MDT-AP-1208_MB-1208	1_SHH_alpha	5	F	SNP6	450K	NOeA	WGS
MDT-AP-1211_MB-1211	2_SHH_beta	1	M	SNP6	450K	eA	WGS
MDT-AP-1216_MB-1216	4_SHH_delta	12	M	SNP6	450K	eA	WGS
MDT-AP-1217_MB-1217	4_SHH_delta	25	F	SNP6	450K	NOeA	WGS
MDT-AP-1218_MB-1218	1_SHH_alpha	17	F	SNP6	450K	eA	WGS
MDT-AP-2006_MB-2006	4_SHH_delta	11	F	noSNP6	450K	NOeA	WGS
MDT-AP-2027_MB-2027	4_SHH_delta	6	M	noSNP6	450K	eA	WGS
MDT-AP-2027_MB-2066	NA	6	M	noSNP6	no450K	NOeA	WGS
MDT-AP-2077_MB-2077	3_SHH_gamma	NA	NA	noSNP6	450K	eA	WGS
MDT-AP-2111_MB-2111	3_SHH_gamma	1	M	noSNP6	450K	eA	WGS
MDT-AP-2112_MB-2112	2_SHH_beta	2	F	noSNP6	450K	eA	WGS
MDT-AP-2131_MB-2131	1_SHH_alpha	2.95	M	noSNP6	450K	eA	WGS
MDT-AP-2149_MB-2149	2_SHH_beta	1.36	NA	noSNP6	450K	NOeA	WGS
MDT-AP-2174_MB-2174	1_SHH_alpha	6.3	M	noSNP6	450K	eA	WGS
MDT-AP-2183_MB-2183	4_SHH_delta	15.9	M	noSNP6	450K	eA	WGS
MDT-AP-2774_MB-2774	3_SHH_gamma	0.83	F	noSNP6	450K	eA	WGS
MDT-AP-3399_MB-3400	NA	2.5	M	noSNP6	no450K	NOeA	WGS
MDT-AP-0001_MB-0001	2_SHH_beta	2.04	F	SNP6	450K	eA	noWGS
MDT-AP-0006_MB-0006	2_SHH_beta	2.21	F	SNP6	450K	eA	noWGS
MDT-AP-0007_MB-0007	1_SHH_alpha	7.16	M	SNP6	450K	eA	noWGS
MDT-AP-0010_MB-0010	3_SHH_gamma	0.5	M	SNP6	450K	eA	noWGS
MDT-AP-0016_MB-0016	4_SHH_delta	39	F	SNP6	450K	eA	noWGS
MDT-AP-0103_MB-0103	2_SHH_beta	5.2	M	SNP6	450K	eA	noWGS
MDT-AP-0124_MB-0124	NA	3	F	SNP6	no450K	NOeA	noWGS
MDT-AP-0138_MB-0138	2_SHH_beta	3	M	SNP6	450K	eA	noWGS
MDT-AP-0158_MB-0158	2_SHH_beta	1	F	SNP6	450K	eA	noWGS
MDT-AP-0160_MB-0160	3_SHH_gamma	5	F	SNP6	450K	eA	noWGS
MDT-AP-0163_MB-0163	3_SHH_gamma	2	M	SNP6	450K	eA	noWGS
MDT-AP-0165_MB-0165	1_SHH_alpha	15	F	SNP6	450K	eA	noWGS
MDT-AP-0184_MB-0184	1_SHH_alpha	20	F	SNP6	450K	eA	noWGS
MDT-AP-0188_MB-0188	4_SHH_delta	24	F	SNP6	450K	eA	noWGS
MDT-AP-0194_MB-0194	4_SHH_delta	27	M	SNP6	450K	eA	noWGS
MDT-AP-0225_MB-0225	2_SHH_beta	1	M	SNP6	450K	NOeA	noWGS
MDT-AP-0226_MB-0226	3_SHH_gamma	1	M	SNP6	450K	eA	noWGS
MDT-AP-0322_MB-0322	NA	16	F	SNP6	no450K	NOeA	noWGS
MDT-AP-0327_MB-0327	4_SHH_delta	26	M	SNP6	450K	eA	noWGS
MDT-AP-0335_MB-0335	4_SHH_delta	18	M	SNP6	450K	eA	noWGS
MDT-AP-0339_MB-0339	4_SHH_delta	33	M	SNP6	450K	eA	noWGS
MDT-AP-0347_MB-0347	1_SHH_alpha	5	M	SNP6	450K	eA	noWGS
MDT-AP-0348_MB-0348	2_SHH_beta	1	M	SNP6	450K	eA	noWGS
MDT-AP-0351_MB-0351	4_SHH_delta	16	F	SNP6	450K	eA	noWGS
MDT-AP-0356_MB-0356	NA	6	F	SNP6	no450K	NOeA	noWGS
MDT-AP-0368_MB-0368	1_SHH_alpha	6	F	SNP6	450K	eA	noWGS
MDT-AP-0375_MB-0375	3_SHH_gamma	8	M	SNP6	450K	eA	noWGS
MDT-AP-0385_MB-0385	2_SHH_beta	1	F	SNP6	450K	eA	noWGS
MDT-AP-0388_MB-0388	2_SHH_beta	1.6	F	SNP6	450K	eA	noWGS
MDT-AP-0409_MB-0409	4_SHH_delta	24	F	SNP6	450K	eA	noWGS
MDT-AP-0410_MB-0410	4_SHH_delta	18	M	SNP6	450K	eA	noWGS
MDT-AP-0411_MB-0411	4_SHH_delta	46	M	SNP6	450K	eA	noWGS
MDT-AP-0417_MB-0417	4_SHH_delta	18	M	SNP6	450K	eA	noWGS
MDT-AP-0420_MB-0420	4_SHH_delta	48	M	SNP6	450K	eA	noWGS
MDT-AP-0428_MB-0428	3_SHH_gamma	9.9	F	SNP6	450K	eA	noWGS
MDT-AP-0446_MB-0446	3_SHH_gamma	1.75	M	SNP6	450K	eA	noWGS
MDT-AP-0450_MB-0450	4_SHH_delta	32	M	SNP6	450K	eA	noWGS
MDT-AP-0452_MB-0452	4_SHH_delta	46	M	SNP6	450K	eA	noWGS
MDT-AP-0508_MB-0508	2_SHH_beta	2.3	M	SNP6	450K	NOeA	noWGS
MDT-AP-0512_MB-0512	2_SHH_beta	2.1	M	SNP6	450K	eA	noWGS
MDT-AP-0513_MB-0513	1_SHH_alpha	37.47	F	SNP6	450K	eA	noWGS
MDT-AP-0516_MB-0516	4_SHH_delta	33.7	M	SNP6	450K	eA	noWGS
MDT-AP-0539_MB-0539	1_SHH_alpha	3	F	SNP6	450K	eA	noWGS
MDT-AP-0541_MB-0541	1_SHH_alpha	11	F	SNP6	450K	eA	noWGS
MDT-AP-0545_MB-0545	2_SHH_beta	1.83	F	SNP6	450K	eA	noWGS
MDT-AP-0556_MB-0556	2_SHH_beta	5	F	SNP6	450K	eA	noWGS
MDT-AP-0557_MB-0557	1_SHH_alpha	3	M	SNP6	450K	eA	noWGS
MDT-AP-0562_MB-0562	2_SHH_beta	0.66	F	SNP6	450K	eA	noWGS
MDT-AP-0573_MB-0573	2_SHH_beta	1.58	F	SNP6	450K	eA	noWGS
MDT-AP-0590_MB-0590	1_SHH_alpha	9	M	SNP6	450K	eA	noWGS
MDT-AP-0592_MB-0592	1_SHH_alpha	7	M	SNP6	450K	eA	noWGS
MDT-AP-0593_MB-0593	1_SHH_alpha	11	M	SNP6	450K	eA	noWGS
MDT-AP-0595_MB-0595	3_SHH_gamma	1	M	SNP6	450K	eA	noWGS
MDT-AP-0599_MB-0599	1_SHH_alpha	12	M	SNP6	450K	eA	noWGS
MDT-AP-0601_MB-0601	3_SHH_gamma	1	M	SNP6	450K	eA	noWGS
MDT-AP-0709_MB-0709	3_SHH_gamma	1	NA	SNP6	450K	eA	noWGS
MDT-AP-0712_MB-2105	NA	0.33	F	noSNP6	no450K	NOeA	noWGS
MDT-AP-0725_MB-2096	NA	18	M	noSNP6	no450K	NOeA	noWGS
MDT-AP-0728_MB-0728	1_SHH_alpha	26	M	SNP6	450K	eA	noWGS
MDT-AP-0731_MB-0731	3_SHH_gamma	0.91	M	SNP6	450K	eA	noWGS
MDT-AP-0732_MB-0732	1_SHH_alpha	2.16	M	SNP6	450K	eA	noWGS
MDT-AP-0735_MB-0735	4_SHH_delta	22	M	SNP6	450K	eA	noWGS
MDT-AP-0738_MB-0738	4_SHH_delta	43	F	SNP6	450K	eA	noWGS
MDT-AP-0747_MB-0747	3_SHH_gamma	0.75	F	SNP6	450K	eA	noWGS
MDT-AP-0755_MB-0755	4_SHH_delta	46	F	SNP6	450K	eA	noWGS
MDT-AP-0758_MB-0758	4_SHH_delta	44	M	SNP6	450K	eA	noWGS
MDT-AP-0760_MB-0760	4_SHH_delta	26	M	SNP6	450K	eA	noWGS
MDT-AP-0815_MB-0815	3_SHH_gamma	1.77	F	SNP6	450K	eA	noWGS
MDT-AP-0817_MB-0817	2_SHH_beta	1	M	SNP6	450K	eA	noWGS
MDT-AP-0822_MB-0822	4_SHH_delta	39	M	SNP6	450K	eA	noWGS
MDT-AP-0824_MB-0824	4_SHH_delta	41	M	SNP6	450K	eA	noWGS
MDT-AP-0825_MB-0825	4_SHH_delta	21	M	SNP6	450K	eA	noWGS
MDT-AP-0826_MB-0826	1_SHH_alpha	28	M	SNP6	450K	eA	noWGS
MDT-AP-0827_MB-0827	1_SHH_alpha	8	F	SNP6	450K	eA	noWGS
MDT-AP-0832_MB-0832	2_SHH_beta	3	F	SNP6	450K	eA	noWGS
MDT-AP-0834_MB-0834	4_SHH_delta	10	M	SNP6	450K	eA	noWGS
MDT-AP-0842_MB-0842	3_SHH_gamma	10	F	SNP6	450K	eA	noWGS
MDT-AP-0843_MB-0843	4_SHH_delta	6	F	SNP6	450K	eA	noWGS
MDT-AP-0844_MB-0844	4_SHH_delta	26	M	SNP6	450K	eA	noWGS
MDT-AP-1101_MB-1101	4_SHH_delta	30.3	M	SNP6	450K	NOeA	noWGS
MDT-AP-1106_MB-1106	3_SHH_gamma	4.9	M	SNP6	450K	eA	noWGS
MDT-AP-1107_MB-1107	4_SHH_delta	31.3	M	SNP6	450K	eA	noWGS
MDT-AP-1110_MB-1110	1_SHH_alpha	19	F	SNP6	450K	eA	noWGS
MDT-AP-1112_MB-1112	4_SHH_delta	31	F	SNP6	450K	eA	noWGS
MDT-AP-1113_MB-1113	1_SHH_alpha	9	M	SNP6	450K	eA	noWGS
MDT-AP-1133_MB-1133	1_SHH_alpha	8	M	SNP6	450K	eA	noWGS
MDT-AP-1144_MB-1144	1_SHH_alpha	8.9	M	SNP6	450K	eA	noWGS
MDT-AP-1145_MB-1145	4_SHH_delta	12.9	M	SNP6	450K	eA	noWGS
MDT-AP-1148_MB-1148	1_SHH_alpha	14.9	M	noSNP6	450K	NOeA	noWGS
MDT-AP-1152_MB-1152	3_SHH_gamma	1.8	M	SNP6	450K	NOeA	noWGS
MDT-AP-1174_MB-1174	3_SHH_gamma	1	F	SNP6	450K	eA	noWGS
MDT-AP-1177_MB-1177	2_SHH_beta	1	M	SNP6	450K	eA	noWGS
MDT-AP-1185_MB-1185	1_SHH_alpha	15	M	SNP6	450K	eA	noWGS
MDT-AP-1187_MB-1187	3_SHH_gamma	2.66	F	SNP6	450K	eA	noWGS
MDT-AP-1191_MB-1191	4_SHH_delta	35	F	SNP6	450K	eA	noWGS
MDT-AP-1192_MB-1192	3_SHH_gamma	0.66	F	SNP6	450K	NOeA	noWGS
MDT-AP-1196_MB-1196	3_SHH_gamma	2	F	SNP6	450K	eA	noWGS
MDT-AP-1201_MB-1201	4_SHH_delta	39	F	SNP6	450K	NOeA	noWGS
MDT-AP-1204_MB-1204	1_SHH_alpha	25	M	SNP6	450K	NOeA	noWGS
MDT-AP-1215_MB-1215	3_SHH_gamma	1	M	SNP6	450K	eA	noWGS
MDT-AP-1234_MB-1234	4_SHH_delta	47	M	SNP6	450K	eA	noWGS
MDT-AP-1236_MB-1236	3_SHH_gamma	6	F	SNP6	450K	eA	noWGS
MDT-AP-1249_MB-1249	2_SHH_beta	NA	NA	SNP6	450K	eA	noWGS
MDT-AP-1250_MB-1250	4_SHH_delta	26	F	SNP6	450K	eA	noWGS
MDT-AP-1256_MB-1256	2_SHH_beta	1	M	SNP6	450K	eA	noWGS
MDT-AP-1263_MB-1263	2_SHH_beta	1	M	SNP6	450K	eA	noWGS
MDT-AP-1264_MB-1264	4_SHH_delta	20	F	SNP6	450K	eA	noWGS
MDT-AP-1269_MB-1269	4_SHH_delta	18	M	SNP6	450K	eA	noWGS
MDT-AP-1273_MB-1273	3_SHH_gamma	11	M	SNP6	450K	eA	noWGS
MDT-AP-1276_MB-1276	1_SHH_alpha	4	M	SNP6	450K	NOeA	noWGS
MDT-AP-1277_MB-1277	2_SHH_beta	6	F	SNP6	450K	eA	noWGS
MDT-AP-1325_MB-1325	1_SHH_alpha	23	F	SNP6	450K	eA	noWGS
MDT-AP-1326_MB-1326	4_SHH_delta	39	F	SNP6	450K	eA	noWGS
MDT-AP-1328_MB-1328	4_SHH_delta	19	F	SNP6	450K	eA	noWGS
MDT-AP-1329_MB-1329	4_SHH_delta	26	M	SNP6	450K	eA	noWGS
MDT-AP-1330_MB-1330	4_SHH_delta	37	M	SNP6	450K	eA	noWGS
MDT-AP-1333_MB-1333	3_SHH_gamma	0.5	M	SNP6	450K	eA	noWGS
MDT-AP-1344_MB-1344	NA	NA	NA	noSNP6	no450K	NOeA	noWGS
MDT-AP-1349_MB-1349	2_SHH_beta	4	M	SNP6	450K	eA	noWGS
MDT-AP-1374_MB-1374	1_SHH_alpha	7	M	SNP6	450K	eA	noWGS
MDT-AP-1381_MB-1381	NA	NA	NA	noSNP6	no450K	NOeA	noWGS
MDT-AP-1385_MB-1385	NA	2.42	M	noSNP6	no450K	NOeA	noWGS
MDT-AP-1404_MB-1404	2_SHH_beta	3.82	F	noSNP6	450K	eA	noWGS
MDT-AP-1406_MB-1406	1_SHH_alpha	15.24	F	noSNP6	450K	eA	noWGS
MDT-AP-2018_MB-2018	2_SHH_beta	1.65	M	noSNP6	450K	eA	noWGS
MDT-AP-2023_MB-2023	2_SHH_beta	0.24	F	noSNP6	450K	eA	noWGS
MDT-AP-2025_MB-2025	4_SHH_delta	16	M	noSNP6	450K	eA	noWGS
MDT-AP-2029_MB-2029	2_SHH_beta	NA	NA	noSNP6	450K	eA	noWGS
MDT-AP-2031_MB-2031	1_SHH_alpha	NA	NA	noSNP6	450K	eA	noWGS
MDT-AP-2040_MB-2040	2_SHH_beta	3	F	noSNP6	450K	eA	noWGS
MDT-AP-2060_MB-2060	4_SHH_delta	25	M	noSNP6	450K	eA	noWGS
MDT-AP-2063_MB-2063	1_SHH_alpha	2.75	M	noSNP6	450K	eA	noWGS
MDT-AP-2072_MB-2072	1_SHH_alpha	5	M	noSNP6	450K	eA	noWGS
MDT-AP-2086_MB-2086	NA	0.5	F	noSNP6	no450K	NOeA	noWGS
MDT-AP-2102_MB-2102	1_SHH_alpha	NA	NA	noSNP6	450K	eA	noWGS
MDT-AP-2153_MB-2153	2_SHH_beta	1.56	NA	noSNP6	450K	NOeA	noWGS
MDT-AP-2167_MB-2167	NA	1	M	noSNP6	no450K	NOeA	noWGS
MDT-AP-2168_MB-2168	NA	3.8	M	noSNP6	no450K	NOeA	noWGS
MDT-AP-2284_MB-2284	NA	NA	F	noSNP6	no450K	NOeA	noWGS
MDT-AP-2342_MB-2342	NA	8.1	M	noSNP6	no450K	NOeA	noWGS
MDT-AP-2377_MB-2377	3_SHH_gamma	5.19	M	noSNP6	450K	eA	noWGS
MDT-AP-2379_MB-2379	2_SHH_beta	1.66	F	noSNP6	450K	eA	noWGS
MDT-AP-2381_MB-2381	2_SHH_beta	1.41	F	noSNP6	450K	eA	noWGS
MDT-AP-2385_MB-2385	1_SHH_alpha	9.92	F	noSNP6	450K	eA	noWGS
MDT-AP-2390_MB-2390	2_SHH_beta	1.76	M	noSNP6	450K	eA	noWGS
MDT-AP-2495_MB-2495	3_SHH_gamma	NA	NA	noSNP6	450K	eA	noWGS
MDT-AP-2576_MB-2576	1_SHH_alpha	NA	NA	noSNP6	450K	eA	noWGS
MDT-AP-2578_MB-2578	4_SHH_delta	15	M	noSNP6	450K	eA	noWGS
MDT-AP-2584_MB-2584	4_SHH_delta	26	M	noSNP6	450K	eA	noWGS
MDT-AP-2585_MB-2585	4_SHH_delta	31	M	noSNP6	450K	eA	noWGS
MDT-AP-2589_MB-2589	1_SHH_alpha	9	M	noSNP6	450K	eA	noWGS
MDT-AP-2743_MB-2743	2_SHH_beta	3	M	noSNP6	450K	eA	noWGS
MDT-AP-2822_MB-2822	1_SHH_alpha	12	F	noSNP6	450K	eA	noWGS
MDT-AP-2827_MB-2827	4_SHH_delta	26	F	noSNP6	450K	eA	noWGS
MDT-AP-2863_MB-2863	3_SHH_gamma	6	M	noSNP6	450K	eA	noWGS
MDT-AP-2865_MB-2865	1_SHH_alpha	9	M	noSNP6	450K	eA	noWGS
MDT-AP-2874_MB-2874	1_SHH_alpha	35	M	noSNP6	450K	NOeA	noWGS
MDT-AP-2886_MB-2886	4_SHH_delta	24	M	noSNP6	450K	eA	noWGS
MDT-AP-2900_MB-2900	4_SHH_delta	NA	NA	noSNP6	450K	NOeA	noWGS
MDT-AP-2902_MB-2902	4_SHH_delta	NA	NA	noSNP6	450K	eA	noWGS
MDT-AP-2910_MB-2910	3_SHH_gamma	1	NA	noSNP6	450K	eA	noWGS
MDT-AP-2921_MB-2921	NA	1	M	noSNP6	no450K	NOeA	noWGS
MDT-AP-2930_MB-2930	4_SHH_delta	19	M	noSNP6	450K	eA	noWGS
MDT-AP-2934_MB-2934	1_SHH_alpha	10	M	noSNP6	450K	NOeA	noWGS
MDT-AP-2950_MB-2951	4_SHH_delta	45	F	noSNP6	450K	eA	noWGS
MDT-AP-2952_MB-2952	4_SHH_delta	27	M	noSNP6	450K	eA	noWGS
MDT-AP-2956_MB-2956	1_SHH_alpha	NA	NA	noSNP6	450K	NOeA	noWGS
MDT-AP-2971_MB-2971	4_SHH_delta	16	M	noSNP6	450K	eA	noWGS
MDT-AP-2990_MB-2990	2_SHH_beta	0.83	F	noSNP6	450K	eA	noWGS
MDT-AP-3018_MB-3018	3_SHH_gamma	2.1	M	noSNP6	450K	eA	noWGS
MDT-AP-3022_MB-3022	4_SHH_delta	15.3	M	noSNP6	450K	eA	noWGS
MDT-AP-3023_MB-3023	1_SHH_alpha	10.73	F	noSNP6	450K	eA	noWGS
MDT-AP-3024_MB-3024	2_SHH_beta	2.5	F	noSNP6	450K	eA	noWGS
MDT-AP-3027_MB-3027	NA	1.67	M	noSNP6	no450K	NOeA	noWGS
MDT-AP-3037_MB-3037	4_SHH_delta	32.7	F	noSNP6	450K	eA	noWGS
MDT-AP-3048_MB-3048	NA	32.8	F	noSNP6	no450K	NOeA	noWGS
MDT-AP-3050_MB-3050	NA	30.8	M	noSNP6	no450K	NOeA	noWGS
MDT-AP-3054_MB-3054	NA	31	M	noSNP6	no450K	NOeA	noWGS
MDT-AP-3055_MB-3055	NA	32.7	M	noSNP6	no450K	NOeA	noWGS
MDT-AP-3056_MB-3056	NA	14	F	noSNP6	no450K	NOeA	noWGS
MDT-AP-3067_MB-3067	NA	17.8	M	noSNP6	no450K	NOeA	noWGS
MDT-AP-3068_MB-3068	NA	31.5	M	noSNP6	no450K	NOeA	noWGS
MDT-AP-3069_MB-3069	NA	22.7	M	noSNP6	no450K	NOeA	noWGS
MDT-AP-3073_MB-3073	NA	31.9	M	noSNP6	no450K	NOeA	noWGS
MDT-AP-3075_MB-3075	NA	27.9	M	noSNP6	no450K	NOeA	noWGS
MDT-AP-3082_MB-3082	2_SHH_beta	3.7	F	noSNP6	450K	NOeA	noWGS
MDT-AP-3085_MB-3085	4_SHH_delta	56.8	M	noSNP6	450K	eA	noWGS
MDT-AP-3086_MB-3086	4_SHH_delta	18	M	noSNP6	450K	eA	noWGS
MDT-AP-3087_MB-3087	1_SHH_alpha	38.1	M	noSNP6	450K	eA	noWGS
MDT-AP-3090_MB-3090	4_SHH_delta	21	M	noSNP6	450K	NOeA	noWGS
MDT-AP-3091_MB-3091	4_SHH_delta	20.3	M	noSNP6	450K	eA	noWGS
MDT-AP-3093_MB-3093	4_SHH_delta	31.2	M	noSNP6	450K	eA	noWGS
MDT-AP-3094_MB-3094	4_SHH_delta	14.1	M	noSNP6	450K	NOeA	noWGS
MDT-AP-3095_MB-3095	2_SHH_beta	2	F	noSNP6	450K	eA	noWGS
MDT-AP-3168_MB-3168	NA	32.91	M	noSNP6	no450K	NOeA	noWGS
MDT-AP-3189_MB-3189	4_SHH_delta	33.66	M	noSNP6	450K	NOeA	noWGS
MDT-AP-3201_MB-3201	NA	1.17	M	noSNP6	no450K	NOeA	noWGS
MDT-AP-3202_MB-3202	4_SHH_delta	10.44	M	noSNP6	450K	eA	noWGS
MDT-AP-3203_MB-3203	4_SHH_delta	29.62	F	noSNP6	450K	eA	noWGS
MDT-AP-3208_MB-3208	NA	4.94	M	noSNP6	no450K	NOeA	noWGS
MDT-AP-3249_MB-3249	NA	35	M	noSNP6	no450K	NOeA	noWGS
MDT-AP-3251_MB-3251	NA	25	M	noSNP6	no450K	NOeA	noWGS
MDT-AP-3254_MB-3254	NA	3.6	M	noSNP6	no450K	NOeA	noWGS
MDT-AP-3256_MB-3256	NA	6.1	F	noSNP6	no450K	NOeA	noWGS
MDT-AP-3261_MB-3261	NA	20	M	noSNP6	no450K	NOeA	noWGS
MDT-AP-3263_MB-3263	NA	9.4	M	noSNP6	no450K	NOeA	noWGS
MDT-AP-3273_MB-3273	NA	30.5	F	noSNP6	no450K	NOeA	noWGS
MDT-AP-3274_MB-3274	NA	1.1	M	noSNP6	no450K	NOeA	noWGS
MDT-AP-3275_MB-3275	NA	19.4	F	noSNP6	no450K	NOeA	noWGS
MDT-AP-3280_MB-3280	NA	0.6	M	noSNP6	no450K	NOeA	noWGS
MDT-AP-3281_MB-3281	NA	12.6	M	noSNP6	no450K	NOeA	noWGS
MDT-AP-3284_MB-3284	NA	28.2	F	noSNP6	no450K	NOeA	noWGS
MDT-AP-3292_MB-3292	NA	34.1	F	noSNP6	no450K	NOeA	noWGS
MDT-AP-3301_MB-3301	NA	29.3	F	noSNP6	no450K	NOeA	noWGS
MDT-AP-3308_MB-3308	NA	1.1	M	noSNP6	no450K	NOeA	noWGS
MDT-AP-3317_MB-3317	NA	5.3	M	noSNP6	no450K	NOeA	noWGS
MDT-AP-3318_MB-3318	NA	1.9	F	noSNP6	no450K	NOeA	noWGS
MDT-AP-3324_MB-3324	NA	10.4	M	noSNP6	no450K	NOeA	noWGS
MDT-AP-3334_MB-3334	NA	6.8	M	noSNP6	no450K	NOeA	noWGS
MDT-AP-3336_MB-3336	NA	8.2	F	noSNP6	no450K	NOeA	noWGS
MDT-AP-3337_MB-3337	NA	19.8	M	noSNP6	no450K	NOeA	noWGS
MDT-AP-3338_MB-3338	NA	1.9	M	noSNP6	no450K	NOeA	noWGS
MDT-AP-3375_MB-3375	NA	8.02	F	noSNP6	no450K	NOeA	noWGS
MDT-AP-3379_MB-3379	NA	4.38	F	noSNP6	no450K	NOeA	noWGS
