# Supplementary material for: The transcriptional landscape of Shh medulloblastoma
Source: Nat Commun. 2021 Mar 19;12:1749. doi: 10.1038/s41467-021-21883-0 (PMC7979819; doi:10.1038/s41467-021-21883-0)
Supplement: Supplementary file 4 — Supplementary Data 2 [file 41467_2021_21883_MOESM4_ESM.xlsx]

## Sheet: (A) NMI Genes
Gene	NMI Score
RP1-111C20.4___ENSG00000271913.1	0.425138
GCGR___ENSG00000215644.5	0.402001
GPHN___ENSG00000171723.11	0.399949
RNF157-AS1___ENSG00000267128.1	0.390965
PARM1___ENSG00000169116.7	0.387371
CADPS2___ENSG00000081803.11	0.382309
MYCBPAP___ENSG00000136449.9	0.376928
MSRA___ENSG00000175806.10	0.372284
NEUROD1___ENSG00000162992.3	0.36121
SLC38A1___ENSG00000111371.11	0.361133
RAD51AP2___ENSG00000214842.5	0.361123
EMID1___ENSG00000186998.11	0.359594
GCM1___ENSG00000137270.10	0.358074
AC024704.2___ENSG00000244063.1	0.354281
ZIC2___ENSG00000043355.6	0.352214
AC104653.1___ENSG00000228857.2	0.351794
GRIN2B___ENSG00000273079.1	0.35162
RP11-297D21.2___ENSG00000261320.1	0.350165
NHLH2___ENSG00000177551.5	0.349846
IL25___ENSG00000166090.8	0.349316
SPHKAP___ENSG00000153820.8	0.343939
CBLN1___ENSG00000102924.7	0.343319
CHRM3___ENSG00000133019.7	0.343128
TPPP3___ENSG00000159713.6	0.340486
AC007535.1___ENSG00000252445.1	0.336973
KCNJ3___ENSG00000162989.3	0.336866
NEUROD6___ENSG00000164600.4	0.334362
HMGB3P17___ENSG00000249400.1	0.334027
DUSP4___ENSG00000120875.4	0.33378
RN7SL843P___ENSG00000239547.2	0.332443
IGF2BP3___ENSG00000136231.9	0.331838
KB-1043D8.6___ENSG00000254224.1	0.328269
SLC22A15___ENSG00000163393.8	0.327027
FGF5___ENSG00000138675.12	0.324086
RP11-491F9.6___ENSG00000259839.1	0.323452
RP11-506E9.3___ENSG00000261745.1	0.322611
CYFIP2___ENSG00000055163.14	0.322217
CTC-498J12.3___ENSG00000248664.1	0.32214
RP1-34L19.1___ENSG00000218713.1	0.318765
RP11-491F9.1___ENSG00000260614.1	0.316812
ELAVL2___ENSG00000107105.10	0.314716
CBS___ENSG00000160200.13	0.314714
RP11-466F5.6___ENSG00000215838.4	0.313097
YWHAB___ENSG00000166913.8	0.312654
KLHL29___ENSG00000119771.10	0.312503
RP11-17L5.4___ENSG00000259234.1	0.312062
MPPED2___ENSG00000066382.12	0.311558
TCTN1___ENSG00000204852.11	0.311532
RP11-141B14.1___ENSG00000270019.1	0.310598
NXF4___ENSG00000196970.4	0.310254
RP11-76N22.2___ENSG00000237505.2	0.309002
CTA-984G1.5___ENSG00000237015.1	0.308327
MOGAT1___ENSG00000124003.9	0.30614
RP11-395G23.3___ENSG00000254615.2	0.306071
B3GALT2___ENSG00000162630.5	0.304146
RAB36___ENSG00000100228.8	0.303258
AC090673.1___ENSG00000211577.1	0.302562
ZNF548___ENSG00000188785.7	0.302294
TRH___ENSG00000170893.3	0.30028
RP3-388M5.9___ENSG00000261251.1	0.300137
BPIFB2___ENSG00000078898.6	0.300094
RP11-491F9.5___ENSG00000260769.1	0.299888
MAPK9___ENSG00000050748.13	0.298736
NRSN1___ENSG00000152954.7	0.298551
RP11-491F9.8___ENSG00000259957.2	0.298283
ANK3___ENSG00000151150.16	0.298164
PDE1A___ENSG00000115252.14	0.297345
PKNOX2___ENSG00000165495.11	0.297067
LDLRAD4___ENSG00000168675.14	0.296852
ANKRD34C___ENSG00000235711.3	0.296475
LURAP1L___ENSG00000153714.5	0.296005
ZIC5___ENSG00000139800.8	0.295723
DOCK10___ENSG00000135905.14	0.295139
PTPRVP___ENSG00000243323.1	0.294709
RP11-551L14.1___ENSG00000177359.13	0.294247
FEZ1___ENSG00000149557.8	0.293996
SEPT6___ENSG00000125354.18	0.293463
KCNQ3___ENSG00000184156.11	0.293187
WRN___ENSG00000165392.5	0.29282
HMGB3P22___ENSG00000225051.4	0.292751
C9orf3___ENSG00000148120.10	0.292732
TSHZ3___ENSG00000121297.6	0.292132
RUNX1T1___ENSG00000079102.12	0.291391
ZNF385B___ENSG00000144331.14	0.290946
ZNF804A___ENSG00000170396.6	0.289681
PHF20L1___ENSG00000129292.16	0.287726
ZBTB42___ENSG00000179627.9	0.287223
AMOTL2___ENSG00000114019.10	0.285754
IMPDH1___ENSG00000106348.12	0.28574
RP11-626E13.1___ENSG00000235902.1	0.284793
TYW1___ENSG00000198874.8	0.284244
RP11-80K21.3___ENSG00000231422.2	0.283196
RP1-153P14.3___ENSG00000229559.2	0.283103
C9orf171___ENSG00000188523.4	0.282304
RCAN2___ENSG00000172348.10	0.282167
RYR3___ENSG00000198838.7	0.281952
VWA5B2___ENSG00000145198.10	0.281467
RPL36AP45___ENSG00000240366.1	0.280768
C9orf50___ENSG00000179058.5	0.280261
ADAM8___ENSG00000151651.11	0.278876
TEX22___ENSG00000226174.2	0.278437
RP11-673C5.2___ENSG00000259964.2	0.278385
CRIP1___ENSG00000213145.5	0.277783
RP11-867G23.3___ENSG00000245156.1	0.277728
TERT___ENSG00000164362.14	0.277086
ARHGEF19___ENSG00000142632.12	0.275919
RSPH1___ENSG00000160188.5	0.2754
TMEM178A___ENSG00000152154.6	0.275396
ST3GAL6___ENSG00000064225.8	0.275311
ZNF226___ENSG00000167380.12	0.27486
SEL1L3___ENSG00000091490.6	0.274811
LRIT3___ENSG00000183423.7	0.274811
RNF152___ENSG00000176641.6	0.274364
NFATC1___ENSG00000131196.13	0.274153
WWTR1-AS1___ENSG00000241313.2	0.274132
RP11-126K1.9___ENSG00000273481.1	0.27406
CTD-2292P10.4___ENSG00000253741.1	0.273751
GPR68___ENSG00000119714.6	0.273279
AK4___ENSG00000162433.10	0.273097
ENO1-AS1___ENSG00000230679.1	0.272885
KIAA1644___ENSG00000138944.7	0.272878
FAM13C___ENSG00000148541.8	0.2723
ACKR2___ENSG00000144648.10	0.271424
PPIL6___ENSG00000185250.11	0.27119
SOX2___ENSG00000181449.2	0.270744
GDPD5___ENSG00000158555.10	0.270489
FGF14-AS2___ENSG00000272143.1	0.270483
KATNAL2___ENSG00000167216.12	0.270281
NTSR1___ENSG00000101188.4	0.270107
HMGA2___ENSG00000149948.9	0.269794
RRH___ENSG00000180245.4	0.268931
TNRC18P2___ENSG00000223566.1	0.268823
LRRC27___ENSG00000148814.13	0.268631
TTC9___ENSG00000133985.2	0.268511
C12orf65___ENSG00000130921.3	0.268345
C14orf180___ENSG00000184601.6	0.268062
PLK3___ENSG00000173846.8	0.267971
CTA-280A3__B.2___ENSG00000235154.1	0.267791
WDR93___ENSG00000140527.10	0.267411
PDE6B___ENSG00000133256.8	0.267347
LINC00959___ENSG00000237489.2	0.266981
RP11-685M7.3___ENSG00000246308.1	0.266829
OSBP2___ENSG00000184792.11	0.266728
RP11-295M18.6___ENSG00000272823.1	0.266567
PACSIN2___ENSG00000100266.13	0.266135
RALGPS2___ENSG00000116191.13	0.265575
DPP6___ENSG00000130226.12	0.26551
SOD1P1___ENSG00000219074.1	0.265335
FSTL4___ENSG00000053108.12	0.26512
GFPT2___ENSG00000131459.8	0.264403
GRHL1___ENSG00000134317.13	0.26432
CTD-2185K10.1___ENSG00000243295.1	0.264033
SCGB1D2___ENSG00000124935.3	0.264008
SH3BP5-AS1___ENSG00000224660.1	0.26368
RASSF7___ENSG00000099849.10	0.26366
RP11-540A21.2___ENSG00000245522.2	0.26363
RP1-159G19.1___ENSG00000235357.1	0.263448
AL928874.1___ENSG00000266822.1	0.263194
OTOGL___ENSG00000165899.6	0.262477
ZNF702P___ENSG00000242779.2	0.262348
GAB3___ENSG00000160219.7	0.261919
U3___ENSG00000251930.1	0.260621
CYP3A5___ENSG00000106258.9	0.260149
CCRN4L___ENSG00000151014.4	0.26004
HS3ST3B1___ENSG00000125430.4	0.2599
SYNDIG1L___ENSG00000183379.4	0.259797
SLC16A14___ENSG00000163053.6	0.259215
HAP1___ENSG00000173805.11	0.258463
PLD2___ENSG00000129219.9	0.257821
KCNK1___ENSG00000135750.10	0.25755
ALDH1L1-AS1___ENSG00000250218.1	0.257386
LNX1___ENSG00000072201.9	0.257372
CNTN5___ENSG00000149972.6	0.257353
RP11-408O19.3___ENSG00000237906.1	0.257231
RP11-553L6.5___ENSG00000259976.1	0.257063
TLX1___ENSG00000107807.8	0.256255
IQCD___ENSG00000166578.5	0.256239
GALNTL6___ENSG00000174473.11	0.255995
GALNT18___ENSG00000110328.5	0.255938
PIFO___ENSG00000173947.9	0.255583
RP11-364B14.3___ENSG00000230707.1	0.255375
KITLG___ENSG00000049130.9	0.25532
ME3___ENSG00000151376.12	0.255317
SLC6A11___ENSG00000132164.5	0.255279
C1orf95___ENSG00000203685.5	0.254919
AC068490.2___ENSG00000231200.1	0.254847
PELI2___ENSG00000139946.5	0.254408
KLHL13___ENSG00000003096.9	0.254208
PPP1R1B___ENSG00000131771.9	0.254184
SV2B___ENSG00000185518.7	0.253819
RP11-353B9.1___ENSG00000261597.1	0.253733
RP4-676L2.1___ENSG00000260253.1	0.253447
SOCS2-AS1___ENSG00000246985.3	0.25333
HOXA10___ENSG00000253293.3	0.252767
RIBC1___ENSG00000158423.12	0.252423
CTD-2623N2.11___ENSG00000267289.1	0.252277
ZNF154___ENSG00000179909.11	0.252212
RP5-827C21.6___ENSG00000273367.1	0.252178
BARHL1___ENSG00000125492.5	0.252083
TMTC2___ENSG00000179104.4	0.251972
NEK3___ENSG00000136098.12	0.251671
ASPHD2___ENSG00000128203.6	0.251614
TRIM9___ENSG00000100505.9	0.251575
HOXA2___ENSG00000105996.5	0.251269
RP11-510C10.2___ENSG00000224127.1	0.250955
FBXO4___ENSG00000151876.8	0.250771
TIPIN___ENSG00000075131.5	0.2502
AL135998.1___ENSG00000215306.1	0.250119
CCDC11___ENSG00000172361.5	0.249573
MTSS1___ENSG00000170873.14	0.249273
GAPDHP32___ENSG00000226443.3	0.249044
OLFM2___ENSG00000105088.4	0.248973
MCTP1___ENSG00000175471.15	0.248801
LIMK2___ENSG00000182541.13	0.248129
ENO4___ENSG00000188316.9	0.248074
RP11-224O19.2___ENSG00000232480.1	0.247929
RP11-421M1.8___ENSG00000272097.1	0.247595
BSN-AS2___ENSG00000226913.1	0.247444
C4orf32___ENSG00000174749.5	0.247273
SMPD2___ENSG00000135587.4	0.246854
CMIP___ENSG00000153815.12	0.24658
CDNF___ENSG00000185267.5	0.246381
FAM86EP___ENSG00000251669.1	0.246372
LRRTM3___ENSG00000198739.6	0.246312
SOCS2___ENSG00000120833.9	0.2461
HOXA-AS4___ENSG00000253187.2	0.24606
LINC00989___ENSG00000250334.1	0.245987
HOTAIRM1___ENSG00000233429.5	0.245873
TTC25___ENSG00000204815.4	0.245796
LRTM2___ENSG00000166159.6	0.245469
LRRC46___ENSG00000141294.5	0.245436
FAM47E___ENSG00000189157.9	0.245067
FGF19___ENSG00000162344.3	0.245051
L3HYPDH___ENSG00000126790.7	0.245031
KCNIP4___ENSG00000185774.10	0.244432
C3orf22___ENSG00000180697.4	0.244166
ARNTL___ENSG00000133794.13	0.244098
RP11-424M24.5___ENSG00000262890.1	0.243536
GGNBP2___ENSG00000005955.8	0.243303
LAP3___ENSG00000002549.8	0.243204
FOXJ1___ENSG00000129654.7	0.243058
C12orf55___ENSG00000188596.5	0.242808
RGS7BP___ENSG00000186479.4	0.242743
SDR42E2___ENSG00000183921.5	0.242394
AC004017.1___ENSG00000268948.1	0.242306
AP1S3___ENSG00000152056.12	0.242121
LL22NC03-121E8.4___ENSG00000238192.1	0.242081
ENOX1___ENSG00000120658.8	0.241684
H2AFJ___ENSG00000246705.3	0.241595
C16orf71___ENSG00000166246.9	0.241532
LINC00616___ENSG00000248307.1	0.241255
FAM155A___ENSG00000204442.2	0.240931
NCALD___ENSG00000104490.13	0.240889
C2orf81___ENSG00000159239.7	0.240398
ST8SIA1___ENSG00000111728.6	0.240318
PTPRK___ENSG00000152894.10	0.239672
PPP1R14C___ENSG00000198729.4	0.23946
FOXO6___ENSG00000204060.4	0.239364
GLUL___ENSG00000135821.12	0.239163
SLC35F3___ENSG00000183780.8	0.239042
TLE6___ENSG00000104953.14	0.239001
CTD-2316B1.2___ENSG00000248708.1	0.23896
PTGFRN___ENSG00000134247.9	0.238959
TTC40___ENSG00000171811.8	0.238957
SLC1A4___ENSG00000115902.6	0.238469
CREB5___ENSG00000146592.12	0.238398
HOXA4___ENSG00000197576.9	0.23816
STK32C___ENSG00000165752.12	0.238087
BEX5___ENSG00000184515.6	0.238015
FSTL5___ENSG00000168843.9	0.237923
HECW1___ENSG00000002746.10	0.237912
RP1-240K6.3___ENSG00000251393.3	0.237821
HOXA-AS2___ENSG00000253552.3	0.237635
FAM227B___ENSG00000166262.11	0.237437
RP11-100M12.3___ENSG00000259168.1	0.237295
AKAP12___ENSG00000131016.12	0.237012
FRMD5___ENSG00000171877.15	0.236791
AC092198.1___ENSG00000223486.1	0.23672
HOXA5___ENSG00000106004.4	0.236472
RP11-36B15.1___ENSG00000248936.1	0.236076
C4orf19___ENSG00000154274.10	0.23606
APC___ENSG00000134982.12	0.235752
CRIP2___ENSG00000182809.6	0.235731
RTDR1___ENSG00000100218.7	0.235269
HOXA11-AS___ENSG00000240990.5	0.235129
MAP3K14-AS1___ENSG00000267278.1	0.234735
EIF4HP2___ENSG00000237977.1	0.234571
CAMKK1___ENSG00000004660.10	0.234462
RP11-340I6.8___ENSG00000226581.1	0.233776
HOXA3___ENSG00000105997.18	0.233702
LRTOMT___ENSG00000184154.8	0.233053
CCDC88C___ENSG00000015133.14	0.232863
ANKRD34A___ENSG00000181039.7	0.232837
RYR2___ENSG00000198626.11	0.232819
RP11-317P15.5___ENSG00000261185.1	0.23273
FAM69A___ENSG00000154511.7	0.232513
RHCE___ENSG00000188672.12	0.231974
HOXA6___ENSG00000106006.6	0.231863
MB21D2___ENSG00000180611.6	0.231754
EFHC1___ENSG00000096093.10	0.231753
TRIM43CP___ENSG00000144188.9	0.231601
PAG1___ENSG00000076641.4	0.231222
CRYBG3___ENSG00000080200.5	0.231194
ID2___ENSG00000115738.5	0.231183
FGF12___ENSG00000114279.9	0.230956
RP11-80F22.15___ENSG00000260857.2	0.230815
Y_RNA___ENSG00000199705.1	0.230645
OPHN1___ENSG00000079482.11	0.230429
RP4-813D12.3___ENSG00000226308.1	0.230145
LCA5L___ENSG00000157578.9	0.23012
AC145123.2___ENSG00000253753.1	0.230036
RP11-642P15.1___ENSG00000214198.3	0.229764
NLRP1___ENSG00000091592.11	0.229502
COTL1___ENSG00000103187.6	0.229312
RP11-402J6.1___ENSG00000249509.1	0.228933
FAT2___ENSG00000086570.8	0.22882
GARS___ENSG00000106105.9	0.228676
CATSPER2P1___ENSG00000205771.2	0.228655
CHI3L2___ENSG00000064886.9	0.228616
FOXE1___ENSG00000178919.7	0.228605
RAB15___ENSG00000139998.10	0.228571
TMEM71___ENSG00000165071.10	0.228312
C4orf45___ENSG00000164123.6	0.22813
CTD-2269F5.1___ENSG00000250320.1	0.228123
MAST4___ENSG00000069020.14	0.228102
ACOX2___ENSG00000168306.8	0.228041
AC140481.1___ENSG00000178162.4	0.227868
HOXA9___ENSG00000078399.11	0.227774
TMEM117___ENSG00000139173.5	0.22765
UNC5B-AS1___ENSG00000237512.2	0.227457
HSD11B2___ENSG00000176387.6	0.227432
SSTR2___ENSG00000180616.4	0.227417
NECAB3___ENSG00000125967.12	0.227179
PAAF1___ENSG00000175575.8	0.22714
FAM32B___ENSG00000203416.2	0.227099
GABRR3___ENSG00000183185.5	0.227016
AC009061.1___ENSG00000203401.4	0.226895
SLC13A5___ENSG00000141485.11	0.226688
KRT8P13___ENSG00000241416.1	0.226617
ST7___ENSG00000004866.14	0.226354
ANO7P1___ENSG00000237276.4	0.226322
LINC00238___ENSG00000196553.9	0.226227
RP11-214O1.2___ENSG00000266709.1	0.22622
CLSTN3___ENSG00000139182.9	0.226213
RFX1___ENSG00000132005.4	0.22614
CNTNAP2___ENSG00000174469.13	0.226045
C1orf234___ENSG00000227868.2	0.225989
SNX7___ENSG00000162627.12	0.225803
SGTB___ENSG00000197860.5	0.225748
CTC-251D13.1___ENSG00000271795.1	0.225251
KIF12___ENSG00000136883.8	0.225124
ST6GAL2___ENSG00000144057.11	0.225005
PEX11A___ENSG00000166821.4	0.224707
PRKCZ___ENSG00000067606.11	0.224684
CD8A___ENSG00000153563.11	0.224554
NUAK1___ENSG00000074590.9	0.224083
HLA-AS1___ENSG00000257551.1	0.224076
PRSS8___ENSG00000052344.11	0.224032
RP11-510C10.4___ENSG00000261213.1	0.223971
RP11-214O1.3___ENSG00000266378.1	0.223645
SYNJ1___ENSG00000159082.13	0.223617
NKX2-3___ENSG00000119919.9	0.223424
RP11-261N11.8___ENSG00000203900.2	0.223275
CHODL___ENSG00000154645.9	0.223227
ARHGEF26___ENSG00000114790.8	0.223227
TMEM54___ENSG00000121900.14	0.222907
SLC6A9___ENSG00000196517.7	0.222853
AMPH___ENSG00000078053.12	0.222493
PDZD7___ENSG00000186862.13	0.222478
ATP13A2___ENSG00000159363.13	0.222374
SLC5A8___ENSG00000256870.2	0.222194
BEST4___ENSG00000142959.4	0.222106
CPNE2___ENSG00000140848.12	0.222048
RP11-234K19.1___ENSG00000251399.1	0.222046
SH3KBP1___ENSG00000147010.13	0.221582
APBA1___ENSG00000107282.5	0.221505
EREG___ENSG00000124882.3	0.221352
CTD-2014B16.3___ENSG00000258847.1	0.221249
AC093391.2___ENSG00000231890.3	0.221205
RPRD2___ENSG00000163125.11	0.2212
C1QL1___ENSG00000131094.3	0.221171
TMEM184A___ENSG00000164855.11	0.221075
LL22NC03-121E8.3___ENSG00000229275.1	0.221007
RNU6ATAC12P___ENSG00000252351.1	0.220739
PDCD4___ENSG00000150593.11	0.220735
STK17A___ENSG00000164543.5	0.220437
ZNF600___ENSG00000189190.7	0.220255
ZADH2___ENSG00000180011.6	0.220165
RNF32___ENSG00000105982.12	0.219801
MAP3K9___ENSG00000006432.11	0.219695
CTD-2020K17.4___ENSG00000233483.2	0.219415
DNALI1___ENSG00000163879.9	0.219407
DTNB___ENSG00000138101.14	0.219271
PHF19___ENSG00000119403.9	0.219133
RPP25___ENSG00000178718.5	0.218921
FAM19A5___ENSG00000219438.4	0.218798
KCNC2___ENSG00000166006.8	0.218761
C9orf9___ENSG00000165698.11	0.218676
DGKE___ENSG00000153933.5	0.218358
GFRA2___ENSG00000168546.6	0.218297
SLC6A2___ENSG00000103546.14	0.218145
REPS2___ENSG00000169891.13	0.217987
MRPL32___ENSG00000106591.3	0.217803
RP11-315O6.1___ENSG00000255337.1	0.217773
EDIL3___ENSG00000164176.8	0.217468
IGF2BP2___ENSG00000073792.11	0.217325
RNF148___ENSG00000235631.1	0.217252
RP11-715J22.6___ENSG00000260293.1	0.21723
RN7SL466P___ENSG00000241347.2	0.217159
UROC1___ENSG00000159650.4	0.217041
TMPRSS5___ENSG00000166682.6	0.216994
MORC2-AS1___ENSG00000235989.3	0.216858
AC125634.1___ENSG00000223602.2	0.216817
FOLR1___ENSG00000110195.7	0.216799
GPR19___ENSG00000183150.3	0.216504
AP000253.1___ENSG00000234509.1	0.216452
TMEM67___ENSG00000164953.11	0.216414
RP11-383C5.4___ENSG00000224023.6	0.2164
SEMA6B___ENSG00000167680.11	0.216223
CPA1___ENSG00000091704.5	0.216109
CBLN2___ENSG00000141668.5	0.21609
APLP2___ENSG00000084234.12	0.216057
POMGNT1___ENSG00000085998.9	0.215612
SLITRK3___ENSG00000121871.3	0.215463
AC007285.6___ENSG00000227014.1	0.215376
VWA9___ENSG00000138614.10	0.215236
CTD-2517O10.6___ENSG00000272323.1	0.215177
KLHDC8A___ENSG00000162873.10	0.214938
TESK2___ENSG00000070759.12	0.214918
RP5-1024C24.1___ENSG00000254489.1	0.214728
CLYBL-AS1___ENSG00000234303.2	0.214669
ZNF438___ENSG00000183621.11	0.214572
Metazoa_SRP___ENSG00000272019.1	0.214358
VWCE___ENSG00000167992.8	0.214341
APH1B___ENSG00000138613.9	0.214294
TLX1NB___ENSG00000236311.2	0.214215
WWP1___ENSG00000123124.9	0.214182
DOCK3___ENSG00000088538.12	0.21413
WDR96___ENSG00000197748.8	0.214021
PPM1K___ENSG00000163644.10	0.213885
FAM86C2P___ENSG00000160172.6	0.213694
SPAG8___ENSG00000137098.9	0.213689
SLC17A7___ENSG00000104888.5	0.213628
JDP2___ENSG00000140044.8	0.213624
ANKS1B___ENSG00000185046.14	0.213481
RP3-497J21.1___ENSG00000235008.1	0.213479
BDNF___ENSG00000176697.14	0.213312
AP000688.15___ENSG00000236119.1	0.213304
AC007182.6___ENSG00000224721.1	0.213209
FGGY___ENSG00000172456.12	0.213015
snoU13___ENSG00000239077.1	0.212971
PACRG___ENSG00000112530.7	0.212936
CTD-2297D10.2___ENSG00000250579.1	0.21261
RP11-267M23.7___ENSG00000254283.1	0.212501
snoU13___ENSG00000238631.1	0.212376
BTBD11___ENSG00000151136.10	0.212081
AC093802.1___ENSG00000220256.3	0.212008
ASIC1___ENSG00000110881.7	0.211933
TEKT1___ENSG00000167858.8	0.21185
FTLP12___ENSG00000265095.1	0.211828
SPRY3___ENSG00000168939.6	0.211759
PACRGL___ENSG00000163138.14	0.21167
DNAH2___ENSG00000183914.10	0.21159
LINC00554___ENSG00000260738.1	0.211573
HIST1H4I___ENSG00000198339.3	0.211513
RPS6KA5___ENSG00000100784.5	0.211405
PID1___ENSG00000153823.14	0.211368
ZNF840___ENSG00000184617.9	0.21133
RP11-98C8.1___ENSG00000260067.1	0.211326
GOLM1___ENSG00000135052.12	0.211244
RP11-1072C15.1___ENSG00000240305.1	0.211214
ISLR2___ENSG00000167178.11	0.211162
RP11-731F5.1___ENSG00000254140.1	0.211154
AC105339.1___ENSG00000228141.2	0.211148
LINC00966___ENSG00000254377.1	0.211027
LCAT___ENSG00000213398.3	0.211002
DUSP22___ENSG00000112679.10	0.210821
RP1-257A7.4___ENSG00000215022.3	0.21052
MIR23B___ENSG00000207563.1	0.210418
RPSAP52___ENSG00000241749.3	0.210384
RP4-799P18.2___ENSG00000233332.1	0.210133
PPP1R1C___ENSG00000150722.6	0.209903
SYN2___ENSG00000157152.12	0.209871
PRKCE___ENSG00000171132.9	0.209842
HOXA1___ENSG00000105991.7	0.20982
PPFIA3___ENSG00000177380.9	0.209809
KRT8P42___ENSG00000220378.3	0.209804
RELL1___ENSG00000181826.5	0.20967
ZNF480___ENSG00000198464.9	0.209593
RNF144A-AS1___ENSG00000228203.2	0.209513
CPNE8___ENSG00000139117.9	0.20944
MIR4671___ENSG00000264377.1	0.209413
RP11-510C10.3___ENSG00000224149.1	0.209395
PSD2___ENSG00000146005.3	0.209055
RGS22___ENSG00000132554.15	0.208986
TOX3___ENSG00000103460.12	0.208952
LIN7A___ENSG00000111052.3	0.20889
SYN1___ENSG00000008056.8	0.208867
RELL2___ENSG00000164620.4	0.208835
BPIFA3___ENSG00000131059.7	0.208553
CTPS2___ENSG00000047230.10	0.208548
ATP2A3___ENSG00000074370.13	0.208543
CTD-3074O7.5___ENSG00000255517.2	0.208541
GLYATL2___ENSG00000156689.2	0.208534
DAGLA___ENSG00000134780.5	0.208478
C12orf39___ENSG00000134548.5	0.208441
TRNP1___ENSG00000253368.3	0.208418
RP11-834C11.4___ENSG00000250742.1	0.208339
DCST2___ENSG00000163354.10	0.208258
MYRF___ENSG00000124920.9	0.208227
CHIT1___ENSG00000133063.11	0.208034
RUNX3___ENSG00000020633.14	0.208025
TTC12___ENSG00000149292.12	0.207756
ZNF397___ENSG00000186812.8	0.207736
ENKUR___ENSG00000151023.12	0.207668
UNC119B___ENSG00000175970.7	0.207632
CDIPT-AS1___ENSG00000214725.3	0.207554
RP11-834C11.3___ENSG00000248265.1	0.207523
ST3GAL5___ENSG00000115525.12	0.207511
MYH7B___ENSG00000078814.11	0.20744
MIR181A1HG___ENSG00000229989.3	0.207432
CACHD1___ENSG00000158966.9	0.207351
LINC00686___ENSG00000237687.2	0.20717
ANKRD39___ENSG00000213337.4	0.207114
LINC00599___ENSG00000253230.2	0.207011
RP11-838N2.5___ENSG00000266578.1	0.206997
FAM86JP___ENSG00000171084.11	0.206971
DCTD___ENSG00000129187.10	0.206958
PTCHD2___ENSG00000204624.6	0.206859
KIAA0513___ENSG00000135709.8	0.206812
RP11-126L15.4___ENSG00000236305.1	0.206719
RP11-53B2.2___ENSG00000267702.1	0.206387
ZDHHC23___ENSG00000184307.9	0.20625
RP11-165F24.3___ENSG00000227155.3	0.206164
RAB34___ENSG00000109113.13	0.20606
TTC18___ENSG00000156042.13	0.205953
LOXL4___ENSG00000138131.3	0.205949
SVEP1___ENSG00000165124.13	0.20587
CCDC140___ENSG00000163081.2	0.205849
HOXC4___ENSG00000198353.6	0.20584
C9orf43___ENSG00000157653.7	0.205815
PRR7-AS1___ENSG00000246334.2	0.205708
RP11-255H23.2___ENSG00000233836.3	0.205675
HOXA11___ENSG00000005073.5	0.205659
SPATA4___ENSG00000150628.2	0.205649
KIF21B___ENSG00000116852.10	0.20563
MEIS1___ENSG00000143995.15	0.205579
RRAD___ENSG00000166592.7	0.205558
AK8___ENSG00000165695.5	0.205534
RP11-185N2.1___ENSG00000257611.1	0.20528
TSPAN13___ENSG00000106537.7	0.205124
C16orf74___ENSG00000154102.6	0.205022
ADPRHL1___ENSG00000153531.8	0.204969
MAN1C1___ENSG00000117643.10	0.204913
GNAO1___ENSG00000087258.9	0.2049
HCAR1___ENSG00000196917.4	0.204792
RP11-143K11.1___ENSG00000260248.1	0.204781
CCDC173___ENSG00000154479.8	0.204732
DNAJC6___ENSG00000116675.11	0.204725
LINC00846___ENSG00000186842.4	0.204589
CDS1___ENSG00000163624.5	0.204496
VASH2___ENSG00000143494.11	0.204272
RP11-244O19.1___ENSG00000261534.1	0.204254
RP11-78B10.2___ENSG00000236911.2	0.204211
SHISA6___ENSG00000188803.10	0.204203
SFRP5___ENSG00000120057.4	0.20411
IGSF3___ENSG00000143061.13	0.204031
RP4-668G5.1___ENSG00000237928.1	0.203989
SFXN3___ENSG00000107819.9	0.203974
TMEM257___ENSG00000221870.2	0.20396
CTB-32O4.2___ENSG00000267498.1	0.203862
EPHA7___ENSG00000135333.9	0.20378
IGHE___ENSG00000211891.4	0.203743
MIR568___ENSG00000207770.1	0.203707
UNC5C___ENSG00000182168.10	0.203682
LRFN5___ENSG00000165379.9	0.203549
NEFM___ENSG00000104722.9	0.203544
BPIFB6___ENSG00000167104.7	0.203513
AC104134.2___ENSG00000225420.1	0.20341
KRT34___ENSG00000131737.5	0.203404
RP11-315F22.1___ENSG00000259889.1	0.203397
EIF5A2___ENSG00000163577.3	0.203256
ZDHHC1___ENSG00000159714.6	0.203106
MTND4P9___ENSG00000250050.1	0.20293
RP11-1102P16.1___ENSG00000253379.1	0.202875
RP11-454P21.1___ENSG00000249937.1	0.202821
BPIFA2___ENSG00000131050.6	0.202801
TCTN2___ENSG00000168778.7	0.202693
SLC35D2___ENSG00000130958.7	0.202636
PBX3___ENSG00000167081.12	0.202551
CCM2L___ENSG00000101331.11	0.202531
EPS8L1___ENSG00000131037.10	0.202492
EVI5L___ENSG00000142459.4	0.20232
MPP1___ENSG00000130830.10	0.202318
LCNL1___ENSG00000214402.6	0.202267
RNU7-194P___ENSG00000238721.1	0.202182
CAHM___ENSG00000270419.1	0.202161
AF131217.1___ENSG00000232855.2	0.20212
GPR85___ENSG00000164604.8	0.202091
SEZ6___ENSG00000063015.15	0.202015
AC016757.3___ENSG00000186235.6	0.20191
CCDC108___ENSG00000181378.9	0.201908
DPP4___ENSG00000197635.5	0.201896
SLC4A10___ENSG00000144290.12	0.201803
NUDT19___ENSG00000213965.3	0.201706
AP000525.9___ENSG00000206195.6	0.201677
MARC1___ENSG00000186205.8	0.20155
RP11-170N16.3___ENSG00000273007.1	0.201504
HDAC4___ENSG00000068024.12	0.2014
MIR27B___ENSG00000207864.1	0.201237
CTC-484P3.1___ENSG00000243806.1	0.201161
SMIM13___ENSG00000224531.4	0.201101
AC007461.1___ENSG00000267893.1	0.201028
RPL39L___ENSG00000163923.5	0.201022
KCNE1___ENSG00000180509.7	0.200997
NUP153___ENSG00000124789.7	0.20083
KCNMA1___ENSG00000156113.16	0.200823
RP11-539G18.2___ENSG00000255458.1	0.20079
RP6-201G10.2___ENSG00000260118.1	0.200735
CTD-2554C21.3___ENSG00000229481.1	0.200718
HEMK1___ENSG00000114735.5	0.200708
PAFAH2___ENSG00000158006.9	0.2007
HMGB1P20___ENSG00000219163.2	0.200681
SPIB___ENSG00000269404.2	0.20062
RPS6KA3___ENSG00000177189.8	0.200421
RPRM___ENSG00000177519.3	0.200337
RP11-95G17.2___ENSG00000272472.1	0.200295
C10orf85___ENSG00000177234.5	0.200293
ELMO1___ENSG00000155849.11	0.200241
AGBL4___ENSG00000186094.12	0.200199
TIPARP-AS1___ENSG00000243926.1	0.19997
MID1IP1___ENSG00000165175.11	0.199921
AC026471.6___ENSG00000260740.2	0.199913
CASQ2___ENSG00000118729.10	0.199906
CDX2___ENSG00000165556.9	0.199724
SLC36A1___ENSG00000123643.8	0.199713
KB-1507C5.4___ENSG00000254281.1	0.199674
PROSER2-AS1___ENSG00000225778.1	0.199574
CASC1___ENSG00000118307.14	0.199484
MRPL45P2___ENSG00000228782.3	0.199459
FRAS1___ENSG00000138759.13	0.199419
KB-1507C5.2___ENSG00000253320.1	0.199348
CTD-2298J14.2___ENSG00000258636.1	0.199243
RP11-981G7.1___ENSG00000261451.1	0.199131
CTB-175P5.4___ENSG00000269416.1	0.199115
AP000696.2___ENSG00000231324.1	0.198865
RP11-89K21.1___ENSG00000259439.1	0.198767
RP11-95O2.1___ENSG00000267651.1	0.198758
RAB3IP___ENSG00000127328.17	0.198466
RP11-445N20.3___ENSG00000273293.1	0.198415
CNTN3___ENSG00000113805.8	0.198377
C7orf57___ENSG00000164746.9	0.198264
TRHDE-AS1___ENSG00000236333.3	0.198203
RAD50___ENSG00000113522.9	0.197719
ZNF671___ENSG00000083814.8	0.197715
UTS2B___ENSG00000188958.5	0.197711
CA11___ENSG00000063180.4	0.197685
AC061961.2___ENSG00000235949.1	0.197624
RP11-715J22.2___ENSG00000259895.1	0.197581
C2orf27B___ENSG00000186825.3	0.197463
ZNF487___ENSG00000243660.5	0.197457
RP11-80F22.7___ENSG00000260153.1	0.197453
KCNIP3___ENSG00000115041.8	0.197383
MTHFD1L___ENSG00000120254.11	0.197361
VGLL4___ENSG00000144560.9	0.197324
RP11-57G10.8___ENSG00000272892.1	0.197229
RP4-758J18.10___ENSG00000225285.1	0.197193
UCHL1___ENSG00000154277.8	0.197154
RP4-799P18.4___ENSG00000231272.1	0.197085
RP4-717I23.3___ENSG00000223745.3	0.196686
KIAA1377___ENSG00000110318.9	0.196593
TCTEX1D2___ENSG00000213123.6	0.196545
RP5-827C21.2___ENSG00000236358.1	0.19652
EPS8___ENSG00000151491.8	0.196511
VPS45___ENSG00000136631.8	0.19647
NDUFAF6___ENSG00000156170.8	0.19645
MIR128-2___ENSG00000207625.1	0.196422
ZNF341___ENSG00000131061.9	0.196322
PLCXD3___ENSG00000182836.5	0.196315
CITED1___ENSG00000125931.6	0.196249
LAMTOR5-AS1___ENSG00000224699.4	0.196232
CNTD1___ENSG00000176563.5	0.196151
DOK5___ENSG00000101134.7	0.195917
ILVBL___ENSG00000105135.11	0.195872
FNBP1___ENSG00000187239.12	0.195749
ESRRG___ENSG00000196482.12	0.195701
Z83851.1___ENSG00000229891.1	0.195696
GUCY1A2___ENSG00000152402.6	0.195694
RP11-80F22.14___ENSG00000261350.1	0.195652
KAZN___ENSG00000189337.11	0.195409
ADAMTS5___ENSG00000154736.5	0.195387
THNSL1___ENSG00000185875.8	0.195205
NRXN3___ENSG00000021645.13	0.194798
ZNF697___ENSG00000143067.4	0.194746
KIAA1407___ENSG00000163617.6	0.194695
DAND5___ENSG00000179284.4	0.194676
ST6GAL2-IT1___ENSG00000238250.1	0.194669
ERLIN2___ENSG00000147475.10	0.194659
TEX37___ENSG00000172073.3	0.194609
RP11-166D19.1___ENSG00000255248.2	0.194609
MIR5190___ENSG00000266146.1	0.194581
TRIM3___ENSG00000110171.14	0.194551
RIMS1___ENSG00000079841.14	0.194105
HAS2-AS1___ENSG00000248690.2	0.193893
TMEM91___ENSG00000142046.10	0.193727
MAST4-AS1___ENSG00000229666.1	0.193635
HDAC1___ENSG00000116478.7	0.193632
SYT1___ENSG00000067715.9	0.193607
SLC35G1___ENSG00000176273.10	0.193594
ABLIM1___ENSG00000099204.14	0.193483
CTC-281F24.1___ENSG00000261996.1	0.193443
RARB___ENSG00000077092.14	0.193401
RP11-732A21.2___ENSG00000260008.1	0.193295
RP11-496I9.1___ENSG00000254815.1	0.193275
GPRIN3___ENSG00000185477.4	0.193252
RP11-656D10.6___ENSG00000238186.1	0.19324
Y_RNA___ENSG00000202105.1	0.193183
GRIP1___ENSG00000155974.7	0.193039
SEMA4A___ENSG00000196189.8	0.192897
CTC-425F1.2___ENSG00000266975.1	0.192841
RP11-567M16.1___ENSG00000267287.1	0.192833
DBX1___ENSG00000109851.5	0.192788
ARPP21___ENSG00000172995.12	0.192741
SNORA67___ENSG00000252473.1	0.192716
MTUS2___ENSG00000132938.14	0.192581
TCP10L___ENSG00000242220.2	0.192471
CDK20___ENSG00000156345.13	0.192402
AC140481.7___ENSG00000240253.1	0.192384
GRM1___ENSG00000152822.9	0.192382
CD101___ENSG00000134256.8	0.192298
SLC7A7___ENSG00000155465.14	0.192275
PTP4A3___ENSG00000184489.7	0.192265
AP000697.6___ENSG00000224269.1	0.19214
ATP6V1B2___ENSG00000147416.6	0.191982
KCNF1___ENSG00000162975.3	0.191905
EFNA2___ENSG00000099617.2	0.191865
CCDC141___ENSG00000163492.9	0.191844
CD200___ENSG00000091972.14	0.191786
RP11-37E23.5___ENSG00000230633.1	0.191433
SOX3___ENSG00000134595.6	0.19115
KB-1517D11.4___ENSG00000272321.1	0.19114
RP11-511B23.3___ENSG00000258171.1	0.191035
CTD-3025N20.2___ENSG00000254081.1	0.190979
AC006445.8___ENSG00000246095.2	0.190836
CTB-43E15.4___ENSG00000254211.1	0.190673
LHX8___ENSG00000162624.10	0.19067
RP11-302J23.1___ENSG00000248599.1	0.190663
MUC4___ENSG00000145113.17	0.190652
RP11-388M20.9___ENSG00000261925.1	0.190499
HEY2___ENSG00000135547.4	0.190487
HOXC6___ENSG00000197757.7	0.190477
DYDC2___ENSG00000133665.8	0.190425
AC010984.3___ENSG00000230646.1	0.190329
TTC23L___ENSG00000205838.8	0.190282
CDH7___ENSG00000081138.9	0.190003
LHFPL3___ENSG00000187416.7	0.189989
CABP1___ENSG00000157782.5	0.189958
FOXA2___ENSG00000125798.10	0.189899
EXTL3-AS1___ENSG00000246339.4	0.189801
ZC2HC1C___ENSG00000119703.12	0.189784
KRT33B___ENSG00000131738.5	0.189767
NGFR___ENSG00000064300.4	0.189642
ST3GAL6-AS1___ENSG00000239445.1	0.18951
RP11-174O3.3___ENSG00000240661.1	0.189483
ROR1___ENSG00000185483.7	0.189418
PPP1R13B___ENSG00000088808.12	0.189387
RP11-453F18__B.1___ENSG00000213468.3	0.189221
MIR124-2___ENSG00000207816.1	0.189152
RP11-834C11.5___ENSG00000250432.1	0.189011
LRRC48___ENSG00000171962.13	0.189
CTD-2026D20.2___ENSG00000253347.1	0.188953
CACNA1E___ENSG00000198216.6	0.188949
CNBD2___ENSG00000149646.8	0.188832
SESN2___ENSG00000130766.4	0.188755
IQSEC3___ENSG00000120645.7	0.188736
XPNPEP3___ENSG00000196236.8	0.188713
DNAJC27-AS1___ENSG00000224165.1	0.188687
IQCK___ENSG00000174628.12	0.188665
AC025335.1___ENSG00000179859.7	0.188661
ZEB2-AS1___ENSG00000238057.4	0.188639
PAX3___ENSG00000135903.14	0.18862
SOX2-OT___ENSG00000242808.3	0.18858
PRDM16___ENSG00000142611.12	0.188549
SYT3___ENSG00000213023.5	0.188476
SYP___ENSG00000102003.6	0.188365
ATP7B___ENSG00000123191.9	0.188335
ZNF467___ENSG00000181444.8	0.188197
C7orf33___ENSG00000170279.2	0.188111
C21orf59___ENSG00000159079.14	0.188038
NR1I2___ENSG00000144852.12	0.187971
AGAP2-AS1___ENSG00000255737.2	0.187967
NUDT13___ENSG00000166321.9	0.187846
ELOVL4___ENSG00000118402.5	0.18779
THEM6___ENSG00000130193.7	0.187785
UCN___ENSG00000163794.6	0.187735
TLL1___ENSG00000038295.3	0.18772
OSBPL3___ENSG00000070882.8	0.18772
LINC00957___ENSG00000235314.1	0.187684
SNCB___ENSG00000074317.6	0.187649
PRIMA1___ENSG00000175785.8	0.187588
DMRTA1___ENSG00000176399.3	0.187567
HOXA-AS3___ENSG00000254369.2	0.187544
ALDH1A3___ENSG00000184254.12	0.18751
RP11-797A18.6___ENSG00000269951.1	0.187473
CHL1___ENSG00000134121.5	0.187372
snoU13___ENSG00000238305.1	0.187298
DZANK1___ENSG00000089091.12	0.187235
RP11-517P14.7___ENSG00000236114.1	0.187207
PRRT4___ENSG00000224940.4	0.187173
PRRG1___ENSG00000130962.13	0.186984
BBS2___ENSG00000125124.7	0.186938
SLC5A7___ENSG00000115665.4	0.186804
R3HDM4___ENSG00000198858.5	0.18666
MAP3K14___ENSG00000006062.9	0.186558
AK4P1___ENSG00000263535.1	0.186543
RABL2B___ENSG00000079974.13	0.186534
CERKL___ENSG00000188452.9	0.186531
CHRDL2___ENSG00000054938.11	0.186508
EDAR___ENSG00000135960.5	0.186346
AL589743.1___ENSG00000225210.5	0.186343
TERF1P2___ENSG00000187589.7	0.186332
RP11-728K20.1___ENSG00000224016.2	0.186331
PCLO___ENSG00000186472.15	0.186232
CDKN2D___ENSG00000129355.6	0.186151
RTN4RL2___ENSG00000186907.3	0.186107
RP13-20L14.6___ENSG00000265458.1	0.186069
KCTD12___ENSG00000178695.4	0.186024
AC016723.4___ENSG00000235335.2	0.186009
HOXC-AS3___ENSG00000251151.2	0.185941
NALCN-AS1___ENSG00000233009.1	0.185917
AC104076.3___ENSG00000236153.1	0.185837
CCND1___ENSG00000110092.3	0.185836
RCL1___ENSG00000120158.7	0.185824
RP6-65G23.3___ENSG00000259153.1	0.185771
CPA5___ENSG00000158525.11	0.185721
HECW2___ENSG00000138411.6	0.185614
ARHGEF26-AS1___ENSG00000243069.3	0.185525
RP11-489D6.2___ENSG00000259446.1	0.185493
SOX9___ENSG00000125398.5	0.18549
ERBB4___ENSG00000178568.9	0.185393
ASIC3___ENSG00000213199.3	0.185348
TCF24___ENSG00000261787.1	0.185302
CTC-327F10.5___ENSG00000248362.1	0.185241
PDE1C___ENSG00000154678.12	0.185226
KCNS2___ENSG00000156486.7	0.185156
STX3___ENSG00000166900.10	0.18512
ZDHHC18___ENSG00000204160.7	0.185051
FZD8___ENSG00000177283.4	0.184984
RTN4RL1___ENSG00000185924.6	0.184857
ZNF285___ENSG00000267508.1	0.184788
PDLIM1P4___ENSG00000249274.1	0.184782
GPT___ENSG00000167701.9	0.184727
CTD-2568A17.5___ENSG00000180279.5	0.184691
EPHA10___ENSG00000183317.12	0.184659
ARMC3___ENSG00000165309.9	0.184605
TRIM72___ENSG00000177238.9	0.1846
AMPD3___ENSG00000133805.11	0.184599
GSTK1___ENSG00000197448.9	0.18454
OR2S2___ENSG00000122718.4	0.184464
CTD-2314B22.3___ENSG00000244306.5	0.184397
MESDC1___ENSG00000140406.2	0.184335
LEF1-AS1___ENSG00000232021.2	0.184283
RP11-766N7.3___ENSG00000255693.1	0.184269
NAV2-IT1___ENSG00000255270.1	0.184207
TNRC18P3___ENSG00000189166.6	0.184203
FOXI3___ENSG00000214336.3	0.18419
AC005009.2___ENSG00000233073.1	0.184186
SLC12A4___ENSG00000124067.12	0.184139
LMTK3___ENSG00000142235.4	0.184118
LINC00992___ENSG00000248663.2	0.184055
SOX6___ENSG00000110693.11	0.18405
SRD5A3-AS1___ENSG00000249700.4	0.183977
DGKA___ENSG00000065357.15	0.183791
AC099850.1___ENSG00000224738.1	0.183378
RP5-871G17.5___ENSG00000232780.1	0.183323
HCAR3___ENSG00000255398.2	0.183226
MUC19___ENSG00000205592.9	0.183217
NEK11___ENSG00000114670.9	0.183186
RGS8___ENSG00000135824.8	0.183074
FGD4___ENSG00000139132.10	0.183045
SOX13___ENSG00000143842.10	0.182984
RP11-750H9.5___ENSG00000255197.1	0.182972
CTD-2050B12.2___ENSG00000261439.1	0.182948
TMEM231___ENSG00000205084.6	0.182875
FAIM___ENSG00000158234.8	0.182648
AP000439.3___ENSG00000255774.1	0.182618
ATP6V1G2___ENSG00000213760.6	0.182618
PRICKLE1___ENSG00000139174.6	0.182562
RP11-981G7.6___ENSG00000272505.1	0.182295
MYB___ENSG00000118513.14	0.182269
HS3ST3A1___ENSG00000153976.2	0.182222
AC108488.4___ENSG00000242282.2	0.182177
PLD5___ENSG00000180287.12	0.18216
L1CAM___ENSG00000198910.8	0.182089
HYDIN___ENSG00000157423.13	0.182082
FAM57B___ENSG00000149926.9	0.182064
RP13-270P17.3___ENSG00000272688.1	0.18204
RP11-375I20.6___ENSG00000260633.1	0.182034
AC108025.2___ENSG00000230090.1	0.181971
C9orf141___ENSG00000198454.2	0.18191
RP11-439M11.1___ENSG00000271947.1	0.181897
RP1-170O19.20___ENSG00000257184.2	0.181892
PARS2___ENSG00000162396.5	0.181849
CTC-479C5.12___ENSG00000261884.2	0.181834
GRIK3___ENSG00000163873.5	0.181586
KCNS1___ENSG00000124134.4	0.181574
NKX3-2___ENSG00000109705.7	0.181569
ZSCAN12___ENSG00000158691.10	0.181543
ZSWIM5___ENSG00000162415.6	0.181514
TTC28___ENSG00000100154.10	0.181459
OPRM1___ENSG00000112038.13	0.18131
RP11-288G11.3___ENSG00000234531.2	0.18113
C11orf70___ENSG00000137691.8	0.181117
TEK___ENSG00000120156.16	0.181067
CMTM5___ENSG00000166091.15	0.181059
SLC35F4___ENSG00000151812.10	0.180961
TCERG1L___ENSG00000176769.9	0.180895
CCDC74B___ENSG00000152076.14	0.180689
RP11-285A1.1___ENSG00000260988.1	0.180655
SLC17A5___ENSG00000119899.11	0.180418
HSPD1P10___ENSG00000216990.2	0.180335
AC104809.4___ENSG00000233392.1	0.180272
HSD17B8___ENSG00000204228.3	0.180167
TBX6___ENSG00000149922.6	0.18014
PLIN2___ENSG00000147872.5	0.180137
CELF4___ENSG00000101489.14	0.180051
RP11-324E6.9___ENSG00000270134.1	0.180041
BEND7___ENSG00000165626.12	0.179996
PDE3A___ENSG00000172572.6	0.179887
C22orf42___ENSG00000205856.3	0.179885
ARHGAP40___ENSG00000124143.6	0.179875
DNM1___ENSG00000106976.14	0.179839
WDR73___ENSG00000177082.8	0.17979
DGCR6___ENSG00000183628.8	0.179783
AP000708.1___ENSG00000255537.1	0.179716
MREG___ENSG00000118242.11	0.179686
PROK1___ENSG00000143125.5	0.179668
C1orf228___ENSG00000198520.6	0.179648
CHST13___ENSG00000180767.5	0.179574
CCDC121___ENSG00000176714.9	0.179545
TNFRSF10D___ENSG00000173530.5	0.179519
SLC47A1___ENSG00000142494.9	0.179499
MAN2A1___ENSG00000112893.5	0.179485
DKK3___ENSG00000050165.13	0.179441
MTA1___ENSG00000182979.13	0.179427
IL11___ENSG00000095752.2	0.179385
AC112229.7___ENSG00000175772.10	0.17937
OSTM1-AS1___ENSG00000225174.1	0.179365
SOCS1___ENSG00000185338.4	0.179214
CDC42EP4___ENSG00000179604.8	0.179165
POLB___ENSG00000070501.7	0.179137
MLK4___ENSG00000143674.6	0.178948
ACTN1-AS1___ENSG00000259062.1	0.178843
C10orf107___ENSG00000183346.6	0.178842
GPRC5B___ENSG00000167191.7	0.178752
HPCAL1___ENSG00000115756.8	0.178741
TMPRSS6___ENSG00000187045.12	0.178681
HOTAIR___ENSG00000228630.1	0.178662
YBX1___ENSG00000065978.13	0.178567
MOK___ENSG00000080823.17	0.178559
KLHDC7A___ENSG00000179023.7	0.178492
RP11-315I14.2___ENSG00000233906.1	0.178436
MPP6___ENSG00000105926.11	0.178422
RP11-84E24.3___ENSG00000256124.1	0.178418
SPATA31E1___ENSG00000177992.9	0.178409
NPEPPS___ENSG00000141279.11	0.178315
RSPH6A___ENSG00000104941.3	0.178284
CCDC159___ENSG00000183401.7	0.178267
PPP1R16A___ENSG00000160972.5	0.178243
PIEZO2___ENSG00000154864.7	0.17819
TSC1___ENSG00000165699.9	0.178122
LINC00656___ENSG00000233746.1	0.178089
CASC2___ENSG00000177640.11	0.178051
C2orf73___ENSG00000177994.11	0.178005
RP11-267M23.4___ENSG00000253704.1	0.177993
SPOCK2___ENSG00000107742.8	0.177949
EHF___ENSG00000135373.8	0.177913
TNFRSF11B___ENSG00000164761.4	0.177902
RPL21P54___ENSG00000241829.1	0.1779
TMEM56___ENSG00000152078.5	0.177769
MIR4520A___ENSG00000264468.1	0.177735
TRHDE___ENSG00000072657.4	0.177717
RP11-404O13.1___ENSG00000231666.1	0.177713
CAMSAP3___ENSG00000076826.5	0.177554
LDB3___ENSG00000122367.15	0.177344
TMEM139___ENSG00000178826.6	0.177222
PRR5L___ENSG00000135362.9	0.177185
ZNF521___ENSG00000198795.6	0.177157
PRR24___ENSG00000257704.2	0.177113
C17orf85___ENSG00000074356.12	0.177102
RP11-78O7.2___ENSG00000270091.1	0.177029
EFNB2___ENSG00000125266.6	0.177024
PRDM1___ENSG00000057657.10	0.176996
NKX6-2___ENSG00000148826.6	0.176937
RP11-1C8.4___ENSG00000253477.1	0.176872
DNAJC9-AS1___ENSG00000236756.4	0.176824
RBFOX3___ENSG00000167281.14	0.176755
CTB-113P19.4___ENSG00000260581.1	0.176641
CTD-2192J16.26___ENSG00000268945.1	0.176597
RXRA___ENSG00000186350.8	0.176514
TPBG___ENSG00000146242.5	0.1765
HOXC11___ENSG00000123388.4	0.176429
GULP1___ENSG00000144366.11	0.176424
PDLIM4___ENSG00000131435.8	0.176367
RP11-365O16.6___ENSG00000237101.1	0.176341
GPD1___ENSG00000167588.8	0.17632
RP11-547I7.2___ENSG00000237457.2	0.176291
AC092841.1___ENSG00000253046.1	0.176274
RP11-848P1.7___ENSG00000264148.1	0.176239
MYO15B___ENSG00000266714.2	0.176221
PPP1R42___ENSG00000178125.10	0.176218
DYNC1LI1___ENSG00000144635.4	0.176196
RP1-309F20.3___ENSG00000225806.3	0.176185
NDST4___ENSG00000138653.5	0.176148
SPATA17___ENSG00000162814.6	0.176115
MOCOS___ENSG00000075643.5	0.176098
SLC25A4___ENSG00000151729.6	0.17604
ZNF641___ENSG00000167528.8	0.175934
AC013268.5___ENSG00000204588.5	0.175866
DCAF16___ENSG00000163257.6	0.175734
ZNF396___ENSG00000186496.6	0.175637
SYTL2___ENSG00000137501.12	0.175524
RNF41___ENSG00000181852.13	0.175514
LPPR1___ENSG00000148123.10	0.175514
ATP2B1___ENSG00000070961.10	0.175489
AC005300.5___ENSG00000236325.1	0.175401
DMKN___ENSG00000161249.16	0.175353
APBB1___ENSG00000166313.14	0.175349
RP11-65J3.6___ENSG00000236146.2	0.175244
POPDC3___ENSG00000132429.5	0.175244
TSPAN15___ENSG00000099282.5	0.175219
NR2E1___ENSG00000112333.7	0.175214
RP11-472N13.2___ENSG00000223834.2	0.175212
ASIC2___ENSG00000108684.10	0.175166
LRRN2___ENSG00000170382.7	0.175065
STAU2___ENSG00000040341.13	0.17489
PTPRG-AS1___ENSG00000241472.2	0.174829
RP11-21L23.3___ENSG00000255100.1	0.174824
GCA___ENSG00000115271.6	0.174807
RP13-685P2.7___ENSG00000270773.1	0.174748
RP11-421L21.3___ENSG00000233184.2	0.174723
TM4SF19-AS1___ENSG00000235897.1	0.174712
MYO10___ENSG00000145555.10	0.174687
RP11-473O4.3___ENSG00000253720.1	0.174677
PPARG___ENSG00000132170.15	0.174656
TMEM241___ENSG00000134490.9	0.174645
RPGR___ENSG00000156313.8	0.174629
RFX8___ENSG00000196460.8	0.174467
NAPA___ENSG00000105402.3	0.174409
FBXW11P1___ENSG00000230870.2	0.174393
PNMT___ENSG00000141744.3	0.174388
AGT___ENSG00000135744.7	0.174315
RP11-290F20.1___ENSG00000203999.4	0.174281
SESN1___ENSG00000080546.9	0.174257
BCL6___ENSG00000113916.13	0.174227
FURIN___ENSG00000140564.6	0.174214
RP11-555H23.1___ENSG00000238193.1	0.174212
PDCD4-AS1___ENSG00000203497.2	0.174206
TBX5-AS1___ENSG00000255399.2	0.174102
SLC2A7___ENSG00000197241.3	0.174088
HK1___ENSG00000156515.17	0.17406
XKR7___ENSG00000260903.2	0.173954
NKAIN2___ENSG00000188580.9	0.173844
IMMP2L___ENSG00000184903.5	0.173789
AC092625.1___ENSG00000230991.1	0.17373
ZNF274___ENSG00000171606.13	0.173651
RN7SKP53___ENSG00000223269.1	0.173635
NAALADL2-AS2___ENSG00000226779.1	0.173594
DPY19L4___ENSG00000156162.12	0.173533
MAATS1___ENSG00000183833.12	0.173316
RSL24D1P11___ENSG00000231544.2	0.173315
CSTF3-AS1___ENSG00000247151.2	0.173291
RP5-968P14.2___ENSG00000260063.1	0.173262
HOTTIP___ENSG00000243766.3	0.17326
FUNDC2P3___ENSG00000187103.3	0.173243
MIPEPP3___ENSG00000233325.3	0.173235
C11orf72___ENSG00000184224.3	0.173176
C7orf61___ENSG00000185955.4	0.173023
TSHZ1___ENSG00000179981.9	0.173019
CAT___ENSG00000121691.4	0.172993
ATXN7L3B___ENSG00000253719.2	0.172907
ANKRD44___ENSG00000065413.12	0.172884
AL035610.2___ENSG00000236532.1	0.172802
RASSF4___ENSG00000107551.16	0.172797
AC003006.1___ENSG00000264453.1	0.172794
LINC00029___ENSG00000125514.5	0.172788
TMEM107___ENSG00000179029.10	0.172785
S100A16___ENSG00000188643.6	0.172607
ARAP2___ENSG00000047365.7	0.172572
RP11-49I11.2___ENSG00000267404.1	0.172565
HEG1___ENSG00000173706.8	0.17255
ZNF76___ENSG00000065029.10	0.172438
RP11-783K16.14___ENSG00000256116.1	0.172427
RP11-67H24.1___ENSG00000261719.1	0.17233
RP11-463M16.4___ENSG00000248278.1	0.172306
LPHN2___ENSG00000117114.15	0.172285
RP13-685P2.8___ENSG00000270492.1	0.172227
INHBE___ENSG00000139269.2	0.172118
SYCE3___ENSG00000217442.3	0.172102
RP11-328J2.1___ENSG00000225546.1	0.17207
AL928742.12___ENSG00000227468.4	0.171984
TUBBP5___ENSG00000159247.8	0.171931
ACHE___ENSG00000087085.9	0.171819
TMEM116___ENSG00000198270.8	0.171784
HENMT1___ENSG00000162639.11	0.171782
RAB6B___ENSG00000154917.6	0.171676
KCND2___ENSG00000184408.5	0.17165
HABP4___ENSG00000130956.9	0.171645
RPH3A___ENSG00000089169.10	0.171597
TRIM67___ENSG00000119283.11	0.171549
snoU13___ENSG00000238594.1	0.171535
EML5___ENSG00000165521.11	0.171512
FRY___ENSG00000073910.15	0.171436
IFT74___ENSG00000096872.11	0.171351
RP11-434B12.1___ENSG00000260837.1	0.171247
YWHAG___ENSG00000170027.5	0.17124
RPS27P25___ENSG00000239881.1	0.171228
RP11-318K12.1___ENSG00000228991.2	0.17111
WNK2___ENSG00000165238.12	0.171106
LINC00261___ENSG00000259974.2	0.171095
LCN12___ENSG00000184925.7	0.171085
CPEB3___ENSG00000107864.10	0.171028
ADCY1___ENSG00000164742.10	0.170995
LINC00445___ENSG00000236036.1	0.170976
HCAR2___ENSG00000182782.7	0.170953
MAB21L3___ENSG00000173212.4	0.170917
SPAG16___ENSG00000144451.14	0.170888
GPX2___ENSG00000176153.10	0.170864
MESP2___ENSG00000188095.3	0.170823
WIPF3___ENSG00000122574.6	0.17068
ZNF733P___ENSG00000185037.9	0.17068
GLI1___ENSG00000111087.5	0.170656
SORBS2___ENSG00000154556.13	0.170635
RP11-96L14.7___ENSG00000236782.1	0.170632
GLYCTK-AS1___ENSG00000242797.2	0.170614
RP11-620J15.2___ENSG00000245651.2	0.170485
PKIB___ENSG00000135549.10	0.170462
AKAP5___ENSG00000179841.8	0.170437
RP1-170O19.21___ENSG00000270182.1	0.17043
FOXN2___ENSG00000170802.11	0.170416
CAPN3___ENSG00000092529.18	0.170404
RP11-499E18.1___ENSG00000248161.1	0.170294
N6AMT2___ENSG00000150456.6	0.170275
SEC14L1___ENSG00000129657.10	0.170271
BEAN1___ENSG00000166546.9	0.170265
RP11-445H22.4___ENSG00000244558.1	0.1702
MAP3K15___ENSG00000180815.10	0.170124
MTND1P19___ENSG00000251449.2	0.170079
RN7SL583P___ENSG00000239504.2	0.169952
ADCK3___ENSG00000163050.12	0.169943
TMEM169___ENSG00000163449.6	0.169924
FTH1P19___ENSG00000219186.2	0.169883
DAZL___ENSG00000092345.9	0.169861
TMED3___ENSG00000166557.8	0.169854
AL928742.1___ENSG00000263413.1	0.169852
HAND2___ENSG00000164107.7	0.169603
IQCH-AS1___ENSG00000259673.1	0.169555
C11orf54___ENSG00000182919.10	0.169507
SIX3-AS1___ENSG00000236502.1	0.169496
AC068490.1___ENSG00000228999.1	0.169391
KIF3C___ENSG00000084731.9	0.169388
RASGEF1C___ENSG00000146090.11	0.169368
CHRNA4___ENSG00000101204.11	0.169357
C15orf39___ENSG00000167173.14	0.169291
RP11-855O10.2___ENSG00000250230.2	0.169176
RP11-594N15.2___ENSG00000254266.1	0.169136
PRR16___ENSG00000184838.10	0.169102
SERPINI1___ENSG00000163536.8	0.169003
CCDC17___ENSG00000159588.10	0.168994
LAMB4___ENSG00000091128.8	0.168952
PCCA___ENSG00000175198.10	0.168944
FUT1___ENSG00000174951.6	0.168927
ARHGAP44___ENSG00000006740.12	0.168718
RUNDC3B___ENSG00000105784.11	0.168675
PMAIP1___ENSG00000141682.11	0.168669
FOXH1___ENSG00000160973.7	0.168664
RP4-539M6.21___ENSG00000272689.1	0.168534
AC069257.6___ENSG00000237418.1	0.168511
KRTAP5-10___ENSG00000204572.5	0.168496
CLDN3___ENSG00000165215.5	0.168493
SFTPA1___ENSG00000122852.10	0.168472
RP11-1053O12.1___ENSG00000258536.1	0.168471
RP11-219B4.7___ENSG00000260493.1	0.168411
ALS2CR11___ENSG00000155754.10	0.168354
GPR144___ENSG00000180264.6	0.168316
PLD4___ENSG00000166428.8	0.168227
MICAL1___ENSG00000135596.13	0.16822
SPEF2___ENSG00000152582.8	0.168184
CNTN1___ENSG00000018236.10	0.168152
FGB___ENSG00000171564.7	0.168127
FAM122C___ENSG00000156500.10	0.168091
INPP4B___ENSG00000109452.8	0.168041
CATSPERG___ENSG00000099338.18	0.168025
C9orf172___ENSG00000232434.1	0.168015
PIGS___ENSG00000087111.16	0.167962
CSMD2___ENSG00000121904.13	0.16786
SNORA25___ENSG00000201245.1	0.167849
AC005785.2___ENSG00000268189.2	0.167839
HOXC-AS1___ENSG00000250451.1	0.167822
RIPPLY3___ENSG00000183145.4	0.167784
LINC00094___ENSG00000235106.4	0.167778
SLC12A8___ENSG00000221955.6	0.167765
VWA3A___ENSG00000175267.10	0.167763
RP11-33M22.2___ENSG00000272880.1	0.167754
RP11-561B11.6___ENSG00000259017.1	0.167727
MEGF6___ENSG00000162591.11	0.167642
RPS6KL1___ENSG00000198208.7	0.16762
MAP7D2___ENSG00000184368.11	0.167536
RP11-100M12.1___ENSG00000258970.1	0.167498
SMAP2___ENSG00000084070.7	0.167487
RP11-174O3.4___ENSG00000242613.1	0.167478
RN7SL399P___ENSG00000239542.2	0.167472
RP11-371M22.1___ENSG00000251628.1	0.167469
FHDC1___ENSG00000137460.4	0.167305
SPEF1___ENSG00000101222.8	0.167295
WDR5B___ENSG00000196981.2	0.167284
PDGFC___ENSG00000145431.6	0.167284
FAM21FP___ENSG00000237840.2	0.167255
RP11-656D10.5___ENSG00000227278.1	0.167223
ARRDC1___ENSG00000197070.9	0.167182
SBSN___ENSG00000189001.6	0.167093
KCNJ12___ENSG00000184185.5	0.167052
AP1S2___ENSG00000182287.9	0.166996
CTD-2555K7.2___ENSG00000258458.1	0.166938
SLC5A10___ENSG00000154025.11	0.166918
FABP3___ENSG00000121769.3	0.166886
PIRT___ENSG00000233670.6	0.166826
PAN2___ENSG00000135473.10	0.166786
STXBP1___ENSG00000136854.13	0.166739
CTD-2540M10.1___ENSG00000259888.1	0.166725
ATOH8___ENSG00000168874.8	0.166669
FOXN1___ENSG00000109101.3	0.166656
LBH___ENSG00000213626.7	0.166609
ZBTB20___ENSG00000181722.11	0.166608
DYRK4___ENSG00000010219.9	0.166458
ASB15___ENSG00000146809.8	0.166377
TGFB2___ENSG00000092969.7	0.166214
CTD-3145H4.1___ENSG00000254076.1	0.166211
AK4P3___ENSG00000233381.2	0.166187
AGAP1___ENSG00000157985.13	0.166159
GABBR2___ENSG00000136928.4	0.166098
MTND3P5___ENSG00000251353.1	0.166071
CTD-3224I3.3___ENSG00000255260.1	0.166059
E2F3___ENSG00000112242.10	0.165909
MPL___ENSG00000117400.10	0.165698
LINC00504___ENSG00000248360.3	0.165695
RP11-125B21.2___ENSG00000236404.4	0.165551
WBP2P1___ENSG00000229248.1	0.165501
KIRREL2___ENSG00000126259.15	0.165453
AC008063.2___ENSG00000230918.1	0.165445
TRIM59___ENSG00000213186.3	0.165424
SIM2___ENSG00000159263.11	0.165326
TLE2___ENSG00000065717.10	0.165298
DOK6___ENSG00000206052.6	0.165288
ZNF734P___ENSG00000197990.6	0.165271
ARHGAP31___ENSG00000031081.6	0.165216
RP11-317N12.1___ENSG00000253642.1	0.165195
SLC8A3___ENSG00000100678.14	0.165142
ABCA12___ENSG00000144452.10	0.165126
TTLL1___ENSG00000100271.12	0.16511
UBE2E1-AS1___ENSG00000223791.1	0.165109
URI1___ENSG00000105176.13	0.165082
RP11-420A23.1___ENSG00000251432.2	0.165025
RN7SL310P___ENSG00000240663.2	0.165013
PLA2G1B___ENSG00000170890.9	0.164985
PAK1___ENSG00000149269.5	0.164952
DECR2___ENSG00000242612.2	0.164922
EID3___ENSG00000255150.1	0.164893
snoU13___ENSG00000239116.1	0.164892
TSNAXIP1___ENSG00000102904.10	0.164827
KBTBD8___ENSG00000163376.7	0.164721
GFAP___ENSG00000131095.7	0.164704
LINC00473___ENSG00000223414.2	0.164671
EEF1B2P4___ENSG00000257119.1	0.164641
EIF2AK3___ENSG00000172071.7	0.164588
SEPT11___ENSG00000138758.7	0.164585
AC007796.1___ENSG00000267662.1	0.164568
RP11-396F22.1___ENSG00000257718.1	0.164542
KIAA2022___ENSG00000050030.9	0.164541
GRM7-AS1___ENSG00000236202.1	0.164517
SRGAP2___ENSG00000163486.8	0.164473
PGF___ENSG00000119630.9	0.164415
TMEM132B___ENSG00000139364.6	0.164353
DENND1A___ENSG00000119522.11	0.164345
RP5-886K2.3___ENSG00000236810.1	0.164256
KIF26A___ENSG00000066735.10	0.164232
CTB-151G24.1___ENSG00000267696.2	0.164083
GLYATL1___ENSG00000166840.9	0.164082
GSTM2___ENSG00000213366.8	0.16401
RP11-168P8.5___ENSG00000236769.1	0.163973
RP11-93N20.1___ENSG00000229943.1	0.163949
RP5-894D12.4___ENSG00000271234.1	0.163867
RP11-302F12.5___ENSG00000248654.1	0.163798
PPFIA2___ENSG00000139220.12	0.163763
FAAH___ENSG00000117480.11	0.163672
DHRS12___ENSG00000102796.6	0.163667
HNRNPA1P27___ENSG00000233680.4	0.163646
MCCC2___ENSG00000131844.11	0.163598
RP11-508N22.8___ENSG00000224761.2	0.163548
PITX2___ENSG00000164093.11	0.163379
AC020947.2___ENSG00000249840.2	0.163136
RP11-861L17.3___ENSG00000264472.1	0.163131
MICALL1___ENSG00000100139.9	0.163128
CACNA1D___ENSG00000157388.9	0.163005
EFHD2___ENSG00000142634.8	0.162903
SPRY4___ENSG00000187678.8	0.162835
PCDHB9___ENSG00000177839.4	0.162834
MAFA___ENSG00000182759.3	0.162796
TMEM176A___ENSG00000002933.3	0.162763
AC002383.2___ENSG00000227863.2	0.162762
KDR___ENSG00000128052.8	0.162691
RP11-168O16.1___ENSG00000229191.1	0.162676
IQCH___ENSG00000103599.15	0.162673
GFOD2___ENSG00000141098.8	0.162625
RP11-454K7.3___ENSG00000260046.1	0.162567
AC123023.1___ENSG00000236452.1	0.162553
BMP3___ENSG00000152785.6	0.162467
NYNRIN___ENSG00000205978.5	0.162365
RP11-247C2.2___ENSG00000248540.2	0.162321
TRIB1___ENSG00000173334.3	0.162273
SKAP2___ENSG00000005020.8	0.1622
NEUROG2___ENSG00000178403.3	0.162184
TMEM41B___ENSG00000166471.6	0.162179
ACTA1___ENSG00000143632.10	0.16215
AC005009.1___ENSG00000231255.1	0.162138
CORO1A___ENSG00000102879.11	0.16211
NTN5___ENSG00000142233.7	0.162069
INPP5A___ENSG00000068383.14	0.162062
RP4-665J23.1___ENSG00000233593.2	0.162028
RP11-6N13.4___ENSG00000253776.1	0.161997
AC093627.7___ENSG00000232325.3	0.161831
ABCG4___ENSG00000172350.5	0.161828
LRFN1___ENSG00000128011.4	0.161804
AP000282.2___ENSG00000227757.1	0.161768
CHRDL1___ENSG00000101938.10	0.161763
ZFP2___ENSG00000198939.3	0.161761
BBC3___ENSG00000105327.11	0.161689
CXXC11___ENSG00000188011.5	0.161652
AD000090.2___ENSG00000236144.2	0.161594
YDJC___ENSG00000161179.9	0.161557
STAC___ENSG00000144681.6	0.161547
C14orf79___ENSG00000140104.9	0.161513
ACSL6___ENSG00000164398.8	0.161479
CPEB2___ENSG00000137449.11	0.161388
RP11-399D6.2___ENSG00000234840.1	0.161366
RP11-344A5.1___ENSG00000225299.1	0.161239
THRB___ENSG00000151090.13	0.161225
PDE2A___ENSG00000186642.11	0.161214
RP11-374A22.1___ENSG00000237321.1	0.161136
RSPO4___ENSG00000101282.4	0.161124
HAND2-AS1___ENSG00000237125.4	0.161109
C20ORF135___ENSG00000268858.1	0.161095
TUFT1___ENSG00000143367.11	0.161091
NMUR2___ENSG00000132911.4	0.161067
CNGA4___ENSG00000132259.8	0.161023
SLCO1A2___ENSG00000084453.12	0.160892
ZNF804B___ENSG00000182348.5	0.160844
LGALSL___ENSG00000119862.8	0.160837
AC012501.3___ENSG00000242575.1	0.160775
RP11-380O24.1___ENSG00000254485.1	0.160758
CASP3___ENSG00000164305.13	0.160755
CTA-254O6.1___ENSG00000261462.1	0.160686
RP11-142G1.2___ENSG00000260887.1	0.160647
RP11-298O21.3___ENSG00000244706.2	0.160631
TANC2___ENSG00000170921.10	0.160577
RP11-730N24.1___ENSG00000248908.1	0.160544
NCDN___ENSG00000020129.11	0.160502
ZNF511___ENSG00000198546.10	0.1605
ZEB2___ENSG00000169554.12	0.160493
PREX1___ENSG00000124126.9	0.160478
ARHGAP31-AS1___ENSG00000241155.1	0.160466
BLID___ENSG00000259571.1	0.160414
MIR137HG___ENSG00000225206.4	0.160413
RP11-268G13.1___ENSG00000261411.1	0.16041
TRAPPC2P2___ENSG00000253124.1	0.160396
RP11-386M24.6___ENSG00000260337.2	0.160368
CTD-2126E3.4___ENSG00000267890.1	0.16036
MICAL2___ENSG00000133816.9	0.16035
IGIP___ENSG00000182700.3	0.160289
KLHL36___ENSG00000135686.8	0.160286
RP11-508N22.12___ENSG00000272983.1	0.160251
HOXA7___ENSG00000122592.6	0.160243
LPAR3___ENSG00000171517.5	0.160221
RP11-747D18.1___ENSG00000239205.1	0.160171
RNU6-464P___ENSG00000253026.1	0.160134
AC015936.3___ENSG00000224911.1	0.160063
ZNF69___ENSG00000198429.5	0.160054
EFCAB2___ENSG00000203666.8	0.16
AP002530.2___ENSG00000218536.1	0.159982
RPA2P3___ENSG00000255547.1	0.159939
RP11-222A11.1___ENSG00000228065.6	0.159933
GSG1L___ENSG00000169181.8	0.159901
BCL2L1___ENSG00000171552.8	0.159872
MUC12___ENSG00000205277.5	0.159866
LL22NC03-N14H11.1___ENSG00000272872.1	0.159846
AGA___ENSG00000038002.4	0.159765
CPNE4___ENSG00000196353.7	0.159741
CALM3___ENSG00000160014.12	0.159691
RP11-354E11.2___ENSG00000233968.2	0.159681
CTD-2201E18.3___ENSG00000177738.3	0.159668
ATG14___ENSG00000126775.8	0.159614
PDLIM1___ENSG00000107438.4	0.159586
RP11-1379J22.5___ENSG00000250999.1	0.159543
CNTN2___ENSG00000184144.5	0.159257
CAMK4___ENSG00000152495.6	0.159254
MED8___ENSG00000159479.12	0.159246
AP006288.1___ENSG00000237363.1	0.1591
GLI2___ENSG00000074047.16	0.159074
XPR1___ENSG00000143324.9	0.159031
NFAM1___ENSG00000235568.2	0.159026
PCDHB14___ENSG00000120327.4	0.158878
PCYT1B___ENSG00000102230.9	0.158797
KCNA1___ENSG00000111262.4	0.158742
SEMA3B___ENSG00000012171.13	0.158654
RP11-512H23.2___ENSG00000241418.1	0.158607
AC018445.1___ENSG00000269679.1	0.158456
RPL23AP77___ENSG00000267301.1	0.158413
RP11-407N17.5___ENSG00000258940.2	0.158406
LZTS1___ENSG00000061337.11	0.158396
PLAA___ENSG00000137055.10	0.158383
RP11-439K3.3___ENSG00000237529.1	0.158374
DCAF6___ENSG00000143164.11	0.158363
RP11-672L10.3___ENSG00000265671.1	0.158343
MRPL35___ENSG00000132313.10	0.158201
ITPR1-AS1___ENSG00000231249.1	0.158186
RP5-1139I1.2___ENSG00000226661.1	0.158101
GRB14___ENSG00000115290.5	0.158096
RP11-180P8.2___ENSG00000265262.1	0.158084
RASGRP3___ENSG00000152689.13	0.158069
IGBP1P1___ENSG00000226677.2	0.158
SERINC2___ENSG00000168528.7	0.157986
MGAT4A___ENSG00000071073.8	0.157925
RP11-12L8.1___ENSG00000228127.1	0.1579
PPAPDC1A___ENSG00000203805.6	0.157885
RP11-479J7.2___ENSG00000229588.1	0.157872
LINC00645___ENSG00000258548.1	0.157831
RP11-644F5.11___ENSG00000258056.1	0.157814
RP11-84D1.1___ENSG00000229162.1	0.157794
AC003090.1___ENSG00000223561.2	0.157787
SPR___ENSG00000116096.5	0.157736
DCAKD___ENSG00000172992.7	0.157707
SMPD1___ENSG00000166311.5	0.157693
DCBLD1___ENSG00000164465.14	0.157693
ZNF497___ENSG00000174586.6	0.157692
ANKDD1A___ENSG00000166839.12	0.157664
PHACTR1___ENSG00000112137.12	0.15766
LRP1B___ENSG00000168702.12	0.157656
CTC-367J11.1___ENSG00000254333.1	0.157643
MIR4427___ENSG00000265744.1	0.157638
DNAJB5___ENSG00000137094.10	0.157624
DNAH7___ENSG00000118997.9	0.157598
RP11-187E13.1___ENSG00000258474.1	0.157598
C16orf52___ENSG00000185716.7	0.157584
IQCA1___ENSG00000132321.12	0.157442
MDGA1___ENSG00000112139.10	0.157392
RNF133___ENSG00000188050.2	0.15738
VWC2L___ENSG00000174453.5	0.157263
MT-TF___ENSG00000210049.1	0.157182
SLC35E4___ENSG00000100036.11	0.157131
STARD4___ENSG00000164211.8	0.157122
PARVB___ENSG00000188677.10	0.157067
CTD-2514A21.3___ENSG00000270929.1	0.157053
SDK2___ENSG00000069188.12	0.157052
RP11-300G22.2___ENSG00000259561.1	0.157024
MKNK1-AS1___ENSG00000269956.1	0.157021
KRT18___ENSG00000111057.6	0.156871
OR10J3___ENSG00000196266.4	0.156862
CCDC30___ENSG00000186409.10	0.156856
CECR5-AS1___ENSG00000185837.3	0.156832
AC005152.3___ENSG00000228639.2	0.156825
PIR___ENSG00000087842.6	0.15679
NAALAD2___ENSG00000077616.6	0.156755
AAMDC___ENSG00000087884.10	0.156718
LGI1___ENSG00000108231.7	0.156701
TTC39C___ENSG00000168234.8	0.156665
RBBP9___ENSG00000089050.10	0.15662
MVP___ENSG00000013364.14	0.156601
RP11-159D23.2___ENSG00000257472.1	0.156552
ADC___ENSG00000142920.12	0.156536
PLEKHO2___ENSG00000241839.5	0.156491
CABLES1___ENSG00000134508.8	0.156457
AC104651.1___ENSG00000236307.2	0.156446
BTG2___ENSG00000159388.5	0.156393
SCRT2___ENSG00000215397.3	0.156361
PAX5___ENSG00000196092.8	0.156341
PRR7___ENSG00000131188.7	0.156319
MAS1___ENSG00000130368.4	0.156278
NEU1___ENSG00000204386.6	0.156261
ANXA4___ENSG00000196975.10	0.156249
NEUROD2___ENSG00000171532.4	0.156241
YWHAH___ENSG00000128245.10	0.1562
AC078883.4___ENSG00000226963.1	0.156119
IGHA2___ENSG00000211890.3	0.156113
KCNAB1___ENSG00000169282.13	0.15609
RP11-527J8.1___ENSG00000273306.1	0.15607
RP11-399K21.14___ENSG00000272692.1	0.156048
CCDC113___ENSG00000103021.5	0.155984
MMEL1___ENSG00000142606.11	0.155902
KCNE1L___ENSG00000176076.6	0.155889
RP4-740C4.6___ENSG00000269896.1	0.155849
DGKB___ENSG00000136267.9	0.155822
MAFF___ENSG00000185022.7	0.155818
LPP-AS2___ENSG00000270959.1	0.155771
TTC21A___ENSG00000168026.12	0.155729
CPNE9___ENSG00000144550.8	0.155724
DTX4___ENSG00000110042.3	0.155716
FREM3___ENSG00000183090.5	0.155706
C5___ENSG00000106804.6	0.155702
RP11-3D4.3___ENSG00000259408.1	0.155662
RP11-301G7.1___ENSG00000272479.1	0.155629
AC104634.2___ENSG00000228884.2	0.155627
XK___ENSG00000047597.5	0.1556
PLEKHG1___ENSG00000120278.10	0.155586
C8G___ENSG00000176919.7	0.155576
GPR98___ENSG00000164199.11	0.155544
TUBB7P___ENSG00000251297.1	0.155444
LDLRAP1___ENSG00000157978.7	0.155438
RP4-799P18.5___ENSG00000232166.1	0.155438
SEMA3C___ENSG00000075223.9	0.155424
CYP2E1___ENSG00000130649.5	0.155329
CERS2___ENSG00000143418.15	0.155318
RP1-232P20.1___ENSG00000269985.1	0.155249
VDAC1___ENSG00000213585.6	0.15524
OR51M1___ENSG00000184698.3	0.155239
PRKCB___ENSG00000166501.8	0.15522
ZNF605___ENSG00000196458.6	0.15521
MYH7___ENSG00000092054.12	0.15513
CTD-2547L24.3___ENSG00000258875.1	0.154926
RP1-234P15.4___ENSG00000225793.2	0.154874
ZCCHC18___ENSG00000166707.6	0.154861
SHD___ENSG00000105251.6	0.154829
AC018359.1___ENSG00000226320.1	0.154803
GABRG1___ENSG00000163285.7	0.154799
NNT-AS1___ENSG00000248092.3	0.154767
CADM2___ENSG00000175161.9	0.154751
LPPR3___ENSG00000129951.14	0.154725
RPLP0P2___ENSG00000243742.1	0.154694
SLC4A11___ENSG00000088836.8	0.15468
RP11-85E16.1___ENSG00000272984.1	0.154551
RP11-360L9.4___ENSG00000253133.1	0.154507
EVX1___ENSG00000106038.8	0.154494
OSBPL6___ENSG00000079156.12	0.154483
RP11-90L20.2___ENSG00000235121.1	0.154377
CES3___ENSG00000172828.8	0.154192
ZNF540___ENSG00000171817.12	0.154169
RP11-160H22.5___ENSG00000227373.1	0.154168
CAMK2A___ENSG00000070808.11	0.154164
CCDC79___ENSG00000249961.5	0.154129
KCNJ8___ENSG00000121361.3	0.15405
KCNMB4___ENSG00000135643.4	0.154013
OSER1-AS1___ENSG00000223891.1	0.154009
RP11-297J22.1___ENSG00000271709.1	0.1539
RNA5SP113___ENSG00000222418.1	0.153842
RP11-399E6.4___ENSG00000229901.1	0.153742
TMEM178B___ENSG00000261115.1	0.153704
RP11-848P1.9___ENSG00000266865.2	0.153687
HRASLS5___ENSG00000168004.5	0.153618
ZNF395___ENSG00000186918.9	0.153605
SLA___ENSG00000155926.9	0.15357
RP11-72M17.1___ENSG00000258561.1	0.153552
VEPH1___ENSG00000197415.7	0.153549
OBP2A___ENSG00000122136.9	0.153547
NLN___ENSG00000123213.18	0.153536
KCNK9___ENSG00000169427.2	0.153519
C6___ENSG00000039537.9	0.153518
C17orf97___ENSG00000187624.7	0.153503
AMER2___ENSG00000165566.11	0.153487
GAP43___ENSG00000172020.8	0.153422
HBP1___ENSG00000105856.9	0.153404
RP11-481E4.2___ENSG00000261285.1	0.153361
ITGA6___ENSG00000091409.10	0.153348
NHSL1___ENSG00000135540.7	0.153348
TMEM108___ENSG00000144868.9	0.153237
AC007386.2___ENSG00000237638.1	0.153217
STMN4___ENSG00000015592.12	0.153198
TSPYL5___ENSG00000180543.3	0.153191
RP11-831F12.4___ENSG00000258462.2	0.153179
RGAG1___ENSG00000243978.4	0.153098
RP1-80N2.3___ENSG00000261211.1	0.153087
TRAFD1___ENSG00000135148.7	0.152975
SFTPA2___ENSG00000185303.11	0.15295
MIR600HG___ENSG00000236901.3	0.15284
MIR125B2___ENSG00000207863.1	0.152779
RP5-839B4.8___ENSG00000243961.2	0.152745
STK10___ENSG00000072786.8	0.152743
AC097658.1___ENSG00000178972.3	0.152718
CCDC181___ENSG00000117477.8	0.152715
CLDN16___ENSG00000113946.3	0.152702
CLDN11___ENSG00000013297.6	0.152702
RP11-60I3.5___ENSG00000255145.1	0.152666
ITSN1___ENSG00000205726.9	0.152628
ANKRD44-IT1___ENSG00000236977.1	0.152594
RP11-344B5.4___ENSG00000235007.2	0.152564
GUCY1B3___ENSG00000061918.8	0.152537
LRRC37BP1___ENSG00000250462.4	0.152499
TEX101___ENSG00000131126.14	0.152425
MDFIC___ENSG00000135272.5	0.152399
FAHD2CP___ENSG00000231584.4	0.152368
RP11-344N10.5___ENSG00000272630.1	0.152366
RN7SKP195___ENSG00000252396.1	0.152334
EPB41L4A___ENSG00000129595.8	0.152315
AC002117.1___ENSG00000224505.2	0.152308
RNU6-147P___ENSG00000206710.1	0.152307
RP1-89D4.1___ENSG00000241255.1	0.152284
NOL4___ENSG00000101746.11	0.15228
PTH2___ENSG00000142538.1	0.152186
L3MBTL4___ENSG00000154655.10	0.152137
C11orf87___ENSG00000185742.6	0.152093
RP11-159N11.4___ENSG00000270179.1	0.15209
TEX2___ENSG00000136478.3	0.152086
KRT28___ENSG00000173908.8	0.152036
FAM71D___ENSG00000172717.11	0.151961
KIAA0930___ENSG00000100364.14	0.151892
REV3L___ENSG00000009413.11	0.151807
CTC-137K3.1___ENSG00000270137.1	0.151773
ST18___ENSG00000147488.7	0.151758
USP51___ENSG00000247746.4	0.151742
STRIP1___ENSG00000143093.10	0.15171
PRKRIRP8___ENSG00000223963.2	0.151705
RGS17___ENSG00000091844.3	0.151702
SNORA31___ENSG00000253041.1	0.151663
IFT81___ENSG00000122970.11	0.151621
MIR4787___ENSG00000272543.1	0.151615
RP11-262I2.2___ENSG00000224222.1	0.15159
DAK___ENSG00000149476.10	0.151589
CRHR1___ENSG00000120088.10	0.151526
VSTM2L___ENSG00000132821.7	0.151505
MIR4486___ENSG00000265210.1	0.151421
ALPK1___ENSG00000073331.13	0.151368
WBSCR17___ENSG00000185274.7	0.151351
SNN___ENSG00000184602.5	0.151338
GYPE___ENSG00000197465.9	0.151237
RP11-710C12.1___ENSG00000271474.1	0.151221
RP11-70P17.1___ENSG00000225643.1	0.151217
ANKK1___ENSG00000170209.4	0.151208
KIF9___ENSG00000088727.8	0.15119
RP11-309L24.9___ENSG00000272899.1	0.151181
CHIA___ENSG00000134216.14	0.15118
B9D1___ENSG00000108641.10	0.151176
PRRT2___ENSG00000167371.12	0.151117
TMEM98___ENSG00000006042.7	0.151116
TMEM50A___ENSG00000183726.6	0.151105
ELOVL3___ENSG00000119915.4	0.151091
AC062017.1___ENSG00000222020.2	0.15104
RP11-135J2.4___ENSG00000228063.1	0.15099
TSSC1___ENSG00000032389.8	0.150982
OR51Q1___ENSG00000167360.4	0.150961
CYP27A1___ENSG00000135929.4	0.150957
RANBP6___ENSG00000137040.8	0.150955
RGS19___ENSG00000171700.9	0.150898
LRRC16B___ENSG00000186648.10	0.150882
HDAC11-AS1___ENSG00000244502.2	0.15088
BAIAP2-AS1___ENSG00000226137.3	0.150829
OSCP1___ENSG00000116885.14	0.150828
FOXD2-AS1___ENSG00000237424.1	0.150808
B3GNT4___ENSG00000176383.8	0.150782
CCDC92___ENSG00000119242.4	0.150772
CTD-2314B22.2___ENSG00000257749.2	0.150748
RP11-521M14.1___ENSG00000253888.1	0.150743
PAK7___ENSG00000101349.12	0.150713
PCSK9___ENSG00000169174.9	0.150659
TMEM220___ENSG00000187824.4	0.15051
RPL9P33___ENSG00000244071.1	0.150448
CTC-378H22.2___ENSG00000259436.1	0.150418
CTD-2284J15.1___ENSG00000254231.1	0.150409
CTC-467M3.3___ENSG00000250377.1	0.150403
LANCL3___ENSG00000147036.7	0.150398
PPP5D1___ENSG00000230510.2	0.15035
RP11-367N14.3___ENSG00000272744.1	0.150287
MKS1___ENSG00000011143.12	0.150231
HSD17B3___ENSG00000130948.5	0.150199
PRTFDC1___ENSG00000099256.14	0.150164
RP11-152P17.2___ENSG00000251003.3	0.150154
RP1-272J12.1___ENSG00000227895.4	0.150124
DMC1___ENSG00000100206.5	0.150109
HOXC5___ENSG00000172789.3	0.15009
FOXD2___ENSG00000186564.5	0.150083
HECW1-IT1___ENSG00000181211.1	0.150079
GRIK2___ENSG00000164418.15	0.149983
CACNB1___ENSG00000067191.11	0.149932
AF015262.2___ENSG00000234703.1	0.149929
ARID3A___ENSG00000116017.6	0.149887
FRY-AS1___ENSG00000237637.1	0.149863
RP11-796E2.4___ENSG00000245904.2	0.149825
PGM2L1___ENSG00000165434.6	0.149786
BMP7___ENSG00000101144.8	0.149766
PRAME___ENSG00000185686.13	0.149717
FBLIM1___ENSG00000162458.8	0.149708
SRP14-AS1___ENSG00000248508.2	0.149694
NSG1___ENSG00000168824.10	0.149687
SCN2A___ENSG00000136531.9	0.14967
CTD-3195I5.1___ENSG00000262758.1	0.149665
UST___ENSG00000111962.7	0.14964
GRK6___ENSG00000198055.6	0.149634
LRG1___ENSG00000171236.9	0.149631
NMNAT2___ENSG00000157064.6	0.149576
MYOM1___ENSG00000101605.8	0.149548
RP11-327O17.2___ENSG00000251171.1	0.149546
GMDS-AS1___ENSG00000250903.4	0.149523
CMTM7___ENSG00000153551.9	0.149522
DIP2B___ENSG00000066084.8	0.149416
ADAMTS16___ENSG00000145536.11	0.149402
GLIS2___ENSG00000126603.4	0.149293
RP11-503P10.1___ENSG00000272056.1	0.149277
WBP1L___ENSG00000166272.12	0.149263
OC90___ENSG00000258417.2	0.14926
PHYHIP___ENSG00000168490.9	0.149257
FAM47DP___ENSG00000174678.9	0.149234
AC005597.1___ENSG00000267223.1	0.149201
ANKRD18DP___ENSG00000226435.6	0.149197
PAWR___ENSG00000177425.6	0.149139
EIF3J-AS1___ENSG00000179523.4	0.149093
RP11-535A19.2___ENSG00000255507.1	0.149071
RP11-422J8.1___ENSG00000233621.1	0.14898
RP11-782C8.2___ENSG00000232274.2	0.148975
CTD-2555A7.2___ENSG00000256982.1	0.148961
NR2E3___ENSG00000031544.10	0.148948
RP4-612C19.2___ENSG00000225297.1	0.148914
INSC___ENSG00000188487.7	0.148878
NAALADL2___ENSG00000177694.10	0.148876
ARG2___ENSG00000081181.3	0.148837
BRINP1___ENSG00000078725.8	0.148796
CDK2AP1___ENSG00000111328.2	0.148786
HOXC9___ENSG00000180806.4	0.148749
RP11-360L9.7___ENSG00000253174.2	0.148546
DNER___ENSG00000187957.7	0.148529
METAP1D___ENSG00000172878.9	0.148379
MRGBP___ENSG00000101189.5	0.148376
FAM78B___ENSG00000188859.5	0.148365
TSTD2___ENSG00000136925.10	0.148364
RP11-945F5.1___ENSG00000258845.1	0.148351
GRIN1___ENSG00000176884.10	0.148329
ENTPD3-AS1___ENSG00000223797.1	0.148252
LYST___ENSG00000143669.9	0.148209
ITPRIP___ENSG00000148841.11	0.148014
ABCD1___ENSG00000101986.8	0.147965
POU4F2___ENSG00000151615.3	0.14791
SLC9B1___ENSG00000164037.12	0.147903
RP11-431M3.1___ENSG00000254302.1	0.147868
AC092594.1___ENSG00000236204.1	0.147866
AC013733.5___ENSG00000223873.1	0.14785
VGF___ENSG00000128564.5	0.147819
RP1-1J6.2___ENSG00000226648.1	0.147807
DLC1___ENSG00000164741.10	0.147769
MAGEC3___ENSG00000165509.9	0.147731
GRK5___ENSG00000198873.10	0.147718
RP11-676J12.8___ENSG00000262434.1	0.147687
FOXQ1___ENSG00000164379.4	0.147662
DRD4___ENSG00000069696.6	0.147656
RP11-820L6.1___ENSG00000255090.1	0.147604
C1QTNF4___ENSG00000172247.3	0.147581
ANKRD53___ENSG00000144031.7	0.147537
RP4-738P15.1___ENSG00000230725.1	0.147531
GJC2___ENSG00000198835.3	0.147516
RP11-402D21.2___ENSG00000272817.1	0.147501
NEFL___ENSG00000104725.9	0.147451
ADSSL1___ENSG00000185100.6	0.147438
TMSB4X___ENSG00000205542.6	0.14741
INPP5F___ENSG00000198825.7	0.147406
LINC00491___ENSG00000250682.1	0.14738
RP11-933H2.4___ENSG00000250608.1	0.147293
ZSCAN1___ENSG00000152467.5	0.147287
AP006547.3___ENSG00000261044.1	0.147156
RP11-733D4.1___ENSG00000234580.1	0.147076
RP13-379L11.1___ENSG00000225708.2	0.147063
FMNL3___ENSG00000161791.9	0.147057
NUDT16___ENSG00000198585.7	0.147018
CTD-2540B15.9___ENSG00000267130.1	0.147013
PSMB10___ENSG00000205220.7	0.147009
NKAIN4___ENSG00000101198.10	0.146995
DEF6___ENSG00000023892.9	0.146994
KRTAP19-8___ENSG00000206102.2	0.146985
RPL31P61___ENSG00000243297.2	0.146984
ANKRD63___ENSG00000230778.1	0.146927
MAP3K1___ENSG00000095015.5	0.14688
FBXO7___ENSG00000100225.13	0.146876
RP5-1039K5.17___ENSG00000272582.1	0.146859
RRAS2___ENSG00000133818.8	0.146845
CTD-2540B15.6___ENSG00000267714.1	0.146795
RGS14___ENSG00000169220.13	0.146777
LINC00936___ENSG00000271614.1	0.146618
RP11-353N14.2___ENSG00000262772.1	0.146543
AC010336.1___ENSG00000214248.2	0.146542
LYRM9___ENSG00000232859.5	0.146537
RP11-435B5.4___ENSG00000185044.10	0.146514
TRIM4___ENSG00000146833.11	0.146504
MC4R___ENSG00000166603.3	0.14645
YBX1P1___ENSG00000224861.1	0.146442
ACTR3B___ENSG00000133627.13	0.146437
FAM212B___ENSG00000197852.8	0.146397
TLE4___ENSG00000106829.14	0.146376
RP11-49O14.2___ENSG00000236095.1	0.146358
ST6GALNAC2___ENSG00000070731.5	0.146319
C17orf67___ENSG00000214226.4	0.146313
TMEM255B___ENSG00000184497.8	0.14629
AC116366.6___ENSG00000234290.2	0.146257
RP11-392O17.1___ENSG00000228536.1	0.146219
HOMER1___ENSG00000152413.10	0.146192
AL121988.1___ENSG00000216162.1	0.146118
PPM1N___ENSG00000213889.6	0.146105
UBE2U___ENSG00000177414.9	0.146095
CCNB3___ENSG00000147082.13	0.146081
RHOQ___ENSG00000119729.6	0.145993
RP11-839D17.3___ENSG00000255129.1	0.145982
NT5M___ENSG00000205309.9	0.145915
ARSJ___ENSG00000180801.11	0.145866
RP3-400N23.6___ENSG00000228839.1	0.145807
SMTN___ENSG00000183963.14	0.145794
RP11-344E13.3___ENSG00000233098.4	0.145691
EEF1DP3___ENSG00000229715.4	0.145671
TMEM187___ENSG00000177854.7	0.145668
NTNG2___ENSG00000196358.6	0.14562
SERPINB6___ENSG00000124570.13	0.145598
RASSF2___ENSG00000101265.11	0.145562
RP11-88H12.2___ENSG00000270059.1	0.145477
ONECUT1___ENSG00000169856.7	0.145474
STXBP3___ENSG00000116266.6	0.145454
PTCH1___ENSG00000185920.11	0.145382
SLC16A4___ENSG00000168679.13	0.145373
AC004540.5___ENSG00000214870.4	0.145351
METRN___ENSG00000103260.4	0.145347
TMEM218___ENSG00000150433.5	0.145299
RP11-225H22.4___ENSG00000234699.1	0.14528
SRCRB4D___ENSG00000146700.8	0.145268
C9orf116___ENSG00000160345.8	0.145262
RP11-61K20.1___ENSG00000248766.2	0.145248
C2orf70___ENSG00000173557.10	0.145243
EDEM1___ENSG00000134109.6	0.14522
WNK4___ENSG00000126562.12	0.145209
PAX1___ENSG00000125813.9	0.1452
ANGPTL2___ENSG00000136859.5	0.145195
ATP6V0E1P2___ENSG00000223513.1	0.145169
EBPL___ENSG00000123179.9	0.145054
FAM222A___ENSG00000139438.5	0.145027
SMUG1___ENSG00000123415.10	0.145003
ZSWIM7___ENSG00000214941.3	0.144988
ARC___ENSG00000198576.2	0.144977
ZNF80___ENSG00000174255.5	0.144957
TFDP2___ENSG00000114126.13	0.144907
TEF___ENSG00000167074.10	0.144881
ZNF204P___ENSG00000204789.3	0.144848
CCIN___ENSG00000185972.4	0.144819
NAV3___ENSG00000067798.9	0.144773
CDKN1B___ENSG00000111276.6	0.144771
RP11-297M9.2___ENSG00000260432.1	0.14469
FAM81B___ENSG00000153347.5	0.14469
AC093326.1___ENSG00000223985.1	0.144663
RP11-54O7.3___ENSG00000223764.2	0.144594
CTD-2528L19.3___ENSG00000267319.1	0.144573
ABTB2___ENSG00000166016.4	0.144536
AC005606.14___ENSG00000261790.1	0.144517
GLRA4___ENSG00000188828.7	0.144414
MDH1B___ENSG00000138400.8	0.14438
RP11-640B6.1___ENSG00000248466.1	0.144277
KIDINS220___ENSG00000134313.10	0.144252
TBX1___ENSG00000184058.8	0.14423
WNT3___ENSG00000108379.5	0.144226
FZD4___ENSG00000174804.3	0.14422
FPGT-TNNI3K___ENSG00000259030.2	0.144197
BDNF-AS___ENSG00000245573.3	0.144137
ADCY10P1___ENSG00000161912.13	0.14413
DKFZP779L1853___ENSG00000269514.1	0.144027
CKMT1A___ENSG00000223572.5	0.14402
MTAP___ENSG00000099810.14	0.144019
UPF3A___ENSG00000169062.10	0.143973
FANK1___ENSG00000203780.6	0.143954
GARNL3___ENSG00000136895.14	0.143951
PORCN___ENSG00000102312.16	0.143901
FAM49B___ENSG00000153310.14	0.143895
CTD-2526M8.2___ENSG00000267726.1	0.143831
UPF3AP1___ENSG00000226478.2	0.143821
ENTPD3___ENSG00000168032.4	0.143816
DTX1___ENSG00000135144.3	0.143816
STX1B___ENSG00000099365.5	0.143788
KLC1___ENSG00000126214.16	0.143782
FAM207A___ENSG00000160256.8	0.143702
RP11-115D19.1___ENSG00000251095.2	0.143698
SLFN11___ENSG00000172716.12	0.143674
KRT31___ENSG00000094796.4	0.143667
RP6-206I17.2___ENSG00000231734.4	0.143662
CRMP1___ENSG00000072832.10	0.143634
CDKL2___ENSG00000138769.6	0.143627
PPAPDC2___ENSG00000205808.4	0.143618
FLJ30594___ENSG00000272268.1	0.143615
GSE1___ENSG00000131149.13	0.143589
C7orf63___ENSG00000105792.15	0.143578
KIF3B___ENSG00000101350.6	0.143536
MINA___ENSG00000170854.13	0.143525
AC114877.3___ENSG00000234165.1	0.143511
GLRX___ENSG00000173221.9	0.143459
SNX30___ENSG00000148158.12	0.143427
SLC25A15P5___ENSG00000249288.1	0.143406
LPHN3___ENSG00000150471.11	0.143383
CTD-2006C1.2___ENSG00000219665.4	0.143379
ST13P20___ENSG00000215875.4	0.143375
RP11-381P6.1___ENSG00000264660.1	0.143372
PLA2G6___ENSG00000184381.14	0.143331
RBFOX2___ENSG00000100320.18	0.143314
DEF8___ENSG00000140995.12	0.143295
BCL11B___ENSG00000127152.13	0.143243
RP11-139I14.2___ENSG00000237390.1	0.143231
AP000281.2___ENSG00000232360.1	0.143221
POU5F1___ENSG00000204531.11	0.143212
TXNIP___ENSG00000117289.7	0.143208
SDAD1___ENSG00000198301.7	0.143202
C5orf46___ENSG00000178776.4	0.143175
RASGRF1___ENSG00000058335.11	0.143135
RP11-53B2.6___ENSG00000272746.1	0.143115
ACTG1P1___ENSG00000178631.7	0.143075
SLC6A6___ENSG00000131389.12	0.14306
LANCL2___ENSG00000132434.5	0.143037
IMPA1P___ENSG00000251521.2	0.142994
JAZF1___ENSG00000153814.7	0.142962
FAM86B3P___ENSG00000173295.3	0.142949
CRYAB___ENSG00000109846.3	0.142834
AOC2___ENSG00000131480.4	0.142808
CLUAP1___ENSG00000103351.8	0.142796
PPT1___ENSG00000131238.12	0.142794
AC108448.2___ENSG00000236710.1	0.142787
VDR___ENSG00000111424.6	0.142744
CXADR___ENSG00000154639.14	0.142734
AC073940.1___ENSG00000203578.1	0.14269
KBTBD12___ENSG00000187715.9	0.142661
C15orf59___ENSG00000205363.4	0.142646
AKAP3___ENSG00000111254.3	0.142613
DCST1___ENSG00000163357.6	0.142594
RP11-342D14.1___ENSG00000229491.1	0.142538
LINGO1___ENSG00000169783.8	0.142529
CACNA2D4___ENSG00000151062.10	0.142526
RP11-98G7.1___ENSG00000236947.1	0.142375
ZKSCAN4___ENSG00000187626.7	0.142309
MAST3___ENSG00000099308.6	0.14228
FAM206A___ENSG00000119328.7	0.142264
PPP1R11___ENSG00000204619.3	0.142254
SLC18B1___ENSG00000146409.6	0.142241
FGF14___ENSG00000102466.11	0.142231
RP11-19N8.3___ENSG00000260900.1	0.142227
CUL1___ENSG00000055130.11	0.142224
TMEFF2___ENSG00000144339.7	0.142216
RHEBL1___ENSG00000167550.6	0.142198
EHMT1___ENSG00000181090.13	0.142148
UBXN8___ENSG00000104691.10	0.142133
UNC13D___ENSG00000092929.7	0.142133
LUZP1___ENSG00000169641.9	0.142099
SLC9A6___ENSG00000198689.5	0.142046
POC1B___ENSG00000139323.9	0.14202
CCDC150___ENSG00000144395.13	0.14202
ADM2___ENSG00000128165.7	0.142018
FMO7P___ENSG00000230231.1	0.141966
REEP6___ENSG00000115255.6	0.141926
KRT42P___ENSG00000214514.3	0.141907
FAM78A___ENSG00000126882.8	0.141878
LPL___ENSG00000175445.10	0.141868
RP5-1047A19.6___ENSG00000255530.1	0.1418
GAS2L1___ENSG00000185340.11	0.141795
CRB1___ENSG00000134376.10	0.141792
RP11-673E1.3___ENSG00000249741.2	0.141741
HIST1H4F___ENSG00000198327.3	0.141733
SNAI1___ENSG00000124216.3	0.14173
OR11H13P___ENSG00000196143.4	0.141702
AL357673.1___ENSG00000248835.2	0.14167
SDCCAG8___ENSG00000054282.11	0.141609
SCML1___ENSG00000047634.10	0.141529
F12___ENSG00000131187.5	0.141515
TMEM53___ENSG00000126106.9	0.141506
GPR107___ENSG00000148358.15	0.141477
RP11-542G1.1___ENSG00000251185.1	0.141428
RP11-118B22.4___ENSG00000256427.1	0.141405
POMT1___ENSG00000130714.11	0.141369
CKMT1B___ENSG00000237289.5	0.141364
CYP3A43___ENSG00000021461.12	0.141328
RP11-217F16.1___ENSG00000230003.2	0.141318
RP3-337H4.10___ENSG00000271970.1	0.14122
RNU6-729P___ENSG00000207128.1	0.141213
SAYSD1___ENSG00000112167.5	0.141199
SPINT2___ENSG00000167642.8	0.141111
HEY1___ENSG00000164683.12	0.141101
GABRP___ENSG00000094755.12	0.141093
AC097662.2___ENSG00000236432.3	0.14107
C14orf166B___ENSG00000100565.11	0.141059
ZNF43___ENSG00000198521.7	0.141053
RP11-550P17.5___ENSG00000228560.1	0.141018
PROCA1___ENSG00000167525.9	0.141014
RP11-567N4.2___ENSG00000248646.1	0.140988
ABHD17C___ENSG00000136379.7	0.140967
CCKBR___ENSG00000110148.5	0.140942
IKBKAP___ENSG00000070061.10	0.140801
RP11-490G2.2___ENSG00000259946.1	0.140788
RP11-746M1.8___ENSG00000263729.1	0.140751
OR10V1___ENSG00000172289.2	0.140745
USP18___ENSG00000184979.9	0.140696
KCTD15___ENSG00000153885.10	0.140655
ANKRD7___ENSG00000106013.8	0.140616
PCGF5___ENSG00000180628.10	0.140517
ZNF7___ENSG00000147789.11	0.140514
U91328.19___ENSG00000272462.2	0.140504
DGKH___ENSG00000102780.12	0.140492
GABARAPL1___ENSG00000139112.6	0.140466
FBXW8___ENSG00000174989.8	0.140408
[truncated: 3,615 more rows]

## Sheet: (B) SHH alpha DE
Gene	baseMean	log2FoldChange	pvalue	padj
C5orf46___ENSG00000178776.4	10.0677	-5.1347	4.59441e-16	1.46271e-13
CALHM1___ENSG00000185933.6	15.3958	-5.02114	1.79778e-15	5.18437e-13
CHRNA6___ENSG00000147434.4	71.9278	-4.92181	1.36561e-28	3.19682e-25
TRIM43CP___ENSG00000144188.9	25.2228	-4.79542	3.88284e-19	2.08813e-16
PCP4L1___ENSG00000248485.1	450.095	-4.56164	2.10888e-34	1.39875e-30
C1QL3___ENSG00000165985.8	148.301	-4.37791	6.76432e-24	8.41228e-21
RP11-429A20.3___ENSG00000256790.1	49.9239	-4.31588	5.21822e-25	8.30657e-22
CTD-2085J24.3___ENSG00000267555.1	3.01748	-4.26528	4.93809e-11	5.42863e-09
CTC-327F10.5___ENSG00000248362.1	7.44618	-4.25809	2.7536e-10	2.54251e-08
KCNA1___ENSG00000111262.4	6794.02	-4.07987	1.73459e-26	3.63315e-23
SLC5A8___ENSG00000256870.2	59.7893	-4.0753	4.00754e-17	1.57905e-14
RP5-839B4.8___ENSG00000243961.2	7.71466	-4.06758	1.29574e-08	6.776e-07
PTH2___ENSG00000142538.1	22.2177	-4.01518	1.9239e-22	1.86741e-19
HSPB3___ENSG00000169271.1	10.2962	-3.93227	1.57596e-12	2.47892e-10
MYADML2___ENSG00000185105.4	13.0624	-3.89463	5.64669e-15	1.44978e-12
RP11-429A20.4___ENSG00000256654.1	107.556	-3.84998	3.13832e-24	4.46045e-21
FSIP2___ENSG00000188738.9	190.334	-3.83849	1.50574e-21	1.27494e-18
CHRNB3___ENSG00000147432.2	50.4604	-3.79397	9.3972e-18	4.02119e-15
ZP2___ENSG00000103310.6	370.781	-3.75715	1.86571e-08	9.32762e-07
AC144525.1___ENSG00000226992.1	1.45877	-3.70364	1.02994e-05	0.000203715
GADL1___ENSG00000144644.10	64.734	-3.69668	1.4241e-22	1.45316e-19
AQP7___ENSG00000165269.8	81.0154	-3.62815	5.21872e-24	7.16153e-21
GABRA4___ENSG00000109158.6	127.558	-3.56097	1.12018e-18	5.37093e-16
MTUS2___ENSG00000132938.14	237.033	-3.55407	2.33679e-22	2.21417e-19
MYPN___ENSG00000138347.11	8.16544	-3.52892	1.01564e-15	3.13322e-13
EPHA1___ENSG00000146904.4	143.996	-3.50177	2.47462e-25	4.47636e-22
RP11-217F16.1___ENSG00000230003.2	1.64915	-3.45279	7.84615e-12	1.04082e-09
AC061961.2___ENSG00000235949.1	14.7337	-3.44771	3.06032e-09	2.01637e-07
AC006116.20___ENSG00000267710.1	21.9827	-3.44229	4.32232e-14	9.50336e-12
RNU6ATAC12P___ENSG00000252351.1	8.28565	-3.44041	4.66586e-15	1.22159e-12
AC114877.3___ENSG00000234165.1	47.2948	-3.35979	1.41442e-19	8.40122e-17
WSCD2___ENSG00000075035.5	2649.45	-3.3276	2.74709e-24	4.04901e-21
PCSK9___ENSG00000169174.9	1065.88	-3.31898	1.32349e-10	1.31018e-08
TRH___ENSG00000170893.3	934.386	-3.28686	6.28657e-20	4.03517e-17
VSNL1___ENSG00000163032.7	3643.67	-3.28524	2.11551e-23	2.47614e-20
IGF2BP1___ENSG00000159217.5	107.806	-3.24806	4.69645e-07	1.52946e-05
TRABD2A___ENSG00000186854.6	498.22	-3.2326	2.2699e-18	1.03831e-15
KRT8P42___ENSG00000220378.3	6.24766	-3.22938	2.06333e-11	2.45845e-09
AP000696.2___ENSG00000231324.1	6.87796	-3.21842	2.23266e-08	1.08886e-06
FAT2___ENSG00000086570.8	6200.82	-3.20641	3.92353e-13	7.09732e-11
GABRA6___ENSG00000145863.6	1326.08	-3.20166	6.14076e-13	1.06715e-10
PSG4___ENSG00000243137.3	1.65742	-3.18599	6.10039e-06	0.000130312
EGR4___ENSG00000135625.6	175.647	-3.16997	1.33406e-15	4.05269e-13
DRGX___ENSG00000165606.4	387.625	-3.16329	1.40934e-15	4.21701e-13
SSTR3___ENSG00000183473.5	35.3127	-3.12097	4.86573e-12	6.69618e-10
SLC6A17___ENSG00000197106.6	2134	-3.11454	2.99863e-19	1.68076e-16
RP11-797H7.1___ENSG00000234338.1	13.5736	-3.10986	0.00110935	0.00916494
CTB-43E15.4___ENSG00000254211.1	15.628	-3.10447	5.82614e-21	4.45879e-18
AC093590.1___ENSG00000238217.1	5.01066	-3.09535	5.62051e-07	1.77295e-05
HTR3B___ENSG00000149305.2	2.53422	-3.09351	2.36508e-10	2.22508e-08
AVPR1B___ENSG00000198049.5	12.3428	-3.08513	5.81164e-11	6.25082e-09
CCKBR___ENSG00000110148.5	135.055	-3.06956	2.29695e-15	6.52924e-13
RP11-675F6.3___ENSG00000253361.1	50.5012	-3.06439	5.32016e-11	5.80058e-09
CELA3A___ENSG00000142789.15	11.4638	-3.06233	0.00313201	0.0205849
RP11-733D4.1___ENSG00000234580.1	0.858198	-3.05939	5.39914e-05	0.00079727
RP11-675F6.4___ENSG00000254100.1	35.2399	-3.03593	2.24652e-10	2.12863e-08
SLC17A7___ENSG00000104888.5	16423.8	-3.03154	8.84722e-30	2.93403e-26
SCN2A___ENSG00000136531.9	4045.08	-3.01719	1.23482e-30	5.46011e-27
PAX7___ENSG00000009709.7	80.1286	-3.01327	7.14761e-10	5.87699e-08
ABRA___ENSG00000174429.3	4.96444	-2.99937	4.21745e-09	2.63482e-07
RP11-311H10.4___ENSG00000223678.1	3.8453	-2.97262	1.14833e-07	4.61605e-06
C10orf71___ENSG00000177354.7	10.9812	-2.96848	2.98634e-08	1.41313e-06
RP11-326L17.1___ENSG00000260685.1	7.7298	-2.96396	4.22175e-10	3.6925e-08
RP11-1E6.1___ENSG00000250657.1	1.47807	-2.94165	5.86183e-05	0.000853557
SPINK1___ENSG00000164266.6	2.95506	-2.93978	5.06419e-06	0.000112401
LINC00943___ENSG00000189238.4	7.19989	-2.9325	3.39721e-11	3.85171e-09
RP11-491F9.8___ENSG00000259957.2	68.601	-2.92388	3.47644e-22	3.14428e-19
RP11-371M22.1___ENSG00000251628.1	14.0233	-2.92171	3.75943e-22	3.32467e-19
RP11-54O15.3___ENSG00000224764.1	2.02624	-2.92083	7.0495e-07	2.13502e-05
FREM3___ENSG00000183090.5	806.507	-2.9115	4.87724e-13	8.62644e-11
CTD-2620I22.3___ENSG00000267943.1	9.95051	-2.90674	3.04689e-15	8.30508e-13
SLC5A7___ENSG00000115665.4	7.48322	-2.89721	4.37217e-07	1.43747e-05
MAS1___ENSG00000130368.4	0.99783	-2.89462	7.92864e-05	0.00109749
TUBBP5___ENSG00000159247.8	82.3983	-2.86437	4.71593e-19	2.40609e-16
snoU13___ENSG00000238631.1	5.54294	-2.86114	2.48671e-10	2.3285e-08
MIR128-2___ENSG00000207625.1	4.17384	-2.85643	9.0281e-10	7.05758e-08
SLC4A10___ENSG00000144290.12	1860.77	-2.85338	3.77677e-29	1.002e-25
SLC46A2___ENSG00000119457.7	15.291	-2.83819	4.40848e-13	7.9027e-11
AC008063.2___ENSG00000230918.1	6.77816	-2.83063	1.07024e-08	5.80264e-07
NEB___ENSG00000183091.15	446.049	-2.82435	7.17927e-26	1.36051e-22
ARPP21___ENSG00000172995.12	2915.57	-2.82179	1.49998e-22	1.49233e-19
TPSD1___ENSG00000095917.9	6.49748	-2.81423	2.91572e-07	1.00811e-05
CBLN3___ENSG00000139899.6	2764.42	-2.81047	4.44135e-16	1.42539e-13
C1orf172___ENSG00000175707.7	16.315	-2.80351	5.68631e-07	1.78746e-05
RP11-1144P22.1___ENSG00000254277.1	1.2246	-2.79599	0.00192644	0.0141187
RP11-14K3.4___ENSG00000261046.1	5.40249	-2.7934	0.00130399	0.0104498
OLIG3___ENSG00000177468.5	260.424	-2.79038	7.63436e-08	3.25984e-06
RP11-491F9.6___ENSG00000259839.1	128.992	-2.77902	7.33587e-18	3.24376e-15
RP11-491F9.5___ENSG00000260769.1	449.054	-2.77807	3.60021e-19	1.97977e-16
TBR1___ENSG00000136535.10	24385.4	-2.76165	1.29015e-17	5.46199e-15
XXbac-B33L19.4___ENSG00000235578.1	0.704335	-2.76106	1.35541e-05	0.000254915
C10orf71-AS1___ENSG00000236208.1	1.76667	-2.75657	4.28729e-06	9.73842e-05
MIR4520A___ENSG00000264468.1	4.13133	-2.75173	5.60635e-06	0.000121852
RP11-17L5.4___ENSG00000259234.1	22.4991	-2.74514	2.54847e-11	2.94822e-09
ART3___ENSG00000156219.12	842.108	-2.73844	6.07022e-09	3.59955e-07
LRRC3B___ENSG00000179796.7	403.433	-2.73367	4.61192e-21	3.67072e-18
PARM1___ENSG00000169116.7	2788.8	-2.7219	4.65286e-20	3.08609e-17
MAPRE1P3___ENSG00000233204.1	2.54588	-2.72021	5.84696e-09	3.48854e-07
AC018696.2___ENSG00000203344.2	15.3977	-2.71609	4.29185e-05	0.000661382
CTSLP1___ENSG00000236417.2	14.4737	-2.70981	1.02472e-07	4.19255e-06
RP11-340A13.3___ENSG00000250375.2	1.75695	-2.70199	2.67699e-05	0.000451031
RHBG___ENSG00000132677.8	404.921	-2.69648	1.38131e-16	4.9523e-14
PPP3R2___ENSG00000188386.5	16.2344	-2.69571	8.70724e-08	3.65805e-06
XXyac-YM21GA2.7___ENSG00000214888.2	17.3036	-2.68265	2.95026e-12	4.36463e-10
CHRM2___ENSG00000181072.7	432.545	-2.68154	3.37978e-14	7.51407e-12
KLK7___ENSG00000169035.7	31.0324	-2.67112	0.000118806	0.00152222
C2orf27B___ENSG00000186825.3	0.936793	-2.66318	1.49514e-07	5.75996e-06
FUNDC2P3___ENSG00000187103.3	43.6796	-2.6488	7.64664e-15	1.93825e-12
RP11-885N19.6___ENSG00000237419.1	0.79613	-2.64599	0.000180371	0.00212683
RP11-45L9.1___ENSG00000251175.1	1.32134	-2.63292	0.00033529	0.00351693
PASD1___ENSG00000166049.10	4.97416	-2.61047	8.86915e-08	3.71533e-06
RP11-302F12.5___ENSG00000248654.1	6.23946	-2.61012	2.52728e-09	1.71338e-07
C15orf27___ENSG00000169758.8	569.873	-2.60741	1.38838e-19	8.3715e-17
TNRC18P2___ENSG00000223566.1	150.543	-2.59889	4.50193e-09	2.77335e-07
TMEM196___ENSG00000173452.9	417.071	-2.59201	6.62631e-13	1.13864e-10
BDNF___ENSG00000176697.14	151.631	-2.58453	8.41576e-18	3.68037e-15
AQP7P3___ENSG00000156750.7	2.01149	-2.57949	1.19799e-06	3.34799e-05
RP11-293B20.2___ENSG00000259882.1	7.60363	-2.57794	2.54535e-07	8.98003e-06
HNF4A___ENSG00000101076.12	6.05556	-2.57225	3.38264e-06	8.0176e-05
SFTPA1___ENSG00000122852.10	3.98951	-2.56033	1.76561e-05	0.000318514
CA7___ENSG00000168748.9	45.2721	-2.5564	9.36984e-12	1.2146e-09
CTC-467M3.3___ENSG00000250377.1	520.112	-2.5558	1.46633e-08	7.52956e-07
GRP___ENSG00000134443.5	21.5264	-2.53637	2.46493e-08	1.18902e-06
RASGRF1___ENSG00000058335.11	1687.13	-2.52969	2.19814e-12	3.35161e-10
RP11-49I11.2___ENSG00000267404.1	9.48333	-2.52649	1.78012e-06	4.67293e-05
RP4-673D20.1___ENSG00000223750.1	2.94997	-2.52402	2.82448e-10	2.60192e-08
PCA3___ENSG00000225937.1	9.89213	-2.52213	4.14373e-06	9.46635e-05
TRIM72___ENSG00000177238.9	47.7009	-2.51362	3.47686e-14	7.68694e-12
PHYHIP___ENSG00000168490.9	4295.29	-2.50857	3.63161e-19	1.97977e-16
SPATA16___ENSG00000144962.6	1.87732	-2.50622	0.000126671	0.00159828
TRDN___ENSG00000186439.8	265.896	-2.50127	7.58797e-10	6.16267e-08
HTR5A-AS1___ENSG00000220575.3	125.377	-2.49904	1.45778e-10	1.43599e-08
CTD-3187F8.14___ENSG00000269072.1	6.2295	-2.49537	0.000487606	0.00475141
HTR5A___ENSG00000157219.3	377.999	-2.48891	1.14703e-13	2.31712e-11
AGXT___ENSG00000172482.4	156.009	-2.47488	2.42961e-08	1.17483e-06
VWC2___ENSG00000188730.4	614.634	-2.47471	4.77622e-12	6.64596e-10
NRG4___ENSG00000169752.12	253.914	-2.47458	8.97678e-15	2.23275e-12
HOXD-AS2___ENSG00000237380.2	73.0367	-2.47365	1.85421e-06	4.8387e-05
ERVV-1___ENSG00000269526.1	9.58682	-2.47285	5.3126e-12	7.16679e-10
AC020907.2___ENSG00000203403.2	56.4054	-2.47186	1.07006e-10	1.08082e-08
EREG___ENSG00000124882.3	17.5438	-2.46738	6.24003e-11	6.65759e-09
ANKRD34C___ENSG00000235711.3	93.2286	-2.46532	1.67518e-10	1.63797e-08
RP13-895J2.7___ENSG00000255916.1	71.2403	-2.46412	9.31329e-08	3.86881e-06
RP4-673D20.4___ENSG00000234282.1	1.04689	-2.46295	1.96039e-06	5.04957e-05
NRXN3___ENSG00000021645.13	3241.83	-2.46269	2.85481e-15	7.88958e-13
RP11-388M20.9___ENSG00000261925.1	53.2711	-2.45561	7.42874e-13	1.26339e-10
OR51J1___ENSG00000184321.1	1.31135	-2.45444	0.00147519	0.0114715
RP11-197K6.1___ENSG00000223812.1	10.9572	-2.45399	6.2997e-10	5.26687e-08
KRTAP5-5___ENSG00000185940.9	4.00243	-2.45036	0.000577242	0.00545715
ANHX___ENSG00000227059.2	11.2794	-2.44345	0.00817318	0.0430693
RP1-159G19.1___ENSG00000235357.1	3.87793	-2.44255	2.04024e-05	0.000359263
CLDN18___ENSG00000066405.8	6.89043	-2.44101	0.00107249	0.00894588
CNN2P3___ENSG00000235832.2	0.944438	-2.43958	0.000248391	0.00274965
GPR158___ENSG00000151025.9	1922.31	-2.43918	3.06156e-25	5.18309e-22
TUBA4A___ENSG00000127824.9	1314.33	-2.43021	1.06594e-16	3.85639e-14
MYLK3___ENSG00000140795.8	34.6835	-2.42866	4.45664e-15	1.18238e-12
C8orf86___ENSG00000196166.3	7.94729	-2.41769	1.90159e-12	2.95608e-10
ZNF840___ENSG00000184617.9	3.17056	-2.41381	2.47777e-06	6.15899e-05
RP11-945F5.1___ENSG00000258845.1	3.15277	-2.40982	1.10321e-09	8.33178e-08
RP3-407E4.3___ENSG00000218274.2	1.18985	-2.40509	0.000162646	0.00196141
ATP2B3___ENSG00000067842.13	2347.75	-2.39998	9.31738e-18	4.02119e-15
MTND3P5___ENSG00000251353.1	3.54644	-2.39699	1.39089e-07	5.41605e-06
AC145123.2___ENSG00000253753.1	1.99332	-2.39241	3.93174e-06	9.06007e-05
PPP1R1C___ENSG00000150722.6	100.962	-2.39227	1.72161e-15	5.00096e-13
NEFL___ENSG00000104725.9	2890.11	-2.3864	6.4937e-08	2.83048e-06
HS3ST4___ENSG00000182601.6	373.468	-2.37861	2.09398e-11	2.48753e-09
TRIM63___ENSG00000158022.6	7.69697	-2.37219	4.77299e-09	2.92224e-07
PKIB___ENSG00000135549.10	1368.4	-2.3688	6.80787e-18	3.04411e-15
GRM1___ENSG00000152822.9	3234.21	-2.36079	8.60562e-16	2.67554e-13
RP11-696F12.1___ENSG00000250971.1	2.58589	-2.3576	1.47266e-06	3.9706e-05
XXbac-B135H6.15___ENSG00000237476.1	22.2016	-2.34892	7.39101e-19	3.67666e-16
RP11-313P18.2___ENSG00000259241.1	2.33685	-2.34234	3.18465e-10	2.86522e-08
ANKS4B___ENSG00000175311.5	10.5214	-2.33812	9.78525e-09	5.34175e-07
RP11-38J22.3___ENSG00000226780.1	2.2051	-2.33384	1.56807e-05	0.000288368
VN1R38P___ENSG00000235227.1	2.69207	-2.32415	0.000251012	0.00277346
CTD-2316B1.2___ENSG00000248708.1	10.1026	-2.32023	1.00705e-09	7.69221e-08
SIM2___ENSG00000159263.11	399.139	-2.31886	6.82545e-06	0.000143338
CRH___ENSG00000147571.3	14.0185	-2.31769	0.000169537	0.00202793
RP6-191P20.4___ENSG00000236064.1	8.29523	-2.3165	2.71544e-06	6.64189e-05
OR10J3___ENSG00000196266.4	0.754764	-2.3136	0.00315649	0.0207082
RP11-89C3.3___ENSG00000271390.1	2.16561	-2.30903	1.65414e-05	0.000301332
LINC00402___ENSG00000235532.1	4.958	-2.30728	5.49388e-10	4.64192e-08
HMGA2___ENSG00000149948.9	105.289	-2.30269	2.7145e-06	6.64189e-05
Y_RNA___ENSG00000206636.1	0.685722	-2.29404	4.01687e-05	0.000627376
AC093802.1___ENSG00000220256.3	1.84535	-2.29172	1.28015e-05	0.00024329
KCNJ3___ENSG00000162989.3	1127.68	-2.29109	2.58113e-12	3.84714e-10
CTC-281F24.1___ENSG00000261996.1	48.9066	-2.28927	6.59634e-09	3.82665e-07
AC012531.25___ENSG00000260597.1	30.1253	-2.28707	0.000322722	0.00341207
HOXD10___ENSG00000128710.5	127.828	-2.28399	0.000666677	0.00613435
CBLN1___ENSG00000102924.7	7823.86	-2.28007	1.73537e-20	1.21159e-17
RP11-434C1.2___ENSG00000256237.1	0.843953	-2.27503	2.03443e-05	0.000358712
RP11-247C2.2___ENSG00000248540.2	1222.39	-2.27338	2.32806e-10	2.19544e-08
GCOM1___ENSG00000137878.12	16.532	-2.27184	2.39414e-10	2.2471e-08
SLITRK3___ENSG00000121871.3	719.188	-2.26946	1.14683e-09	8.61118e-08
RP11-830F9.5___ENSG00000259881.1	89.2526	-2.26685	1.17796e-11	1.48819e-09
RP11-98C8.1___ENSG00000260067.1	0.968184	-2.26498	0.000868307	0.0075415
FSTL5___ENSG00000168843.9	6214.16	-2.26425	4.44888e-12	6.30063e-10
AC009487.5___ENSG00000251621.1	207.258	-2.26393	2.11463e-08	1.04151e-06
ISLR2___ENSG00000167178.11	11137.5	-2.25812	1.36817e-11	1.70149e-09
SLC8A3___ENSG00000100678.14	800.263	-2.2581	4.35053e-19	2.27808e-16
GOLGA7B___ENSG00000269783.1	409.222	-2.24949	3.24831e-29	9.23356e-26
CRTAM___ENSG00000109943.4	662.485	-2.24349	3.5563e-08	1.64566e-06
RP11-17M24.1___ENSG00000265356.1	51.0738	-2.24313	8.52006e-05	0.00116666
DNM1P31___ENSG00000261491.1	1.18022	-2.24011	0.000212904	0.00242564
AQP3___ENSG00000165272.10	392.905	-2.23311	4.02144e-16	1.31178e-13
RP11-547D24.1___ENSG00000233542.1	481.392	-2.22967	5.2669e-12	7.13291e-10
RP11-196D18.1___ENSG00000227148.1	2.89217	-2.22505	0.00651524	0.036172
MYF6___ENSG00000111046.3	2.10899	-2.22413	0.00145064	0.0113195
AC091814.2___ENSG00000225231.1	38.8842	-2.22218	5.28397e-06	0.000116564
TUBB7P___ENSG00000251297.1	9.15185	-2.21751	2.30285e-06	5.8113e-05
PRSS3___ENSG00000010438.12	195.243	-2.21483	1.45389e-13	2.8502e-11
AC006262.5___ENSG00000268621.1	2.45125	-2.20725	0.00182904	0.0135572
RP11-664D7.4___ENSG00000248801.3	96.0031	-2.20659	1.94166e-09	1.36039e-07
RN7SKP195___ENSG00000252396.1	1.17191	-2.19147	0.000519139	0.00499629
AQP7P4___ENSG00000176115.8	2.52335	-2.191	5.27241e-05	0.000781456
RP1-288L1.5___ENSG00000234891.1	13.4113	-2.18853	3.18527e-10	2.86522e-08
TRPC7___ENSG00000069018.13	77.7525	-2.18307	2.21112e-05	0.000386227
AF015262.2___ENSG00000234703.1	1.53449	-2.1772	0.000373488	0.00383669
RP11-510C10.4___ENSG00000261213.1	137.221	-2.17684	0.000326924	0.00344917
FADS6___ENSG00000172782.7	78.7675	-2.17621	3.16804e-07	1.08126e-05
RP11-109P6.2___ENSG00000253484.1	1.37128	-2.17566	0.000370052	0.00381024
KRTAP19-8___ENSG00000206102.2	0.81358	-2.17431	1.00566e-05	0.000199309
CELF2-AS1___ENSG00000181800.5	5.93148	-2.17207	0.000258971	0.00284617
ERVV-2___ENSG00000268964.1	3.01235	-2.1718	0.00208735	0.0150467
RPH3A___ENSG00000089169.10	37948.9	-2.16603	1.08636e-11	1.39012e-09
MTND4P9___ENSG00000250050.1	33.79	-2.16516	9.23226e-11	9.3966e-09
CTC-297N7.10___ENSG00000263388.1	5.34503	-2.16473	0.0048057	0.0286256
KIAA1644___ENSG00000138944.7	973.985	-2.1618	1.52763e-10	1.50107e-08
SYT12___ENSG00000173227.9	917.548	-2.1611	2.81078e-14	6.39186e-12
RP5-896L10.1___ENSG00000232825.1	43.116	-2.15833	3.23883e-09	2.10265e-07
TNR___ENSG00000116147.12	2549.94	-2.15671	4.75311e-12	6.64596e-10
RP13-578N3.3___ENSG00000246448.2	39.0579	-2.15647	5.52912e-14	1.20239e-11
RP11-321G12.1___ENSG00000259459.1	2.35277	-2.14876	5.89187e-06	0.000126674
TLL1___ENSG00000038295.3	2908.75	-2.13644	2.07573e-13	3.93361e-11
BPIFA2___ENSG00000131050.6	10.9662	-2.12901	8.50693e-05	0.00116538
AC140481.7___ENSG00000240253.1	47.9594	-2.12695	2.84953e-07	9.88664e-06
RP4-697K14.3___ENSG00000230226.1	2.06253	-2.12521	4.98103e-07	1.60117e-05
RIMS1___ENSG00000079841.14	2228.17	-2.12209	2.1854e-17	8.8745e-15
MFSD4___ENSG00000174514.8	1151.82	-2.12174	4.10572e-17	1.60187e-14
AC104634.3___ENSG00000231494.1	1.26617	-2.11856	3.52492e-06	8.28574e-05
AC092625.1___ENSG00000230991.1	3.36888	-2.1145	0.00600001	0.033893
GPR17___ENSG00000144230.12	154.909	-2.11251	4.52299e-07	1.48146e-05
LL22NC03-121E8.4___ENSG00000238192.1	1.08486	-2.10966	0.00158991	0.0121654
snoU13___ENSG00000238305.1	0.485873	-2.10937	0.00399333	0.0248427
GYPB___ENSG00000250361.2	1.36267	-2.10607	8.74766e-05	0.00118691
RASAL1___ENSG00000111344.7	150.097	-2.10469	9.22878e-09	5.07277e-07
RP11-401N18.1___ENSG00000271148.1	2.29732	-2.10438	5.24125e-06	0.00011575
ZNF804B___ENSG00000182348.5	170.631	-2.09957	2.20643e-06	5.60709e-05
WIF1___ENSG00000156076.5	4558.62	-2.09322	0.000167154	0.00200544
FAM32B___ENSG00000203416.2	6.34871	-2.09224	8.33953e-10	6.63509e-08
C3orf83___ENSG00000225526.4	69.3634	-2.08416	4.10878e-12	5.88176e-10
SNORA25___ENSG00000201245.1	0.5245	-2.08319	0.00250278	0.0173332
ANKRD19P___ENSG00000187984.8	110.423	-2.08019	5.28289e-06	0.000116564
OR2S2___ENSG00000122718.4	0.937209	-2.07998	0.00120259	0.00979895
HOXC13___ENSG00000123364.3	380.047	-2.07859	0.000487849	0.00475262
CTD-2297D10.2___ENSG00000250579.1	161.202	-2.07495	1.6307e-07	6.21603e-06
OTOR___ENSG00000125879.4	467.305	-2.07444	2.5244e-06	6.23981e-05
PYDC1___ENSG00000169900.3	37.0942	-2.07201	6.53212e-05	0.000933066
CCDC155___ENSG00000161609.5	372.489	-2.07061	1.85499e-08	9.2857e-07
GABRD___ENSG00000187730.6	3521.97	-2.06629	1.88453e-12	2.94106e-10
USP6___ENSG00000129204.12	214.541	-2.06419	1.08931e-07	4.40612e-06
CREG2___ENSG00000175874.5	58.8952	-2.06301	7.49791e-08	3.21191e-06
RP11-89C3.4___ENSG00000271584.1	10.5071	-2.06295	7.38958e-07	2.23144e-05
SERPIND1___ENSG00000099937.6	106.173	-2.06162	1.57027e-05	0.000288506
CHL1___ENSG00000134121.5	7798.17	-2.06092	1.36176e-11	1.69883e-09
MIR1275___ENSG00000221697.1	1.71077	-2.05628	0.000501702	0.00486139
RNU6-875P___ENSG00000252297.1	1.82923	-2.05568	2.39494e-07	8.54023e-06
RP4-792G4.2___ENSG00000230798.1	9.80573	-2.0539	9.32663e-07	2.72313e-05
ZNF716___ENSG00000182111.8	33.9963	-2.05321	0.00303282	0.0201062
RP11-165H4.3___ENSG00000213644.2	5.83945	-2.05306	0.00159729	0.0122125
RP11-142I20.1___ENSG00000267313.2	18.8782	-2.05286	0.000575558	0.00544577
TUBB8P8___ENSG00000213113.3	1.48325	-2.05089	4.66737e-05	0.000705953
RP11-214O1.3___ENSG00000266378.1	58.2311	-2.04976	1.33468e-08	6.94861e-07
RP11-302F12.7___ENSG00000248133.1	1.49039	-2.04957	8.76797e-05	0.00118886
KRT28___ENSG00000173908.8	2.25986	-2.04836	0.00181659	0.013485
CA1___ENSG00000133742.9	8.97678	-2.039	0.000328169	0.00345772
FXYD3___ENSG00000089356.12	51.4261	-2.03812	3.62582e-09	2.31239e-07
LINC01081___ENSG00000268754.1	1.66168	-2.03797	0.00214318	0.0153593
RPA2P3___ENSG00000255547.1	3.0295	-2.03509	4.93696e-06	0.00011013
AC004562.1___ENSG00000237560.1	10.4557	-2.03302	1.87075e-08	9.34108e-07
PCDH15___ENSG00000150275.13	325.539	-2.03246	5.48028e-09	3.29835e-07
IFNL4___ENSG00000272395.1	1.84188	-2.03078	6.20353e-07	1.91947e-05
CTD-2555A7.1___ENSG00000259989.1	0.719643	-2.02955	0.000341631	0.00357307
LINC00578___ENSG00000228221.1	5.80663	-2.02761	7.29765e-12	9.77835e-10
RP11-1085N6.5___ENSG00000258776.1	316.399	-2.02546	3.78374e-09	2.40156e-07
DPP4___ENSG00000197635.5	258.728	-2.02523	3.77827e-10	3.33392e-08
RP11-288C17.3___ENSG00000263396.1	0.549465	-2.02341	0.000813947	0.00715052
AC013733.3___ENSG00000234595.1	87.7156	-2.02248	4.61564e-07	1.50922e-05
AC004017.1___ENSG00000268948.1	121.247	-2.01565	1.1275e-15	3.45154e-13
snoU13___ENSG00000238594.1	0.497886	-2.01385	0.00152638	0.0117698
RP4-673D20.6___ENSG00000271461.1	7.23655	-2.01075	7.02245e-09	4.04436e-07
IL16___ENSG00000172349.12	1559.29	-2.01028	1.71784e-17	7.19611e-15
BRINP1___ENSG00000078725.8	3074	-2.00542	8.55197e-20	5.40213e-17
RP11-92A5.2___ENSG00000250538.1	10.3163	-2.005	0.000131167	0.00164355
RP11-514D23.3___ENSG00000270058.1	1.98788	-2.00284	0.00178459	0.0133021
AL135998.1___ENSG00000215306.1	1.63028	-2.00225	2.26365e-06	5.71964e-05
RP11-340I6.5___ENSG00000225451.1	53.2884	-2.00122	0.000994112	0.0083906
AP000697.6___ENSG00000224269.1	1.60506	-2.00015	0.00591506	0.033537
FOXD4L5___ENSG00000204779.2	5.60766	-1.99973	9.47923e-07	2.75959e-05
RP11-355N15.1___ENSG00000259293.1	0.955809	-1.99972	0.00137103	0.0108534
ADAM29___ENSG00000168594.11	9.94141	2.00456	4.99256e-08	2.2501e-06
RP11-446H18.5___ENSG00000239828.2	9.0556	2.01025	2.55708e-12	3.82562e-10
BTN1A1___ENSG00000124557.8	20.2683	2.01318	1.10334e-09	8.33178e-08
C1orf106___ENSG00000163362.6	89.4836	2.01612	2.12502e-14	4.97455e-12
GUSBP8___ENSG00000227762.4	1.46113	2.01862	2.16467e-10	2.05597e-08
RNU2-58P___ENSG00000252212.1	34.942	2.02525	6.46938e-24	8.3167e-21
MIR548AS___ENSG00000263741.1	0.794178	2.0276	0.00250311	0.0173332
RP11-55L3.1___ENSG00000250791.1	3.41114	2.02913	0.00264611	0.0181216
FAM230A___ENSG00000188280.7	2.09515	2.03119	6.83403e-06	0.000143428
KLRG2___ENSG00000188883.4	2.21722	2.03185	5.36477e-06	0.000117954
RP11-1038A11.1___ENSG00000255983.1	26.9133	2.03698	0.000340226	0.00356119
CNGB3___ENSG00000170289.8	30.6456	2.04262	0.000579295	0.00547332
PADI3___ENSG00000142619.4	4.63437	2.04552	1.28849e-05	0.000244641
MTND5P28___ENSG00000223549.1	2.06215	2.04824	5.32915e-06	0.000117235
GJB4___ENSG00000189433.5	0.944729	2.05622	0.0011634	0.00954417
BECN1P1___ENSG00000196289.5	1.42636	2.05761	2.73742e-05	0.000458881
RP11-3L21.2___ENSG00000229400.1	1.46188	2.0585	0.000953597	0.00810883
HOXB8___ENSG00000120068.5	59.6462	2.06362	0.00287028	0.0192493
RP11-460C6.1___ENSG00000230097.2	23.4922	2.06492	1.88088e-05	0.000335808
RP11-80K6.2___ENSG00000232286.1	2.00808	2.0705	0.00430571	0.0263292
RP11-429A20.2___ENSG00000255996.1	7.94904	2.07161	4.1612e-05	0.000645611
RP11-72L22.1___ENSG00000249061.1	0.650814	2.07412	0.000400953	0.00406427
EN1___ENSG00000163064.6	556.684	2.08152	1.3519e-07	5.28487e-06
SPINK2___ENSG00000128040.6	2.81989	2.08886	1.54129e-06	4.13601e-05
AC004485.3___ENSG00000228944.1	1.70046	2.09098	1.61085e-06	4.30815e-05
RP11-664D1.1___ENSG00000256862.1	0.691735	2.09679	0.000375896	0.00385644
RP1-296G17.3___ENSG00000233433.1	4.43638	2.09734	6.84629e-06	0.000143549
CEP164P1___ENSG00000226937.5	30.9523	2.10121	1.10045e-05	0.000215775
HIST1H2AB___ENSG00000137259.2	6.81835	2.10316	7.04511e-13	1.20329e-10
RP11-93B14.5___ENSG00000232803.1	21.8645	2.10868	0.00145188	0.011327
AP000619.5___ENSG00000225678.2	0.65497	2.10903	0.000996189	0.00840635
SLC13A2___ENSG00000007216.10	24.7148	2.10912	2.63369e-05	0.0004443
AP000473.6___ENSG00000237735.2	148.11	2.138	2.36311e-06	5.92953e-05
PLA2G3___ENSG00000100078.3	7.88585	2.14071	3.25716e-05	0.000530151
RP11-283C24.1___ENSG00000264215.1	1.03015	2.14573	2.31206e-06	5.82715e-05
RP11-567L7.5___ENSG00000266002.1	16.227	2.14659	0.00355827	0.0226854
HIST1H2AH___ENSG00000184825.4	11.8738	2.14806	4.54487e-15	1.1978e-12
C1QL2___ENSG00000144119.3	45.2315	2.15128	3.79005e-11	4.2607e-09
ATXN8OS___ENSG00000230223.2	13.337	2.15191	1.95693e-06	5.04719e-05
AC007163.3___ENSG00000237166.1	2.88275	2.15501	2.34344e-07	8.37912e-06
LINC00589___ENSG00000251191.3	2.29099	2.15565	2.1787e-07	7.88214e-06
RP11-62C7.2___ENSG00000259278.1	0.439952	2.1582	0.000355486	0.00368601
DCAF12L1___ENSG00000198889.3	13.7682	2.16883	9.7074e-07	2.8142e-05
KRT3___ENSG00000186442.6	2.38504	2.17199	5.93037e-05	0.000861646
LINC00689___ENSG00000231419.2	205.124	2.1726	1.84851e-11	2.22919e-09
LHFPL3-AS1___ENSG00000226869.2	1.92903	2.18175	3.41475e-09	2.19892e-07
DACH2___ENSG00000126733.16	362.508	2.18314	7.9596e-11	8.24896e-09
GPR37L1___ENSG00000170075.8	1247.27	2.18327	2.83418e-12	4.20855e-10
GSTA1___ENSG00000243955.1	10.1013	2.18555	0.000737978	0.00661603
RP11-204E9.1___ENSG00000231754.1	10.105	2.19051	9.61212e-10	7.41325e-08
CHRNA9___ENSG00000174343.5	10.293	2.19541	1.31649e-11	1.64751e-09
RNVU1-9___ENSG00000206585.1	1.88159	2.20142	4.30664e-06	9.77679e-05
FEZF1-AS1___ENSG00000230316.2	2458.54	2.2037	1.89427e-09	1.3366e-07
HIST1H3G___ENSG00000256018.1	15.8041	2.20492	5.6876e-14	1.23013e-11
RP11-1112C15.1___ENSG00000205293.3	1.6834	2.21541	1.50515e-05	0.000278989
NBPF6___ENSG00000186086.12	1.48511	2.23214	0.00942657	0.0478922
TRBV25-1___ENSG00000211751.3	3.14412	2.23756	1.15109e-05	0.000223811
ISL1___ENSG00000016082.10	74.0201	2.24016	0.00067879	0.00622115
CNGB1___ENSG00000070729.9	1121.6	2.24494	1.17717e-07	4.72244e-06
C1QL4___ENSG00000186897.3	83.0366	2.24848	6.07824e-09	3.59955e-07
GJA3___ENSG00000121743.3	91.9316	2.25303	0.000155746	0.00189513
MAGEA3___ENSG00000221867.4	140.874	2.25396	0.00415107	0.025608
CPNE7___ENSG00000178773.10	287.5	2.26089	5.40186e-09	3.2716e-07
RP11-548K12.7___ENSG00000232161.1	0.983392	2.26535	0.00934032	0.0475755
TRBV24-1___ENSG00000211750.2	1.1587	2.26924	9.03106e-07	2.64265e-05
POU3F1___ENSG00000185668.5	137.55	2.27484	1.38811e-15	4.18496e-13
CTD-2319I12.3___ENSG00000267295.1	4.3802	2.31053	4.42005e-12	6.28215e-10
DSC3___ENSG00000134762.12	153.036	2.31581	8.33365e-08	3.5132e-06
RP11-536K7.5___ENSG00000229664.1	4.99642	2.31893	5.29673e-08	2.36045e-06
BEND4___ENSG00000188848.11	146.307	2.32701	5.44517e-12	7.32081e-10
RP11-574O16.1___ENSG00000259855.1	1.24802	2.33331	0.000283325	0.00307227
IL17REL___ENSG00000188263.6	3.27926	2.33794	1.11312e-06	3.15736e-05
MMP12___ENSG00000110347.7	41.6212	2.34354	7.3347e-06	0.000152265
AC010967.2___ENSG00000228033.1	1.07069	2.34376	7.57121e-05	0.00105709
AF212831.2___ENSG00000232886.1	14.6936	2.34796	5.02628e-07	1.61441e-05
SLC30A3___ENSG00000115194.6	630.431	2.35913	5.43719e-11	5.89587e-09
C10orf129___ENSG00000173124.10	1.28396	2.36115	4.51201e-06	0.000101561
ACTN4P1___ENSG00000213493.3	6.78118	2.36939	6.07563e-21	4.562e-18
DSG1___ENSG00000134760.5	3.62471	2.37259	4.68059e-10	4.03179e-08
FAM159B___ENSG00000145642.7	12.899	2.37339	2.20175e-09	1.51331e-07
RP11-300M24.1___ENSG00000227455.2	6.71028	2.37929	1.23326e-08	6.51779e-07
RP11-332E3.2___ENSG00000223458.1	68.8635	2.38402	8.66562e-11	8.91104e-09
RP11-367F23.2___ENSG00000260454.1	0.8966	2.39942	0.0015307	0.0117985
FGG___ENSG00000171557.12	2.1771	2.40638	0.00270791	0.0184275
CBLN2___ENSG00000141668.5	979.593	2.41072	3.46588e-12	5.01557e-10
AC012499.1___ENSG00000229941.1	9.81476	2.41367	1.69655e-07	6.41176e-06
TNP1___ENSG00000118245.2	2.06424	2.44816	4.32466e-05	0.000665522
RP11-823P9.3___ENSG00000233974.3	2.94107	2.44845	1.50457e-08	7.70604e-07
RP11-210K20.2___ENSG00000263924.1	0.967109	2.45092	0.000467603	0.0045928
RP11-20B24.5___ENSG00000265845.2	2.64962	2.45512	2.34398e-15	6.61566e-13
MPRIP-AS1___ENSG00000225442.2	0.705818	2.45775	0.00777202	0.041459
LINC00334___ENSG00000182586.3	5.02518	2.45955	8.20744e-06	0.0001669
ABCB10P1___ENSG00000259689.1	30.5224	2.46334	5.02536e-08	2.26232e-06
CACNG6___ENSG00000130433.3	3.51918	2.47047	0.000353139	0.0036655
RP11-567L7.6___ENSG00000265313.1	0.645554	2.48059	5.30355e-06	0.000116848
DBX1___ENSG00000109851.5	422.696	2.48552	9.89336e-10	7.58605e-08
AC096669.3___ENSG00000224568.1	89.4134	2.49185	2.44799e-06	6.10403e-05
UGT2B11___ENSG00000213759.4	0.598202	2.49573	0.0089489	0.0460593
RP4-610C12.1___ENSG00000231934.1	9.40856	2.50076	2.8181e-07	9.79469e-06
UPK1B___ENSG00000114638.3	0.992967	2.50132	0.000657897	0.006069
RP11-1L9.1___ENSG00000226434.1	7.91114	2.50243	3.46871e-10	3.07441e-08
MAGEA2B___ENSG00000183305.9	6.69585	2.53105	0.00236106	0.0165628
RP11-126O1.4___ENSG00000267476.1	3.80144	2.53115	9.728e-07	2.81758e-05
RP11-704M14.1___ENSG00000250696.1	0.512593	2.53755	0.000230872	0.00259689
IL12RB2___ENSG00000081985.6	41.9061	2.54046	3.18432e-09	2.07064e-07
ESX1___ENSG00000123576.5	44.1479	2.55322	1.75032e-07	6.5837e-06
ABCD1P4___ENSG00000225293.1	52.0431	2.57316	5.55486e-06	0.000120997
PVRIG___ENSG00000213413.2	11.2595	2.582	8.32313e-05	0.00114374
XAGE5___ENSG00000171405.8	9.48077	2.58845	0.00137906	0.0109042
CYP4F8___ENSG00000186526.8	1.50983	2.59915	7.34183e-05	0.00103185
AC107399.2___ENSG00000224932.1	0.904356	2.61319	0.00337252	0.0217807
KRT15___ENSG00000171346.9	94.7217	2.62775	3.33244e-11	3.78908e-09
AC067960.1___ENSG00000234455.1	5.23918	2.65388	0.000240975	0.00268398
PHOX2B___ENSG00000109132.5	5.39602	2.65557	0.000202879	0.00233954
T___ENSG00000164458.5	10.7347	2.65712	2.49612e-06	6.18528e-05
GPC5-IT1___ENSG00000236240.1	5.20124	2.6655	1.02129e-05	0.000202105
AC096669.2___ENSG00000237880.1	0.845554	2.66735	1.16362e-05	0.000225669
AC018865.8___ENSG00000180178.6	1245.32	2.68349	8.58381e-09	4.75106e-07
SCN10A___ENSG00000185313.6	7.72808	2.68881	9.47373e-06	0.000188508
HOXB5___ENSG00000120075.5	71.4811	2.69125	2.42064e-07	8.61677e-06
RP11-379J13.2___ENSG00000255502.1	1.11217	2.69152	0.00580791	0.0330897
HIST1H1D___ENSG00000124575.5	30.4531	2.71236	1.43492e-20	1.01972e-17
SERPINB7___ENSG00000166396.8	0.983539	2.72344	9.12755e-05	0.00122758
DSTNP1___ENSG00000230982.1	4.35503	2.72479	0.00411868	0.0254632
RP11-97F8.1___ENSG00000271053.1	5.82104	2.74251	2.34406e-05	0.000403652
MAB21L2___ENSG00000181541.4	9345.81	2.75029	9.78964e-08	4.04137e-06
RP11-189B4.6___ENSG00000231817.3	7.60372	2.78272	1.06008e-11	1.36087e-09
RP11-375A5.1___ENSG00000233099.1	0.881352	2.78872	1.22082e-06	3.40221e-05
LLNLR-249E10.1___ENSG00000268673.3	9.8877	2.79879	1.46332e-05	0.000272124
RP11-348J24.2___ENSG00000250049.1	6.54584	2.80032	0.000207916	0.00238244
RP11-37L2.1___ENSG00000234535.1	18.0885	2.82206	4.60457e-13	8.2172e-11
RP11-116N8.4___ENSG00000257826.1	1.19989	2.82247	6.58454e-05	0.000938196
SP9___ENSG00000217236.1	312.932	2.84386	3.2747e-12	4.7562e-10
RP11-734I18.1___ENSG00000251129.1	2.82296	2.84931	7.6743e-05	0.00106748
AC007250.4___ENSG00000225226.1	0.684249	2.90295	0.000104187	0.00136839
RP11-24J23.2___ENSG00000223949.2	1.94924	2.90485	6.56097e-08	2.85356e-06
ERVW-1___ENSG00000242950.2	11.0667	2.90907	9.35648e-17	3.44769e-14
CFC1___ENSG00000136698.4	3.87275	2.92247	4.71055e-05	0.000711158
snoU13___ENSG00000238369.1	1.56746	2.96676	0.00524866	0.0306584
RNU4ATAC___ENSG00000264229.1	38.7806	2.98075	3.9124e-42	3.89245e-38
RP11-651J20.1___ENSG00000241776.1	0.762443	2.98494	0.000320652	0.0033947
DSCR10___ENSG00000233316.3	6.5413	3.0185	2.99845e-08	1.41718e-06
AC092661.1___ENSG00000236922.5	1.33569	3.03197	4.89426e-05	0.000734157
MOS___ENSG00000172680.1	1.48068	3.04488	0.000145657	0.00178796
RP11-1166P10.7___ENSG00000260584.1	58.3151	3.04591	5.48409e-13	9.61432e-11
CLCA1___ENSG00000016490.11	1.04968	3.05988	0.000179839	0.00212244
KRT9___ENSG00000171403.5	7.55759	3.06679	1.82699e-07	6.83334e-06
AC113617.1___ENSG00000228358.1	1.57194	3.08355	0.000984016	0.00832481
RP11-361A23.2___ENSG00000188646.5	2.69185	3.11605	1.56978e-09	1.1256e-07
RP11-217H19.1___ENSG00000215104.4	2.44004	3.1412	6.40032e-06	0.000135555
DIO2-AS1___ENSG00000258766.1	0.695047	3.21801	6.52617e-06	0.00013778
U7___ENSG00000271841.1	0.523649	3.23205	0.00227522	0.0160939
TAAR3___ENSG00000179073.5	2.88182	3.23264	1.76996e-13	3.43886e-11
FTLP16___ENSG00000229735.1	0.690711	3.28907	0.000743443	0.00665603
NPBWR2___ENSG00000125522.3	0.562448	3.31317	5.25987e-05	0.000779887
FAM108A9P___ENSG00000260540.2	4.97013	3.31448	1.52639e-08	7.7977e-07
RP11-266L9.2___ENSG00000260034.1	4.38985	3.32736	2.89212e-06	6.99142e-05
RP5-963E22.4___ENSG00000231977.1	3.74596	3.32844	5.0506e-21	3.94105e-18
RP11-511I11.2___ENSG00000270437.1	1.83214	3.32928	1.41229e-05	0.000264114
RP11-19N8.3___ENSG00000260900.1	2.95165	3.36789	5.54138e-11	5.99253e-09
RP11-453M23.1___ENSG00000264232.1	50.7394	3.37491	3.16567e-09	2.06188e-07
RP11-98O2.1___ENSG00000250501.2	40.913	3.38823	7.47066e-12	9.97659e-10
NAA11___ENSG00000156269.4	20.889	3.42255	5.70768e-13	9.96241e-11
CIR1P2___ENSG00000250215.1	7.39633	3.42862	6.40226e-14	1.36981e-11
RP11-481J13.1___ENSG00000272180.1	6.30678	3.47109	2.18075e-15	6.24352e-13
RP11-720L8.1___ENSG00000259434.1	2.52626	3.48927	5.3418e-15	1.38943e-12
RP11-847H18.2___ENSG00000245482.2	2.63275	3.49287	2.86595e-16	9.83218e-14
AC080094.1___ENSG00000237670.1	2.73454	3.50733	2.54077e-09	1.7196e-07
KRT8P29___ENSG00000236430.1	1.00277	3.53889	0.00176082	0.0131709
RP11-481E4.2___ENSG00000261285.1	0.540588	3.70552	0.000211591	0.00241412
RP11-45K10.2___ENSG00000253894.1	1.33178	3.73523	1.42149e-11	1.76229e-09
RP11-67H24.1___ENSG00000261719.1	50.668	3.78807	1.37399e-13	2.72035e-11
RP11-1166P10.6___ENSG00000261727.2	31.6636	3.8007	2.25418e-12	3.41093e-10
FEZF1___ENSG00000128610.7	997.107	3.90424	2.34479e-20	1.60885e-17
RP11-12K11.2___ENSG00000240033.1	6.48495	3.93989	1.54029e-11	1.90365e-09
DSCR4___ENSG00000184029.5	46.8294	3.97166	1.16239e-13	2.33628e-11
IGHV2OR16-5___ENSG00000259303.4	8.67199	3.9791	2.66963e-11	3.07054e-09
DSCR4-IT1___ENSG00000223608.1	8.33875	4.02251	3.42254e-13	6.3057e-11
ZBTB20-AS1___ENSG00000241560.1	2.77959	4.04164	3.84694e-16	1.26523e-13
LINC00971___ENSG00000242641.1	3.38377	4.05984	1.55795e-14	3.6905e-12
RP11-67H24.2___ENSG00000260158.1	9.19408	4.06996	8.79827e-15	2.21098e-12
SLC7A11-AS1___ENSG00000250033.1	10.742	4.11829	5.26957e-12	7.13291e-10
SPINK5___ENSG00000133710.11	313.224	4.23981	1.87823e-19	1.08327e-16
SHH___ENSG00000164690.3	31.5908	4.32329	2.46539e-15	6.89106e-13
RPL38P4___ENSG00000250562.1	11.6847	4.53187	4.31597e-13	7.77187e-11
MED15P9___ENSG00000223760.4	53.3686	4.53514	9.59787e-12	1.24012e-09
SERPINB3___ENSG00000057149.10	0.963415	4.59234	6.10539e-08	2.68179e-06
RP11-81H3.2___ENSG00000251138.2	9.651	4.61336	1.77145e-13	3.43886e-11
COMP___ENSG00000105664.6	116.16	4.68358	6.84974e-36	5.45185e-32
FOXR2___ENSG00000189299.5	1.24072	4.75325	1.40529e-07	5.46142e-06
AFM___ENSG00000079557.3	1.16797	4.85698	2.1949e-08	1.07176e-06
GFRAL___ENSG00000187871.2	1.60729	5.53158	7.90651e-11	8.21534e-09
RP11-485O10.2___ENSG00000259670.1	0.809006	5.59075	1.09568e-06	3.1179e-05
GPR15___ENSG00000154165.3	346.252	6.01315	1.16451e-19	7.12967e-17

## Sheet: (C) SHH beta DE
Gene	baseMean	log2FoldChange	pvalue	padj
AC093590.1___ENSG00000238217.1	7.46047	5.75862	8.52125e-21	1.12745e-18
AC009487.5___ENSG00000251621.1	207.989	4.96925	2.93491e-38	3.9997e-35
PCSK9___ENSG00000169174.9	1065.88	4.52125	2.49501e-17	1.95789e-15
RP1-159G19.1___ENSG00000235357.1	3.87793	4.43057	4.18587e-15	2.16627e-13
PARM1___ENSG00000169116.7	2788.8	4.28909	1.47034e-48	6.01135e-45
RP11-945F5.1___ENSG00000258845.1	3.4122	4.27642	2.79506e-27	8.40244e-25
HTR3B___ENSG00000149305.2	2.53422	4.20815	5.8106e-22	9.10194e-20
OLIG3___ENSG00000177468.5	261.968	4.20075	3.72629e-15	1.94058e-13
C22orf42___ENSG00000205856.3	9.70776	4.09698	9.91198e-13	3.50859e-11
KIAA1644___ENSG00000138944.7	973.985	4.09324	2.08115e-33	1.39485e-30
TBR1___ENSG00000136535.10	24431.2	4.06563	6.65695e-34	5.04005e-31
NEFL___ENSG00000104725.9	2890.11	4.0539	5.65377e-19	5.69332e-17
SLC2A7___ENSG00000197241.3	2.28655	4.0348	4.42703e-11	1.17835e-09
LINC00238___ENSG00000196553.9	3.40177	3.94021	2.66011e-16	1.69402e-14
PPP1R1C___ENSG00000150722.6	104.505	3.86907	2.86898e-37	3.78372e-34
LL22NC03-121E8.4___ENSG00000238192.1	1.08486	3.86823	8.12872e-10	1.70341e-08
RNU6ATAC12P___ENSG00000252351.1	8.28565	3.86305	7.24167e-25	1.74158e-22
NTSR1___ENSG00000101188.4	145.798	3.85554	1.04335e-19	1.1751e-17
TRH___ENSG00000170893.3	934.386	3.84973	2.31711e-25	5.81183e-23
RP11-510C10.4___ENSG00000261213.1	137.221	3.84184	7.75733e-10	1.63059e-08
RP11-510C10.3___ENSG00000224149.1	110.688	3.78701	2.33222e-09	4.46397e-08
CTA-280A3__B.2___ENSG00000235154.1	1.5373	3.78573	7.54763e-13	2.71874e-11
RP11-17L5.4___ENSG00000259234.1	22.4991	3.76619	6.57141e-20	7.61092e-18
GALNTL6___ENSG00000174473.11	104.491	3.75352	3.54803e-20	4.2664e-18
EREG___ENSG00000124882.3	17.5438	3.74253	5.39153e-23	9.79677e-21
C2orf27B___ENSG00000186825.3	0.936793	3.74223	2.56897e-17	2.00438e-15
RP11-19O2.1___ENSG00000250981.1	3.11332	3.73782	0.000136246	0.000856047
CELA3A___ENSG00000142789.15	11.4638	3.71781	0.000391944	0.00213145
AC090673.1___ENSG00000211577.1	2.23226	3.6916	3.92166e-06	3.68681e-05
AC092625.1___ENSG00000230991.1	4.02545	3.67348	2.46967e-06	2.45132e-05
RP11-454K7.1___ENSG00000257900.2	6.8823	3.65751	5.78993e-36	5.77355e-33
LINC00686___ENSG00000237687.2	0.749753	3.65415	1.02072e-10	2.55548e-09
LIN28B___ENSG00000187772.6	642.781	3.63818	1.14556e-22	1.99299e-20
KIF12___ENSG00000136883.8	1564.41	3.63573	6.02448e-20	7.01724e-18
AC104134.2___ENSG00000225420.1	17.0415	3.56759	6.77677e-18	5.82062e-16
ZNF804B___ENSG00000182348.5	170.631	3.5587	4.59537e-15	2.36323e-13
BPIFA2___ENSG00000131050.6	10.9662	3.55843	3.15565e-11	8.62327e-10
ANKRD34C___ENSG00000235711.3	93.2286	3.5304	4.60083e-19	4.66751e-17
RP11-510C10.2___ENSG00000224127.1	44.8642	3.53024	4.98811e-08	7.22657e-07
CDRT15P1___ENSG00000141028.6	3.12961	3.52357	2.02415e-07	2.58287e-06
TEX37___ENSG00000172073.3	1.23663	3.496	1.03697e-08	1.74181e-07
RN7SKP53___ENSG00000223269.1	1.87367	3.49283	3.93235e-07	4.70604e-06
SLC5A8___ENSG00000256870.2	59.7893	3.49005	4.68948e-13	1.75733e-11
MSMB___ENSG00000138294.9	1.94927	3.48986	8.98051e-05	0.000594494
snoU13___ENSG00000238631.1	5.54294	3.48774	2.20783e-18	2.04682e-16
NEFM___ENSG00000104722.9	3953.86	3.45994	3.79344e-16	2.33923e-14
TMEM196___ENSG00000173452.9	417.071	3.45765	1.03658e-20	1.35398e-18
NEUROD6___ENSG00000164600.4	549.673	3.4415	2.60594e-14	1.18191e-12
FOXN1___ENSG00000109101.3	2.05373	3.43332	7.78531e-12	2.37356e-10
ISLR2___ENSG00000167178.11	11137.5	3.43101	1.37724e-23	2.78748e-21
RAET1L___ENSG00000155918.3	1.21869	3.41417	5.65566e-09	9.97094e-08
RPA2P3___ENSG00000255547.1	3.0295	3.40728	3.55737e-15	1.867e-13
RP11-454K7.3___ENSG00000260046.1	3.99038	3.37614	6.61072e-31	3.00303e-28
C7orf33___ENSG00000170279.2	186.512	3.37361	1.38281e-14	6.60451e-13
VSTM2L___ENSG00000132821.7	776.579	3.36246	6.68497e-24	1.43763e-21
HMGA2___ENSG00000149948.9	152.618	3.31578	5.45743e-10	1.18241e-08
KRT18P46___ENSG00000235716.1	26.9212	3.3117	3.58731e-23	6.69697e-21
AC002383.2___ENSG00000227863.2	5.78817	3.29621	2.58816e-06	2.55344e-05
TRHR___ENSG00000174417.2	2.31129	3.28925	3.7305e-05	0.000274559
RP11-298O21.3___ENSG00000244706.2	1.84181	3.28715	1.51853e-11	4.38135e-10
RP11-542G1.1___ENSG00000251185.1	0.555717	3.27701	2.66831e-07	3.33002e-06
RP11-340B18.1___ENSG00000249500.1	1.92712	3.27653	6.55618e-12	2.02755e-10
FIBCD1___ENSG00000130720.8	1112.5	3.27148	5.15437e-22	8.13634e-20
SLC25A15P5___ENSG00000249288.1	1.81876	3.27036	2.68279e-06	2.63979e-05
RP11-527H14.2___ENSG00000266554.1	13.5307	3.26444	5.45264e-13	2.01555e-11
CHRM3___ENSG00000133019.7	6978.01	3.26358	3.6538e-31	1.75744e-28
LINC00326___ENSG00000231023.2	2.58277	3.26061	5.7476e-16	3.46585e-14
LINC00616___ENSG00000248307.1	11.0773	3.25704	1.00179e-11	2.97871e-10
GRP___ENSG00000134443.5	21.5264	3.24143	3.4468e-13	1.32567e-11
Y_RNA___ENSG00000200008.1	1.15388	3.2332	6.48229e-12	2.00622e-10
ASB15___ENSG00000146809.8	50.1301	3.23276	4.27271e-14	1.88849e-12
SLC5A7___ENSG00000115665.4	13.1143	3.2145	4.2242e-07	5.02187e-06
CNTN5___ENSG00000149972.6	390.452	3.20577	2.89217e-17	2.23523e-15
LHX8___ENSG00000162624.10	2807.68	3.20461	2.2651e-12	7.55353e-11
RPRM___ENSG00000177519.3	732.389	3.19396	1.18221e-19	1.32059e-17
NRAP___ENSG00000197893.9	14.7376	3.17936	3.10352e-13	1.20156e-11
C7orf34___ENSG00000165131.6	0.993069	3.17433	1.63164e-05	0.00013123
LINC00578___ENSG00000228221.1	5.80663	3.163	1.79755e-30	7.81819e-28
SLC36A2___ENSG00000186335.4	1.44167	3.15359	2.50222e-05	0.000192476
NPBWR1___ENSG00000183729.3	2.51032	3.14837	3.08422e-11	8.44576e-10
MIR4439___ENSG00000263828.1	0.472672	3.14615	6.43686e-06	5.72844e-05
AC007182.6___ENSG00000224721.1	5.28256	3.13814	1.71334e-18	1.61031e-16
IGF2BP1___ENSG00000159217.5	218.487	3.13441	9.70746e-06	8.26704e-05
KB-1107E3.1___ENSG00000253629.1	3.98719	3.11242	0.00274767	0.011266
SLITRK3___ENSG00000121871.3	719.188	3.1067	8.54466e-16	5.04098e-14
AP000282.2___ENSG00000227757.1	17.116	3.10198	2.30176e-17	1.82022e-15
RP4-809F18.1___ENSG00000255595.1	1.56072	3.10077	4.45024e-07	5.25393e-06
RP11-327O17.2___ENSG00000251171.1	0.355188	3.09593	0.00120326	0.00560487
ADRA1A___ENSG00000120907.13	88.7076	3.07978	1.60903e-18	1.51925e-16
RP1-149A16.3___ENSG00000230736.2	5.64273	3.07306	0.00254452	0.0105646
RP11-252I14.2___ENSG00000253908.1	1.65115	3.06437	0.00332969	0.0132359
BMS1P9___ENSG00000198312.4	1.59002	3.05715	9.75986e-12	2.9062e-10
RP11-85M11.2___ENSG00000244128.1	32.7117	3.0385	3.2342e-08	4.88282e-07
LL22NC03-121E8.3___ENSG00000229275.1	13.7689	3.03018	1.17796e-13	4.87447e-12
AGTR2___ENSG00000180772.6	4.61456	3.02807	0.000100236	0.000654221
CTD-2168K21.2___ENSG00000272157.1	17.62	3.02178	7.43095e-10	1.56763e-08
CTD-3224I3.3___ENSG00000255260.1	5.72831	3.00907	1.5043e-21	2.23643e-19
MIR1289-2___ENSG00000221287.1	2.10808	3.00555	3.01563e-09	5.64519e-08
RP11-321G12.1___ENSG00000259459.1	2.35277	3.0007	9.95144e-12	2.9611e-10
RP11-328J2.1___ENSG00000225546.1	0.856235	2.99857	1.09948e-06	1.17828e-05
RP11-733D4.1___ENSG00000234580.1	0.858198	2.99528	6.85524e-05	0.00047033
RP11-344A5.1___ENSG00000225299.1	1.37081	2.99376	1.86887e-10	4.44744e-09
RP11-247C2.2___ENSG00000248540.2	1222.39	2.98699	1.12848e-15	6.51647e-14
FA2H___ENSG00000103089.4	233.229	2.98646	4.02956e-16	2.47364e-14
RP4-738P15.1___ENSG00000230725.1	9.81146	2.98614	1.19831e-11	3.51699e-10
RP11-110A12.2___ENSG00000258763.1	0.409464	2.98064	2.66834e-05	0.000203949
AC013733.3___ENSG00000234595.1	87.7156	2.9736	1.36854e-13	5.61761e-12
PCDH15___ENSG00000150275.13	325.539	2.9728	1.74766e-16	1.14505e-14
COX6B1P4___ENSG00000253813.1	1.90157	2.9569	1.11661e-06	1.19381e-05
PSG4___ENSG00000243137.3	1.65742	2.94553	2.53126e-05	0.000194417
RAB27B___ENSG00000041353.5	77.4159	2.93443	9.66126e-17	6.68344e-15
DUSP4___ENSG00000120875.4	2911.23	2.92214	3.8548e-27	1.15036e-24
MAFA___ENSG00000182759.3	44.864	2.9214	1.64626e-10	3.96616e-09
ARPP21-AS1___ENSG00000230830.1	3.45105	2.91521	0.00397087	0.0153576
IGF2BP2___ENSG00000073792.11	472.622	2.91486	9.83107e-22	1.48864e-19
RP11-491F9.1___ENSG00000260614.1	714.115	2.91443	1.07153e-32	6.34904e-30
SDR16C5___ENSG00000170786.8	14.598	2.90848	2.70968e-06	2.66432e-05
RP11-96L14.7___ENSG00000236782.1	43.1523	2.90812	2.18036e-09	4.19689e-08
AC006373.1___ENSG00000235431.1	8.93994	2.90802	0.0013967	0.00637023
NAALADL2-AS2___ENSG00000226779.1	9.97783	2.9074	0.000262392	0.00151392
CTC-467M3.3___ENSG00000250377.1	520.112	2.89695	6.38999e-10	1.36636e-08
TMEM71___ENSG00000165071.10	82.6933	2.8922	1.15192e-31	5.88688e-29
ASIC2___ENSG00000108684.10	691.676	2.8845	9.04329e-18	7.64072e-16
INHBA-AS1___ENSG00000224116.2	16.5436	2.88032	3.65164e-10	8.21649e-09
RP11-567N4.2___ENSG00000248646.1	0.558437	2.87071	7.36561e-06	6.45245e-05
RP11-673C5.2___ENSG00000259964.2	8.57729	2.86286	3.99007e-05	0.000291616
LRTM2___ENSG00000166159.6	236.706	2.8572	4.90036e-19	4.94682e-17
TUBA3D___ENSG00000075886.10	7.66915	2.85014	1.60248e-10	3.87837e-09
PPP1R14C___ENSG00000198729.4	562.153	2.84744	1.06578e-16	7.29875e-15
AC012501.3___ENSG00000242575.1	3.80472	2.84279	1.70525e-08	2.73081e-07
RP11-214O1.3___ENSG00000266378.1	58.2311	2.84223	1.40929e-14	6.70751e-13
RP11-159D23.2___ENSG00000257472.1	5.97988	2.84218	5.51129e-07	6.38853e-06
snoU13___ENSG00000238594.1	0.497886	2.83305	4.04768e-06	3.78945e-05
OTP___ENSG00000171540.6	320.588	2.83296	1.39644e-08	2.27912e-07
XDH___ENSG00000158125.5	77.9681	2.8309	2.45359e-08	3.80693e-07
LHX9___ENSG00000143355.11	1284.36	2.82382	6.57237e-07	7.48481e-06
MAS1___ENSG00000130368.4	1.12797	2.81984	0.000179643	0.00108969
GRIN2B___ENSG00000273079.1	2096.81	2.81647	4.59706e-20	5.44771e-18
CACNA1C-IT3___ENSG00000256721.1	4.92745	2.81363	2.59724e-14	1.17984e-12
RP1-240K6.3___ENSG00000251393.3	23.7489	2.80757	1.14641e-23	2.36717e-21
HS3ST4___ENSG00000182601.6	373.468	2.80537	3.22628e-14	1.43999e-12
KB-1517D11.4___ENSG00000272321.1	67.5128	2.79381	1.21341e-18	1.17003e-16
LINC00473___ENSG00000223414.2	70.0974	2.79042	1.63715e-14	7.68465e-13
LRRTM4___ENSG00000176204.9	136.463	2.78138	1.92528e-16	1.2534e-14
RP11-276H19.2___ENSG00000269994.1	147.697	2.78105	3.93049e-06	3.69412e-05
SLC4A10___ENSG00000144290.12	1860.77	2.77661	7.9712e-26	2.10254e-23
ANKRD62P1-PARP4P3___ENSG00000189295.9	2.53819	2.77225	6.55086e-05	0.000452058
CTD-2269F5.1___ENSG00000250320.1	115.708	2.7667	1.26901e-28	4.55106e-26
CTD-2545H1.1___ENSG00000262869.1	11.1543	2.76232	2.31364e-11	6.4877e-10
MTUS2___ENSG00000132938.14	237.033	2.74778	8.27125e-13	2.96114e-11
CA1___ENSG00000133742.9	8.68541	2.73871	1.71927e-06	1.76078e-05
RP11-284H18.1___ENSG00000253574.1	0.476256	2.73633	6.6691e-05	0.000458945
BRINP3___ENSG00000162670.8	777.274	2.73598	1.41579e-11	4.11393e-10
RP11-744K17.1___ENSG00000261020.1	23.4636	2.73484	1.15359e-06	1.22949e-05
LRRTM3___ENSG00000198739.6	243.687	2.73444	4.59173e-18	4.01988e-16
RP4-676L2.1___ENSG00000260253.1	6.2652	2.72903	5.35112e-18	4.63507e-16
ITIH4-AS1___ENSG00000239799.1	6.95788	2.72812	0.0104377	0.0343946
MIR1200___ENSG00000221325.1	0.550389	2.72783	4.56204e-06	4.21502e-05
OR10AD1___ENSG00000172640.2	1.70967	2.72556	0.00957488	0.0320369
RP11-455B3.1___ENSG00000248202.1	16.7274	2.72013	5.28901e-13	1.95866e-11
ERVV-2___ENSG00000268964.1	3.46891	2.71842	0.000178154	0.0010814
CACNG5___ENSG00000075429.4	244.532	2.71505	6.85427e-13	2.49093e-11
RP11-276H19.4___ENSG00000224887.1	1.30273	2.70827	0.00024839	0.00144311
RP11-53B2.2___ENSG00000267702.1	75.361	2.70746	1.51495e-20	1.91757e-18
RP11-496I9.1___ENSG00000254815.1	588.654	2.69862	1.91345e-20	2.37059e-18
AL035406.1___ENSG00000268332.1	12.6607	2.69347	0.0108907	0.0356746
RP11-491F9.8___ENSG00000259957.2	68.601	2.68772	9.04537e-18	7.64072e-16
RYR3___ENSG00000198838.7	1257.26	2.68709	1.8559e-23	3.6479e-21
AC096570.2___ENSG00000234207.1	0.817285	2.68602	4.8422e-06	4.44174e-05
RP11-402J6.1___ENSG00000249509.1	96.7406	2.68345	5.03242e-12	1.59e-10
RP1-142L7.5___ENSG00000237234.2	4.05684	2.67818	1.6559e-12	5.63225e-11
RP1-29G21.1___ENSG00000264598.1	0.573945	2.67632	0.000831396	0.00407124
GFRA2___ENSG00000168546.6	408.851	2.67064	3.16906e-21	4.45237e-19
AC092841.1___ENSG00000253046.1	3.05606	2.66552	2.35857e-14	1.08224e-12
RP11-511B7.1___ENSG00000250725.2	0.445469	2.6652	1.34005e-05	0.000110504
HS3ST3B1___ENSG00000125430.4	298.844	2.66503	1.72637e-14	8.0572e-13
KISS1R___ENSG00000116014.5	51.1948	2.66492	1.58757e-10	3.84744e-09
RP11-747D18.1___ENSG00000239205.1	1.05192	2.66228	1.50277e-06	1.56095e-05
KCNS2___ENSG00000156486.7	138.485	2.66103	4.19515e-19	4.33117e-17
OTOGL___ENSG00000165899.6	26.4067	2.66018	1.71886e-17	1.39157e-15
RTN4RL1___ENSG00000185924.6	407.669	2.65496	6.55436e-17	4.70946e-15
RP11-491F9.5___ENSG00000260769.1	449.054	2.65252	3.32011e-16	2.06291e-14
CBLN1___ENSG00000102924.7	7823.86	2.6505	1.43928e-25	3.67773e-23
AIRN___ENSG00000268257.2	2.0757	2.64923	0.000188353	0.00113545
RP11-271F18.4___ENSG00000270111.1	4.9033	2.64785	2.45376e-05	0.000189033
LINC00207___ENSG00000187012.6	0.367772	2.6454	0.00731728	0.0256459
MIR4526___ENSG00000263527.1	1.87266	2.64109	3.42653e-08	5.15227e-07
RP11-479J7.2___ENSG00000229588.1	33.6237	2.63975	1.42295e-12	4.89283e-11
AC090103.1___ENSG00000248731.2	2.6236	2.63576	6.60781e-06	5.86398e-05
DOCK10___ENSG00000135905.14	693.178	2.63384	3.08348e-36	3.23243e-33
RP11-17E2.2___ENSG00000250039.3	1.19746	2.63337	6.40455e-08	9.07918e-07
GPR22___ENSG00000172209.4	68.0799	2.63126	2.36849e-07	2.98961e-06
DNM1P31___ENSG00000261491.1	1.18022	2.61679	1.14934e-05	9.6093e-05
NKAIN2___ENSG00000188580.9	346.639	2.60904	6.2864e-19	6.30312e-17
SEPHS1P6___ENSG00000213938.3	5.63526	2.60872	4.66791e-31	2.19359e-28
AC005178.1___ENSG00000251243.1	1.15758	2.60697	1.34008e-05	0.000110504
KRT8P42___ENSG00000220378.3	6.24766	2.60513	2.74561e-09	5.19153e-08
RP11-863P13.1___ENSG00000260162.2	2.21495	2.60104	7.3505e-10	1.55306e-08
RP11-491F9.6___ENSG00000259839.1	128.992	2.59419	1.43685e-14	6.83073e-13
SLC6A17___ENSG00000197106.6	2134	2.59215	1.4099e-12	4.85206e-11
RP11-572P18.2___ENSG00000234522.1	1.07396	2.59171	4.37319e-06	4.05387e-05
HSPB3___ENSG00000169271.1	17.5246	2.58857	1.36665e-05	0.000112445
BMS1P14___ENSG00000230455.2	1.66136	2.58326	4.2881e-08	6.29044e-07
CTD-2316B1.2___ENSG00000248708.1	10.1026	2.58227	2.43824e-11	6.79979e-10
AP000281.2___ENSG00000232360.1	0.972803	2.58074	1.84822e-05	0.000146553
TRIM43CP___ENSG00000144188.9	25.2228	2.57802	3.43493e-06	3.29193e-05
RP11-159K7.2___ENSG00000250358.1	2.25645	2.57429	3.03196e-10	6.95225e-09
RP11-697H9.2___ENSG00000256789.1	1.02503	2.57367	0.0144151	0.0449027
CITF22-49D8.1___ENSG00000224715.1	5.37816	2.56782	1.82923e-11	5.20072e-10
ASB9___ENSG00000102048.11	53.406	2.55203	5.9979e-20	7.00624e-18
FSTL4___ENSG00000053108.12	2769.51	2.54116	1.97258e-20	2.43646e-18
GPR21___ENSG00000188394.6	65.8897	2.54066	1.27148e-20	1.63469e-18
RP11-511B23.3___ENSG00000258171.1	5.93928	2.53898	1.41526e-08	2.30431e-07
ST13P20___ENSG00000215875.4	1.86024	2.53401	2.40976e-06	2.39651e-05
GHRH___ENSG00000118702.5	1.41453	2.53295	2.35107e-06	2.34213e-05
RP11-1E6.1___ENSG00000250657.1	2.33461	2.53239	0.00133012	0.00610469
CHAT___ENSG00000070748.13	9.08802	2.52532	1.24769e-06	1.31675e-05
RP11-384J4.2___ENSG00000258081.3	2.91671	2.52398	1.17316e-08	1.94657e-07
RP11-5N11.7___ENSG00000249688.1	1.67348	2.52245	1.09184e-08	1.82497e-07
RP11-40A13.1___ENSG00000266535.1	5.81545	2.51609	0.015817	0.0485337
RP1-67K17.3___ENSG00000233138.1	23.3995	2.50933	0.00347647	0.0137259
MIR4486___ENSG00000265210.1	1.08904	2.50772	1.7343e-06	1.77341e-05
CLEC2A___ENSG00000188393.4	2.25086	2.50438	1.15569e-05	9.65456e-05
RP11-17A4.2___ENSG00000254254.1	14.2483	2.50436	8.35095e-05	0.000558028
ANKRD55___ENSG00000164512.13	24.6085	2.50258	1.48753e-13	6.07553e-12
NAV2-IT1___ENSG00000255270.1	2.83465	2.50253	7.98953e-09	1.3713e-07
TMEM184A___ENSG00000164855.11	72.4125	2.50164	1.96974e-09	3.83481e-08
ZNF840___ENSG00000184617.9	3.17056	2.4994	1.70354e-07	2.21103e-06
RP11-446F17.3___ENSG00000242973.2	4.74815	2.49605	5.18054e-07	6.02736e-06
BDNF___ENSG00000176697.14	151.631	2.48529	2.24293e-15	1.2243e-13
CD5L___ENSG00000073754.5	8.80249	2.47716	1.67038e-07	2.17351e-06
CTD-2113L7.1___ENSG00000248969.1	0.42344	2.46907	0.0132101	0.0418603
FAM150A___ENSG00000196711.4	38.1786	2.46892	1.64465e-12	5.59865e-11
RP11-810B23.1___ENSG00000227475.1	0.939285	2.46723	9.78246e-05	0.000640324
PTH2___ENSG00000142538.1	22.2177	2.46203	2.06161e-11	5.82493e-10
LL0XNC01-16G2.1___ENSG00000225110.1	22.3863	2.45246	5.52944e-08	7.92379e-07
RP11-317P15.5___ENSG00000261185.1	234.236	2.45007	5.61796e-14	2.43052e-12
C10orf85___ENSG00000177234.5	357.207	2.44862	3.55349e-12	1.14756e-10
HS3ST3A1___ENSG00000153976.2	42.0319	2.44618	1.23329e-09	2.50605e-08
CHODL___ENSG00000154645.9	982.767	2.44593	2.44148e-14	1.11778e-12
LINC00966___ENSG00000254377.1	2013.12	2.44272	2.47563e-16	1.58891e-14
SLC22A15___ENSG00000163393.8	525.816	2.43819	3.79523e-17	2.85754e-15
ABRA___ENSG00000174429.3	4.96444	2.43569	4.24987e-07	5.04652e-06
RP5-944M2.3___ENSG00000214043.3	1.24515	2.43415	0.000131018	0.000827393
RP11-38F22.1___ENSG00000258220.1	0.449725	2.43196	2.23829e-05	0.000173997
AC092687.5___ENSG00000234818.1	10.5947	2.43027	0.00866105	0.0294812
CFHR5___ENSG00000134389.8	0.657587	2.42955	0.000175727	0.00106879
ANKRD33___ENSG00000167612.8	73.3964	2.42816	4.34018e-13	1.63543e-11
RP11-374A22.1___ENSG00000237321.1	7.78065	2.42607	4.06446e-10	9.03597e-09
BNIP3P1___ENSG00000197358.8	105.088	2.42589	1.24884e-62	1.70192e-58
ARX___ENSG00000004848.6	12.0374	2.42412	3.8173e-05	0.000280041
C11orf35___ENSG00000185522.4	370.627	2.42288	2.91997e-24	6.55934e-22
snoU109___ENSG00000239197.1	11.213	2.42129	3.11925e-18	2.84659e-16
PNOC___ENSG00000168081.4	18.8203	2.41764	6.86372e-07	7.77331e-06
DGKB___ENSG00000136267.9	5298.2	2.41737	5.20335e-12	1.6402e-10
NKX1-1___ENSG00000235608.1	3.58517	2.41705	0.00271572	0.0111509
RP11-31E13.2___ENSG00000228683.1	9.8026	2.41405	1.00039e-06	1.08517e-05
RP11-547I7.2___ENSG00000237457.2	98.5568	2.41396	1.81508e-15	1.00885e-13
RN7SKP195___ENSG00000252396.1	1.17191	2.41147	9.62058e-05	0.000630636
C1orf95___ENSG00000203685.5	2279.29	2.41014	3.42536e-17	2.60786e-15
MIR4500HG___ENSG00000228824.2	35.4945	2.40141	1.44316e-12	4.95399e-11
MIR548AQ___ENSG00000265470.1	0.419969	2.39824	0.000795715	0.00392188
RP11-93B14.4___ENSG00000223669.1	17.8483	2.39782	2.18089e-08	3.41231e-07
TMPRSS6___ENSG00000187045.12	61.9694	2.39704	1.88845e-13	7.62917e-12
RNA5SP113___ENSG00000222418.1	0.508968	2.39095	0.000342129	0.00189894
RP11-114M1.1___ENSG00000228561.2	1.65756	2.38763	1.58271e-12	5.40128e-11
OR10J3___ENSG00000196266.4	0.754764	2.38446	0.00255749	0.0106099
AC140542.2___ENSG00000261325.1	26.0754	2.38407	5.39534e-06	4.90185e-05
ARPP21___ENSG00000172995.12	2915.57	2.3831	5.28911e-15	2.69626e-13
AC004017.1___ENSG00000268948.1	121.247	2.38256	1.46719e-20	1.86545e-18
RP5-839B4.8___ENSG00000243961.2	7.71466	2.3802	0.00105001	0.00498415
RNA5SP74___ENSG00000200408.1	0.98033	2.37905	3.5337e-06	3.37236e-05
GPR111___ENSG00000164393.4	26.9748	2.37872	7.02091e-13	2.54696e-11
CHL1___ENSG00000134121.5	7798.17	2.37829	9.06198e-14	3.81949e-12
NPY___ENSG00000122585.3	22.756	2.37556	2.8348e-06	2.77667e-05
RP11-1038A11.2___ENSG00000256218.1	36.9293	2.36969	1.37525e-11	4.00754e-10
VGF___ENSG00000128564.5	922.301	2.36803	8.18535e-21	1.08653e-18
RP11-301G7.1___ENSG00000272479.1	99.1207	2.3673	1.82975e-13	7.39937e-12
RP11-302J23.1___ENSG00000248599.1	6.31986	2.36624	8.16746e-15	4.05932e-13
RP11-191L9.4___ENSG00000224271.1	3.10247	2.36476	4.94409e-07	5.78436e-06
RGS8___ENSG00000135824.8	78.6713	2.3646	4.66847e-11	1.23858e-09
LINC00992___ENSG00000248663.2	2.67299	2.364	3.4339e-06	3.29171e-05
MIR124-2___ENSG00000207816.1	75.015	2.36206	6.66034e-13	2.42477e-11
RASSF7___ENSG00000099849.10	657.657	2.36069	2.10834e-32	1.1493e-29
RP11-502M1.2___ENSG00000249425.1	7.22702	2.35998	3.00264e-07	3.68649e-06
NHLH2___ENSG00000177551.5	4119.5	2.35928	1.76114e-10	4.21068e-09
RP11-430C7.2___ENSG00000236779.1	3.55663	2.35713	1.07236e-12	3.77627e-11
MIR128-2___ENSG00000207625.1	4.17384	2.35672	2.72709e-08	4.18994e-07
LINC00617___ENSG00000250366.2	325.987	2.34981	8.32854e-12	2.51109e-10
AC091969.1___ENSG00000249484.4	4.03589	2.34914	1.72464e-09	3.3945e-08
EPS8L1___ENSG00000131037.10	101.786	2.34721	1.17581e-19	1.31703e-17
KCNJ3___ENSG00000162989.3	1127.68	2.34305	9.63184e-12	2.87227e-10
AC006262.5___ENSG00000268621.1	2.45125	2.34254	0.00102361	0.00487584
ERBB4___ENSG00000178568.9	6994.02	2.34077	1.34708e-18	1.29281e-16
UNC5B-AS1___ENSG00000237512.2	19.1702	2.33983	1.37714e-15	7.83071e-14
ST6GALNAC2___ENSG00000070731.5	317.554	2.33461	1.15252e-11	3.40461e-10
LNX1___ENSG00000072201.9	375.53	2.33382	6.71623e-24	1.43763e-21
U3___ENSG00000221496.1	4.80206	2.33189	0.0157135	0.0482813
RCAN2___ENSG00000172348.10	1844.57	2.33036	7.50242e-33	4.64741e-30
RP11-149P14.1___ENSG00000224338.2	0.675193	2.32931	1.66202e-07	2.16333e-06
RP11-168O22.1___ENSG00000236744.2	1.07722	2.32913	9.13591e-05	0.000602907
AC007535.1___ENSG00000252445.1	4.29922	2.32789	2.60535e-10	6.04524e-09
RYR2___ENSG00000198626.11	1165.11	2.32179	2.08317e-17	1.6667e-15
RP11-214O1.2___ENSG00000266709.1	29.4862	2.32147	3.53545e-09	6.54339e-08
NEUROG2___ENSG00000178403.3	392.38	2.31981	1.12841e-08	1.87765e-07
U3___ENSG00000212539.1	1.11749	2.31701	4.81956e-06	4.42495e-05
RP11-395G23.3___ENSG00000254615.2	565.7	2.31515	2.357e-23	4.48202e-21
PRRT4___ENSG00000224940.4	847.895	2.30897	3.82804e-20	4.57619e-18
NALCN-AS1___ENSG00000233009.1	40.4235	2.30872	3.41888e-11	9.29992e-10
C10orf71___ENSG00000177354.7	13.0498	2.30843	0.000140002	0.000875608
SYNJ2___ENSG00000078269.9	2140.98	2.30819	4.33362e-19	4.43293e-17
EBF2___ENSG00000221818.4	1614.71	2.30803	4.09922e-08	6.03936e-07
ANXA3___ENSG00000138772.8	83.2124	2.30731	2.91984e-15	1.55234e-13
RP11-60A24.3___ENSG00000265542.1	20.4532	2.30432	3.99918e-44	9.08348e-41
AC012507.3___ENSG00000232520.1	11.8622	2.30425	5.04607e-12	1.59308e-10
PCP4L1___ENSG00000248485.1	450.095	2.30349	6.79736e-09	1.18006e-07
ZNF154___ENSG00000179909.11	2160.35	2.302	4.57836e-22	7.31178e-20
KCNK9___ENSG00000169427.2	622.186	2.30107	5.30626e-14	2.30788e-12
MAB21L3___ENSG00000173212.4	6.33252	2.30018	2.37088e-10	5.55478e-09
PTPRT___ENSG00000196090.8	664.131	2.29523	4.52739e-12	1.44045e-10
RP11-366L20.2___ENSG00000197301.3	8.21636	2.29238	6.42718e-11	1.65785e-09
RP11-32K4.1___ENSG00000253554.1	3.20836	2.28781	6.2451e-05	0.000433489
FMO8P___ENSG00000238087.2	1.52278	2.28733	3.26647e-05	0.000244143
PWRN1___ENSG00000259905.1	81.2798	2.28555	6.14743e-09	1.07729e-07
KCNF1___ENSG00000162975.3	337.456	2.2786	1.13341e-18	1.09806e-16
RP11-580I1.2___ENSG00000261621.1	6.30813	2.27683	2.07681e-07	2.64677e-06
EDIL3___ENSG00000164176.8	11259	2.27584	2.19291e-23	4.20915e-21
RP11-506M13.3___ENSG00000244733.4	31.9366	2.27509	5.49464e-05	0.000387167
RP11-180P8.2___ENSG00000265262.1	22.1434	2.25662	2.36062e-12	7.83373e-11
KRT28___ENSG00000173908.8	2.44376	2.25639	0.000641452	0.00326183
GPX2___ENSG00000176153.10	38.5948	2.24613	3.45349e-13	1.327e-11
RNU7-35P___ENSG00000252983.1	1.45023	2.24491	1.44578e-05	0.000118148
ENO1P2___ENSG00000258739.1	33.6825	2.24302	6.55578e-13	2.39096e-11
RP11-407P18.1___ENSG00000254579.1	6.45818	2.24208	1.21446e-06	1.28632e-05
SMPDL3B___ENSG00000130768.10	101.855	2.24148	1.53667e-13	6.26374e-12
MORC1___ENSG00000114487.5	8.61358	2.23894	4.20072e-10	9.31357e-09
C3orf65___ENSG00000163915.3	1.01237	2.23893	6.02815e-05	0.000420643
GRM1___ENSG00000152822.9	3234.21	2.23863	4.2507e-13	1.60615e-11
BAIAP2L2___ENSG00000128298.12	906.589	2.23638	7.49569e-36	7.29652e-33
KCNIP4___ENSG00000185774.10	5684.75	2.23468	2.20153e-13	8.807e-12
CLEC18A___ENSG00000157322.12	250.092	2.23451	7.47949e-20	8.56558e-18
CTD-2023J5.1___ENSG00000255076.2	5.40832	2.23426	2.89752e-05	0.000219212
ST8SIA2___ENSG00000140557.7	9174.26	2.23222	1.4852e-19	1.63229e-17
AP000462.2___ENSG00000255580.1	0.797132	2.23222	0.00170669	0.0075393
AC013268.5___ENSG00000204588.5	23.3293	2.23138	4.96961e-10	1.08535e-08
RP11-53B2.6___ENSG00000272746.1	29.9881	2.2305	1.69156e-17	1.37218e-15
PDZD7___ENSG00000186862.13	1003.81	2.23018	4.85513e-21	6.6834e-19
RP11-197K6.1___ENSG00000223812.1	14.995	2.22819	2.90677e-07	3.58277e-06
KCNJ13___ENSG00000115474.6	76.8576	2.2254	6.46755e-05	0.000447032
SCT___ENSG00000070031.3	50.0427	2.22433	6.58845e-11	1.69197e-09
RP11-861L17.3___ENSG00000264472.1	4.29594	2.22186	0.00388692	0.0150851
FSTL5___ENSG00000168843.9	6214.16	2.21892	1.18535e-10	2.93175e-09
IYD___ENSG00000009765.10	2.15549	2.21747	0.000123221	0.00078519
CHRNB3___ENSG00000147432.2	50.4604	2.2134	1.95202e-06	1.97834e-05
AC105053.3___ENSG00000229498.1	13.7758	2.21217	2.39404e-15	1.3033e-13
TMC3___ENSG00000188869.8	164.616	2.21171	1.41014e-07	1.86216e-06
TLL1___ENSG00000038295.3	2908.75	2.20926	4.74346e-13	1.7743e-11
LINC00668___ENSG00000265933.1	3.11314	2.20759	1.28299e-05	0.000106246
RP1-269M15.3___ENSG00000233508.1	10.4724	2.20596	8.65243e-08	1.19468e-06
GPD1___ENSG00000167588.8	376.165	2.20363	1.15229e-24	2.67673e-22
NTRK1___ENSG00000198400.7	969.366	2.20178	1.19055e-12	4.14605e-11
TRIM9___ENSG00000100505.9	10605.8	2.20152	1.20724e-23	2.48024e-21
GAB3___ENSG00000160219.7	256.096	2.19975	5.40566e-26	1.48326e-23
MRGPRG-AS1___ENSG00000236301.4	6.77212	2.19911	2.86728e-05	0.000217085
IMPDH1___ENSG00000106348.12	6965.68	2.1972	8.60587e-30	3.41595e-27
HTR1B___ENSG00000135312.4	34.8773	2.19627	1.09627e-08	1.83088e-07
FGF5___ENSG00000138675.12	170.303	2.19447	6.18864e-12	1.92262e-10
RP11-521M14.1___ENSG00000253888.1	0.459473	2.19373	0.00826838	0.0284166
SNX18P3___ENSG00000225345.3	9.96836	2.19096	2.42425e-09	4.62712e-08
DLX5___ENSG00000105880.4	896.96	2.18868	3.6603e-09	6.76221e-08
MCHR1___ENSG00000128285.4	98.7459	2.18554	6.2205e-16	3.73998e-14
CELP___ENSG00000170827.5	2.43021	2.18355	1.47221e-06	1.53233e-05
HNRNPA3P14___ENSG00000224494.1	0.855199	2.18351	0.000499501	0.00263369
SLC46A2___ENSG00000119457.7	15.291	2.18282	3.69162e-08	5.50029e-07
RP11-98C8.1___ENSG00000260067.1	0.968184	2.18276	0.00133332	0.00611731
AC103564.7___ENSG00000229203.1	0.561788	2.17781	0.00011565	0.000743197
RP11-626E13.1___ENSG00000235902.1	7.2984	2.17721	2.52495e-05	0.000194078
GABRA5___ENSG00000186297.7	4986.28	2.1713	5.27797e-09	9.36972e-08
TMEM257___ENSG00000221870.2	96.923	2.17066	3.16869e-13	1.22563e-11
RP11-709A23.2___ENSG00000256056.1	1.22835	2.17027	6.09662e-06	5.46131e-05
AC005609.1___ENSG00000249034.1	48.6314	2.16972	1.55993e-07	2.04378e-06
RP11-676J12.8___ENSG00000262434.1	52.5155	2.16653	6.95178e-20	8.0061e-18
MIR548W___ENSG00000265005.1	1.38353	2.16574	0.000183598	0.00111057
SNORA59B___ENSG00000266079.2	1.36195	2.16381	6.74683e-05	0.000463592
BPIFB9P___ENSG00000125997.5	6.91016	2.1573	0.000312527	0.001759
MIR548F2___ENSG00000221782.1	2.77402	2.15603	4.46019e-07	5.26415e-06
CDH7___ENSG00000081138.9	272.834	2.15596	1.37042e-09	2.76138e-08
RP11-318C4.2___ENSG00000176584.11	1.16267	2.15292	0.000228864	0.00134402
TMEM163___ENSG00000152128.13	685.242	2.15102	2.62788e-12	8.66438e-11
ADRB1___ENSG00000043591.4	65.7582	2.14946	2.34771e-13	9.30074e-12
CNN2P3___ENSG00000235832.2	0.944438	2.14498	0.00117773	0.0054991
CTC-472C24.1___ENSG00000249150.1	4.09434	2.1445	5.88146e-06	5.28595e-05
RP11-120A1.1___ENSG00000250243.2	7.6588	2.14252	4.69309e-05	0.000336264
RP11-180P8.3___ENSG00000266411.1	22.299	2.14086	4.43635e-10	9.78823e-09
CDH13___ENSG00000140945.11	388.35	2.13983	4.56456e-14	2.00448e-12
RP11-113I24.1___ENSG00000230987.2	1.12034	2.13855	0.000341088	0.00189522
RP11-408H20.1___ENSG00000261521.1	18.1035	2.13644	4.47473e-10	9.86225e-09
ZNF385B___ENSG00000144331.14	2549.93	2.1358	5.87524e-10	1.26862e-08
SAMD3___ENSG00000164483.12	1404.54	2.13575	2.28375e-10	5.36293e-09
RNA5SP405___ENSG00000199929.1	0.963061	2.1357	0.000328717	0.00183823
ABCB11___ENSG00000073734.8	1.56015	2.1348	0.000343072	0.00190288
SLC22A8___ENSG00000149452.11	319.05	2.13215	3.42646e-07	4.15936e-06
RP11-686F15.2___ENSG00000260030.1	2.37703	2.13152	1.20726e-07	1.61334e-06
LINC00029___ENSG00000125514.5	84.0573	2.12956	3.68e-11	9.9309e-10
AC005330.2___ENSG00000267372.1	11.5865	2.12781	6.15744e-06	5.50976e-05
RP11-807H7.2___ENSG00000248479.1	4.64959	2.12596	1.10144e-06	1.18006e-05
RP5-827C21.2___ENSG00000236358.1	49.1359	2.12552	1.63637e-07	2.13265e-06
MUC19___ENSG00000205592.9	76.1887	2.12471	1.00676e-07	1.37247e-06
LINC00488___ENSG00000214381.4	2.3129	2.1234	1.11321e-06	1.1908e-05
AC103564.6___ENSG00000232760.1	0.752373	2.12234	1.60504e-05	0.000129429
IGFN1___ENSG00000163395.12	86.2407	2.12205	7.71622e-08	1.07706e-06
LINC00521___ENSG00000175699.8	0.493796	2.12117	0.00755004	0.02636
C4orf50___ENSG00000181215.8	8.39393	2.12038	4.44261e-07	5.24644e-06
LPPR5___ENSG00000117598.7	1726.22	2.12014	1.40041e-14	6.67299e-13
OR7E115P___ENSG00000182531.7	3.00003	2.11976	6.78106e-10	1.44244e-08
RP5-896L10.1___ENSG00000232825.1	43.116	2.11881	8.30522e-10	1.73683e-08
RGS21___ENSG00000253148.1	1.74592	2.11439	0.00224848	0.00950543
RP11-268G13.1___ENSG00000261411.1	10.1533	2.11353	2.71795e-12	8.94692e-11
MEIS1-AS3___ENSG00000226819.1	14.9937	2.11343	7.45159e-07	8.35804e-06
CXXC11___ENSG00000188011.5	704.774	2.1126	5.53958e-08	7.93554e-07
RP11-104O19.2___ENSG00000261868.1	1.01879	2.10735	0.000274425	0.00157468
RP11-351J23.1___ENSG00000203688.4	523.84	2.10421	6.94555e-09	1.20425e-07
RHBDF1P1___ENSG00000234123.1	12.2936	2.09767	5.38241e-11	1.41514e-09
CRH___ENSG00000147571.3	14.0185	2.09696	0.000751484	0.00373767
CTB-113P19.4___ENSG00000260581.1	7.62109	2.09525	1.66759e-11	4.7844e-10
RP1-302D9.2___ENSG00000231253.1	0.694693	2.09277	0.00572178	0.0208604
CTD-2316B1.1___ENSG00000249362.1	59.807	2.09062	0.000174766	0.00106358
C19orf77___ENSG00000095932.5	1160.61	2.09019	1.11917e-12	3.91749e-11
RP11-497G19.2___ENSG00000257654.1	2.95656	2.08938	0.00043001	0.00231231
RP13-198D9.3___ENSG00000237557.1	0.597503	2.08632	3.12504e-05	0.000234387
AC108448.2___ENSG00000236710.1	30.0845	2.08504	6.4044e-23	1.15347e-20
SLC6A2___ENSG00000103546.14	38.1724	2.08388	3.89639e-07	4.66744e-06
LDLRAD4___ENSG00000168675.14	4706.52	2.08378	1.82219e-23	3.59896e-21
EPHA5___ENSG00000145242.9	337.533	2.08339	2.36785e-09	4.52794e-08
PGM5P1___ENSG00000204794.6	43.3391	2.0817	2.63139e-07	3.28896e-06
KLHL30___ENSG00000168427.7	20.6326	2.07917	4.39185e-10	9.69527e-09
RNA5SP438___ENSG00000252370.1	15.1359	2.07691	0.0137795	0.0433356
FAM47DP___ENSG00000174678.9	0.48036	2.07527	0.000897648	0.00435137
RPL5P14___ENSG00000243914.1	7.32323	2.07193	8.34486e-10	1.74423e-08
GFPT2___ENSG00000131459.8	5134.45	2.07027	5.03756e-14	2.20273e-12
KCNIP3___ENSG00000115041.8	748.2	2.06995	3.65604e-19	3.8034e-17
RP11-526F3.1___ENSG00000251076.1	8.56949	2.06972	6.95709e-06	6.14062e-05
RP11-299D14.2___ENSG00000254178.1	0.906098	2.06967	0.000313146	0.00176224
OPCML-IT2___ENSG00000255371.1	3.03955	2.06917	3.71862e-06	3.52535e-05
Y_RNA___ENSG00000200291.1	1.63186	2.06821	0.00014402	0.000897578
TRIM67___ENSG00000119283.11	2430.17	2.06755	3.67811e-14	1.6363e-12
CTC-340A15.2___ENSG00000241956.5	17.5178	2.06569	0.00014749	0.000915994
RP11-550P17.5___ENSG00000228560.1	0.764266	2.06542	0.00506003	0.0188342
CDS1___ENSG00000163624.5	471.053	2.06518	2.79563e-25	6.92706e-23
PNMA5___ENSG00000198883.7	10.1652	2.06259	1.29083e-06	1.35841e-05
RN7SL177P___ENSG00000242976.2	1.49468	2.06064	0.000101473	0.000661452
CTD-2126E3.4___ENSG00000267890.1	33.985	2.05976	9.26573e-13	3.29123e-11
KRT17___ENSG00000128422.11	368.287	2.05908	0.000104825	0.000681455
TMEM132B___ENSG00000139364.6	6017.11	2.05904	7.92921e-16	4.70505e-14
KRTAP10-1___ENSG00000215455.4	3.38419	2.05381	9.13363e-06	7.83178e-05
RP5-837I24.6___ENSG00000227960.1	2.8016	2.05097	2.88174e-05	0.000218099
BCL11B___ENSG00000127152.13	699.285	2.04956	1.40964e-11	4.09899e-10
MIR3943___ENSG00000264069.1	1.63303	2.04811	0.000208195	0.00123827
AC093642.6___ENSG00000232002.1	0.826996	2.04645	0.0014245	0.00647822
TRAV3___ENSG00000211777.2	0.648154	2.04491	7.47421e-05	0.00050718
AC092159.2___ENSG00000233296.1	14.3375	2.04219	1.26463e-12	4.38651e-11
RP13-977J11.5___ENSG00000256804.1	4.30736	2.04213	0.000146697	0.000912038
DOK5___ENSG00000101134.7	1305.96	2.04075	1.13785e-13	4.71606e-12
ASIC1___ENSG00000110881.7	19783.8	2.03959	1.69503e-28	5.82349e-26
MIR5190___ENSG00000266146.1	26.5347	2.0391	1.16478e-11	3.43585e-10
NPAP1___ENSG00000185823.2	82.3192	2.03881	9.63597e-07	1.05149e-05
RD3___ENSG00000198570.5	2641.04	2.03737	6.75392e-07	7.66169e-06
MYF6___ENSG00000111046.3	2.10899	2.03686	0.00361022	0.014176
RP11-127L20.3___ENSG00000228261.1	9.62469	2.03649	0.00250942	0.0104401
RP11-439M11.1___ENSG00000271947.1	61.4163	2.03561	1.97083e-08	3.11342e-07
SLIT1___ENSG00000187122.12	64.2311	2.0342	7.54259e-05	0.00051131
AC016723.4___ENSG00000235335.2	13.4308	2.03332	4.38827e-14	1.9333e-12
PCCA-AS1___ENSG00000234650.1	1.49171	2.02567	3.92603e-07	4.7002e-06
RP11-483P21.3___ENSG00000260523.1	4.83817	2.02482	2.75057e-07	3.41391e-06
WBP2P1___ENSG00000229248.1	2.80264	2.02166	1.76842e-08	2.82533e-07
NKX6-1___ENSG00000163623.5	574.718	2.02023	4.11527e-08	6.05865e-07
RNA5SP222___ENSG00000222971.1	1.03357	2.02002	0.000316157	0.00177747
RPSAP52___ENSG00000241749.3	3.50092	2.02001	0.00163699	0.00728334
IL31___ENSG00000204671.1	0.620388	2.01862	2.70606e-05	0.000206292
snoU13___ENSG00000239116.1	7.04889	2.0183	2.29829e-07	2.90729e-06
TEX101___ENSG00000131126.14	4.82527	2.01738	0.000217699	0.0012873
RP11-93N20.1___ENSG00000229943.1	0.678843	2.01675	0.00855621	0.029207
SI___ENSG00000090402.3	1.58555	2.01494	0.00049429	0.00261092
RP4-809F18.2___ENSG00000257061.1	0.599979	2.01478	0.00405532	0.0156192
AC019068.2___ENSG00000232893.1	5.22984	2.01451	2.37388e-10	5.55864e-09
ANK3___ENSG00000151150.16	7218.47	2.0138	4.25876e-15	2.2012e-13
OR2S2___ENSG00000122718.4	0.937209	2.01277	0.00171734	0.00757688
SNCB___ENSG00000074317.6	4073.52	2.01272	1.04222e-13	4.34798e-12
SHISA2___ENSG00000180730.4	123.594	2.01093	5.82851e-09	1.0258e-07
CBX1P4___ENSG00000214321.3	2.07085	2.00746	1.73545e-07	2.24675e-06
FLG___ENSG00000143631.10	4.68965	2.00382	0.00786104	0.0272457
ADPRHL1___ENSG00000153531.8	713.581	2.00271	1.58197e-35	1.43727e-32
NKX2-2-AS1___ENSG00000258197.1	12.8713	2.00239	0.00306798	0.0123565
AC110781.3___ENSG00000176349.7	15.6422	2.002	0.000108839	0.000703301
RP11-1016B18.1___ENSG00000257501.2	24.578	2.00188	9.4438e-06	8.06729e-05
HMGN1P14___ENSG00000249439.1	4.43093	1.99986	1.0933e-06	1.17276e-05
CLDN18___ENSG00000066405.8	6.89043	1.99984	0.00809181	0.0279083
RP11-165F24.3___ENSG00000227155.3	11.4531	-1.99985	5.45742e-13	2.01555e-11
LGALS9B___ENSG00000170298.11	10.5978	-2.00287	2.4703e-06	2.45135e-05
BX255923.3___ENSG00000240907.1	36.8938	-2.00489	9.50518e-05	0.000624072
RP1-84O15.2___ENSG00000253108.1	2.84751	-2.00493	8.5506e-08	1.18102e-06
CALML3___ENSG00000178363.3	18.9616	-2.00525	0.00404762	0.0155939
HMGCLL1___ENSG00000146151.8	520.918	-2.0053	3.82528e-12	1.2295e-10
CTD-3064M3.7___ENSG00000271959.1	179.196	-2.00536	1.33696e-15	7.61283e-14
CTA-126B4.7___ENSG00000230107.1	2.82333	-2.00989	4.89312e-09	8.732e-08
LRIT3___ENSG00000183423.7	202.354	-2.01	1.21386e-24	2.8038e-22
RP11-459E5.1___ENSG00000253125.1	1.46574	-2.01183	0.00041974	0.00226454
RP11-1109M24.5___ENSG00000264956.1	922.454	-2.01217	1.32038e-05	0.000109033
RP11-242P2.2___ENSG00000259106.1	0.707446	-2.0126	0.000878702	0.00427473
RP11-343K8.3___ENSG00000264914.1	0.413478	-2.01322	0.00228318	0.00962326
ACADL___ENSG00000115361.3	282.835	-2.01381	3.99659e-10	8.90098e-09
SPDYE4___ENSG00000183318.7	0.394093	-2.01496	0.00134354	0.00615866
RP11-91J3.3___ENSG00000250620.1	0.676509	-2.01816	0.0156291	0.0480907
AF064860.5___ENSG00000225330.1	1.83731	-2.01933	8.02005e-05	0.000539207
RP11-423O2.3___ENSG00000230446.1	4.63303	-2.02001	3.83739e-08	5.69672e-07
TF___ENSG00000091513.10	2352.82	-2.02052	7.65646e-17	5.42507e-15
RP11-189B4.6___ENSG00000231817.3	7.60372	-2.0206	1.39526e-05	0.000114431
CTD-2130F23.2___ENSG00000251518.1	9.07846	-2.02064	6.54019e-09	1.13928e-07
C9orf50___ENSG00000179058.5	59.1138	-2.02081	1.13939e-24	2.66187e-22
AC074389.9___ENSG00000236081.1	44.3805	-2.02308	3.55878e-06	3.39312e-05
AC007405.8___ENSG00000235934.1	42.0496	-2.02458	1.11879e-07	1.50859e-06
PLCXD3___ENSG00000182836.5	2649.97	-2.02475	1.54987e-15	8.75206e-14
PCDH20___ENSG00000197991.10	110.408	-2.02534	1.3093e-09	2.64604e-08
RP4-630C24.3___ENSG00000241345.1	3.3485	-2.02585	0.00103409	0.00491604
DIO2___ENSG00000211448.7	1231.77	-2.02666	8.99814e-19	8.82206e-17
CTB-32H22.1___ENSG00000253968.1	1.02042	-2.02726	0.000160439	0.000986819
RP11-84E24.3___ENSG00000256124.1	101.647	-2.02792	3.99228e-16	2.45444e-14
ANKRD20A9P___ENSG00000206192.7	6.01972	-2.02868	0.000606282	0.00311051
MIRLET7A2___ENSG00000198975.1	1.22378	-2.02988	0.000191883	0.00115435
AC073130.1___ENSG00000237870.2	0.966117	-2.03083	0.000285694	0.0016311
ADGB___ENSG00000118492.12	9.75218	-2.03113	3.22755e-08	4.87639e-07
GPT___ENSG00000167701.9	199.91	-2.03127	1.2616e-27	3.96765e-25
MARCO___ENSG00000019169.9	23.7146	-2.03183	2.22301e-07	2.81816e-06
SMIM22___ENSG00000267795.1	23.8846	-2.03198	0.000840601	0.00411189
AC018804.7___ENSG00000213225.6	166.589	-2.03251	5.10849e-09	9.08067e-08
SIM2___ENSG00000159263.11	399.139	-2.03263	0.00018522	0.00111887
ARHGAP42P2___ENSG00000231147.2	0.491896	-2.03284	0.00171742	0.00757688
RP13-766D20.1___ENSG00000229947.1	1.09777	-2.03545	1.21024e-05	0.000100752
PEX5L___ENSG00000114757.14	8411.29	-2.03583	1.48634e-13	6.07553e-12
RP11-90H3.2___ENSG00000237897.2	2.9985	-2.03638	2.30183e-12	7.65729e-11
RP11-297B17.3___ENSG00000250850.2	0.432886	-2.03697	0.00619547	0.0222834
RP11-420K8.1___ENSG00000226438.1	2.97006	-2.03743	1.86082e-07	2.39313e-06
KRT1___ENSG00000167768.4	18.9442	-2.03841	0.00185967	0.00809784
LCN12___ENSG00000184925.7	198.171	-2.03858	3.39218e-19	3.5538e-17
RP4-753D10.3___ENSG00000234646.1	6.08916	-2.03888	9.50073e-05	0.000623881
THEMIS___ENSG00000172673.6	25.0169	-2.03939	7.0745e-13	2.56413e-11
RP1-118J21.25___ENSG00000261798.1	7.97062	-2.03998	4.35454e-06	4.03881e-05
PRSS41___ENSG00000215148.3	1.16585	-2.04048	6.04628e-05	0.000421548
RP11-454P21.1___ENSG00000249937.1	211.176	-2.04173	4.73995e-10	1.03797e-08
LINC01076___ENSG00000225105.2	6.00015	-2.04231	1.51557e-07	1.99236e-06
STEAP1___ENSG00000164647.4	86.101	-2.04255	5.0013e-18	4.34125e-16
AC078883.4___ENSG00000226963.1	4.4729	-2.04432	3.66965e-09	6.77337e-08
RP11-666E17.1___ENSG00000259035.1	1.05141	-2.04537	0.00206356	0.00884477
RP11-737O24.5___ENSG00000272625.1	18.3445	-2.0467	1.16319e-12	4.06459e-11
RLBP1___ENSG00000140522.7	35.8934	-2.04674	1.04961e-12	3.70253e-11
MIR371B___ENSG00000269877.1	0.53304	-2.0472	0.000561678	0.00291158
CTD-2296D1.2___ENSG00000250668.1	2.75319	-2.0484	0.00351405	0.0138502
RP1-232P20.1___ENSG00000269985.1	190.81	-2.04951	1.94622e-11	5.52182e-10
RP11-571E6.4___ENSG00000232009.1	1.69885	-2.05029	1.17208e-06	1.24725e-05
TEKT4___ENSG00000163060.6	5.20223	-2.05088	6.4885e-06	5.76687e-05
CTSLP8___ENSG00000234575.1	0.340364	-2.05185	0.0150903	0.0466575
RP3-364H10.1___ENSG00000271042.1	0.448463	-2.0527	0.00229819	0.00967455
RP11-503N18.3___ENSG00000249428.1	13.016	-2.05354	7.74937e-05	0.000523246
RP11-6L6.2___ENSG00000250673.1	27.2459	-2.05376	1.99951e-16	1.29965e-14
SYCE1___ENSG00000171772.11	479.879	-2.05394	9.27545e-07	1.01612e-05
ACVR1C___ENSG00000123612.11	97.5976	-2.0541	3.28836e-19	3.45608e-17
MMP10___ENSG00000166670.5	7.43742	-2.05449	7.81109e-05	0.000526804
TRPM8___ENSG00000144481.12	163.297	-2.05604	6.18684e-09	1.0828e-07
RP11-74C13.3___ENSG00000230550.1	3.40206	-2.05607	8.45627e-09	1.44233e-07
FGF3___ENSG00000186895.2	58.3268	-2.05633	0.000640552	0.00325789
SLC22A16___ENSG00000004809.9	82.9839	-2.05713	4.42047e-08	6.46607e-07
RP11-279O17.1___ENSG00000261319.1	20.8763	-2.05764	0.00221862	0.00939375
RP11-26J3.1___ENSG00000249328.2	24.0561	-2.05817	2.5106e-21	3.63984e-19
TCAM1P___ENSG00000240280.2	317.927	-2.05834	3.11946e-09	5.83154e-08
RP11-572M11.3___ENSG00000243795.1	6.35996	-2.05935	6.77998e-07	7.68912e-06
RP1-60O19.1___ENSG00000235142.3	1.81627	-2.06219	0.000747057	0.00371928
RP11-834C11.5___ENSG00000250432.1	119.446	-2.06327	1.45925e-14	6.92111e-13
RP11-264B14.1___ENSG00000267207.1	9.52037	-2.06433	1.83829e-05	0.000145879
BLID___ENSG00000259571.1	12.7229	-2.06484	5.83313e-08	8.30769e-07
RP11-59H7.1___ENSG00000241640.2	0.45021	-2.0654	0.0010177	0.00485391
CEBPA___ENSG00000245848.2	7.36856	-2.06696	4.42481e-12	1.41111e-10
LBX1___ENSG00000138136.5	334.837	-2.06929	0.000245567	0.00142834
SIX3___ENSG00000138083.3	3052.45	-2.0705	1.90141e-11	5.39841e-10
CTB-46B19.2___ENSG00000249593.2	25.7986	-2.07223	4.73831e-10	1.03797e-08
GLYATL1___ENSG00000166840.9	101.464	-2.07237	7.29008e-13	2.63061e-11
CTD-2314B22.1___ENSG00000258314.2	1.14461	-2.07487	0.00780188	0.0270728
TNNC1___ENSG00000114854.3	163.708	-2.07545	1.87422e-09	3.66629e-08
WDR16___ENSG00000166596.10	29.8007	-2.07708	6.62595e-09	1.15324e-07
MYO3A___ENSG00000095777.10	165.141	-2.07737	1.47213e-09	2.94742e-08
RP5-1120P11.3___ENSG00000231881.1	1.28506	-2.07807	0.000345543	0.00191455
WWTR1-AS1___ENSG00000241313.2	34.5252	-2.0789	8.50971e-13	3.04118e-11
RP11-495P10.1___ENSG00000231551.2	15.9633	-2.07912	2.5666e-12	8.48285e-11
SLC6A9___ENSG00000196517.7	3465.98	-2.07927	2.15219e-26	6.19648e-24
AC020947.2___ENSG00000249840.2	24.8258	-2.07928	2.54685e-21	3.67934e-19
RPL36AP45___ENSG00000240366.1	21.006	-2.08055	1.5568e-14	7.36669e-13
RP11-830F9.5___ENSG00000259881.1	89.2526	-2.08076	4.4267e-09	7.97978e-08
C2orf70___ENSG00000173557.10	19.4193	-2.0812	1.0568e-09	2.17664e-08
ARHGEF26-AS1___ENSG00000243069.3	166.176	-2.08162	1.32095e-19	1.45568e-17
RPL21P126___ENSG00000242320.2	3.86267	-2.08199	2.94812e-12	9.67344e-11
RP11-561B11.6___ENSG00000259017.1	377.181	-2.08403	2.29457e-13	9.10788e-12
AC004980.10___ENSG00000214243.3	3.87341	-2.08546	0.00163372	0.00727119
RP5-947P14.1___ENSG00000237480.1	1.6128	-2.08553	0.00131826	0.00605977
ZAN___ENSG00000146839.14	101.214	-2.08591	8.16395e-09	1.39713e-07
PKHD1L1___ENSG00000205038.7	7.18734	-2.08846	9.75159e-07	1.06166e-05
LINC00440___ENSG00000234660.1	2.01715	-2.08961	0.000659137	0.00334386
MIR1587___ENSG00000261435.1	5.47353	-2.09015	5.44572e-06	4.94213e-05
RP11-231G15.3___ENSG00000248876.1	0.52961	-2.09038	0.000616245	0.00315247
KRT32___ENSG00000108759.3	6.59944	-2.09045	4.05092e-05	0.000295324
CCDC37___ENSG00000163885.7	126.994	-2.09143	8.16783e-11	2.06387e-09
FEZF1___ENSG00000128610.7	997.107	-2.0924	5.87152e-06	5.27817e-05
WDR72___ENSG00000166415.10	342.194	-2.0929	4.91352e-08	7.12862e-07
RP11-885N19.6___ENSG00000237419.1	0.79613	-2.0936	0.00459151	0.0173397
CHRNA4___ENSG00000101204.11	1289.96	-2.09454	1.06413e-14	5.16697e-13
SERPIND1___ENSG00000099937.6	106.173	-2.09456	3.22036e-05	0.000241005
FAM181A___ENSG00000140067.6	57.6529	-2.09514	1.61891e-09	3.20014e-08
CTB-33O18.1___ENSG00000253768.1	0.59529	-2.09646	8.58755e-05	0.000572093
RP11-15B24.2___ENSG00000228046.2	3.52836	-2.09687	2.80072e-05	0.000212557
AC091493.2___ENSG00000229271.1	1.18194	-2.09968	0.000814227	0.00400058
RP11-94D20.1___ENSG00000213940.4	0.660578	-2.10056	4.55353e-05	0.000327643
TNFRSF9___ENSG00000049249.4	41.0615	-2.10156	2.77017e-06	2.71726e-05
ARHGAP40___ENSG00000124143.6	9.48317	-2.10168	7.82718e-11	1.98762e-09
LL22NC03-N14H11.1___ENSG00000272872.1	66.9605	-2.10242	9.32538e-08	1.28111e-06
LINC00237___ENSG00000225127.2	25.9262	-2.10302	3.79359e-07	4.55632e-06
TM4SF5___ENSG00000142484.5	1.97422	-2.10485	1.61386e-06	1.66604e-05
PCP4___ENSG00000183036.6	1025.49	-2.10599	1.67032e-09	3.29581e-08
CELF2-AS1___ENSG00000181800.5	5.93148	-2.10679	0.000797246	0.00392801
LINC00588___ENSG00000215117.5	3.62518	-2.10739	0.00254781	0.0105751
KRT9___ENSG00000171403.5	3.25229	-2.1076	0.000513075	0.00269531
CTD-2291D10.2___ENSG00000261558.1	1.11635	-2.10797	3.94125e-06	3.70253e-05
RP11-513G19.1___ENSG00000255968.1	1.44727	-2.10901	0.000943132	0.00454813
RP11-328M4.2___ENSG00000234753.1	15.7038	-2.11174	3.27597e-07	3.99687e-06
LINC00469___ENSG00000177338.9	1.61961	-2.11224	0.000129788	0.000820636
RP11-483F11.7___ENSG00000229278.1	22.068	-2.11407	2.82313e-19	2.99451e-17
RP11-620J15.2___ENSG00000245651.2	4.89145	-2.11574	4.94685e-13	1.84111e-11
AC005399.1___ENSG00000269774.1	0.832059	-2.11648	1.6386e-05	0.00013159
KRT33A___ENSG00000006059.3	3.39383	-2.11759	0.000112572	0.00072513
ANKFN1___ENSG00000153930.6	70.9828	-2.11949	5.28565e-13	1.95866e-11
ALX1___ENSG00000180318.3	194.703	-2.12178	5.04012e-06	4.60572e-05
CTD-2135J3.3___ENSG00000248896.2	6.2657	-2.12223	1.88069e-07	2.41641e-06
LA16c-380H5.4___ENSG00000270168.1	8.71667	-2.12258	2.59318e-07	3.24616e-06
RP11-823P9.3___ENSG00000233974.3	2.94107	-2.12267	3.11003e-05	0.000233346
DNTT___ENSG00000107447.4	251.017	-2.12551	0.000431998	0.00232178
CTD-2058B24.3___ENSG00000258696.1	19.1687	-2.1259	1.06092e-10	2.64803e-09
FOXD2-AS1___ENSG00000237424.1	240.017	-2.12601	6.93752e-12	2.13741e-10
SLC7A11-AS1___ENSG00000250033.1	10.742	-2.12637	0.00103169	0.00490689
RP11-65J21.1___ENSG00000260009.1	1.06265	-2.12692	5.62941e-06	5.09188e-05
KNDC1___ENSG00000171798.13	1265.46	-2.12743	2.90226e-07	3.57829e-06
RP11-782C8.4___ENSG00000237291.2	5.41774	-2.12882	0.000271419	0.00156006
CCDC74B___ENSG00000152076.14	333.483	-2.13114	1.60371e-21	2.37558e-19
ZNF479___ENSG00000185177.8	1.60644	-2.13157	0.0017013	0.00751877
RP11-473L15.2___ENSG00000248464.1	1.4742	-2.1316	0.00307847	0.0123915
HAS2___ENSG00000170961.6	222.406	-2.13608	1.76291e-10	4.21244e-09
TTC40___ENSG00000171811.8	201.926	-2.13797	3.17407e-15	1.67877e-13
C3orf72___ENSG00000206262.4	414.27	-2.13799	2.92089e-09	5.49047e-08
RP11-241F15.1___ENSG00000248583.1	1.27362	-2.13811	6.23269e-05	0.000432774
RP11-317L10.1___ENSG00000272554.1	1.99502	-2.13828	4.81062e-05	0.000344082
RP11-11N5.1___ENSG00000250829.2	0.527267	-2.13953	0.00377182	0.0147046
AC009110.1___ENSG00000231589.1	1.1507	-2.14048	0.00184056	0.00802711
RP11-82C23.2___ENSG00000257935.2	619.329	-2.14099	2.75859e-05	0.00020977
DDX39B-AS1___ENSG00000234006.1	7.77418	-2.14161	7.99019e-11	2.02335e-09
RP11-71H9.1___ENSG00000241767.2	11.7412	-2.14165	0.000379951	0.00207367
AC079612.1___ENSG00000196758.3	1.50311	-2.14245	0.00362932	0.0142428
LRIT2___ENSG00000204033.5	75.8118	-2.14436	9.16023e-06	7.84801e-05
RP1-272J12.1___ENSG00000227895.4	28.0806	-2.14597	2.09071e-12	7.00629e-11
OTOR___ENSG00000125879.4	466.37	-2.14886	3.84091e-06	3.61824e-05
WI2-1959D15.1___ENSG00000264527.1	25.9252	-2.14912	5.82504e-08	8.30373e-07
SCTR___ENSG00000080293.5	37.5176	-2.14937	1.87969e-08	2.97867e-07
ZBTB32___ENSG00000011590.9	8.66535	-2.15087	4.59176e-10	1.00984e-08
RN7SL399P___ENSG00000239542.2	5.87159	-2.15111	3.53927e-10	7.98123e-09
RP11-730N24.1___ENSG00000248908.1	1.83132	-2.15192	0.000342989	0.00190268
ATP5G1P3___ENSG00000242244.1	10.5975	-2.15275	1.39782e-13	5.72629e-12
CDKN2B-AS1___ENSG00000240498.2	52.8418	-2.15338	1.26316e-16	8.52197e-15
MNX1___ENSG00000130675.10	19.6073	-2.15339	7.34035e-07	8.24232e-06
PRR5L___ENSG00000135362.9	461.957	-2.15401	1.5938e-20	2.01114e-18
AC007461.1___ENSG00000267893.1	68.959	-2.1545	3.23291e-16	2.01178e-14
RP11-126L15.4___ENSG00000236305.1	11.9389	-2.15484	6.10078e-11	1.58164e-09
AKNAD1___ENSG00000162641.14	23.0472	-2.15589	3.96226e-15	2.05314e-13
RPL7AP71___ENSG00000234566.1	0.369504	-2.15816	0.000799487	0.00393573
RP11-269G24.6___ENSG00000265971.1	2.91196	-2.15817	1.61795e-08	2.60323e-07
RP11-319E16.2___ENSG00000256146.1	27.714	-2.15976	0.000361486	0.00198722
RP1-104O17.1___ENSG00000224849.2	3.01073	-2.16023	1.5065e-05	0.00012243
MYO15A___ENSG00000091536.12	537.112	-2.16078	1.42339e-20	1.81856e-18
UNC93B6___ENSG00000255562.2	1.45425	-2.16144	1.10217e-05	9.26231e-05
RP4-613A2.1___ENSG00000223635.1	3.26249	-2.1633	3.14484e-12	1.02613e-10
RP11-23D24.2___ENSG00000238755.3	2.92972	-2.16652	1.1875e-06	1.26157e-05
RP11-706C16.7___ENSG00000253196.1	7.23799	-2.16771	3.52552e-06	3.36534e-05
CTD-2623N2.11___ENSG00000267289.1	14.6366	-2.16907	4.75127e-17	3.49372e-15
SPATA42___ENSG00000203897.3	6.15517	-2.16947	9.18412e-14	3.86698e-12
RP11-775H9.3___ENSG00000261166.1	2.25282	-2.17026	0.00860293	0.0293395
RP11-136I14.2___ENSG00000256281.1	0.752449	-2.17092	0.000103223	0.000671786
LPAR3___ENSG00000171517.5	54.0701	-2.1712	9.75442e-08	1.33378e-06
CTD-2320J21.1___ENSG00000271253.1	0.688131	-2.1754	4.89617e-05	0.00034963
GAD1___ENSG00000128683.9	4190.54	-2.17582	3.12195e-06	3.0203e-05
RPS3AP23___ENSG00000218351.2	1.14531	-2.17586	0.000279061	0.00159814
LY86-AS1___ENSG00000216863.5	14.337	-2.17632	3.51657e-11	9.53653e-10
MUC5B___ENSG00000117983.13	101.325	-2.17844	3.01605e-05	0.000227213
CCDC67___ENSG00000165325.9	10.5846	-2.17908	3.47021e-10	7.84279e-09
APOH___ENSG00000091583.6	1.45049	-2.17965	0.00204493	0.00877924
KLHDC8A___ENSG00000162873.10	24013.1	-2.18063	2.79135e-36	3.0032e-33
AC015936.3___ENSG00000224911.1	41.3849	-2.18312	4.03582e-12	1.29311e-10
RP11-434D9.1___ENSG00000249364.1	15.5753	-2.18513	6.8779e-07	7.7872e-06
RP11-399E6.4___ENSG00000229901.1	3.13717	-2.18817	1.03471e-08	1.73873e-07
SLC22A12___ENSG00000197891.7	1.72843	-2.18871	0.00534854	0.0197177
AP002954.6___ENSG00000255239.1	1.09386	-2.1904	3.70189e-05	0.000272797
RP11-571L19.7___ENSG00000263923.1	1.52923	-2.19281	6.53474e-08	9.2465e-07
MEGF6___ENSG00000162591.11	1995.62	-2.19462	3.47056e-17	2.63737e-15
snoU13___ENSG00000238767.1	0.546821	-2.19484	1.48477e-05	0.000120923
LINC00445___ENSG00000236036.1	23.5106	-2.19539	1.37221e-05	0.000112858
RBPJL___ENSG00000124232.6	9.56835	-2.19551	1.212e-08	2.00532e-07
SLC47A2___ENSG00000180638.13	31.3538	-2.19622	1.25084e-08	2.06123e-07
RP11-483A20.3___ENSG00000251445.1	0.429974	-2.19628	0.00151	0.00680723
MGAT4C___ENSG00000182050.9	286.955	-2.19659	1.85699e-08	2.94955e-07
LCNL1___ENSG00000214402.6	1121.86	-2.1981	3.78135e-15	1.96189e-13
RP11-15B24.3___ENSG00000228123.4	6.13534	-2.19842	2.51185e-06	2.48535e-05
RP11-8P11.3___ENSG00000260469.1	62.4586	-2.19921	1.69067e-18	1.59265e-16
MIR1273A___ENSG00000221753.1	0.923144	-2.19969	1.3903e-05	0.000114116
SOX13___ENSG00000143842.10	2484.53	-2.20012	1.33194e-32	7.7793e-30
RSPO1___ENSG00000169218.9	400.667	-2.20015	0.000558266	0.00289573
ALOX12P2___ENSG00000262943.3	21.8376	-2.20293	1.93921e-07	2.48613e-06
GLRA3___ENSG00000145451.8	64.2813	-2.20369	1.20007e-07	1.60548e-06
PPIAP10___ENSG00000224530.1	0.704924	-2.2047	0.000772181	0.00382387
RP11-614F17.2___ENSG00000251676.1	4.26875	-2.20922	0.00340723	0.0134864
IGHJ3P___ENSG00000237111.1	5.28787	-2.2099	0.00125341	0.00580215
UOX___ENSG00000240520.1	17.7934	-2.21146	2.25662e-13	8.99215e-12
AC107057.1___ENSG00000232835.1	1.51431	-2.21164	0.00247923	0.0103324
RP11-607P23.1___ENSG00000271065.1	0.450524	-2.21246	0.000433444	0.00232894
DMKN___ENSG00000161249.16	268.696	-2.21272	1.92421e-07	2.46768e-06
IGHJ6___ENSG00000211900.2	7.47274	-2.21274	0.000632111	0.00322034
FOXO6___ENSG00000204060.4	3098.95	-2.21341	1.54221e-17	1.26103e-15
C10orf11___ENSG00000148655.10	322.983	-2.21534	1.05148e-08	1.76472e-07
RP11-47P18.1___ENSG00000242828.1	1.32048	-2.21594	0.00792255	0.0274148
RP1-122K4.2___ENSG00000233535.1	2.18496	-2.21677	1.28293e-06	1.35218e-05
AC005150.1___ENSG00000248431.1	2.46895	-2.21776	3.5144e-06	3.35864e-05
AFM___ENSG00000079557.3	0.513441	-2.21816	0.0145608	0.0452773
FAM183A___ENSG00000186973.6	180.176	-2.2207	9.39895e-08	1.29035e-06
RPL7AP28___ENSG00000184139.8	20.875	-2.22422	4.29547e-05	0.0003111
RP11-417J8.3___ENSG00000230880.2	16.5152	-2.22576	9.31233e-05	0.000613578
POU4F2___ENSG00000151615.3	846.249	-2.22745	4.69538e-09	8.42325e-08
RP4-724E16.2___ENSG00000197670.5	2.47876	-2.22845	3.44977e-06	3.30228e-05
RP11-453F18__B.1___ENSG00000213468.3	287.009	-2.22928	5.43064e-12	1.70443e-10
RP11-399K21.10___ENSG00000236842.1	1.6243	-2.22975	9.8136e-07	1.06707e-05
RP11-95G17.2___ENSG00000272472.1	3.44007	-2.22998	1.91844e-10	4.55479e-09
AC002066.1___ENSG00000237813.3	1.08502	-2.23014	1.58041e-05	0.000127694
AC018737.3___ENSG00000224655.1	4.10247	-2.23134	2.96504e-11	8.13574e-10
RP11-19N8.4___ENSG00000260141.1	5.31608	-2.23162	2.94639e-05	0.000222497
C15orf59___ENSG00000205363.4	1872.8	-2.23269	1.18004e-28	4.30758e-26
FCF1P10___ENSG00000218490.1	1.19411	-2.23271	0.000194843	0.00116957
RP11-407G23.1___ENSG00000260148.1	1.3064	-2.23303	2.69328e-07	3.35299e-06
SPERT___ENSG00000174015.5	5.60502	-2.23365	1.04163e-06	1.12453e-05
RN7SL583P___ENSG00000239504.2	2.36518	-2.2337	3.96814e-08	5.85993e-07
RPL38P4___ENSG00000250562.1	11.8274	-2.23408	0.00110388	0.00519762
OR7E28P___ENSG00000251491.2	10.1283	-2.23633	7.93594e-08	1.10396e-06
hsa-mir-4537___ENSG00000264781.1	3.17129	-2.23693	0.00233527	0.00981044
AC012354.6___ENSG00000225156.2	113.883	-2.23876	2.71276e-10	6.27666e-09
BNC1___ENSG00000169594.8	716.738	-2.23976	1.65938e-07	2.16058e-06
BTBD11___ENSG00000151136.10	3772.08	-2.24209	2.59252e-16	1.65355e-14
NMUR2___ENSG00000132911.4	9.47131	-2.24225	2.41731e-15	1.31248e-13
RPH3A___ENSG00000089169.10	37948.9	-2.24364	3.14549e-11	8.60201e-10
CCDC140___ENSG00000163081.2	33.0116	-2.24452	8.3749e-07	9.28415e-06
AC091493.1___ENSG00000224039.1	2.60417	-2.24524	0.000127059	0.000805252
GK2___ENSG00000196475.4	1.98488	-2.25016	0.0125347	0.0400052
MIR4648___ENSG00000264357.1	1.2774	-2.25051	8.49721e-07	9.40444e-06
PLCB2-AS1___ENSG00000259307.1	0.925391	-2.25254	3.60896e-06	3.43216e-05
SLC13A2___ENSG00000007216.10	24.7148	-2.25278	0.000101222	0.000660028
RP11-238F2.1___ENSG00000271239.1	3.03429	-2.25419	1.55891e-07	2.04378e-06
CYP4F8___ENSG00000186526.8	1.50983	-2.25483	0.00184358	0.00803633
AL122127.4___ENSG00000266408.1	2.52146	-2.25612	0.00392291	0.0151965
AL035610.2___ENSG00000236532.1	6.12323	-2.25711	7.87553e-12	2.39749e-10
LINC01081___ENSG00000268754.1	1.66168	-2.25793	0.00120786	0.00562245
CTD-2116N24.1___ENSG00000250003.2	2.29044	-2.25848	7.07687e-07	7.97713e-06
NBPF6___ENSG00000186086.12	1.48511	-2.25902	0.0129014	0.041041
AL122127.3___ENSG00000265714.1	2.80575	-2.25908	0.00229577	0.00966933
CBX1P3___ENSG00000237379.1	2.26301	-2.25943	2.70325e-09	5.11666e-08
AC106786.1___ENSG00000223652.2	14.3665	-2.26053	5.03039e-05	0.000358297
TTN___ENSG00000155657.19	856.5	-2.26106	1.24728e-12	4.33619e-11
RN7SL823P___ENSG00000263595.1	1.03601	-2.26139	0.000195852	0.00117442
RPL9P33___ENSG00000244071.1	2.49465	-2.26213	1.36111e-10	3.32622e-09
IQCA1___ENSG00000132321.12	745.842	-2.26418	4.18169e-16	2.55552e-14
RP11-4C20.3___ENSG00000232259.1	1.63003	-2.26448	0.000177163	0.00107625
KLK10___ENSG00000129451.7	127.202	-2.2658	6.05569e-06	5.42821e-05
CTC-239J10.1___ENSG00000267417.1	18.1718	-2.26687	1.1746e-16	7.97712e-15
BMP5___ENSG00000112175.6	1244.97	-2.26859	1.53487e-07	2.01644e-06
AP000525.9___ENSG00000206195.6	409.826	-2.26893	6.00784e-11	1.56051e-09
RNU6-1256P___ENSG00000252348.1	0.718645	-2.26977	8.33799e-07	9.25327e-06
CLDN1___ENSG00000163347.5	2357.98	-2.27071	1.83297e-10	4.36453e-09
DAND5___ENSG00000179284.4	296.874	-2.27098	5.80407e-15	2.9368e-13
OTX1___ENSG00000115507.5	2856.66	-2.27115	3.31599e-06	3.18765e-05
RP11-37L2.1___ENSG00000234535.1	18.0885	-2.27191	2.16946e-07	2.75711e-06
CTD-2142D14.1___ENSG00000258649.1	2.47275	-2.27284	0.00336891	0.0133612
RPL12P23___ENSG00000218716.1	0.319661	-2.27604	0.0145922	0.0453643
RP11-419M24.6___ENSG00000231299.1	5.64533	-2.27769	0.000524439	0.00274394
NXF4___ENSG00000196970.4	34.3841	-2.27907	8.80518e-19	8.65363e-17
NAA11___ENSG00000156269.4	20.889	-2.28029	1.4715e-05	0.000120081
RPL23AP69___ENSG00000235315.2	2.49242	-2.28074	5.4556e-07	6.32578e-06
BMP7___ENSG00000101144.8	2107.33	-2.28149	1.89834e-13	7.66157e-12
TMEM54___ENSG00000121900.14	1188.43	-2.28373	1.15489e-36	1.31157e-33
SKAP2___ENSG00000005020.8	672.495	-2.28552	5.47975e-16	3.30922e-14
P2RX6P___ENSG00000206145.4	8.20621	-2.28638	4.41148e-07	5.21599e-06
CSTP1___ENSG00000228476.1	1.11426	-2.28754	0.00560567	0.0205122
AC068492.1___ENSG00000237262.1	1.16203	-2.28783	1.88557e-07	2.42192e-06
RP11-85O21.4___ENSG00000231227.1	48.4465	-2.29183	3.74937e-13	1.42994e-11
HAP1___ENSG00000173805.11	1097.18	-2.29197	1.12685e-20	1.46254e-18
C1orf186___ENSG00000196533.6	6.33052	-2.29323	9.13708e-05	0.000602907
TMEM105___ENSG00000185332.2	23.588	-2.29328	8.91082e-15	4.38928e-13
CTC-338M12.9___ENSG00000248103.1	70.77	-2.29354	9.96562e-14	4.16599e-12
CMTM5___ENSG00000166091.15	212.111	-2.2963	6.79782e-14	2.91018e-12
RP11-3G20.2___ENSG00000248478.2	0.456604	-2.29778	0.000269429	0.00154971
CTC-492K19.4___ENSG00000268366.1	4.97512	-2.29868	8.00289e-12	2.42903e-10
RP11-76N22.2___ENSG00000237505.2	11.274	-2.29967	4.41952e-18	3.88575e-16
RP11-612B6.1___ENSG00000255858.1	0.59376	-2.30323	0.000105892	0.000687519
RP11-347E10.1___ENSG00000254416.1	4.43562	-2.30435	4.02302e-09	7.33617e-08
RP11-318G8.2___ENSG00000256079.1	11.5017	-2.30439	7.59844e-09	1.30912e-07
OBP2B___ENSG00000171102.10	7.20454	-2.305	2.56526e-10	5.97256e-09
RP5-1092A11.2___ENSG00000235131.1	0.981212	-2.30504	7.86324e-07	8.76208e-06
MT-TF___ENSG00000210049.1	7.35272	-2.30844	3.43899e-15	1.81185e-13
RP11-1102P16.1___ENSG00000253379.1	51.7111	-2.30915	1.56314e-11	4.50686e-10
ONECUT1___ENSG00000169856.7	165.195	-2.30995	2.28858e-09	4.38661e-08
PCAT4___ENSG00000251321.1	50.7365	-2.31035	1.00123e-07	1.3663e-06
TRPM1___ENSG00000134160.9	21.2074	-2.31107	1.76597e-05	0.000140685
MROH5___ENSG00000226807.2	4.27957	-2.31221	0.000151325	0.000936963
PAPL___ENSG00000183760.6	104.38	-2.31304	6.32301e-05	0.00043793
RPLP0P2___ENSG00000243742.1	66.7666	-2.31356	6.55769e-11	1.68725e-09
RPL7AP33___ENSG00000254200.1	0.776453	-2.31545	0.00318505	0.0127477
RN7SKP184___ENSG00000199218.1	2.19235	-2.31712	7.9696e-08	1.10826e-06
C16orf74___ENSG00000154102.6	283.302	-2.31812	1.49959e-23	3.00536e-21
VN1R85P___ENSG00000269345.1	20.6446	-2.31849	3.73464e-05	0.000274772
RP11-94P11.4___ENSG00000254998.1	2.41434	-2.31915	7.23688e-06	6.35738e-05
SLPI___ENSG00000124107.5	29.3616	-2.32149	3.58401e-20	4.29703e-18
RN7SL732P___ENSG00000264618.1	0.900952	-2.32252	3.81185e-05	0.000279765
PLEKHG4___ENSG00000196155.8	1796.92	-2.32285	2.53976e-25	6.33143e-23
RP11-760D2.11___ENSG00000261275.1	85.3131	-2.32317	0.00200209	0.00862341
HTR6___ENSG00000158748.3	19.5628	-2.32323	1.80622e-08	2.87803e-07
RP11-512H23.2___ENSG00000241418.1	28.8801	-2.32509	1.98566e-10	4.70346e-09
CTD-2534I21.9___ENSG00000267788.1	0.78961	-2.32853	4.32835e-06	4.01635e-05
RPL3P5___ENSG00000231546.1	4.0921	-2.32948	9.07748e-09	1.53929e-07
LGSN___ENSG00000146166.12	18.8076	-2.3301	3.26632e-09	6.08384e-08
CDH23___ENSG00000107736.15	26199.6	-2.33142	1.28244e-12	4.44332e-11
RN7SL310P___ENSG00000240663.2	0.383351	-2.33174	8.70419e-05	0.000578732
C12orf55___ENSG00000188596.5	165.112	-2.33419	6.91565e-20	7.98698e-18
TAAR3___ENSG00000179073.5	2.88182	-2.33492	4.08001e-06	3.81622e-05
AGGF1P1___ENSG00000214273.4	15.3635	-2.33525	1.15654e-08	1.92056e-07
AC005152.3___ENSG00000228639.2	8.50298	-2.33615	8.56849e-15	4.23085e-13
RNA5SP150___ENSG00000199839.1	1.95647	-2.33632	0.000281201	0.00160882
ADIG___ENSG00000182035.7	2.52581	-2.33646	3.98698e-08	5.88461e-07
IGLL3P___ENSG00000206066.3	2.49552	-2.33855	0.000498648	0.00263089
RSPH6A___ENSG00000104941.3	9.86511	-2.33899	4.17098e-18	3.68307e-16
RNU7-85P___ENSG00000238884.1	0.648454	-2.33965	0.000820076	0.00402594
RP11-370B11.3___ENSG00000224549.1	5.26254	-2.34037	9.65743e-07	1.05345e-05
CPA5___ENSG00000158525.11	16.9264	-2.34052	1.00882e-11	2.99525e-10
CHST13___ENSG00000180767.5	64.0624	-2.34098	3.32919e-16	2.06541e-14
RP11-167P23.2___ENSG00000169164.7	0.647066	-2.34144	0.00026966	0.00155082
IAPP___ENSG00000121351.3	3.17419	-2.34169	0.000274562	0.00157524
FAM92B___ENSG00000153789.8	32.6246	-2.34197	1.06077e-10	2.64803e-09
RP4-673D20.6___ENSG00000271461.1	7.23655	-2.34197	2.58748e-10	6.01743e-09
INSM2___ENSG00000168348.3	4515.83	-2.3423	3.72532e-15	1.94058e-13
RP11-656D10.5___ENSG00000227278.1	10.2787	-2.34346	8.47002e-12	2.54624e-10
FOXA3___ENSG00000170608.2	2.48899	-2.34372	1.94259e-05	0.000153322
RP4-686C3.7___ENSG00000228293.1	2.13435	-2.34729	1.65788e-09	3.27285e-08
OR7E89P___ENSG00000243792.1	5.33501	-2.34984	5.74527e-07	6.63717e-06
KB-1043D8.6___ENSG00000254224.1	61.3108	-2.35381	4.01857e-28	1.30393e-25
AC073958.2___ENSG00000230614.3	0.417403	-2.35827	0.000356298	0.00196267
RP11-32F11.2___ENSG00000236511.1	69.0538	-2.36075	6.29477e-11	1.62883e-09
LGALS9C___ENSG00000171916.12	29.2412	-2.36188	1.16537e-09	2.37988e-08
RP11-434H14.1___ENSG00000257277.1	12.003	-2.3621	1.89137e-08	2.996e-07
CTD-2292P10.4___ENSG00000253741.1	159.976	-2.3654	1.52373e-28	5.27934e-26
RP11-464O2.2___ENSG00000233334.2	2.78894	-2.36558	1.39089e-05	0.000114142
RP11-406O16.1___ENSG00000226497.1	3.15916	-2.36841	5.86336e-11	1.52881e-09
RP1-288L1.5___ENSG00000234891.1	13.4113	-2.37202	1.48651e-10	3.62183e-09
RP11-11N5.3___ENSG00000272218.1	0.366821	-2.37205	0.0089299	0.0302227
PPP1R3A___ENSG00000154415.3	46.1599	-2.37501	1.47426e-05	0.000120239
LINC00229___ENSG00000234300.1	0.543293	-2.37514	0.000548655	0.00285385
EMID1___ENSG00000186998.11	2393.95	-2.37523	3.75622e-19	3.8977e-17
CABP2___ENSG00000167791.7	196.767	-2.38011	1.12163e-07	1.51193e-06
RP11-132N15.3___ENSG00000224187.1	0.650774	-2.38018	0.000164024	0.0010066
SERPINA6___ENSG00000170099.5	1.05653	-2.38115	0.0019349	0.00837813
RP11-139K4.2___ENSG00000244247.1	1.3392	-2.38117	4.94849e-07	5.78701e-06
SAA1___ENSG00000173432.6	4.23063	-2.38124	0.000164671	0.00100921
AC080094.1___ENSG00000237670.1	2.77201	-2.38223	0.000330852	0.00184865
PDE2A___ENSG00000186642.11	3944.05	-2.38229	6.56368e-20	7.61092e-18
RP11-292E2.1___ENSG00000241220.1	2.87081	-2.38317	5.35404e-09	9.49652e-08
RP11-656D10.6___ENSG00000238186.1	10.0996	-2.38488	2.52927e-13	9.95253e-12
SLC30A3___ENSG00000115194.6	634.042	-2.3851	8.7031e-10	1.81447e-08
ABHD17AP5___ENSG00000182502.2	9.71733	-2.38559	1.3991e-08	2.28074e-07
LINC00402___ENSG00000235532.1	4.958	-2.38736	1.61948e-09	3.20014e-08
RP11-245M24.1___ENSG00000229563.2	1.4371	-2.38897	3.58477e-05	0.000264931
NEK5___ENSG00000197168.7	50.3519	-2.39339	1.88911e-18	1.76334e-16
RP11-514D23.3___ENSG00000270058.1	1.98788	-2.39374	0.00038663	0.00210535
CTD-2582D11.1___ENSG00000266765.1	0.411183	-2.3952	0.000123427	0.000786135
LRAT___ENSG00000121207.7	780.176	-2.39764	8.37666e-12	2.52188e-10
RP11-74C13.4___ENSG00000261065.1	8.61047	-2.39981	2.2608e-13	9.00007e-12
MAGEA2B___ENSG00000183305.9	6.73263	-2.40212	0.00629631	0.0225806
AC007098.1___ENSG00000226605.1	13.5496	-2.40354	0.000822897	0.00403881
RBM46___ENSG00000151962.3	59.6645	-2.40396	3.65154e-08	5.4545e-07
RP11-526N18.1___ENSG00000258416.1	1.25396	-2.40669	4.92257e-07	5.76164e-06
RP11-805J14.3___ENSG00000255143.1	0.965505	-2.4088	7.07534e-07	7.97713e-06
AC007353.1___ENSG00000221532.1	1.34659	-2.40921	0.0123433	0.0395223
RP11-232L2.2___ENSG00000251599.1	1.19797	-2.41095	1.18048e-06	1.25586e-05
NKX3-2___ENSG00000109705.7	138.581	-2.41124	9.20438e-10	1.90924e-08
RNU6-1086P___ENSG00000222862.1	2.49227	-2.41127	3.94965e-07	4.72432e-06
TTLL10-AS1___ENSG00000205231.1	2.59504	-2.41214	5.08833e-08	7.35873e-07
CCDC108___ENSG00000181378.9	225.576	-2.41247	6.18376e-17	4.451e-15
RP3-348I23.2___ENSG00000233848.1	1.3926	-2.41423	3.3813e-07	4.10698e-06
FAM225A___ENSG00000231528.2	77.1541	-2.41528	7.88484e-23	1.4077e-20
RP11-315O6.1___ENSG00000255337.1	30.3136	-2.41808	1.9692e-21	2.87531e-19
IGHJ1___ENSG00000211905.1	1.14627	-2.41899	0.0100094	0.0332431
CTD-2311M21.2___ENSG00000260266.1	15.2886	-2.41953	6.40568e-11	1.65335e-09
RP5-963E22.4___ENSG00000231977.1	3.74596	-2.42041	1.38785e-08	2.26601e-07
NFATC1___ENSG00000131196.13	1447.41	-2.42411	3.10053e-20	3.76148e-18
RP11-15E18.4___ENSG00000267772.1	1.00678	-2.42568	2.1658e-06	2.17773e-05
CCDC13-AS1___ENSG00000173811.6	11.2572	-2.42693	0.000211245	0.00125331
CACNA2D3-AS1___ENSG00000243715.1	3.07791	-2.42879	0.000233665	0.00136727
PLCZ1___ENSG00000139151.10	3.2912	-2.42952	4.41538e-05	0.000318937
RP11-321E8.4___ENSG00000229881.1	2.34641	-2.43255	5.53813e-07	6.41419e-06
GBP1___ENSG00000117228.9	894.485	-2.43315	2.22786e-27	6.79729e-25
KITLG___ENSG00000049130.9	3107.23	-2.43581	7.76554e-29	2.88624e-26
PPP1R42___ENSG00000178125.10	33.4845	-2.43707	9.21902e-20	1.04119e-17
CTD-2534I21.8___ENSG00000267334.1	1.53883	-2.43867	5.64574e-09	9.95774e-08
DRC1___ENSG00000157856.6	61.0386	-2.43894	7.10174e-16	4.23247e-14
VWA5B1___ENSG00000158816.11	68.5311	-2.44093	1.34795e-09	2.72011e-08
ARHGEF19___ENSG00000142632.12	1038.04	-2.44122	3.88918e-40	6.91326e-37
AC018445.1___ENSG00000269679.1	3.11939	-2.44431	4.23544e-07	5.03377e-06
RP11-794P6.6___ENSG00000254980.1	0.582606	-2.44504	1.49499e-06	1.55327e-05
C20orf166-AS1___ENSG00000174403.11	11.177	-2.44631	9.32378e-08	1.28111e-06
EEF1DP5___ENSG00000213130.3	1.7674	-2.44701	0.000487086	0.00257686
IGHJ4___ENSG00000240041.1	6.08217	-2.44839	0.000650538	0.00330434
Y_RNA___ENSG00000200421.1	6.05351	-2.45533	1.75171e-11	5.00119e-10
SHH___ENSG00000164690.3	33.0304	-2.4561	3.55107e-05	0.00026282
TBX20___ENSG00000164532.10	6.16468	-2.457	0.000349524	0.00193159
MUC12___ENSG00000205277.5	27.5463	-2.45701	7.77176e-13	2.7921e-11
HMGB1P20___ENSG00000219163.2	4.26448	-2.45852	1.95454e-13	7.88062e-12
RP11-267M23.5___ENSG00000254190.1	0.765114	-2.46222	1.92338e-07	2.46739e-06
GAPDHP32___ENSG00000226443.3	16.6656	-2.46344	3.20148e-18	2.91513e-16
RP11-834C11.4___ENSG00000250742.1	1298.66	-2.46485	1.20572e-16	8.16139e-15
RP11-373E16.3___ENSG00000244738.1	4.97766	-2.46508	2.78268e-11	7.68179e-10
RP11-424M24.5___ENSG00000262890.1	100.749	-2.46537	1.61937e-16	1.06717e-14
IGHJ1P___ENSG00000227335.1	0.589028	-2.46638	0.00773791	0.0269034
RP11-224O19.2___ENSG00000232480.1	21.4305	-2.46852	7.56062e-18	6.43976e-16
RP11-536I6.2___ENSG00000255021.1	38.2953	-2.46943	4.31501e-09	7.79562e-08
AP000688.29___ENSG00000233393.1	58.6073	-2.4695	3.82925e-08	5.68878e-07
GPR144___ENSG00000180264.6	497.93	-2.47115	6.5394e-10	1.39445e-08
C21orf37___ENSG00000232560.2	13.047	-2.47423	2.90762e-08	4.43399e-07
C21orf88___ENSG00000184809.8	31.4001	-2.47542	6.57683e-16	3.92536e-14
Y_RNA___ENSG00000202105.1	2.38174	-2.47618	1.21286e-15	6.95466e-14
CTD-2532D12.5___ENSG00000265927.1	0.963203	-2.47716	6.14127e-05	0.000427079
HCG21___ENSG00000233529.1	1.54134	-2.47719	1.18693e-06	1.26141e-05
RSPH1___ENSG00000160188.5	123.586	-2.47833	7.73095e-22	1.19272e-19
LOXL4___ENSG00000138131.3	818.604	-2.47878	2.55108e-14	1.16016e-12
WNT1___ENSG00000125084.7	6.21126	-2.48101	1.43499e-06	1.49664e-05
LINC01007___ENSG00000233123.1	1.0546	-2.48119	4.13894e-05	0.000301151
CTD-2200P10.1___ENSG00000266826.1	14.2499	-2.48219	1.0435e-07	1.41829e-06
CTD-2314B22.2___ENSG00000257749.2	2.95286	-2.48466	8.2496e-06	7.13964e-05
RP11-459D22.2___ENSG00000255892.1	0.599218	-2.48586	0.000778355	0.00384931
RP11-1003J3.1___ENSG00000271101.1	0.510787	-2.48607	0.000547375	0.00284791
TUBBP5___ENSG00000159247.8	82.3983	-2.48619	3.4778e-13	1.33383e-11
CTSL3P___ENSG00000188029.4	2.22181	-2.48821	0.000625586	0.00319187
RP11-387A1.5___ENSG00000272729.1	6.11264	-2.4947	6.08975e-05	0.000423857
RP11-430C1.1___ENSG00000261807.1	4.55448	-2.49702	3.78998e-05	0.000278286
KLF7P1___ENSG00000240704.1	1.37066	-2.50045	1.17361e-11	3.4594e-10
RP11-572M11.2___ENSG00000243483.1	0.484993	-2.50382	0.000550761	0.00286261
RP11-65J3.6___ENSG00000236146.2	3.85144	-2.50422	9.14268e-15	4.48189e-13
RNU6-1219P___ENSG00000251952.1	1.16069	-2.50716	8.27344e-06	7.15876e-05
RNU6-1052P___ENSG00000223330.1	1.28662	-2.5136	0.000479175	0.00253994
CCL1___ENSG00000108702.3	1.81607	-2.51495	6.30999e-07	7.21327e-06
ANKRD18EP___ENSG00000217165.1	11.887	-2.51632	2.14274e-08	3.36162e-07
CPA1___ENSG00000091704.5	26.5591	-2.51712	4.47117e-08	6.53321e-07
AC023237.1___ENSG00000263832.1	0.900895	-2.51933	3.99542e-09	7.29886e-08
RP11-300G22.2___ENSG00000259561.1	5.50262	-2.51975	4.29786e-14	1.89756e-12
RP11-19N8.3___ENSG00000260900.1	2.95165	-2.52242	1.96964e-05	0.000155068
RP11-314D7.3___ENSG00000257682.1	0.46508	-2.52524	0.00718005	0.0252429
KRT40___ENSG00000204889.6	3.57067	-2.52527	8.21057e-05	0.000549936
AF064860.7___ENSG00000231713.2	5.0584	-2.52593	3.78856e-10	8.49652e-09
C1QL4___ENSG00000186897.3	81.4576	-2.52678	1.01064e-09	2.08472e-08
AC008069.1___ENSG00000223536.1	0.53543	-2.53134	0.00313644	0.0125889
RP11-232L2.1___ENSG00000250747.1	0.446559	-2.53166	0.000196466	0.00117759
NCBP2L___ENSG00000170935.5	1.24812	-2.53242	6.65755e-07	7.56496e-06
KCNJ12___ENSG00000184185.5	1129.62	-2.53438	4.40041e-14	1.93656e-12
ACTN4P1___ENSG00000213493.3	6.46553	-2.53517	1.17216e-18	1.13292e-16
CTC-425F1.2___ENSG00000266975.1	33.6541	-2.53589	8.88854e-15	4.38358e-13
AC104076.3___ENSG00000236153.1	3.50076	-2.53646	1.93986e-17	1.56738e-15
FXYD3___ENSG00000089356.12	51.4261	-2.53868	4.23929e-12	1.35405e-10
CTD-3025N20.2___ENSG00000254081.1	167.827	-2.53891	1.32488e-15	7.55457e-14
SDR42E2___ENSG00000183921.5	26.3013	-2.54191	2.92598e-19	3.09111e-17
RP11-340A13.3___ENSG00000250375.2	1.75695	-2.54393	0.000167901	0.00102608
AF015262.2___ENSG00000234703.1	1.53449	-2.54459	8.28744e-05	0.000554268
RP11-1072C15.1___ENSG00000240305.1	17.513	-2.54519	2.72081e-17	2.11077e-15
ENKUR___ENSG00000151023.12	246.191	-2.54595	3.82769e-30	1.61331e-27
ZNF723___ENSG00000268696.1	13.6155	-2.54861	3.31796e-05	0.000247295
IGHJ5___ENSG00000242472.1	7.62287	-2.55172	9.48285e-05	0.000622806
TRAPPC2P2___ENSG00000253124.1	3.41425	-2.55321	6.1963e-09	1.08399e-07
RP5-968J1.1___ENSG00000230839.1	5.50823	-2.55372	6.42922e-13	2.34899e-11
HOXC5___ENSG00000172789.3	12.2526	-2.55388	7.53427e-06	6.5889e-05
CTA-984G1.5___ENSG00000237015.1	106.954	-2.55507	8.72459e-22	1.32601e-19
TUBB7P___ENSG00000251297.1	9.15185	-2.55598	3.03717e-07	3.72552e-06
AC104088.1___ENSG00000232555.1	3.02298	-2.55729	3.684e-07	4.44297e-06
C10orf105___ENSG00000214688.4	59.2805	-2.56027	3.03799e-11	8.33033e-10
ARHGEF16___ENSG00000130762.10	61.6504	-2.56425	9.62191e-17	6.67881e-15
RP11-594C13.1___ENSG00000258859.1	1.80208	-2.56745	2.40363e-07	3.02913e-06
IGHV2OR16-5___ENSG00000259303.4	8.28749	-2.57124	0.000102326	0.000666483
LA16c-329F2.1___ENSG00000261399.1	120.02	-2.57636	7.007e-13	2.54418e-11
RP11-752G15.3___ENSG00000259462.1	21.6578	-2.57676	2.53947e-17	1.98896e-15
RP11-292E2.2___ENSG00000241912.1	1.84377	-2.5773	2.51569e-08	3.89589e-07
DMRTA1___ENSG00000176399.3	1107.52	-2.58183	8.63599e-12	2.59422e-10
RP11-139K4.4___ENSG00000244199.1	1.0646	-2.58544	1.37821e-06	1.44294e-05
C5orf17___ENSG00000248874.1	8.38292	-2.58835	0.000142141	0.000887493
RN7SL499P___ENSG00000239202.2	1.14337	-2.58914	1.56742e-09	3.11081e-08
RP11-511I11.2___ENSG00000270437.1	1.34296	-2.58936	0.00161336	0.00719856
C10orf107___ENSG00000183346.6	52.8896	-2.59234	1.72624e-20	2.16489e-18
CMA1___ENSG00000092009.6	0.58303	-2.59353	0.0081538	0.0280972
RP3-407E4.3___ENSG00000218274.2	1.24158	-2.59466	0.000118089	0.000756137
CTD-2319I12.3___ENSG00000267295.1	4.3802	-2.59524	1.83928e-09	3.60831e-08
UBE2U___ENSG00000177414.9	4.24667	-2.60119	4.56187e-09	8.20896e-08
MIR551A___ENSG00000207776.1	0.831252	-2.60505	6.7019e-08	9.45155e-07
FAM32B___ENSG00000203416.2	6.34871	-2.60712	7.08151e-13	2.5644e-11
C22orf15___ENSG00000169314.10	55.2932	-2.60748	4.81363e-16	2.92423e-14
ANKRD19P___ENSG00000187984.8	110.423	-2.60782	7.5875e-08	1.06054e-06
CTD-2332E11.2___ENSG00000268560.1	9.3912	-2.61282	1.85516e-06	1.88814e-05
C9orf171___ENSG00000188523.4	266.297	-2.61522	7.07375e-19	7.05373e-17
RP11-222A11.1___ENSG00000228065.6	160.184	-2.62028	1.18463e-13	4.8971e-12
BMP6P1___ENSG00000236323.1	2.84538	-2.62193	0.00479802	0.0180048
RXFP3___ENSG00000182631.5	39.6792	-2.62692	1.9956e-09	3.87408e-08
DMRT2___ENSG00000173253.10	288.605	-2.62718	1.52287e-05	0.000123558
RP11-399D6.2___ENSG00000234840.1	164.296	-2.62807	2.83617e-13	1.10327e-11
RP11-103C3.1___ENSG00000232436.1	40.5466	-2.62961	0.000294163	0.0016685
RPS26P2___ENSG00000233278.1	6.46296	-2.63173	1.1652e-06	1.24057e-05
RP11-117L6.1___ENSG00000254256.1	11.3789	-2.63501	5.3578e-05	0.000378518
RP11-435B5.4___ENSG00000185044.10	14.1676	-2.63561	4.71719e-18	4.12088e-16
MAGEC1___ENSG00000155495.8	28.5124	-2.636	8.47385e-05	0.000565347
TNRC18P3___ENSG00000189166.6	68.2819	-2.64095	1.24602e-13	5.14048e-12
RP11-496I2.4___ENSG00000258781.2	1.78155	-2.64181	4.75212e-05	0.000340255
DCST1___ENSG00000163357.6	9.01646	-2.64243	1.64069e-11	4.71716e-10
CTD-3064M3.4___ENSG00000244998.1	169.236	-2.6433	4.44678e-12	1.41591e-10
AC073940.1___ENSG00000203578.1	0.635554	-2.64504	2.58562e-06	2.55155e-05
PRSS33___ENSG00000103355.8	33.2619	-2.64663	3.44115e-06	3.29557e-05
RP11-698N11.2___ENSG00000254919.1	6.93658	-2.64671	3.46265e-13	1.32927e-11
CYP4F34P___ENSG00000244155.1	8.20118	-2.64745	1.7349e-05	0.000138449
RN7SL819P___ENSG00000264251.1	1.05896	-2.6514	1.05518e-08	1.76949e-07
AC092170.1___ENSG00000227291.1	12.3895	-2.65314	3.25274e-08	4.9072e-07
RPE65___ENSG00000116745.6	58.6641	-2.66053	5.56999e-17	4.03765e-15
EHF___ENSG00000135373.8	10.329	-2.66419	6.99569e-12	2.1537e-10
RP11-132N15.1___ENSG00000225058.1	0.405212	-2.66792	0.00236607	0.00992048
C1QL1___ENSG00000131094.3	2810.56	-2.67277	1.22585e-23	2.50588e-21
RP11-834C11.6___ENSG00000249388.1	4.07535	-2.67766	1.65518e-06	1.70369e-05
IGHM___ENSG00000211899.3	2407	-2.67963	4.59501e-11	1.22068e-09
AC079776.2___ENSG00000214100.4	7.67952	-2.68329	2.57743e-09	4.89781e-08
HOXC-AS5___ENSG00000249641.2	31.7175	-2.68371	0.000883695	0.00429595
CTB-43E15.4___ENSG00000254211.1	16.6134	-2.68432	2.71135e-14	1.22217e-12
DSCR10___ENSG00000233316.3	6.5413	-2.68723	1.50628e-05	0.00012243
WIF1___ENSG00000156076.5	4559.8	-2.6889	4.28739e-06	3.98286e-05
DPYD-IT1___ENSG00000232542.1	7.08617	-2.69053	7.18738e-10	1.52175e-08
CDKN2A___ENSG00000147889.12	464.986	-2.69976	1.91461e-23	3.74531e-21
RP11-568G20.2___ENSG00000259601.2	1.01243	-2.70168	7.91278e-06	6.87871e-05
ABCA13___ENSG00000179869.10	63.2492	-2.70181	2.05928e-18	1.9178e-16
ALX3___ENSG00000156150.6	64.954	-2.70802	5.94579e-10	1.28211e-08
ESRP1___ENSG00000104413.11	6.23933	-2.71399	1.60204e-07	2.09191e-06
FENDRR___ENSG00000268388.1	86.9554	-2.71577	5.70173e-15	2.89218e-13
KRT74___ENSG00000170484.5	1.81179	-2.71882	4.97839e-05	0.000354902
RP11-317N12.1___ENSG00000253642.1	83.8927	-2.71905	1.58436e-14	7.47765e-13
LIPI___ENSG00000188992.7	3.44541	-2.71958	0.00228691	0.00963697
LARS2-AS1___ENSG00000232455.2	0.750227	-2.72624	3.7914e-05	0.00027834
GBP7___ENSG00000213512.1	2.17464	-2.72871	2.01294e-09	3.89849e-08
WFDC8___ENSG00000158901.7	0.669998	-2.72889	1.071e-05	9.01708e-05
TCF24___ENSG00000261787.1	7.41492	-2.72892	5.27261e-14	2.29814e-12
LINC00691___ENSG00000224074.3	0.798392	-2.72938	2.39764e-05	0.000185268
C14orf39___ENSG00000179008.4	467.092	-2.73042	8.44546e-15	4.1802e-13
TERT___ENSG00000164362.14	267.636	-2.73185	1.16214e-16	7.93203e-15
KIRREL2___ENSG00000126259.15	450.783	-2.73474	4.8018e-18	4.18586e-16
MYRF___ENSG00000124920.9	1812.09	-2.73579	2.2327e-23	4.26549e-21
RP11-23E10.4___ENSG00000261405.2	0.862645	-2.7368	1.85394e-05	0.00014695
AP003900.6___ENSG00000271308.1	2.5707	-2.73811	0.00131471	0.00604823
ZBTB42___ENSG00000179627.9	166.888	-2.73987	5.41649e-31	2.48818e-28
PTPRVP___ENSG00000243323.1	117.651	-2.7413	1.76639e-36	1.95182e-33
LINC00391___ENSG00000238230.1	2.77479	-2.74309	1.60548e-07	2.09574e-06
SPIB___ENSG00000269404.2	11.8668	-2.74609	1.87291e-20	2.33451e-18
NUTM2F___ENSG00000130950.9	15.6568	-2.74835	3.08789e-05	0.000231941
AP000439.3___ENSG00000255774.1	3.95448	-2.75032	9.79038e-09	1.65196e-07
SLC6A10P___ENSG00000214617.5	189.93	-2.75641	1.10575e-09	2.26946e-08
B3GALT5___ENSG00000183778.13	167.808	-2.75885	1.14058e-21	1.71439e-19
RP11-834C11.8___ENSG00000248576.1	6.66646	-2.76137	1.35937e-09	2.74045e-08
CTA-246H3.8___ENSG00000230637.2	1.54381	-2.76304	0.00408091	0.0156897
BECN1P1___ENSG00000196289.5	1.28068	-2.76585	9.90547e-07	1.07592e-05
AF212831.2___ENSG00000232886.1	14.6936	-2.76992	5.5806e-07	6.4579e-06
RP1-257I9.2___ENSG00000232529.1	2.48531	-2.76993	1.06909e-06	1.15084e-05
AC097713.3___ENSG00000228162.1	7.1993	-2.77845	2.9421e-07	3.61976e-06
RP11-438D14.2___ENSG00000259937.1	1.71518	-2.78437	4.63511e-05	0.000332635
SPATA31E1___ENSG00000177992.9	18.6231	-2.78475	3.85366e-07	4.61761e-06
FAM224B___ENSG00000230663.1	0.823422	-2.78636	0.000405726	0.00219443
AC092198.1___ENSG00000223486.1	114.665	-2.79163	1.1606e-22	2.01059e-20
5S_rRNA___ENSG00000261122.2	0.931189	-2.79852	0.000341765	0.00189746
CARM1P1___ENSG00000227835.4	201.003	-2.80086	2.68508e-18	2.47245e-16
RP11-416O18.2___ENSG00000240478.1	0.850692	-2.80173	0.00285683	0.0116426
FGF10___ENSG00000070193.4	38.1912	-2.80305	7.99371e-10	1.67683e-08
AC018696.2___ENSG00000203344.2	15.3977	-2.80342	6.25754e-05	0.000434131
RP5-871G17.5___ENSG00000232780.1	1.20303	-2.80798	3.42071e-09	6.34826e-08
RP4-673D20.4___ENSG00000234282.1	1.04689	-2.8101	3.97164e-07	4.74924e-06
C14orf180___ENSG00000184601.6	112.641	-2.81072	7.27153e-09	1.25597e-07
RP11-14K3.4___ENSG00000261046.1	5.40249	-2.81291	0.00180298	0.00789474
RP11-149I2.4___ENSG00000266446.1	2.22993	-2.81469	7.37674e-10	1.5578e-08
RP11-838N2.5___ENSG00000266578.1	52.49	-2.81551	1.00258e-25	2.6108e-23
DNAJC5G___ENSG00000163793.8	29.5515	-2.81757	2.9355e-11	8.0601e-10
RP11-616M22.5___ENSG00000260182.1	1.36395	-2.82674	2.58476e-05	0.000198154
ARC___ENSG00000198576.2	1704.9	-2.82697	1.42117e-22	2.41093e-20
SLCO1A2___ENSG00000084453.12	501.999	-2.82988	9.44644e-17	6.56816e-15
RAB6C___ENSG00000222014.4	28.9867	-2.84363	2.17161e-27	6.67548e-25
snoU13___ENSG00000238691.1	0.976788	-2.84413	1.73886e-05	0.000138661
CD24P2___ENSG00000261333.2	1.22968	-2.84463	8.1336e-09	1.39252e-07
HNF4G___ENSG00000164749.7	101.411	-2.84519	1.58593e-15	8.93099e-14
CHIT1___ENSG00000133063.11	65.5762	-2.8453	2.36507e-18	2.18764e-16
RP5-1050E16.2___ENSG00000226206.1	20.735	-2.84576	4.62237e-10	1.01548e-08
WDR93___ENSG00000140527.10	77.7944	-2.85183	1.81907e-31	9.06962e-29
KRT18P14___ENSG00000186082.9	1.55068	-2.85272	1.7994e-08	2.86921e-07
EEF1B2P4___ENSG00000257119.1	2.36982	-2.85567	1.49878e-12	5.13629e-11
PAX3___ENSG00000135903.14	1245.32	-2.85732	5.40275e-11	1.41946e-09
RP11-646E18.2___ENSG00000238837.3	0.714912	-2.85836	9.33113e-05	0.00061452
C9orf141___ENSG00000198454.2	23.0135	-2.85974	1.98771e-12	6.68301e-11
RN7SL466P___ENSG00000241347.2	0.385934	-2.86018	0.00129946	0.00598883
TCF23___ENSG00000163792.5	1.98136	-2.86036	7.02822e-08	9.87768e-07
POU6F2-AS1___ENSG00000224122.1	0.473387	-2.86216	0.000291403	0.00165652
RP11-217H19.1___ENSG00000215104.4	2.18441	-2.86381	0.000147017	0.000913751
ASNSP1___ENSG00000248498.3	25.5714	-2.86656	2.7171e-07	3.3775e-06
RNU1-27P___ENSG00000206596.1	1.58309	-2.86708	4.99002e-06	4.56607e-05
RP13-492C18.1___ENSG00000232944.1	25.5512	-2.86937	1.692e-05	0.000135559
RP11-847H18.2___ENSG00000245482.2	2.63275	-2.87129	5.5055e-08	7.90611e-07
RP11-100M12.1___ENSG00000258970.1	0.578078	-2.87622	0.00105239	0.00499315
HOXD13___ENSG00000128714.5	232.286	-2.88098	3.99206e-06	3.7458e-05
PAX7___ENSG00000009709.7	80.5985	-2.88325	2.35961e-08	3.67506e-07
CTC-457E21.2___ENSG00000269364.1	1.67758	-2.88373	0.000307578	0.00173401
AC024592.9___ENSG00000267709.1	126.42	-2.88742	7.87517e-09	1.35281e-07
LINC00982___ENSG00000177133.6	43.3872	-2.89496	5.31396e-11	1.39804e-09
RP11-572M11.1___ENSG00000241219.1	1.06352	-2.89589	9.89789e-06	8.40426e-05
HOXA1___ENSG00000105991.7	42.141	-2.90821	2.09004e-11	5.89711e-10
ZNF734P___ENSG00000197990.6	5.54851	-2.91348	0.000340627	0.00189343
RP11-297M9.1___ENSG00000260362.1	0.821631	-2.91604	5.29881e-07	6.15795e-06
RP11-125N22.1___ENSG00000257933.1	0.436723	-2.91798	0.00132274	0.00607629
RP13-492C18.2___ENSG00000237268.2	277.057	-2.91932	7.31224e-07	8.21301e-06
RP11-1038A11.3___ENSG00000256417.1	51.1946	-2.91972	2.58499e-07	3.23788e-06
FAM217A___ENSG00000145975.9	1.68738	-2.93232	9.96966e-08	1.36119e-06
CCDC141___ENSG00000163492.9	259.474	-2.9351	4.37492e-23	8.05695e-21
RP11-6N13.4___ENSG00000253776.1	3.59608	-2.9409	2.19009e-08	3.42539e-07
HOXA-AS3___ENSG00000254369.2	33.0107	-2.94813	1.07022e-08	1.7914e-07
ALPK2___ENSG00000198796.6	54.7047	-2.94962	1.38044e-14	6.60093e-13
ANKRD63___ENSG00000230778.1	59.3519	-2.96369	6.29017e-19	6.30312e-17
HOXA6___ENSG00000106006.6	277.141	-2.96493	1.17826e-08	1.95423e-07
AC006445.8___ENSG00000246095.2	45.0221	-2.96599	1.18816e-11	3.49474e-10
AC104809.4___ENSG00000233392.1	16.1262	-2.9702	7.02806e-12	2.16042e-10
HOXA5___ENSG00000106004.4	1163.75	-2.97025	3.06286e-10	7.00739e-09
CTD-3145H4.1___ENSG00000254076.1	1.80912	-2.972	4.04137e-09	7.36636e-08
HOXC-AS2___ENSG00000250133.2	69.8958	-2.97607	1.47134e-05	0.000120081
FAM27L___ENSG00000178130.8	5.05295	-2.97645	5.69573e-06	5.14276e-05
HLA-AS1___ENSG00000257551.1	8.76335	-2.97855	5.2271e-17	3.81616e-15
PIFO___ENSG00000173947.9	252.483	-2.98585	5.89412e-22	9.16256e-20
COL6A6___ENSG00000206384.6	23.4122	-2.98746	1.13901e-06	1.21617e-05
C14orf166B___ENSG00000100565.11	4.64567	-2.98939	4.95648e-11	1.31159e-09
RP11-961A15.1___ENSG00000262791.1	14.9249	-2.99069	3.55386e-11	9.62226e-10
RP11-696F12.1___ENSG00000250971.1	2.58589	-2.99088	1.24283e-08	2.0497e-07
MED15P5___ENSG00000236595.1	7.19511	-2.99121	1.7771e-08	2.83697e-07
SEMA3D___ENSG00000153993.9	924.398	-2.99164	7.03978e-12	2.16239e-10
SIX3-AS1___ENSG00000236502.1	59.0013	-2.99458	2.1367e-20	2.63122e-18
CRIP1___ENSG00000257341.1	0.906411	-2.99538	1.28703e-08	2.11323e-07
RP11-421L10.1___ENSG00000234754.1	3.44257	-3.00112	2.81936e-08	4.31549e-07
KRT8P29___ENSG00000236430.1	1.00277	-3.00487	0.00965995	0.0322661
CPA3___ENSG00000163751.3	26.7559	-3.00518	8.80686e-13	3.13641e-11
SERPINB3___ENSG00000057149.10	0.963415	-3.00912	0.00128083	0.00591101
PAX2___ENSG00000075891.17	91.8594	-3.01119	4.06215e-12	1.30053e-10
MEIOB___ENSG00000162039.10	52.4802	-3.01331	3.6634e-09	6.76488e-08
C1orf192___ENSG00000188931.3	82.8624	-3.0147	8.74553e-11	2.20711e-09
RNU6-119P___ENSG00000201752.1	0.974804	-3.01664	0.0019575	0.00846168
RP11-84D1.1___ENSG00000229162.1	10.6394	-3.02414	2.10937e-09	4.07366e-08
HAS2-AS1___ENSG00000248690.2	32.3453	-3.02981	1.52778e-22	2.57044e-20
MLN___ENSG00000096395.6	3.62676	-3.03434	6.94975e-07	7.85116e-06
RP11-168F9.2___ENSG00000272088.1	1.17954	-3.03704	1.26587e-06	1.33558e-05
CYP3A5___ENSG00000106258.9	487.615	-3.04092	4.27321e-15	2.20588e-13
RP11-125N22.2___ENSG00000258368.1	0.868786	-3.04105	1.26773e-05	0.000105089
RP11-48F14.1___ENSG00000224406.1	1.74241	-3.04986	9.20394e-07	1.00883e-05
PIP5K1P2___ENSG00000229435.2	3.53528	-3.05009	5.01352e-11	1.32583e-09
AC097658.1___ENSG00000178972.3	165.657	-3.05121	6.1868e-25	1.49669e-22
NTS___ENSG00000133636.6	731.468	-3.05215	1.27516e-07	1.69817e-06
RP11-292E2.4___ENSG00000243012.1	0.972336	-3.05249	1.95323e-07	2.50254e-06
RP11-313D6.3___ENSG00000232470.1	1.8339	-3.05802	3.00375e-08	4.57036e-07
LINC00839___ENSG00000185904.7	170.052	-3.0596	5.46584e-18	4.72443e-16
LBX1-AS1___ENSG00000227128.3	348.356	-3.06571	1.06626e-08	1.7866e-07
RP11-295M18.6___ENSG00000272823.1	10.6439	-3.0681	1.20147e-16	8.14611e-15
Y_RNA___ENSG00000199705.1	1.94988	-3.06849	7.57686e-14	3.23016e-12
EDAR___ENSG00000135960.5	20.1196	-3.06985	1.66099e-15	9.31519e-14
BPIFB4___ENSG00000186191.7	11.2915	-3.07582	5.74252e-06	5.17929e-05
RP11-563E2.2___ENSG00000250027.1	2.43487	-3.08112	5.01678e-05	0.00035739
CRIP1___ENSG00000213145.5	97.5241	-3.09179	1.64452e-52	1.34469e-48
FUT6___ENSG00000156413.9	39.9642	-3.09347	7.11447e-18	6.09138e-16
RP11-298D21.1___ENSG00000260788.1	12.8006	-3.09933	8.21383e-06	7.11753e-05
XXyac-YM21GA2.7___ENSG00000214888.2	17.3036	-3.10549	2.46234e-14	1.12481e-12
CTB-33O18.3___ENSG00000253955.1	4.79136	-3.11539	6.88196e-10	1.46314e-08
TATDN2P3___ENSG00000235205.1	3.93793	-3.1167	5.37172e-07	6.23381e-06
AC104634.3___ENSG00000231494.1	1.26617	-3.11682	7.20474e-10	1.52463e-08
RP11-364B14.3___ENSG00000230707.1	52.3337	-3.12465	3.26394e-21	4.56997e-19
EVX1-AS___ENSG00000253405.1	3.47401	-3.12816	9.79527e-05	0.000640957
RP4-737E23.2___ENSG00000230387.1	87.937	-3.12839	9.63561e-09	1.62853e-07
ALDH1L1-AS1___ENSG00000250218.1	33.6367	-3.12931	2.52278e-29	9.63938e-27
ZNF676___ENSG00000196109.6	74.3757	-3.13224	1.95748e-10	4.64208e-09
RPL29P2___ENSG00000240480.1	8.33792	-3.13526	3.73152e-18	3.33099e-16
PROK1___ENSG00000143125.5	74.7709	-3.13535	8.01971e-30	3.21449e-27
HOXC13___ENSG00000123364.3	380.376	-3.13608	5.91751e-07	6.81497e-06
RP11-315F22.1___ENSG00000259889.1	0.533855	-3.13984	2.13315e-05	0.000166625
FBP2___ENSG00000130957.4	37.899	-3.14358	1.74539e-07	2.25675e-06
RP4-813D12.3___ENSG00000226308.1	47.3595	-3.14369	1.82527e-19	1.97419e-17
RP11-820I16.1___ENSG00000267079.1	6.07214	-3.14587	3.70325e-15	1.93611e-13
OR7E90P___ENSG00000188668.4	4.96837	-3.14779	3.96851e-08	5.85993e-07
LRIT1___ENSG00000148602.5	226.002	-3.15382	1.00835e-11	2.99525e-10
KLK7___ENSG00000169035.7	31.0324	-3.15512	1.39228e-05	0.00011421
FUT3___ENSG00000171124.8	230.402	-3.16788	4.01566e-21	5.54649e-19
RP11-855O10.2___ENSG00000250230.2	4.99278	-3.16803	1.34787e-11	3.93462e-10
IGHJ3___ENSG00000242887.1	42.9265	-3.1701	8.22843e-06	7.12736e-05
FOLR1___ENSG00000110195.7	63.7232	-3.17241	3.19262e-17	2.44432e-15
RP4-673D20.1___ENSG00000223750.1	2.94997	-3.17267	8.17447e-13	2.92905e-11
CASC17___ENSG00000260785.1	0.800186	-3.17872	4.15426e-08	6.11385e-07
AC011516.2___ENSG00000268038.1	1.21037	-3.18276	1.49126e-06	1.55018e-05
DSCR4-IT1___ENSG00000223608.1	8.38679	-3.18473	4.99348e-07	5.83129e-06
COMP___ENSG00000105664.6	116.16	-3.18529	2.02582e-14	9.3586e-13
GAB4___ENSG00000215568.3	13.3556	-3.1865	3.79e-08	5.63661e-07
SLC18A1___ENSG00000036565.10	71.0472	-3.18661	5.21803e-15	2.66667e-13
RP11-466F5.6___ENSG00000215838.4	39.6121	-3.18853	3.59951e-50	1.83953e-46
MAGEA4___ENSG00000147381.7	2.3875	-3.19116	0.00374145	0.0146029
DMRT3___ENSG00000064218.4	2.77431	-3.19697	4.21479e-05	0.000305907
TLX1NB___ENSG00000236311.2	2.45437	-3.20201	2.58289e-05	0.000198048
LL22NC03-63E9.3___ENSG00000220891.1	6.15671	-3.20698	8.98043e-10	1.86658e-08
RP11-598D12.4___ENSG00000198555.7	32.9075	-3.2172	9.52987e-09	1.61133e-07
LINC00366___ENSG00000229437.1	0.667158	-3.2241	0.000503922	0.00265376
HOXC4___ENSG00000198353.6	23.3436	-3.22983	3.70645e-09	6.83203e-08
IGHJ2P___ENSG00000237547.1	106.965	-3.23757	1.57474e-05	0.000127337
RP13-497K6.1___ENSG00000249453.1	1.02178	-3.25151	1.20992e-07	1.61602e-06
GABRR3___ENSG00000183185.5	787.447	-3.25175	2.47388e-14	1.12882e-12
RP11-404O13.1___ENSG00000231666.1	1.82302	-3.25528	1.26497e-12	4.38651e-11
IGHEP1___ENSG00000253692.2	822.45	-3.25821	5.84299e-06	5.25599e-05
TMEM215___ENSG00000188133.5	51.2872	-3.25907	4.52552e-13	1.70056e-11
PROSER2-AS1___ENSG00000225778.1	55.5153	-3.25917	1.46621e-24	3.36767e-22
VGLL2___ENSG00000170162.9	10.1654	-3.26109	1.58937e-10	3.84952e-09
ANKRD20A17P___ENSG00000251056.1	1.0554	-3.26151	3.096e-05	0.000232421
AC024704.2___ENSG00000244063.1	24.2058	-3.26925	1.82867e-40	3.56016e-37
snoU13___ENSG00000239077.1	0.900732	-3.27198	6.13209e-13	2.24847e-11
MS4A2___ENSG00000149534.4	1.23812	-3.28679	7.10957e-07	8.01178e-06
DNAH2___ENSG00000183914.10	1705.8	-3.28938	2.30466e-31	1.12171e-28
RP11-297D21.2___ENSG00000261320.1	19.1035	-3.28991	7.04991e-34	5.24052e-31
RP11-139K4.1___ENSG00000241098.1	2.16315	-3.29846	5.97946e-10	1.28733e-08
REN___ENSG00000143839.12	17.548	-3.30075	2.4965e-15	1.35367e-13
RP11-81H3.2___ENSG00000251138.2	9.87811	-3.3011	1.38587e-06	1.45022e-05
RP11-297J22.1___ENSG00000271709.1	11.5236	-3.30222	1.31098e-19	1.4486e-17
NOX3___ENSG00000074771.3	7.15708	-3.30236	8.13891e-14	3.45895e-12
IL1A___ENSG00000115008.5	9.6072	-3.30315	7.80696e-19	7.74708e-17
MOGAT1___ENSG00000124003.9	6.53922	-3.30434	6.28121e-24	1.35874e-21
SCGB1D2___ENSG00000124935.3	35.9866	-3.30445	4.51774e-18	3.96359e-16
MAGEA3___ENSG00000221867.4	141.213	-3.30896	7.01422e-05	0.000480029
HOXB-AS3___ENSG00000233101.6	7.07058	-3.31548	3.59922e-10	8.11194e-09
ALS2CR11___ENSG00000155754.10	60.4662	-3.31782	6.53537e-27	1.92224e-24
RP13-379L11.1___ENSG00000225708.2	5.36433	-3.32209	8.76056e-09	1.48926e-07
HMX2___ENSG00000188816.3	9.57864	-3.32274	7.70769e-07	8.60282e-06
AC092013.1___ENSG00000227785.1	5.12306	-3.3353	2.24624e-08	3.50784e-07
GALP___ENSG00000197487.4	12.5648	-3.33534	4.14831e-09	7.53775e-08
RNA5SP174___ENSG00000199572.1	2.35083	-3.33658	3.5327e-07	4.27906e-06
RP11-142G1.2___ENSG00000260887.1	0.562429	-3.34022	7.25151e-05	0.000494365
HMX3___ENSG00000188620.9	64.4481	-3.34808	3.68891e-09	6.80584e-08
OPALIN___ENSG00000197430.6	104.368	-3.35389	2.6612e-07	3.32418e-06
NKX2-4___ENSG00000125816.4	3.58087	-3.35546	9.73837e-07	1.06087e-05
AC009133.20___ENSG00000261962.1	20.1914	-3.36991	1.95676e-12	6.59067e-11
SLC5A10___ENSG00000154025.11	8.3822	-3.37427	1.3483e-11	3.93462e-10
FEV___ENSG00000163497.2	813.454	-3.37763	3.00701e-21	4.25393e-19
MYCBPAP___ENSG00000136449.9	466.546	-3.38064	8.61542e-65	1.76116e-60
KCNT1___ENSG00000107147.7	2125.86	-3.3821	3.39873e-19	3.5538e-17
RP11-490G2.2___ENSG00000259946.1	82.4652	-3.3828	1.08448e-17	9.03009e-16
TBX22___ENSG00000122145.10	3.50169	-3.38282	6.65572e-09	1.15743e-07
RP11-513G11.2___ENSG00000228271.1	1.16104	-3.38512	1.38311e-08	2.25918e-07
RP11-485O10.2___ENSG00000259670.1	0.809006	-3.39113	0.0037176	0.0145376
ZNF733P___ENSG00000185037.9	7.28595	-3.39187	1.93394e-05	0.000152728
POPDC3___ENSG00000132429.5	215.137	-3.39274	7.05294e-20	8.09979e-18
AGGF1P2___ENSG00000233435.1	11.2702	-3.39332	2.47665e-14	1.12882e-12
KRT8P13___ENSG00000241416.1	12.0608	-3.39964	7.71393e-21	1.03742e-18
RP11-244B22.1___ENSG00000261752.1	3.72327	-3.39977	0.000137667	0.000863775
GABRG1___ENSG00000163285.7	502.022	-3.41191	1.86736e-21	2.73638e-19
FOXR2___ENSG00000189299.5	1.24072	-3.41272	0.00045227	0.00241455
ATP2A3___ENSG00000074370.13	5864.28	-3.41392	1.83944e-32	1.023e-29
FAM222A-AS1___ENSG00000255650.1	7.64433	-3.41746	3.68561e-13	1.40825e-11
RP11-185N2.1___ENSG00000257611.1	2.62293	-3.42303	3.51046e-15	1.84713e-13
AP006547.3___ENSG00000261044.1	1.80294	-3.42356	1.29744e-09	2.62728e-08
KRTAP17-1___ENSG00000186860.3	17.6021	-3.42637	3.04172e-17	2.34195e-15
RP11-55L3.1___ENSG00000250791.1	2.14013	-3.42935	1.62925e-06	1.67911e-05
AL928768.3___ENSG00000253701.1	4.38415	-3.4329	1.48604e-11	4.29974e-10
HOXA4___ENSG00000197576.9	199.807	-3.4402	3.84102e-11	1.0311e-09
WT1-AS___ENSG00000183242.7	3.45366	-3.44821	2.86005e-07	3.53051e-06
AC009133.12___ENSG00000261690.1	56.093	-3.45604	2.9206e-22	4.7572e-20
HOXB8___ENSG00000120068.5	59.6462	-3.4583	3.93503e-06	3.69754e-05
HOXD10___ENSG00000128710.5	127.828	-3.46009	1.61713e-06	1.6683e-05
RP11-272L13.3___ENSG00000269998.1	45.4736	-3.46601	2.4026e-15	1.30622e-13
CYP3A7___ENSG00000160870.8	6.01188	-3.46813	5.71572e-11	1.49222e-09
CTD-2540B15.9___ENSG00000267130.1	2.33719	-3.47067	1.84397e-14	8.54747e-13
MIR4462___ENSG00000263926.1	0.908242	-3.47378	2.10868e-09	4.07366e-08
C7orf57___ENSG00000164746.9	36.3916	-3.47708	8.03711e-25	1.90769e-22
HOXA13___ENSG00000106031.6	35.117	-3.47991	1.04884e-06	1.13082e-05
RP11-126K1.9___ENSG00000273481.1	6.22008	-3.48644	8.21968e-34	6.00095e-31
AC009336.24___ENSG00000226363.3	57.9271	-3.4867	2.80577e-15	1.49949e-13
KRT8P2___ENSG00000258828.2	0.99126	-3.4877	5.4994e-05	0.000387384
AC093627.7___ENSG00000232325.3	3.37245	-3.48888	6.73933e-10	1.43431e-08
SYT10___ENSG00000110975.4	6.60107	-3.50265	1.1811e-09	2.40719e-08
PAX5___ENSG00000196092.8	2222.9	-3.50568	8.07236e-25	1.90769e-22
SIX6___ENSG00000184302.6	1978.5	-3.51016	2.16797e-15	1.18974e-13
AP001324.1___ENSG00000185162.2	2.09096	-3.51072	6.4243e-13	2.34899e-11
RP11-265P11.1___ENSG00000224610.1	1.95852	-3.51416	1.86619e-09	3.65584e-08
RP11-305B6.3___ENSG00000258969.1	3.68079	-3.51913	2.15933e-09	4.16032e-08
PCAT7___ENSG00000231806.2	49.3939	-3.52345	1.59636e-09	3.15904e-08
AP000688.15___ENSG00000236119.1	1.47638	-3.53212	2.17769e-09	4.19372e-08
SPINK5___ENSG00000133710.11	314.709	-3.53268	1.10333e-11	3.2711e-10
HOTTIP___ENSG00000243766.3	6.27004	-3.53523	2.17838e-06	2.18984e-05
EVX2___ENSG00000174279.4	59.67	-3.5361	9.77534e-08	1.33619e-06
RP11-764K9.4___ENSG00000215548.2	97.4438	-3.53654	1.35433e-18	1.2937e-16
FLYWCH1P1___ENSG00000239516.1	0.668701	-3.53658	7.65689e-05	0.000517857
TRDN___ENSG00000186439.8	267.141	-3.56318	9.94917e-17	6.85939e-15
C3orf79___ENSG00000237787.2	1.07791	-3.5634	8.64637e-09	1.47291e-07
AP001172.3___ENSG00000270139.1	3.60527	-3.56943	9.15594e-18	7.71817e-16
LA16c-83F12.6___ENSG00000225255.2	1.55315	-3.57159	4.4133e-07	5.21611e-06
PRDM16___ENSG00000142611.12	141.363	-3.57386	1.20411e-19	1.33774e-17
EPPIN___ENSG00000101448.9	1.56079	-3.58213	1.39775e-08	2.27945e-07
AP000473.6___ENSG00000237735.2	148.11	-3.58698	2.47513e-12	8.19379e-11
MYOC___ENSG00000034971.10	29.1092	-3.58946	1.01206e-21	1.52682e-19
NKX2-5___ENSG00000183072.9	128.685	-3.59288	2.06963e-10	4.88255e-09
CRABP1___ENSG00000166426.7	1073.37	-3.59411	5.90499e-17	4.26537e-15
RP11-410N8.3___ENSG00000233293.1	10.1137	-3.6024	1.28607e-21	1.92599e-19
RP11-267M23.7___ENSG00000254283.1	1.79958	-3.60634	1.19447e-15	6.85879e-14
MAGEA6___ENSG00000197172.6	113.749	-3.61407	2.8419e-06	2.78028e-05
MIR137HG___ENSG00000225206.4	178.595	-3.61424	4.00311e-20	4.77152e-18
C12orf39___ENSG00000134548.5	1010.81	-3.61542	3.02622e-25	7.45326e-23
C1orf158___ENSG00000157330.5	6.59443	-3.62076	1.25695e-11	3.6838e-10
HOXB2___ENSG00000173917.9	445.743	-3.63224	5.84605e-20	6.84842e-18
NCOR1P1___ENSG00000240108.1	8.04575	-3.63526	8.06884e-09	1.38375e-07
MAGEA9B___ENSG00000123584.7	1.23914	-3.64019	0.000354422	0.00195417
IGHD___ENSG00000211898.3	635.235	-3.64031	4.5912e-19	4.66751e-17
RP1-153P14.3___ENSG00000229559.2	18.0058	-3.653	2.53798e-23	4.7817e-21
TNRC18P2___ENSG00000223566.1	150.543	-3.65311	4.92891e-15	2.52207e-13
FTLP13___ENSG00000263725.1	4.33091	-3.65514	1.31951e-06	1.38574e-05
RP11-67H24.2___ENSG00000260158.1	9.19408	-3.65922	8.07365e-10	1.69273e-08
EVX1___ENSG00000106038.8	24.0409	-3.66522	1.18177e-08	1.95926e-07
AC104653.1___ENSG00000228857.2	44.0329	-3.66725	5.88867e-54	6.01881e-50
TPPP3___ENSG00000159713.6	2680.43	-3.66922	1.35675e-38	1.91273e-35
RP11-328M4.3___ENSG00000226917.1	6.55345	-3.67633	2.68479e-08	4.13582e-07
CHIA___ENSG00000134216.14	10.2004	-3.68408	5.67437e-15	2.88187e-13
CABS1___ENSG00000145309.5	40.4291	-3.69321	5.24548e-17	3.82275e-15
RP11-797H7.1___ENSG00000234338.1	13.5736	-3.70076	0.00017279	0.00105234
RP3-462D8.2___ENSG00000233577.2	2.06299	-3.70452	1.89897e-07	2.43837e-06
RUNX3___ENSG00000020633.14	1100.06	-3.71035	8.26817e-33	5.04531e-30
RP11-60A8.1___ENSG00000249743.1	23.0619	-3.71162	3.67844e-15	1.9256e-13
RP11-966I7.2___ENSG00000257056.2	186.54	-3.73364	1.02126e-17	8.5385e-16
RP11-328N19.1___ENSG00000251350.1	15.2118	-3.74843	1.09417e-09	2.24681e-08
AL135998.1___ENSG00000215306.1	1.63028	-3.75983	1.68186e-14	7.86739e-13
AC013470.8___ENSG00000224667.1	10.0053	-3.7696	2.28029e-17	1.80673e-15
RP11-1084J3.1___ENSG00000250914.1	1.8926	-3.77187	6.65122e-11	1.70595e-09
TTLL10___ENSG00000162571.9	26.0171	-3.77437	3.79467e-17	2.85754e-15
RAD51AP2___ENSG00000214842.5	136.94	-3.77687	2.2712e-33	1.49767e-30
PNMT___ENSG00000141744.3	341.948	-3.78247	4.17522e-25	1.02215e-22
LMLN-AS1___ENSG00000232832.1	6.09705	-3.78259	7.93638e-12	2.41063e-10
CTD-2085J24.3___ENSG00000267555.1	3.01748	-3.78631	3.19104e-08	4.82479e-07
RP1-170O19.17___ENSG00000253308.2	3.506	-3.78696	1.23223e-06	1.30345e-05
AGGF1P3___ENSG00000241532.1	2.72031	-3.78902	7.18729e-11	1.83424e-09
TBX1___ENSG00000184058.8	2435.5	-3.79748	1.06087e-32	6.34904e-30
LLNLR-249E10.1___ENSG00000268673.3	9.8877	-3.80177	5.47698e-08	7.87069e-07
HOXA9___ENSG00000078399.11	1546.09	-3.80471	2.63371e-15	1.4168e-13
RP11-80F22.15___ENSG00000260857.2	12.4593	-3.81585	2.47672e-09	4.72066e-08
DSCR8___ENSG00000198054.7	403.45	-3.81792	4.10895e-16	2.51859e-14
C14orf23___ENSG00000186960.6	193.579	-3.82673	8.16471e-14	3.46631e-12
RP11-436D23.1___ENSG00000271860.1	53.4032	-3.83227	8.13667e-21	1.08358e-18
CNTN3___ENSG00000113805.8	946.76	-3.85203	2.12774e-30	9.15688e-28
AL928874.1___ENSG00000266822.1	2.42835	-3.85423	4.27435e-11	1.13919e-09
SIM1___ENSG00000112246.5	354.503	-3.8574	2.60101e-17	2.02552e-15
HCAR3___ENSG00000255398.2	131.05	-3.87997	4.26251e-24	9.26961e-22
CHRDL2___ENSG00000054938.11	114.933	-3.88192	1.65574e-39	2.82056e-36
AC144838.2___ENSG00000265233.1	1.05504	-3.88602	0.000299103	0.00169206
RNF157-AS1___ENSG00000267128.1	137.483	-3.8931	6.04623e-48	2.24722e-44
TPSB2___ENSG00000197253.9	13.5031	-3.89459	4.78534e-13	1.7867e-11
VSX2___ENSG00000119614.2	186.347	-3.89833	4.36064e-17	3.24146e-15
UROC1___ENSG00000159650.4	106.453	-3.90249	2.79369e-40	5.19169e-37
U3___ENSG00000251930.1	1.19267	-3.90427	9.15668e-12	2.74057e-10
OR10H5___ENSG00000172519.8	3.26189	-3.91193	1.64741e-07	2.14636e-06
RP4-792G4.2___ENSG00000230798.1	12.2056	-3.91782	8.58417e-17	6.01982e-15
FOXD3___ENSG00000187140.4	7.03239	-3.92435	1.96721e-11	5.57748e-10
CTB-151G24.1___ENSG00000267696.2	2.07632	-3.93435	4.0863e-13	1.54976e-11
RP11-174O3.3___ENSG00000240661.1	2.88351	-3.94117	1.95993e-12	6.59503e-11
SLC13A5___ENSG00000141485.11	137.265	-3.95889	6.84168e-26	1.84023e-23
RP11-567M16.1___ENSG00000267287.1	174.119	-3.96031	4.01989e-18	3.55734e-16
OBP2A___ENSG00000122136.9	5.30612	-3.97078	8.90351e-14	3.75657e-12
HCAR1___ENSG00000196917.4	499.675	-3.97564	5.13498e-47	1.61491e-43
HOXD1___ENSG00000128645.11	97.441	-3.98472	3.77987e-15	1.96189e-13
ARMC3___ENSG00000165309.9	153.293	-3.99199	1.01009e-36	1.1799e-33
CTD-2185K10.1___ENSG00000243295.1	1.6617	-3.99298	2.12772e-15	1.16921e-13
GCM1___ENSG00000137270.10	42.8154	-4.00175	6.74311e-37	8.10839e-34
SLC30A8___ENSG00000164756.8	12.4187	-4.00199	7.00987e-15	3.51492e-13
TEKT1___ENSG00000167858.8	109.839	-4.00423	1.06206e-23	2.20412e-21
CTSG___ENSG00000100448.3	2.30295	-4.00692	4.69666e-08	6.84069e-07
RP11-1144P22.1___ENSG00000254277.1	1.2246	-4.01163	1.70972e-05	0.000136712
SGCG___ENSG00000102683.6	24.6166	-4.06182	8.14057e-15	4.05383e-13
RP11-344E13.3___ENSG00000233098.4	585.596	-4.06527	3.28183e-35	2.91684e-32
HOXC8___ENSG00000037965.4	403.904	-4.06609	8.03971e-12	2.43659e-10
OSTM1-AS1___ENSG00000225174.1	9.5295	-4.07537	5.65484e-17	4.0919e-15
RP11-95P13.1___ENSG00000230024.1	2.72979	-4.07598	1.99735e-11	5.65901e-10
RP11-268G12.1___ENSG00000228933.3	47.5406	-4.07715	3.88619e-17	2.91528e-15
C4BPA___ENSG00000123838.6	4.98297	-4.07882	6.30388e-12	1.95693e-10
RP11-80F22.7___ENSG00000260153.1	1.57458	-4.08754	1.10327e-07	1.49013e-06
SOD1P1___ENSG00000219074.1	2.9095	-4.10952	2.64796e-17	2.05816e-15
RP1-170O19.21___ENSG00000270182.1	2.90414	-4.11602	1.42547e-12	4.89738e-11
AC113617.1___ENSG00000228358.1	1.62102	-4.13706	2.02426e-05	0.000158939
AC079776.7___ENSG00000225449.2	65.1952	-4.14572	3.47254e-30	1.47887e-27
FOXJ1___ENSG00000129654.7	219.448	-4.14757	9.84928e-32	5.09719e-29
FOXB1___ENSG00000171956.5	70.2841	-4.15189	3.13361e-12	1.0241e-10
HOXC10___ENSG00000180818.4	668.432	-4.15645	7.76896e-13	2.7921e-11
NEUROG3___ENSG00000122859.4	6.25216	-4.15792	8.17362e-15	4.05932e-13
RP11-129J12.2___ENSG00000257582.1	2.48704	-4.15968	3.89824e-08	5.78077e-07
C3orf22___ENSG00000180697.4	120.457	-4.16222	5.24015e-51	3.06055e-47
CALCB___ENSG00000175868.9	1060.91	-4.16743	5.25981e-20	6.19718e-18
AC008063.2___ENSG00000230918.1	6.77816	-4.17071	1.30977e-14	6.28505e-13
IGHA2___ENSG00000211890.3	123.397	-4.17168	3.54026e-22	5.69843e-20
HOXA-AS4___ENSG00000253187.2	119.878	-4.17372	1.05509e-12	3.71864e-11
RP1-34L19.1___ENSG00000218713.1	45.5556	-4.17844	9.95328e-39	1.45332e-35
HOXD-AS1___ENSG00000224189.2	423.449	-4.18475	4.44152e-20	5.27869e-18
AC093802.1___ENSG00000220256.3	1.84535	-4.19912	6.39827e-13	2.34187e-11
RP11-268G12.3___ENSG00000242021.2	79.3124	-4.19942	5.79381e-20	6.80673e-18
RP11-513O17.1___ENSG00000251142.1	9.59128	-4.2238	4.73492e-14	2.07484e-12
MUC5AC___ENSG00000215182.6	8.80326	-4.23818	3.09613e-12	1.01266e-10
RP11-506E9.3___ENSG00000261745.1	3.63181	-4.2442	2.0053e-17	1.6107e-15
HOXA3___ENSG00000105997.18	975.446	-4.2515	8.30094e-18	7.05563e-16
IL25___ENSG00000166090.8	7.71799	-4.26287	2.44987e-32	1.3179e-29
PRAME___ENSG00000185686.13	5398.92	-4.2662	1.48853e-24	3.39983e-22
GAD2___ENSG00000136750.7	456.364	-4.2726	1.40899e-22	2.41026e-20
ZNF280A___ENSG00000169548.3	16.9986	-4.27721	4.01997e-14	1.77871e-12
RP11-731F5.1___ENSG00000254140.1	10.4414	-4.29227	1.29286e-16	8.67937e-15
RP11-513O17.2___ENSG00000253301.1	243.357	-4.29816	5.70572e-23	1.03218e-20
CDX2___ENSG00000165556.9	21.98	-4.32107	9.96905e-13	3.52268e-11
BPIFB6___ENSG00000167104.7	1.47482	-4.33828	1.51704e-09	3.02256e-08
RP11-488I20.8___ENSG00000260958.2	12.3793	-4.34388	6.37439e-07	7.27457e-06
RP11-392O17.1___ENSG00000228536.1	6.46088	-4.3475	1.28265e-16	8.625e-15
MIR10A___ENSG00000257178.2	4.08793	-4.36822	4.21659e-10	9.33862e-09
FGB___ENSG00000171564.7	4.09637	-4.37123	5.39869e-15	2.74527e-13
DPP4___ENSG00000197635.5	258.728	-4.3893	8.07103e-39	1.22213e-35
RP11-259P15.4___ENSG00000242068.1	3.08959	-4.39332	1.50967e-23	3.0108e-21
HCAR2___ENSG00000182782.7	250.162	-4.39371	1.32072e-28	4.69533e-26
CTC-529L17.1___ENSG00000249169.1	17.453	-4.39616	6.27311e-08	8.9052e-07
RP11-80F22.14___ENSG00000261350.1	2.52363	-4.39947	1.66521e-08	2.67087e-07
MAGEA9___ENSG00000166008.5	2.71706	-4.42	1.35199e-05	0.000111396
SPATA16___ENSG00000144962.6	1.87732	-4.44417	2.46187e-10	5.7482e-09
TBX5-AS1___ENSG00000255399.2	58.6938	-4.44817	1.17196e-16	7.97243e-15
TPSAB1___ENSG00000172236.12	33.4274	-4.45941	3.14888e-16	1.96848e-14
LINC00656___ENSG00000233746.1	3.17562	-4.47981	2.93943e-16	1.85743e-14
INSC___ENSG00000188487.7	100.175	-4.49016	4.96896e-31	2.30853e-28
NR2E1___ENSG00000112333.7	48.331	-4.4913	1.14968e-19	1.2913e-17
RP11-174O3.4___ENSG00000242613.1	4.36349	-4.51521	5.14011e-10	1.1184e-08
RP11-261N11.8___ENSG00000203900.2	179.119	-4.52188	1.05534e-46	3.0819e-43
ISL1___ENSG00000016082.10	67.3191	-4.52686	1.66166e-10	4.00032e-09
PDLIM1P3___ENSG00000264172.1	2.01964	-4.53001	1.69769e-06	1.74237e-05
HOXD4___ENSG00000170166.5	16.1359	-4.53271	4.59902e-14	2.01745e-12
RP11-324E6.9___ENSG00000270134.1	1.52864	-4.54278	1.32063e-15	7.54088e-14
RP11-966I7.1___ENSG00000257126.1	31.4804	-4.54398	9.72577e-18	8.16485e-16
GPR15___ENSG00000154165.3	346.252	-4.55026	2.48313e-10	5.79455e-09
CTC-513N18.6___ENSG00000269043.1	14.2423	-4.56132	1.23543e-14	5.94925e-13
AC145123.2___ENSG00000253753.1	1.99332	-4.56219	1.92365e-15	1.06136e-13
CCNYL2___ENSG00000182632.10	39.55	-4.58758	2.33508e-17	1.843e-15
RP11-97F8.1___ENSG00000271053.1	5.82104	-4.5917	5.92235e-11	1.54321e-09
HOXC-AS3___ENSG00000251151.2	26.4959	-4.62806	4.3935e-11	1.17019e-09
CCDC39___ENSG00000145075.7	141.303	-4.65102	1.20254e-33	8.33302e-31
AC012531.25___ENSG00000260597.1	30.0851	-4.67415	1.74499e-11	4.98547e-10
RP4-646N3.1___ENSG00000235806.1	10.1598	-4.67471	1.07449e-12	3.77724e-11
SFRP5___ENSG00000120057.4	2512.32	-4.67767	1.85164e-32	1.023e-29
CHI3L2___ENSG00000064886.9	224.925	-4.72231	3.04143e-47	1.03622e-43
HMGB1P7___ENSG00000231148.1	1.46736	-4.7312	6.70373e-14	2.87592e-12
RP11-89K21.1___ENSG00000259439.1	662.92	-4.75408	8.19012e-36	7.78709e-33
AL928742.1___ENSG00000263413.1	1.5377	-4.76637	3.01155e-10	6.90934e-09
CTC-458G6.4___ENSG00000248588.1	3.2103	-4.76771	4.20489e-06	3.91512e-05
HOXB5___ENSG00000120075.5	77.0431	-4.76962	2.44952e-17	1.92588e-15
HOXA10___ENSG00000253293.3	1451.02	-4.77717	3.1276e-22	5.07415e-20
SLC25A5P4___ENSG00000234421.2	19.8963	-4.78031	7.61087e-11	1.9363e-09
DSCR4___ENSG00000184029.5	47.0523	-4.78037	1.7192e-14	8.03288e-13
ZNF716___ENSG00000182111.8	33.8785	-4.79277	1.56832e-10	3.80982e-09
HOXD8___ENSG00000175879.7	197.638	-4.81674	2.51753e-23	4.76513e-21
AC005281.1___ENSG00000226690.2	23.5891	-4.84049	2.71288e-27	8.2158e-25
RP3-410C9.2___ENSG00000238129.1	21.9707	-4.84118	1.82754e-15	1.01253e-13
TBX5___ENSG00000089225.15	409.735	-4.8485	1.7255e-22	2.8794e-20
HOXA2___ENSG00000105996.5	335.66	-4.86536	3.43794e-20	4.15849e-18
CYP3A4___ENSG00000160868.10	14.236	-4.88358	4.01214e-24	8.86661e-22
HOXD3___ENSG00000128652.7	1205.95	-4.88865	1.51136e-27	4.71683e-25
HOXB4___ENSG00000182742.5	103.659	-4.93382	1.76415e-23	3.50124e-21
LINC00261___ENSG00000259974.2	144.49	-4.95313	1.66873e-15	9.34579e-14
PPP1R1B___ENSG00000131771.9	3662.56	-4.96701	5.82874e-50	2.6478e-46
UBBP4___ENSG00000263563.1	225.495	-5.01797	6.9218e-39	1.08843e-35
RP11-394A14.2___ENSG00000219926.6	2.5721	-5.02115	1.506e-12	5.15673e-11
TPSD1___ENSG00000095917.9	6.49748	-5.05864	1.0417e-16	7.1458e-15
HOTAIRM1___ENSG00000233429.5	228.197	-5.06416	3.87452e-37	4.95019e-34
RP11-288G11.3___ENSG00000234531.2	137.308	-5.07391	2.02456e-23	3.92708e-21
SYNDIG1L___ENSG00000183379.4	578.418	-5.10381	1.59914e-45	4.35861e-42
TGIF2LX___ENSG00000153779.8	9.92435	-5.13557	4.17665e-06	3.89236e-05
HOXC9___ENSG00000180806.4	478.59	-5.208	9.55338e-26	2.50372e-23
NKX2-3___ENSG00000119919.9	8.69074	-5.21198	7.36066e-13	2.65373e-11
KISS1___ENSG00000170498.7	35.3666	-5.21402	2.28469e-28	7.78394e-26
FOXG1___ENSG00000176165.7	2697.62	-5.22842	1.12727e-33	7.94606e-31
ANKRD18DP___ENSG00000226435.6	10.7804	-5.25529	1.44735e-30	6.36274e-28
SOHLH1___ENSG00000165643.6	28.5845	-5.28235	7.58346e-26	2.01326e-23
HOXD9___ENSG00000128709.10	239.949	-5.29212	2.84636e-21	4.0689e-19
AL928742.12___ENSG00000227468.4	7.88525	-5.33961	1.39352e-18	1.32495e-16
NKX6-2___ENSG00000148826.6	179.874	-5.38268	4.87178e-34	3.75807e-31
HOXC6___ENSG00000197757.7	393.36	-5.41949	2.32108e-26	6.58992e-24
SOX3___ENSG00000134595.6	239.445	-5.43201	2.40569e-33	1.56118e-30
IGHE___ENSG00000211891.4	455.69	-5.46223	1.79982e-18	1.68771e-16
CTD-2314G24.2___ENSG00000259663.2	47.116	-5.47019	3.46814e-16	2.14835e-14
DBX1___ENSG00000109851.5	422.696	-5.4877	5.89386e-37	7.30196e-34
MIR4520A___ENSG00000264468.1	4.13133	-5.49159	8.20084e-17	5.77079e-15
RP11-67H24.1___ENSG00000261719.1	49.8446	-5.50296	5.86842e-22	9.15742e-20
RP1-170O19.20___ENSG00000257184.2	5.53747	-5.51153	4.60871e-10	1.01303e-08
BPIFA3___ENSG00000131059.7	2.59267	-5.51199	1.65084e-13	6.69573e-12
RP11-746M1.8___ENSG00000263729.1	3.94664	-5.59559	1.12272e-15	6.5016e-14
RP11-80K6.2___ENSG00000232286.1	2.87768	-5.60843	1.11444e-12	3.90761e-11
HOXD-AS2___ENSG00000237380.2	73.5614	-5.72136	7.59109e-24	1.61643e-21
KRT14___ENSG00000186847.5	1022.6	-5.777	8.47594e-22	1.30275e-19
CTC-281F24.1___ENSG00000261996.1	48.9066	-5.79868	4.95956e-44	1.06719e-40
HOXB-AS2___ENSG00000239552.2	4.40624	-5.85894	1.53645e-12	5.2522e-11
FOXA2___ENSG00000125798.10	343.642	-5.86774	1.67975e-21	2.47032e-19
RP11-551L14.1___ENSG00000177359.13	1702.1	-5.91664	4.2297e-65	1.72927e-60
HOXA-AS2___ENSG00000253552.3	82.154	-5.91764	7.01418e-26	1.8743e-23
FOXE1___ENSG00000178919.7	19.1722	-5.91797	1.41767e-28	4.95385e-26
HOXB3___ENSG00000120093.7	1052.5	-6.02967	1.12316e-35	1.04362e-32
HOXC11___ENSG00000123388.4	109.711	-6.06923	1.02475e-15	5.99369e-14
RP11-100M12.3___ENSG00000259168.1	6.942	-6.08874	1.38501e-28	4.88146e-26
HMGB3P17___ENSG00000249400.1	8.3476	-6.15506	2.78842e-29	1.05557e-26
HOXA11-AS___ENSG00000240990.5	83.1472	-6.23795	8.14296e-25	1.91331e-22
TLX1___ENSG00000107807.8	96.9267	-6.23952	7.86425e-28	2.51189e-25
HOTAIR___ENSG00000228630.1	154.839	-6.29217	1.20443e-17	9.94786e-16
NFYAP1___ENSG00000237849.1	5.93404	-6.29218	2.97255e-14	1.33111e-12
TUFMP1___ENSG00000265646.2	22.7579	-6.33833	9.32584e-29	3.43493e-26
RN7SL843P___ENSG00000239547.2	4.86871	-6.39955	9.37074e-19	9.16539e-17
RP11-381P6.1___ENSG00000264660.1	19.4261	-6.46167	2.00806e-29	7.8188e-27
HOXC-AS1___ENSG00000250451.1	73.8518	-6.49672	3.67191e-29	1.37727e-26
GCGR___ENSG00000215644.5	571.546	-6.6978	4.60071e-52	3.13493e-48
BPIFB2___ENSG00000078898.6	30.0071	-6.93449	5.38499e-45	1.376e-41
NCOR1P2___ENSG00000265019.1	17.4243	-7.07236	2.95599e-18	2.70364e-16
LINC00355___ENSG00000227674.1	15.6796	-7.37314	1.31327e-23	2.67123e-21
RP11-260A9.6___ENSG00000264734.1	65.1595	-7.64261	1.8408e-24	4.15797e-22
RP11-260A9.4___ENSG00000266736.1	49.2691	-7.65178	8.17602e-23	1.45334e-20
HOXA11___ENSG00000005073.5	178.708	-7.83515	8.40322e-35	6.87115e-32

## Sheet: (D) SHH gamma DE
Gene	baseMean	log2FoldChange	pvalue	padj
NTS___ENSG00000133636.6	640.238	-6.79269	9.9238e-29	6.40217e-25
HOXC11___ENSG00000123388.4	109.711	-6.63514	3.53385e-16	2.17124e-13
HOTAIR___ENSG00000228630.1	136.962	-6.61162	3.34567e-17	2.49047e-14
HOXC9___ENSG00000180806.4	479.048	-5.69758	2.30607e-25	8.11485e-22
CTC-529L17.1___ENSG00000249169.1	17.8931	-5.5671	1.10507e-10	1.63889e-08
SHH___ENSG00000164690.3	32.8706	-5.5565	6.74478e-17	4.83476e-14
HOXA11___ENSG00000005073.5	178.708	-5.46545	1.0669e-15	5.69286e-13
HOXC-AS3___ENSG00000251151.2	26.4959	-5.4376	1.90899e-12	4.58964e-10
HOXD9___ENSG00000128709.10	239.949	-5.32337	3.5446e-18	3.43011e-15
HOXC-AS1___ENSG00000250451.1	73.9572	-5.29816	1.02395e-17	8.61631e-15
RP11-381P6.1___ENSG00000264660.1	19.4261	-5.2897	4.7665e-18	4.3929e-15
RP1-170O19.20___ENSG00000257184.2	5.53747	-5.27347	1.58422e-08	1.15051e-06
TLX1___ENSG00000107807.8	97.2207	-5.2308	1.63786e-17	1.29384e-14
HOXB-AS2___ENSG00000239552.2	4.09075	-5.18161	4.39318e-09	3.8736e-07
HOXA11-AS___ENSG00000240990.5	83.1472	-5.13718	5.04128e-15	2.21748e-12
NCOR1P2___ENSG00000265019.1	12.102	-5.08546	2.42098e-09	2.30249e-07
ZNF679___ENSG00000197123.5	219.593	-5.03439	7.63721e-21	1.34373e-17
HOXC6___ENSG00000197757.7	393.69	-4.97532	4.88232e-19	5.55837e-16
HOXC10___ENSG00000180818.4	668.432	-4.9325	7.63224e-15	3.10977e-12
RN7SL843P___ENSG00000239547.2	4.86871	-4.82341	6.59836e-10	7.32242e-08
RP11-260A9.6___ENSG00000264734.1	64.201	-4.73161	2.91121e-09	2.68302e-07
OTP___ENSG00000171540.6	166.927	-4.72909	3.71801e-21	6.85318e-18
SIM1___ENSG00000112246.5	354.825	-4.69464	2.05059e-20	3.30727e-17
HOXB5___ENSG00000120075.5	77.0431	-4.64702	4.02546e-14	1.41652e-11
CTC-458G6.4___ENSG00000248588.1	3.29814	-4.64612	1.21052e-05	0.000315308
RP11-89K21.1___ENSG00000259439.1	662.92	-4.58866	1.36057e-27	5.85164e-24
SLC5A7___ENSG00000115665.4	6.98653	-4.57319	1.58868e-11	2.99974e-09
NKX2-4___ENSG00000125816.4	3.54534	-4.56678	1.92238e-09	1.88384e-07
HOXB3___ENSG00000120093.7	1052.5	-4.53475	1.70096e-17	1.31681e-14
ZNF716___ENSG00000182111.8	33.9035	-4.45424	2.91539e-08	1.92247e-06
DSCR4___ENSG00000184029.5	47.0523	-4.44767	4.36361e-11	7.36645e-09
HOXC8___ENSG00000037965.4	403.904	-4.38256	1.50066e-11	2.86146e-09
HOXA-AS2___ENSG00000253552.3	82.154	-4.37527	1.02372e-12	2.62426e-10
AC012531.25___ENSG00000260597.1	30.1253	-4.33375	7.84521e-09	6.32651e-07
LIN28B___ENSG00000187772.6	642.781	-4.32944	3.22994e-24	1.04187e-20
HOXD8___ENSG00000175879.7	197.638	-4.31532	3.85428e-16	2.29525e-13
RP11-261N11.8___ENSG00000203900.2	179.119	-4.28222	3.70345e-34	8.64359e-30
HOXB4___ENSG00000182742.5	94.5375	-4.25344	1.29104e-15	6.49009e-13
HOTAIRM1___ENSG00000233429.5	228.197	-4.2331	7.29624e-22	1.48644e-18
HOXD3___ENSG00000128652.7	1205.95	-4.23117	1.16171e-17	9.56752e-15
DSCR8___ENSG00000198054.7	403.45	-4.19566	4.98607e-16	2.83825e-13
HOXD4___ENSG00000170166.5	16.1359	-4.19463	1.70836e-10	2.37868e-08
MAGEA9___ENSG00000166008.5	2.59275	-4.19214	6.2192e-05	0.0011874
FOXE1___ENSG00000178919.7	19.1722	-4.19097	3.81238e-14	1.35385e-11
SLIT1___ENSG00000187122.12	57.7966	-4.18682	6.12998e-14	2.09982e-11
AC009336.24___ENSG00000226363.3	57.9271	-4.16027	3.56196e-17	2.60144e-14
RUNX3___ENSG00000020633.14	1100.06	-4.05266	5.68097e-32	4.39798e-28
HOXA-AS4___ENSG00000253187.2	119.878	-4.03508	2.52054e-10	3.29612e-08
HMGB3P17___ENSG00000249400.1	8.3476	-4.02689	1.35655e-12	3.30248e-10
NKX2-3___ENSG00000119919.9	8.69074	-4.0242	1.7316e-07	8.8077e-06
MED15P9___ENSG00000223760.4	52.8597	-4.0234	3.19933e-07	1.47428e-05
RP11-863P13.5___ENSG00000261193.1	16.4978	-4.00421	8.81667e-18	7.5839e-15
BPIFB2___ENSG00000078898.6	30.0071	-3.99656	1.79089e-14	6.73028e-12
AP000459.4___ENSG00000228592.1	130.825	-3.98994	4.46605e-34	8.64359e-30
HOXD-AS2___ENSG00000237380.2	73.5614	-3.94714	5.4077e-11	8.86955e-09
UROC1___ENSG00000159650.4	106.453	-3.93751	2.80977e-33	2.71902e-29
SIX6___ENSG00000184302.6	1978.5	-3.9226	1.08833e-15	5.69286e-13
UBBP4___ENSG00000263563.1	225.495	-3.91215	5.2012e-20	7.78376e-17
FOXA2___ENSG00000125798.10	343.642	-3.91204	4.20909e-09	3.72852e-07
HOXC13___ENSG00000123364.3	380.376	-3.9061	1.1495e-08	8.77608e-07
RP4-792G4.2___ENSG00000230798.1	11.1817	-3.90059	5.57436e-15	2.37112e-12
BPIFA3___ENSG00000131059.7	2.59267	-3.86763	1.51701e-06	5.59736e-05
RP11-551L14.1___ENSG00000177359.13	1702.1	-3.85099	7.60848e-23	1.73241e-19
RP11-488I20.8___ENSG00000260958.2	12.3255	-3.79468	3.86248e-05	0.000810347
C1QL4___ENSG00000186897.3	83.0366	-3.77879	5.25332e-16	2.94703e-13
NKX2-1___ENSG00000136352.13	3.34298	-3.76898	5.19361e-06	0.000154286
AL928874.1___ENSG00000266822.1	2.42835	-3.76679	5.12373e-09	4.37813e-07
RP13-614K11.1___ENSG00000233304.1	11.0251	-3.75519	1.97956e-10	2.71719e-08
CTC-513N18.6___ENSG00000269043.1	14.3882	-3.74656	3.17664e-09	2.90003e-07
HOXC4___ENSG00000198353.6	23.3436	-3.7461	9.97432e-10	1.04348e-07
SST___ENSG00000157005.3	1997.93	-3.74228	3.80937e-12	8.57285e-10
CTD-2314G24.2___ENSG00000259663.2	47.116	-3.69816	1.49235e-07	7.81678e-06
HOTTIP___ENSG00000243766.3	5.78528	-3.6973	3.74153e-06	0.000116985
RP11-80F22.14___ENSG00000261350.1	2.52363	-3.65406	1.22705e-05	0.000318432
HOXA2___ENSG00000105996.5	335.66	-3.64752	3.13513e-10	3.96584e-08
BPIFB6___ENSG00000167104.7	1.47482	-3.64631	2.769e-06	9.09825e-05
RP11-84D1.1___ENSG00000229162.1	10.6394	-3.64525	6.08593e-11	9.71523e-09
SLC25A5P4___ENSG00000234421.2	19.8963	-3.6162	3.70511e-06	0.000116128
SPINK5___ENSG00000133710.11	314.709	-3.61567	2.41669e-10	3.20361e-08
WI2-1959D15.1___ENSG00000264527.1	25.9252	-3.60792	3.17187e-16	1.98027e-13
COMP___ENSG00000105664.6	116.16	-3.60001	3.91523e-15	1.76222e-12
SYNDIG1L___ENSG00000183379.4	576.83	-3.59425	3.04438e-19	3.80135e-16
RP3-399L15.1___ENSG00000232395.1	1.12496	-3.57803	0.000169	0.00266788
HMX3___ENSG00000188620.9	64.4481	-3.57739	1.18963e-08	9.0392e-07
U3___ENSG00000251930.1	1.19267	-3.57626	1.7491e-08	1.24456e-06
AC067960.1___ENSG00000234455.1	3.56251	-3.55968	1.23468e-05	0.000319679
DSC3___ENSG00000134762.12	130.102	-3.55362	5.88923e-13	1.59413e-10
NEUROG3___ENSG00000122859.4	6.25216	-3.54819	6.81507e-10	7.49425e-08
RP1-34L19.1___ENSG00000218713.1	45.5556	-3.54515	4.4829e-23	1.3348e-19
IGHV2OR16-5___ENSG00000259303.4	8.28749	-3.53839	1.16782e-06	4.50686e-05
FOXD3___ENSG00000187140.4	6.97338	-3.52758	2.39868e-08	1.62891e-06
CTSG___ENSG00000100448.3	2.22157	-3.51816	8.12695e-06	0.000225504
IL25___ENSG00000166090.8	7.71799	-3.50611	4.47868e-19	5.25336e-16
AC144838.2___ENSG00000265233.1	1.05504	-3.49697	0.00141964	0.0143029
HMX2___ENSG00000188816.3	9.57864	-3.49407	1.66365e-06	6.05799e-05
RP11-227D2.3___ENSG00000225280.2	1.63574	-3.49075	0.000168665	0.00266476
RP11-100M12.3___ENSG00000259168.1	6.942	-3.48886	4.09627e-10	4.92417e-08
CDX2___ENSG00000165556.9	21.98	-3.48211	1.29766e-07	7.01532e-06
RP11-67H24.2___ENSG00000260158.1	9.19408	-3.47842	8.31061e-08	4.71682e-06
LINC01081___ENSG00000268754.1	1.66168	-3.46799	5.80216e-06	0.000168738
LPAR3___ENSG00000171517.5	54.0701	-3.46111	9.78503e-15	3.94541e-12
TLX1NB___ENSG00000236311.2	2.45437	-3.45231	2.24478e-05	0.000514147
PAX1___ENSG00000125813.9	41.6171	-3.44368	2.73316e-10	3.51479e-08
RP11-81H3.2___ENSG00000251138.2	9.87811	-3.44075	3.26973e-06	0.000104599
HOXD13___ENSG00000128714.5	232.286	-3.41546	5.26866e-07	2.27865e-05
AC097713.3___ENSG00000228162.1	7.1993	-3.40421	1.00091e-08	7.75241e-07
TAC3___ENSG00000166863.7	103.078	-3.39954	1.87869e-15	9.32313e-13
RP11-410N8.3___ENSG00000233293.1	10.1137	-3.39594	4.28547e-16	2.51192e-13
ISL1___ENSG00000016082.10	67.3191	-3.39495	6.37186e-06	0.000182158
CTD-2085J24.3___ENSG00000267555.1	3.01748	-3.36252	5.02454e-06	0.000150133
PRDM16___ENSG00000142611.12	141.363	-3.36041	1.12885e-14	4.4137e-12
FOXR2___ENSG00000189299.5	1.24072	-3.35613	0.000898026	0.0100378
SP9___ENSG00000217236.1	312.932	-3.35263	1.51684e-11	2.87812e-09
HOXC5___ENSG00000172789.3	12.2526	-3.34804	1.50382e-07	7.85558e-06
AP000688.15___ENSG00000236119.1	1.47638	-3.32652	2.57118e-07	1.23634e-05
RP11-417J8.3___ENSG00000230880.2	16.3456	-3.3217	1.42081e-07	7.51699e-06
TBX20___ENSG00000164532.10	6.16468	-3.28454	9.81649e-06	0.000264792
AC093590.1___ENSG00000238217.1	5.01066	-3.27234	4.33535e-06	0.00013329
DDC___ENSG00000132437.13	156.913	-3.26816	1.0188e-11	2.00182e-09
HOXD-AS1___ENSG00000224189.2	423.449	-3.25953	6.6468e-11	1.03744e-08
AC113617.1___ENSG00000228358.1	1.62102	-3.25347	0.00127405	0.013158
RP11-506E9.3___ENSG00000261745.1	3.63181	-3.24877	1.20537e-09	1.23432e-07
RP4-784A16.2___ENSG00000228838.1	7.00817	-3.23963	3.80035e-10	4.66996e-08
LINC00261___ENSG00000259974.2	144.49	-3.2283	1.29887e-06	4.94309e-05
RP11-344E13.3___ENSG00000233098.4	585.596	-3.2283	1.237e-18	1.2941e-15
FAM108A9P___ENSG00000260540.2	4.97013	-3.21752	3.65786e-06	0.000114926
RP11-80F22.7___ENSG00000260153.1	1.57458	-3.21606	0.000101336	0.00176452
AC104653.1___ENSG00000228857.2	44.0329	-3.21246	2.37712e-33	2.71902e-29
POU4F1___ENSG00000152192.6	480.978	-3.21231	5.42612e-10	6.24688e-08
RP11-514D23.3___ENSG00000270058.1	1.98788	-3.1967	1.44506e-05	0.000362502
GCM1___ENSG00000137270.10	42.8154	-3.19606	1.03016e-19	1.47687e-16
AL122127.4___ENSG00000266408.1	2.52146	-3.19029	0.000136232	0.00224873
MAGEA9B___ENSG00000123584.7	1.23914	-3.16264	0.00261686	0.0225146
RP11-139K4.4___ENSG00000244199.1	1.0646	-3.15977	1.84643e-07	9.31835e-06
AGGF1P3___ENSG00000241532.1	2.87306	-3.14695	6.944e-07	2.87474e-05
RP11-292E2.4___ENSG00000243012.1	0.972336	-3.14486	9.76626e-07	3.83789e-05
EVX2___ENSG00000174279.4	59.67	-3.12995	1.15029e-05	0.000303307
RP11-746M1.8___ENSG00000263729.1	3.94664	-3.12942	1.96636e-05	0.000461297
GPR144___ENSG00000180264.6	497.93	-3.11727	1.2487e-12	3.07864e-10
HOXA1___ENSG00000105991.7	42.141	-3.11644	6.83283e-11	1.06219e-08
CTB-43E15.4___ENSG00000254211.1	16.6134	-3.11516	2.92753e-15	1.41648e-12
PITX2___ENSG00000164093.11	353.393	-3.10583	8.97932e-08	5.02271e-06
AP001172.3___ENSG00000270139.1	3.60527	-3.10458	6.00917e-12	1.25731e-09
RPL38P4___ENSG00000250562.1	11.8274	-3.08766	4.3082e-05	0.000886558
DMRT2___ENSG00000173253.10	288.501	-3.07765	3.04778e-06	9.83931e-05
RP11-657O9.1___ENSG00000240086.1	39.1117	-3.06981	2.32545e-10	3.12058e-08
LL22NC03-63E9.3___ENSG00000220891.1	6.15671	-3.06657	9.79971e-08	5.42671e-06
Y_RNA___ENSG00000199705.1	1.94988	-3.06436	3.9755e-11	6.77902e-09
RP3-407E4.3___ENSG00000218274.2	1.24158	-3.06249	2.88567e-05	0.000636097
TEX101___ENSG00000131126.14	4.82527	-3.06027	5.74512e-07	2.45184e-05
AC024704.2___ENSG00000244063.1	24.2058	-3.05781	1.4175e-28	7.83837e-25
RP11-272L13.3___ENSG00000269998.1	45.4736	-3.05678	2.18895e-10	2.97298e-08
C3orf22___ENSG00000180697.4	120.457	-3.05506	1.57512e-22	3.3872e-19
FGF19___ENSG00000162344.3	83.132	-3.04852	1.46046e-07	7.70184e-06
KLF14___ENSG00000174595.4	14.4257	-3.04729	2.75176e-10	3.52699e-08
FAM32B___ENSG00000203416.2	6.34871	-3.04248	8.3837e-14	2.79755e-11
GPR15___ENSG00000154165.3	343.151	-3.04131	6.86595e-05	0.00128701
MAB21L2___ENSG00000181541.4	9336.29	-3.04061	3.09386e-07	1.43626e-05
AL135998.1___ENSG00000215306.1	1.63028	-3.03614	7.16064e-09	5.84756e-07
TPSAB1___ENSG00000172236.12	28.1495	-3.02793	1.60283e-07	8.21989e-06
CTD-2314B22.1___ENSG00000258314.2	1.14461	-3.02462	0.00032411	0.00450472
NAA11___ENSG00000156269.4	20.889	-3.01817	3.5213e-07	1.59605e-05
AL022344.4___ENSG00000233515.1	6.28529	-3.01615	0.000603368	0.00733978
PPP1R1B___ENSG00000131771.9	3662.56	-3.01434	1.21316e-15	6.21474e-13
SERPIND1___ENSG00000099937.6	106.173	-3.01277	4.36973e-08	2.72812e-06
LINC00391___ENSG00000238230.1	2.77479	-3.01234	2.99856e-07	1.4001e-05
AP000473.6___ENSG00000237735.2	148.11	-2.99541	5.93795e-08	3.5361e-06
ZNF733P___ENSG00000185037.9	7.15759	-2.99451	0.000389544	0.00522289
RP11-419M24.6___ENSG00000231299.1	5.64533	-2.99339	2.715e-05	0.00060294
RP11-656D10.6___ENSG00000238186.1	10.0996	-2.99329	3.17774e-14	1.14957e-11
DSCR4-IT1___ENSG00000223608.1	8.38679	-2.99067	1.41559e-05	0.000357666
GLYCTK-AS1___ENSG00000242797.2	401.169	-2.98645	5.21873e-23	1.39551e-19
RAD51AP2___ENSG00000214842.5	136.94	-2.98622	1.61871e-17	1.29384e-14
RP11-12K11.2___ENSG00000240033.1	4.11125	-2.98145	1.1285e-05	0.00029817
MAFA___ENSG00000182759.3	40.1333	-2.97469	4.04639e-09	3.60893e-07
AC093802.1___ENSG00000220256.3	1.84535	-2.96348	1.7765e-06	6.35534e-05
CPA3___ENSG00000163751.3	24.8055	-2.95199	9.75261e-11	1.47695e-08
KLHL1___ENSG00000150361.7	145.683	-2.94792	8.22839e-09	6.57579e-07
IGHJ2P___ENSG00000237547.1	106.965	-2.94644	0.00024812	0.00363797
RP11-260A9.4___ENSG00000266736.1	49.2691	-2.93544	0.00036408	0.00492583
NKX2-8___ENSG00000136327.6	3.24148	-2.92845	6.57791e-05	0.00124083
HOXA13___ENSG00000106031.6	35.117	-2.92767	0.000126198	0.00211283
RP11-394A14.2___ENSG00000219926.6	2.5721	-2.9271	9.67207e-05	0.00170176
RNA5SP174___ENSG00000199572.1	2.35083	-2.92072	4.06331e-05	0.000844244
WT1-AS___ENSG00000183242.7	3.39819	-2.91353	6.14732e-05	0.00118003
RP11-67H24.1___ENSG00000261719.1	49.9786	-2.91005	1.38257e-06	5.1857e-05
SOHLH1___ENSG00000165643.6	28.5845	-2.90545	5.15959e-08	3.12058e-06
DSCR10___ENSG00000233316.3	6.5413	-2.90138	1.71849e-05	0.000412585
RP11-1166P10.7___ENSG00000260584.1	58.3151	-2.8985	2.05399e-08	1.43772e-06
RP11-408B11.2___ENSG00000258815.1	15.252	-2.89818	0.000325528	0.00452094
RP11-139K4.1___ENSG00000241098.1	2.16315	-2.8955	6.21217e-07	2.62798e-05
SLC18A1___ENSG00000036565.10	71.0472	-2.89424	1.20261e-10	1.75002e-08
RP11-656D10.5___ENSG00000227278.1	10.2787	-2.8894	2.98192e-12	6.87049e-10
LINC00689___ENSG00000231419.2	205.124	-2.88529	3.32963e-14	1.19336e-11
SERPINB3___ENSG00000057149.10	0.963415	-2.88328	0.00318002	0.0262569
MROH5___ENSG00000226807.2	4.27957	-2.87596	1.90252e-05	0.000448842
LGSN___ENSG00000146166.12	18.8076	-2.87295	4.92799e-11	8.18682e-09
FENDRR___ENSG00000268388.1	86.9554	-2.86615	8.79956e-14	2.88655e-11
HMGB1P20___ENSG00000219163.2	4.26448	-2.86111	7.4434e-14	2.50539e-11
IGHJ3___ENSG00000242887.1	42.9265	-2.85969	0.000191854	0.0029528
GCGR___ENSG00000215644.5	571.546	-2.85865	7.69424e-09	6.23072e-07
HOXA10___ENSG00000253293.3	1451.02	-2.85305	1.50356e-07	7.85558e-06
SIM2___ENSG00000159263.11	399.139	-2.84601	1.48924e-06	5.52158e-05
CNN2P3___ENSG00000235832.2	0.944438	-2.84572	0.000171985	0.00270179
TUFMP1___ENSG00000265646.2	18.7559	-2.84509	2.2259e-06	7.6113e-05
KRT9___ENSG00000171403.5	3.05453	-2.84224	1.8429e-05	0.000437906
IGHD___ENSG00000211898.3	635.235	-2.83501	3.43705e-10	4.27785e-08
AP000697.6___ENSG00000224269.1	1.60506	-2.8316	0.000570929	0.00703528
LINC00982___ENSG00000177133.6	43.3872	-2.82728	5.71606e-09	4.78912e-07
LINC00645___ENSG00000258548.1	56.7781	-2.82563	2.57141e-12	6.07633e-10
HOXA3___ENSG00000105997.18	975.446	-2.82543	2.09345e-07	1.03756e-05
AC005281.1___ENSG00000226690.2	23.5891	-2.81961	9.31737e-11	1.41991e-08
HOXD10___ENSG00000128710.5	127.828	-2.81049	0.00024719	0.00362846
RP11-847H18.2___ENSG00000245482.2	2.63275	-2.81029	1.39086e-06	5.20169e-05
RP11-315F22.1___ENSG00000259889.1	0.533855	-2.80607	0.000433847	0.0056696
CHEK2P2___ENSG00000259156.3	3.67362	-2.80417	0.000222562	0.00333266
RP11-116N8.4___ENSG00000257826.1	1.19989	-2.80186	0.000751343	0.00870488
PDLIM1P3___ENSG00000264172.1	2.01964	-2.79764	0.00457157	0.0344038
RP11-98O2.1___ENSG00000250501.2	40.913	-2.79273	9.56379e-06	0.000258516
ZNF734P___ENSG00000197990.6	5.54851	-2.78764	0.00126759	0.0131194
MIR135A1___ENSG00000207926.1	5.57724	-2.78605	1.30339e-08	9.75854e-07
RP11-1084J3.1___ENSG00000250914.1	1.81547	-2.78541	7.52104e-06	0.00021096
RP11-489E7.1___ENSG00000253604.1	0.706949	-2.78224	9.43073e-06	0.000255455
ARX___ENSG00000004848.6	9.70069	-2.77726	1.61134e-05	0.000394507
OR11H12___ENSG00000257115.1	0.920879	-2.77719	4.44635e-05	0.000907749
AC060834.3___ENSG00000234710.1	80.2142	-2.772	0.00169415	0.0163861
RP11-136K7.2___ENSG00000250387.2	1.95135	-2.74754	0.000171473	0.00269702
5S_rRNA___ENSG00000261122.2	0.931189	-2.74605	0.00100505	0.0109773
IGHJ5___ENSG00000242472.1	7.62287	-2.74349	0.000105922	0.00182874
TDO2___ENSG00000151790.4	16.7524	-2.74049	5.47387e-09	4.63638e-07
AL122127.3___ENSG00000265714.1	2.80575	-2.74038	0.000571066	0.00703528
RP11-863P13.4___ENSG00000205037.2	28.3115	-2.73624	1.87662e-10	2.59429e-08
HOXA5___ENSG00000106004.4	1163.75	-2.72507	1.39756e-07	7.44107e-06
RP11-730N24.1___ENSG00000248908.1	1.83132	-2.71971	4.36419e-05	0.000894752
RP11-572M11.1___ENSG00000241219.1	1.06352	-2.71476	0.000137949	0.00227079
BMS1P9___ENSG00000198312.4	1.59002	-2.71465	1.95054e-06	6.88255e-05
LINC00366___ENSG00000229437.1	0.667158	-2.70565	0.00540834	0.0388863
IGHJ1___ENSG00000211905.1	1.14627	-2.70526	0.00587587	0.0413458
RP11-490G2.2___ENSG00000259946.1	82.4652	-2.70463	5.8341e-10	6.56472e-08
LINC00577___ENSG00000203809.5	64.223	-2.70408	1.05921e-10	1.583e-08
RP11-324L17.1___ENSG00000272551.1	6.60405	-2.70182	0.000129144	0.00215192
ALPI___ENSG00000163295.4	2.1969	-2.69877	0.000846762	0.00957256
MUC5AC___ENSG00000215182.6	8.80326	-2.69036	4.04815e-05	0.000841546
ANKRD20A17P___ENSG00000251056.1	1.0554	-2.68955	0.00129985	0.013356
snoU13___ENSG00000238691.1	0.976788	-2.68801	0.000183882	0.0028505
SALL4P7___ENSG00000258692.2	68.8634	-2.68442	1.3861e-06	5.18888e-05
NKX2-5___ENSG00000183072.9	128.685	-2.68134	1.36515e-05	0.000347417
RP11-267M23.7___ENSG00000254283.1	1.79958	-2.68119	1.48861e-08	1.09546e-06
RP4-806M20.5___ENSG00000270279.1	0.856619	-2.67686	0.000107698	0.00185279
HOXA-AS3___ENSG00000254369.2	33.0107	-2.66577	2.30691e-06	7.86055e-05
MIR137HG___ENSG00000225206.4	178.595	-2.66521	9.5242e-10	1.00243e-07
IGHJ4___ENSG00000240041.1	6.08217	-2.66313	0.000561949	0.00694949
ZBTB20-AS1___ENSG00000241560.1	2.77959	-2.66121	4.76359e-05	0.000965893
ARHGAP40___ENSG00000124143.6	9.48317	-2.65917	7.61474e-13	2.00511e-10
BPIFB4___ENSG00000186191.7	11.1389	-2.65834	0.000279118	0.00400596
CTC-281F24.1___ENSG00000261996.1	48.9066	-2.65742	7.25412e-09	5.91142e-07
RP11-489G11.3___ENSG00000261646.1	3.11739	-2.65662	0.000314184	0.00439994
REG1A___ENSG00000115386.5	15.252	-2.65585	0.00318668	0.0262782
RP1-76B20.11___ENSG00000232396.2	19.6872	-2.65251	3.27093e-10	4.12415e-08
RP11-466F5.6___ENSG00000215838.4	39.6121	-2.64949	7.29919e-28	3.53171e-24
SOD1P1___ENSG00000219074.1	2.9095	-2.63409	2.50572e-07	1.20726e-05
CRABP1___ENSG00000166426.7	1073.37	-2.63285	2.81809e-08	1.86466e-06
POU4F2___ENSG00000151615.3	844.583	-2.63239	3.0068e-10	3.82853e-08
HOXC-AS5___ENSG00000249641.2	31.7175	-2.63082	0.00217885	0.0197746
snoU13___ENSG00000239077.1	0.900732	-2.62829	2.24423e-07	1.09822e-05
RP11-14K3.4___ENSG00000261046.1	5.35292	-2.62795	0.00550977	0.0394312
HOXB8___ENSG00000120068.5	59.6462	-2.62731	0.000931642	0.0103412
CBLN2___ENSG00000141668.5	920.145	-2.60494	8.7114e-11	1.33281e-08
TMPRSS15___ENSG00000154646.4	4.69495	-2.60006	0.000101655	0.00176769
IGHJ3P___ENSG00000237111.1	5.28787	-2.59344	0.000446498	0.00579384
AC018865.8___ENSG00000180178.6	1242.28	-2.59301	1.67777e-06	6.0808e-05
RP5-1185K9.1___ENSG00000238034.1	2.52891	-2.59012	0.000741727	0.00862185
RP11-387A1.5___ENSG00000272729.1	6.11264	-2.58958	0.000128018	0.002135
hsa-mir-4537___ENSG00000264781.1	3.17129	-2.581	0.00107186	0.0115318
OR11H13P___ENSG00000196143.4	4.37975	-2.57323	5.93653e-06	0.000171579
HOXB2___ENSG00000173917.9	445.743	-2.57199	4.94725e-09	4.29368e-07
LA16c-60G3.6___ENSG00000237299.1	0.529572	-2.57155	0.000979632	0.0107455
RP11-100M12.1___ENSG00000258970.1	0.578078	-2.56935	0.00561772	0.0400757
HOXA6___ENSG00000106006.6	277.141	-2.56504	6.47377e-06	0.00018439
CYCSP25___ENSG00000255370.1	1.40831	-2.55604	2.8712e-06	9.35509e-05
PTPRVP___ENSG00000243323.1	117.651	-2.55361	1.13741e-25	4.40267e-22
CTC-378H22.2___ENSG00000259436.1	386.034	-2.54824	3.86394e-12	8.59571e-10
CNGB1___ENSG00000070729.9	1123.43	-2.54675	2.91597e-07	1.37146e-05
RP11-646J21.5___ENSG00000254508.1	1.25297	-2.54585	1.72407e-06	6.20215e-05
HTR6___ENSG00000158748.3	19.5628	-2.54535	3.15378e-08	2.06559e-06
RP11-185N2.1___ENSG00000257611.1	2.62293	-2.54475	2.78709e-08	1.84731e-06
AC017048.4___ENSG00000224577.1	12.6025	-2.54136	2.22705e-05	0.000510994
FOXI1___ENSG00000168269.7	5.36086	-2.54022	3.72549e-05	0.000785842
RP11-475A13.1___ENSG00000259737.2	386.141	-2.53803	1.57955e-05	0.000388691
RP11-760D2.11___ENSG00000261275.1	85.5063	-2.52902	0.0016909	0.0163629
CYP4F34P___ENSG00000244155.1	8.20118	-2.52008	0.000165512	0.0026289
RP11-328N19.1___ENSG00000251350.1	15.2118	-2.51754	0.000125396	0.00210305
RPL23AP77___ENSG00000267301.1	2.91086	-2.51641	0.000363169	0.00492039
MED15P5___ENSG00000236595.1	7.19511	-2.5068	1.31507e-05	0.000336442
IGHJ6___ENSG00000211900.2	7.47274	-2.50454	0.000350636	0.00478407
C14orf39___ENSG00000179008.4	467.092	-2.49844	1.32815e-10	1.89704e-08
MAGEA3___ENSG00000221867.4	141.213	-2.49721	0.0044611	0.0337926
IGF2BP1___ENSG00000159217.5	107.806	-2.49662	0.000606896	0.00737138
LARS2-AS1___ENSG00000232455.2	0.750227	-2.49306	0.000532129	0.00664655
PRRX2___ENSG00000167157.9	13.2271	-2.49121	1.42152e-07	7.51699e-06
AC073940.1___ENSG00000203578.1	0.635554	-2.49112	5.58823e-05	0.0010969
IGHM___ENSG00000211899.3	2407	-2.49015	2.77307e-08	1.84433e-06
RP11-410N8.4___ENSG00000204393.3	4.02548	-2.49	6.34734e-08	3.73961e-06
PAX5___ENSG00000196092.8	2222.9	-2.48713	5.79928e-11	9.40256e-09
OBP2A___ENSG00000122136.9	5.30612	-2.4852	1.50892e-05	0.000374593
PRSS33___ENSG00000103355.8	33.2619	-2.48211	6.34631e-05	0.001203
CTD-2319I12.3___ENSG00000267295.1	4.3802	-2.47545	2.38196e-07	1.1554e-05
DBX1___ENSG00000109851.5	420.866	-2.47502	2.04572e-07	1.01781e-05
BHLHE23___ENSG00000125533.4	7.59718	-2.47492	9.06282e-05	0.00161661
NRAP___ENSG00000197893.9	14.7376	-2.47251	6.35605e-07	2.67133e-05
MS4A2___ENSG00000149534.4	1.17657	-2.45532	0.00063017	0.00758242
C3orf79___ENSG00000237787.2	1.07791	-2.45041	0.000256513	0.00374259
PNMT___ENSG00000141744.3	338.788	-2.4502	1.22988e-09	1.2561e-07
MKNK1-AS1___ENSG00000269956.1	46.0254	-2.44912	2.72455e-06	8.9908e-05
RNY1P5___ENSG00000206617.1	1.17272	-2.4487	0.000132654	0.00220188
RP11-45K10.2___ENSG00000253894.1	1.06987	-2.44833	0.000319447	0.00445271
CHRNA4___ENSG00000101204.11	1289.96	-2.44771	2.91366e-16	1.84888e-13
RP11-23E10.4___ENSG00000261405.2	0.862645	-2.44672	0.000432998	0.00566232
C5orf17___ENSG00000248874.1	8.12315	-2.4409	0.000908086	0.0101181
RP11-1166P10.6___ENSG00000261727.2	31.6636	-2.43363	0.000279686	0.00401115
ARHGAP19-SLIT1___ENSG00000269891.1	15.4581	-2.43234	2.66379e-08	1.77776e-06
KCNQ1DN___ENSG00000237941.2	5.83059	-2.43203	5.01712e-06	0.000150079
RPS10P27___ENSG00000267752.1	1.36985	-2.42725	0.00012436	0.00208747
GBX1___ENSG00000164900.4	5.60496	-2.42612	4.38427e-05	0.000896494
RPS17L___ENSG00000182774.6	0.85186	-2.42402	0.00713244	0.0476827
DMRT3___ENSG00000064218.4	2.77431	-2.41923	0.00367209	0.0291568
AP000696.2___ENSG00000231324.1	6.87796	-2.41919	0.000234583	0.00348169
RP11-598D12.4___ENSG00000198555.7	32.9075	-2.41228	6.09588e-05	0.00117334
PAX7___ENSG00000009709.7	80.5242	-2.41033	1.9051e-05	0.000449103
WI2-85898F10.1___ENSG00000235091.1	4.82223	-2.40712	1.66396e-05	0.000403562
RP11-332E3.2___ENSG00000223458.1	69.2052	-2.40204	2.21922e-07	1.08874e-05
ECEL1___ENSG00000171551.7	515.055	-2.39979	3.7402e-07	1.6854e-05
AP001048.4___ENSG00000223975.1	0.981708	-2.39901	0.000475142	0.00607191
TBC1D21___ENSG00000167139.4	3.21745	-2.3957	3.24238e-05	0.000700759
RP4-676L2.1___ENSG00000260253.1	6.42852	-2.39439	2.96386e-08	1.95111e-06
MMP1___ENSG00000196611.4	8.91849	-2.39361	9.36648e-05	0.00165872
CRIP1___ENSG00000257341.1	0.906411	-2.39236	3.65686e-05	0.000773869
RP11-313D6.3___ENSG00000232470.1	1.8339	-2.39159	7.28879e-05	0.00135381
C14orf144___ENSG00000228032.1	68.682	-2.38886	8.03744e-10	8.66611e-08
KIRREL3-AS3___ENSG00000218109.3	6.19574	-2.38845	7.92963e-06	0.00022082
CTD-2332E11.2___ENSG00000268560.1	9.3912	-2.38708	6.45127e-05	0.0012211
RP11-76N22.2___ENSG00000237505.2	11.274	-2.38309	1.08306e-15	5.69286e-13
MAGEA6___ENSG00000197172.6	113.749	-2.38305	0.00349891	0.0282217
MIR4520A___ENSG00000264468.1	4.13133	-2.38218	0.00058711	0.00717583
ZNF676___ENSG00000196109.6	74.3757	-2.38152	1.00999e-05	0.000271491
RMST___ENSG00000255794.2	2192.83	-2.37869	5.17701e-11	8.56374e-09
CTB-33O18.3___ENSG00000253955.1	4.79136	-2.37164	1.07171e-05	0.000285112
POPDC3___ENSG00000132429.5	215.137	-2.37032	9.08298e-09	7.18986e-07
RAB27B___ENSG00000041353.5	74.7773	-2.36622	2.68612e-09	2.51753e-07
COX6B1P4___ENSG00000253813.1	1.90157	-2.36369	0.00066725	0.00791489
CTC-492K19.4___ENSG00000268366.1	4.97512	-2.36175	3.93127e-10	4.78527e-08
SNX18P15___ENSG00000225015.1	0.838173	-2.36091	0.00181719	0.0172022
AC016885.1___ENSG00000268080.1	1.3301	-2.35334	0.000990702	0.010842
RP11-80F22.15___ENSG00000260857.2	12.4593	-2.35311	0.000517158	0.00648676
TNRC18P2___ENSG00000223566.1	150.543	-2.34888	4.84551e-06	0.000146834
LINC00682___ENSG00000245870.2	3.99445	-2.34606	0.000495438	0.00627945
EEF1B2P4___ENSG00000257119.1	2.36982	-2.34378	8.87303e-08	4.99211e-06
CAPN13___ENSG00000162949.12	99.2236	-2.3362	7.09436e-07	2.92448e-05
NTSR1___ENSG00000101188.4	140.232	-2.33428	9.27852e-07	3.66857e-05
RP11-495P10.7___ENSG00000244252.1	2.07936	-2.33366	5.8234e-06	0.000169037
NAALADL2-AS2___ENSG00000226779.1	8.45365	-2.3301	0.00699193	0.0470276
PCAT4___ENSG00000251321.1	49.7546	-2.32852	9.85456e-07	3.86474e-05
PHOX2B___ENSG00000109132.5	5.44248	-2.32752	0.00490704	0.0361656
MMP9___ENSG00000100985.7	288.719	-2.3205	3.53526e-08	2.26937e-06
HOXC-AS2___ENSG00000250133.2	69.8958	-2.31741	0.00155543	0.0153819
RP5-1096J16.1___ENSG00000243810.1	53.9579	-2.30889	2.82136e-06	9.22376e-05
LINC00440___ENSG00000234660.1	2.01715	-2.30208	0.000566245	0.00699368
MMEL1___ENSG00000142606.11	78.1535	-2.30192	7.53399e-11	1.1665e-08
RP1-170O19.21___ENSG00000270182.1	2.90414	-2.30103	0.000148935	0.00241213
PRAME___ENSG00000185686.13	5417.54	-2.29891	7.04843e-07	2.91175e-05
AC092198.1___ENSG00000223486.1	114.665	-2.29782	3.94095e-13	1.12166e-10
RP4-686C3.7___ENSG00000228293.1	2.13435	-2.29624	1.4136e-07	7.50149e-06
AC006445.8___ENSG00000246095.2	45.0221	-2.29399	1.90016e-06	6.72932e-05
AC008686.1___ENSG00000214109.3	1.73822	-2.29263	3.86273e-06	0.000120095
ATXN8OS___ENSG00000230223.2	13.337	-2.29148	2.84416e-05	0.000627303
RP11-159D12.10___ENSG00000266290.1	3.89417	-2.28683	5.90306e-11	9.52065e-09
AC026471.6___ENSG00000260740.2	18.1832	-2.28023	1.02017e-20	1.7169e-17
DSG1___ENSG00000134760.5	3.62471	-2.27622	1.54581e-05	0.000381845
HOXA9___ENSG00000078399.11	1546.09	-2.27482	1.77653e-05	0.000424482
AC113208.1___ENSG00000264950.1	1.12565	-2.27373	1.01358e-06	3.96298e-05
RP11-129J12.2___ENSG00000257582.1	2.26819	-2.26825	0.00377679	0.029829
GNGT1___ENSG00000127928.8	571.13	-2.26783	0.000298003	0.00420911
CXXC11___ENSG00000188011.5	704.774	-2.2654	1.40776e-07	7.48508e-06
XXyac-YM21GA2.7___ENSG00000214888.2	17.3036	-2.26497	4.79518e-07	2.10922e-05
RP11-375A5.1___ENSG00000233099.1	0.718279	-2.26346	0.00133617	0.0136501
HMCN2___ENSG00000148357.12	367.715	-2.26196	1.5483e-10	2.18728e-08
KRT83___ENSG00000170523.3	48.5579	-2.25986	0.000884003	0.00992401
VAX1___ENSG00000148704.8	119.702	-2.25941	0.000113092	0.0019276
AQP7P1___ENSG00000186466.4	18.7495	-2.25579	5.43866e-10	6.24688e-08
HES5___ENSG00000197921.5	152.354	-2.25448	9.80194e-09	7.64946e-07
RP11-410N8.1___ENSG00000228156.1	6.06383	-2.25319	3.38457e-07	1.54311e-05
MYO1H___ENSG00000174527.5	167.699	-2.25318	3.04189e-13	9.12755e-11
CHRNA9___ENSG00000174343.5	10.6472	-2.2517	3.69817e-07	1.6684e-05
CTC-523E23.4___ENSG00000267767.2	52.4678	-2.2499	3.37814e-06	0.000107534
C14orf180___ENSG00000184601.6	112.641	-2.24755	2.52086e-05	0.000566651
NPY___ENSG00000122585.3	17.4799	-2.2469	3.17173e-05	0.000686256
RP11-138M12.1___ENSG00000228704.1	0.943245	-2.24411	8.60112e-05	0.00154852
ZNF479___ENSG00000185177.8	1.60644	-2.24158	0.00224512	0.0201802
TPSD1___ENSG00000095917.9	6.49748	-2.2401	0.000367914	0.00497597
HOXB-AS3___ENSG00000233101.6	7.07058	-2.23995	8.64279e-05	0.00155313
RP11-536I6.2___ENSG00000255021.1	38.2953	-2.23961	1.30352e-06	4.94933e-05
SLC22A12___ENSG00000197891.7	1.72843	-2.23855	0.00759555	0.049942
AC092159.2___ENSG00000233296.1	14.3375	-2.23531	5.74779e-11	9.38757e-09
CLIC3___ENSG00000169583.12	95.2229	-2.2329	2.30819e-10	3.11309e-08
TBATA___ENSG00000166220.8	1.65548	-2.23029	0.000123574	0.00207698
RP11-1D12.2___ENSG00000254006.1	4.66785	-2.22993	2.85624e-06	9.31419e-05
CTD-3145H4.1___ENSG00000254076.1	1.80912	-2.22839	5.5578e-05	0.00109399
VN1R85P___ENSG00000269345.1	20.6446	-2.22559	0.000280713	0.00401992
TTLL10___ENSG00000162571.9	26.0171	-2.22367	6.43268e-06	0.00018349
ATP6V0D2___ENSG00000147614.3	57.1493	-2.22317	4.56858e-06	0.000139685
AP000282.2___ENSG00000227757.1	17.116	-2.22255	1.34924e-06	5.09031e-05
AC012506.2___ENSG00000233714.1	0.779567	-2.22153	0.000532783	0.00665042
RN7SL585P___ENSG00000242037.2	1.18519	-2.22023	0.000822517	0.00934487
Y_RNA___ENSG00000202105.1	2.38174	-2.21617	1.17125e-10	1.72383e-08
RP11-24J23.2___ENSG00000223949.2	1.94924	-2.20942	0.000820908	0.00933775
CTD-3025N20.2___ENSG00000254081.1	167.827	-2.2071	3.84492e-10	4.69493e-08
AF064860.7___ENSG00000231713.2	5.0584	-2.20486	5.92769e-07	2.51865e-05
ABCB11___ENSG00000073734.8	1.56015	-2.20428	0.00157239	0.0154931
RP11-260M19.2___ENSG00000258913.1	48.7577	-2.19884	1.3862e-08	1.02791e-06
KRT14___ENSG00000186847.5	947.655	-2.19821	0.000895545	0.0100216
GAPDHP21___ENSG00000236993.2	2.6257	-2.19651	0.00256448	0.0222072
CRH___ENSG00000147571.3	13.9871	-2.19631	0.00182282	0.0172513
snoU109___ENSG00000239197.1	11.213	-2.1934	7.9091e-08	4.52209e-06
C6orf222___ENSG00000189325.6	1.52215	-2.19189	8.0688e-05	0.00146977
RP13-379L11.1___ENSG00000225708.2	5.36433	-2.19041	0.000489761	0.00621971
LINC00958___ENSG00000251381.2	12.4335	-2.19035	1.18132e-05	0.000309592
NOX3___ENSG00000074771.3	7.15708	-2.18564	3.08654e-06	9.93132e-05
RP11-85O21.4___ENSG00000231227.1	48.4465	-2.18481	4.65162e-10	5.49833e-08
FGB___ENSG00000171564.7	4.09637	-2.18438	0.000138611	0.00227926
ALOX12P2___ENSG00000262943.3	21.8376	-2.18365	2.92323e-06	9.49817e-05
SLC6A10P___ENSG00000214617.5	189.93	-2.18247	1.07591e-05	0.000285835
PAX2___ENSG00000075891.17	91.8594	-2.18186	4.8842e-06	0.000147471
RP13-685P2.7___ENSG00000270773.1	45.4951	-2.17919	6.65337e-18	5.85315e-15
ERVWE2___ENSG00000233887.1	8.31375	-2.17796	1.24571e-05	0.000322105
TPPP3___ENSG00000159713.6	2680.43	-2.17651	9.33632e-12	1.85775e-09
RP5-871G17.5___ENSG00000232780.1	1.20303	-2.17299	1.90829e-05	0.000449581
AL591069.1___ENSG00000256731.1	2.90404	-2.17018	0.000164664	0.00262189
T___ENSG00000164458.5	8.43258	-2.17002	0.000925099	0.0102722
WNK4___ENSG00000126562.12	364.283	-2.16957	2.44372e-09	2.31842e-07
ERVW-1___ENSG00000242950.2	11.0667	-2.16845	2.03783e-06	7.11275e-05
BIK___ENSG00000100290.2	7.32059	-2.16817	5.58762e-08	3.33774e-06
RP11-404O13.1___ENSG00000231666.1	1.82302	-2.16652	5.21769e-06	0.000154654
CPZ___ENSG00000109625.14	84.7033	-2.16476	1.37317e-06	5.16545e-05
TACR1___ENSG00000115353.6	50.2445	-2.15935	1.65456e-07	8.44918e-06
AC125634.1___ENSG00000223602.2	13.5946	-2.15752	1.31765e-11	2.53749e-09
KNCN___ENSG00000162456.5	3.36711	-2.15626	0.000257644	0.00375061
TBX5-AS1___ENSG00000255399.2	58.6938	-2.15621	0.000212286	0.0032199
RP11-646E18.2___ENSG00000238837.3	0.714912	-2.15471	0.00621199	0.0429996
RP11-292E2.2___ENSG00000241912.1	1.84377	-2.14322	2.17549e-05	0.000500945
TNRC18P3___ENSG00000189166.6	68.2819	-2.14206	5.48178e-08	3.28975e-06
RP11-640N11.2___ENSG00000250493.2	387.138	-2.14172	5.49694e-05	0.00108338
LINC00303___ENSG00000176754.8	1.42404	-2.14135	3.03358e-05	0.000663037
RP1-153P14.3___ENSG00000229559.2	18.0058	-2.13744	1.3128e-07	7.06756e-06
RP11-351J23.2___ENSG00000272549.1	144.452	-2.13378	2.49846e-09	2.35879e-07
PCP4___ENSG00000183036.6	1025.49	-2.13324	3.1593e-08	2.06571e-06
DNAH2___ENSG00000183914.10	1705.8	-2.13308	1.84091e-11	3.36123e-09
DCST1___ENSG00000163357.6	9.01646	-2.12787	6.24511e-07	2.63616e-05
NEUROG2___ENSG00000178403.3	392.38	-2.12631	2.34013e-06	7.9388e-05
RP11-572P18.2___ENSG00000234522.1	1.07396	-2.124	0.00158522	0.0155817
EVX1___ENSG00000106038.8	24.0409	-2.12251	0.00223826	0.0201298
NALCN-AS1___ENSG00000233009.1	40.4235	-2.11589	5.74247e-07	2.45184e-05
DCDC1___ENSG00000170959.10	1294.61	-2.1153	1.91585e-09	1.8822e-07
TM4SF5___ENSG00000142484.5	1.97422	-2.11445	1.44506e-05	0.000362502
RP11-297J22.1___ENSG00000271709.1	11.5236	-2.1138	1.59596e-07	8.21208e-06
MYO15A___ENSG00000091536.12	537.112	-2.10727	3.7984e-16	2.29525e-13
SPATA31C1___ENSG00000230246.3	1.38126	-2.10604	0.00126937	0.0131306
AC145123.2___ENSG00000253753.1	1.99332	-2.10513	0.00044051	0.00573189
RP11-351J23.1___ENSG00000203688.4	523.84	-2.10499	1.83541e-07	9.28694e-06
HOXA4___ENSG00000197576.9	199.807	-2.09918	0.000235321	0.00348997
GPR78___ENSG00000155269.7	112.906	-2.09814	1.23851e-06	4.74656e-05
ANKRD20A9P___ENSG00000206192.7	6.01972	-2.09522	0.00120008	0.0125579
SKAP2___ENSG00000005020.8	672.495	-2.09127	2.49461e-11	4.40936e-09
SCGB1D2___ENSG00000124935.3	35.9866	-2.08754	7.95886e-07	3.20986e-05
AQP7P2___ENSG00000181997.8	1.82469	-2.08459	0.000100215	0.0017505
PHOX2A___ENSG00000165462.5	11.1055	-2.08406	0.000100417	0.00175167
GRIP2___ENSG00000144596.7	2303.71	-2.08229	1.80401e-11	3.30946e-09
RP3-355L5.4___ENSG00000231628.1	9.34392	-2.08192	1.66704e-05	0.000404056
ZAR1___ENSG00000182223.7	25.776	-2.08166	3.45637e-10	4.28812e-08
LINC00319___ENSG00000188660.3	4.5449	-2.08159	0.000240615	0.0035535
ZNF723___ENSG00000268696.1	13.6155	-2.08006	0.00174375	0.0167113
MIRLET7DHG___ENSG00000230262.2	5.4696	-2.07844	1.15857e-05	0.000305281
RP1-209A6.1___ENSG00000233358.2	12.6523	-2.07767	0.00129466	0.0133104
RP11-148K1.10___ENSG00000243433.1	5.44371	-2.072	4.36253e-06	0.00013402
PLCB2-AS1___ENSG00000259307.1	0.925391	-2.07097	0.000116996	0.00198365
GAD1___ENSG00000128683.9	4193.62	-2.06654	5.35884e-05	0.00106043
MIR135A2___ENSG00000207586.1	102.559	-2.06627	1.94774e-06	6.87892e-05
RP11-19N8.3___ENSG00000260900.1	2.95165	-2.06623	0.00135923	0.0138092
RP11-105C19.2___ENSG00000260973.1	8.42327	-2.06407	0.000222197	0.00333235
RP11-259K15.2___ENSG00000258844.1	31.4657	-2.06303	8.47251e-08	4.79465e-06
AC011516.2___ENSG00000268038.1	1.21037	-2.06154	0.00389035	0.0304402
RNU5E-8P___ENSG00000200372.1	40.7072	-2.06029	1.40725e-06	5.24776e-05
DIO3___ENSG00000197406.6	47.5116	-2.05997	1.50605e-06	5.56792e-05
FRMD1___ENSG00000153303.12	6.6519	-2.0578	0.00099386	0.0108704
GEMIN8P3___ENSG00000223772.1	0.7643	-2.05646	0.00701858	0.0471986
RN7SL583P___ENSG00000239504.2	2.36518	-2.0562	4.84911e-06	0.000146834
SLC17A3___ENSG00000124564.13	2.26845	-2.05304	0.000282824	0.00404417
SCN9A___ENSG00000169432.10	394.664	-2.05224	6.62098e-10	7.32242e-08
RP5-1027O11.1___ENSG00000224235.1	0.754818	-2.05047	0.0021153	0.019343
RP11-459E5.1___ENSG00000253125.1	1.46574	-2.04963	0.00100787	0.011005
B3GALT5___ENSG00000183778.13	167.808	-2.04538	2.02398e-10	2.76834e-08
EN1___ENSG00000163064.6	556.684	-2.04507	9.29364e-06	0.000252094
AC104801.1___ENSG00000236651.1	1.01039	-2.04457	0.00387843	0.0303817
RP11-399F4.2___ENSG00000269788.1	0.948303	-2.04118	0.00358185	0.0287069
AC009110.1___ENSG00000231589.1	1.1507	-2.04116	0.00592701	0.0415961
EDAR___ENSG00000135960.5	20.1196	-2.04029	1.68953e-06	6.10628e-05
EMX2OS___ENSG00000229847.4	498.018	-2.03929	2.70571e-05	0.000601219
TMEM105___ENSG00000185332.2	23.588	-2.03884	5.33185e-10	6.16076e-08
NUTM2F___ENSG00000130950.9	15.6568	-2.03767	0.00373174	0.0295455
ANKRD63___ENSG00000230778.1	59.3519	-2.03749	3.01107e-08	1.97882e-06
CDKN2A___ENSG00000147889.12	464.986	-2.03438	1.7332e-11	3.23543e-09
FXYD3___ENSG00000089356.12	51.4261	-2.03305	4.92863e-07	2.15812e-05
AC017048.3___ENSG00000163364.5	87.5641	-2.03296	2.6835e-05	0.000598691
AP001324.1___ENSG00000185162.2	2.09096	-2.03138	5.00208e-05	0.00100373
MYCBPAP___ENSG00000136449.9	466.546	-2.03124	1.17418e-18	1.2625e-15
FEV___ENSG00000163497.2	813.454	-2.02874	2.63442e-07	1.26204e-05
RP11-495P10.8___ENSG00000231196.3	3.94188	-2.02791	5.91334e-06	0.000171071
SLC13A5___ENSG00000141485.11	137.265	-2.02364	1.36961e-06	5.15708e-05
LINC00609___ENSG00000257585.1	10.5086	-2.02314	1.67563e-06	6.08033e-05
SLC5A10___ENSG00000154025.11	8.3822	-2.0216	9.92668e-05	0.00173786
DYTN___ENSG00000232125.2	1.70472	-2.02086	6.6695e-05	0.00125444
CHRDL2___ENSG00000054938.11	114.933	-2.02075	1.19485e-09	1.2268e-07
ISL2___ENSG00000159556.5	180.756	-2.01454	2.75474e-05	0.000610055
TNP1___ENSG00000118245.2	2.06424	-2.01427	0.00452523	0.0341647
FABP6___ENSG00000170231.11	127.379	-2.01415	4.08652e-06	0.000126343
CST1___ENSG00000170373.4	9.88959	-2.01341	0.00141757	0.0142894
CTC-425F1.2___ENSG00000266975.1	33.6541	-2.01175	2.01186e-08	1.41334e-06
SPIB___ENSG00000269404.2	11.8668	-2.00781	9.30236e-10	9.89219e-08
CTB-35F21.2___ENSG00000249131.1	6.59355	-2.00278	2.52947e-10	3.29666e-08
LMLN-AS1___ENSG00000232832.1	6.09705	-2.00197	0.000707852	0.00829284
RP11-116N8.1___ENSG00000258342.1	4.81069	-2.0013	2.32439e-06	7.90619e-05
LBX1-AS1___ENSG00000227128.3	348.602	-2.00125	0.000566793	0.00699822
LCN2___ENSG00000148346.7	9.74149	-1.99904	3.10738e-05	0.000675353
RIMS1___ENSG00000079841.14	2228.17	2.00101	7.58351e-12	1.53687e-09
SPTB___ENSG00000070182.13	2582.64	2.00765	8.57448e-14	2.83676e-11
IGHV3-23___ENSG00000211949.2	14.1093	2.01269	0.00029998	0.0042301
RP3-414A15.11___ENSG00000258443.1	2.84846	2.01294	1.02208e-07	5.64374e-06
NLRP2___ENSG00000022556.11	77.5708	2.01409	1.87673e-05	0.000444036
ACTL7B___ENSG00000148156.6	2.20539	2.02151	2.63516e-11	4.63645e-09
RP11-1085N6.5___ENSG00000258776.1	316.399	2.02607	1.53121e-07	7.95574e-06
RP11-122F24.1___ENSG00000250974.1	3.64251	2.02879	0.000628379	0.00757499
RP3-462D8.2___ENSG00000233577.2	2.50162	2.03125	0.00720767	0.048061
RP11-894P9.2___ENSG00000258851.1	2.38	2.03134	2.48911e-07	1.20135e-05
IGHV4-39___ENSG00000211959.2	11.8727	2.03146	0.000771826	0.00888633
IGLV2-8___ENSG00000211671.2	4.96142	2.0341	0.00179001	0.0170324
RP11-678G14.3___ENSG00000268555.1	48.8214	2.03556	2.08183e-06	7.22074e-05
IQCJ___ENSG00000214216.6	2.37779	2.03772	1.54564e-06	5.68122e-05
TCEAL6___ENSG00000204071.5	395.972	2.04121	2.35151e-08	1.60533e-06
HIST1H4F___ENSG00000198327.3	2.46502	2.04183	0.000170444	0.0026852
GCNT1P2___ENSG00000249206.2	2.24497	2.04544	0.0025358	0.0220278
PANX2___ENSG00000073150.9	905.726	2.04828	1.55321e-13	4.96874e-11
TNR___ENSG00000116147.12	2549.94	2.05703	1.51305e-08	1.10504e-06
CTD-2154H6.1___ENSG00000250567.1	18.3841	2.05817	0.00105182	0.0113694
TENM1___ENSG00000009694.9	4251.87	2.06064	1.02502e-13	3.33416e-11
RN7SL270P___ENSG00000263650.1	0.728383	2.07305	0.000435469	0.00568695
POU3F4___ENSG00000196767.4	29.2857	2.0772	5.36315e-05	0.00106043
RP11-293B20.2___ENSG00000259882.1	7.60363	2.07882	0.000218299	0.00328535
MAPRE1P3___ENSG00000233204.1	2.54588	2.08208	6.24356e-06	0.000178886
KNDC1___ENSG00000171798.13	1265.46	2.08815	4.20733e-06	0.000129767
CASP16___ENSG00000228146.2	9.28636	2.08874	9.94985e-10	1.04348e-07
RP11-70P17.1___ENSG00000225643.1	23.3379	2.09525	7.57585e-13	2.00511e-10
AC010984.3___ENSG00000230646.1	3.20703	2.10218	3.22406e-05	0.00069719
RP11-320P7.2___ENSG00000257139.1	13.4054	2.10405	4.74759e-08	2.89401e-06
IGHV4-4___ENSG00000211936.2	2.58366	2.10729	0.00601593	0.0419954
SLC5A5___ENSG00000105641.3	62.2184	2.10986	2.15293e-07	1.06295e-05
RP11-326L17.1___ENSG00000260685.1	7.7298	2.11031	7.11493e-06	0.000200732
SYT12___ENSG00000173227.9	917.548	2.11643	1.57064e-10	2.20277e-08
RP11-38J22.3___ENSG00000226780.1	2.2051	2.11862	0.000178895	0.00278996
CLDN9___ENSG00000213937.3	238.57	2.11938	1.15222e-10	1.70229e-08
AC099545.1___ENSG00000252662.1	2.45997	2.12051	1.22848e-05	0.000318462
SLITRK4___ENSG00000179542.11	740.68	2.12352	3.81742e-08	2.43434e-06
OPRM1___ENSG00000112038.13	83.5442	2.12468	8.7173e-06	0.000238972
ARHGAP22-IT1___ENSG00000248682.1	0.660785	2.12506	0.00380288	0.0299617
LAD1___ENSG00000159166.9	8.76813	2.12942	3.27873e-07	1.50728e-05
CRYM___ENSG00000103316.6	624.398	2.13692	2.33819e-07	1.13702e-05
CACNA1I___ENSG00000100346.13	842.446	2.1395	3.41938e-10	4.26959e-08
AC004461.4___ENSG00000237347.2	7.97037	2.14153	2.16808e-08	1.50668e-06
CTC-327F10.5___ENSG00000248362.1	7.44618	2.1421	0.00366588	0.0291314
IL16___ENSG00000172349.12	1559.29	2.14707	4.77492e-15	2.12445e-12
MTND4P9___ENSG00000250050.1	33.79	2.14844	2.051e-08	1.43772e-06
TUBA4B___ENSG00000243910.3	11.591	2.14851	2.54493e-05	0.000571067
RP11-309L24.2___ENSG00000242902.1	9.66831	2.15087	2.64644e-07	1.26467e-05
CTD-2334D19.1___ENSG00000248927.1	9.75992	2.15182	9.60967e-09	7.51457e-07
OR2L3___ENSG00000198128.3	6.57918	2.15241	4.94236e-07	2.16168e-05
RP4-697K14.3___ENSG00000230226.1	2.06253	2.1684	4.54392e-08	2.80838e-06
SCN2A___ENSG00000136531.9	4045.08	2.17572	2.06552e-12	4.93532e-10
RP11-164P12.3___ENSG00000251455.1	21.7067	2.17772	3.61962e-07	1.63487e-05
RP11-1096D5.1___ENSG00000260440.1	189.918	2.17799	1.48718e-05	0.000370437
SGPP2___ENSG00000163082.9	432.86	2.17846	1.96491e-09	1.911e-07
C3orf83___ENSG00000225526.4	69.3634	2.17878	2.32987e-10	3.12058e-08
ICAM5___ENSG00000105376.4	100.478	2.1857	6.78156e-10	7.47865e-08
OOSP1___ENSG00000214788.1	7.29036	2.19417	2.66218e-07	1.27062e-05
TUBB4A___ENSG00000104833.6	14938.8	2.20585	1.10979e-08	8.48971e-07
RHBG___ENSG00000132677.8	404.921	2.20728	6.24502e-09	5.15421e-07
RP13-137A17.4___ENSG00000232903.2	7.55992	2.20928	0.000478261	0.00610571
ADRA1D___ENSG00000171873.6	14.9994	2.21715	2.63508e-08	1.76298e-06
RP11-554L12.1___ENSG00000258144.1	3.32698	2.21756	0.000151663	0.00244913
NPNT___ENSG00000168743.8	487.266	2.21774	2.33391e-08	1.59613e-06
IGLL3P___ENSG00000206066.3	2.49552	2.21796	0.00141133	0.0142461
RNA5SP139___ENSG00000201210.1	2.67479	2.2299	1.61311e-08	1.16276e-06
Y_RNA___ENSG00000200982.1	1.93628	2.23217	1.55283e-05	0.000383334
COL19A1___ENSG00000082293.8	95.0388	2.23275	5.56736e-07	2.39446e-05
RP11-371M22.1___ENSG00000251628.1	14.0233	2.23923	2.57445e-12	6.07633e-10
IGHV3-30___ENSG00000211953.2	9.85816	2.24079	6.12133e-05	0.00117707
RP13-895J2.3___ENSG00000256542.1	64.7503	2.24142	9.39423e-05	0.00166194
ERVV-1___ENSG00000269526.1	9.58682	2.24344	1.28055e-08	9.62476e-07
TTR___ENSG00000118271.5	9510.68	2.24485	1.07287e-05	0.000285225
IGLV3-1___ENSG00000211673.2	11.7076	2.24531	0.000240314	0.00355085
AC007278.3___ENSG00000234389.1	1.82624	2.24718	4.80386e-05	0.000971006
RP11-407A16.3___ENSG00000256732.1	0.685183	2.25003	0.00271572	0.0231762
Y_RNA___ENSG00000206739.1	3.52226	2.26156	2.78617e-08	1.84731e-06
NRXN3___ENSG00000021645.13	3241.83	2.26653	4.36505e-10	5.19884e-08
SDR42E1___ENSG00000184860.5	2.03234	2.26958	0.000337481	0.00463728
IGJ___ENSG00000132465.6	69.3397	2.27039	1.46197e-08	1.07996e-06
AVPR1B___ENSG00000198049.5	12.3428	2.27283	1.04593e-05	0.000279791
DNAH3___ENSG00000158486.9	16.126	2.2765	6.91552e-09	5.68335e-07
OR2AK2___ENSG00000187080.7	5.46687	2.27728	7.25432e-07	2.98089e-05
RP13-895J2.2___ENSG00000256943.1	138.592	2.30342	3.97235e-05	0.000828905
IGHV3-21___ENSG00000211947.2	6.53403	2.30536	0.000313763	0.00439723
AC140481.1___ENSG00000178162.4	207.738	2.30778	3.02475e-09	2.77446e-07
RP1-161N10.1___ENSG00000232599.1	64.8319	2.30876	4.37709e-11	7.36645e-09
EGR4___ENSG00000135625.6	175.647	2.3116	4.95771e-07	2.16351e-05
RP11-302F12.7___ENSG00000248133.1	1.49039	2.31562	2.55917e-05	0.000573931
FADS6___ENSG00000172782.7	78.7675	2.32438	1.41337e-06	5.26553e-05
MTND3P5___ENSG00000251353.1	3.54644	2.3246	2.23012e-06	7.61229e-05
RP11-521D12.2___ENSG00000244260.1	0.984382	2.32562	0.000427005	0.00560712
PHYHIP___ENSG00000168490.9	4295.29	2.32576	1.08628e-12	2.73038e-10
RP3-326L13.3___ENSG00000272294.1	32.3234	2.32736	1.94998e-05	0.00045813
IVL___ENSG00000163207.5	3.17244	2.32889	0.00228935	0.0204232
MIR1275___ENSG00000221697.1	1.71077	2.34145	0.000177224	0.00277171
EPHA1___ENSG00000146904.4	143.996	2.34958	1.46238e-09	1.47411e-07
RP11-517I3.1___ENSG00000250602.1	9.54385	2.35256	1.03442e-10	1.55194e-08
RP11-507K13.4___ENSG00000226389.2	0.587762	2.3621	1.81963e-07	9.21914e-06
AQP7___ENSG00000165269.8	81.0154	2.36295	1.0048e-08	7.76323e-07
NRG4___ENSG00000169752.12	253.914	2.36413	1.17571e-10	1.72385e-08
RP11-359E7.2___ENSG00000270300.1	14.0579	2.36431	2.96928e-07	1.39036e-05
GPR158___ENSG00000151025.9	1922.31	2.36796	4.17682e-18	3.94332e-15
ZP2___ENSG00000103310.6	370.781	2.36854	0.00164315	0.0160062
GABRD___ENSG00000187730.6	3521.97	2.37547	2.65328e-12	6.18695e-10
DERL3___ENSG00000099958.10	175.847	2.37665	9.40681e-12	1.85775e-09
OR51J1___ENSG00000184321.1	1.31135	2.37862	0.00411952	0.0317709
C15orf27___ENSG00000169758.8	569.873	2.38031	1.05519e-12	2.68712e-10
IGLC7___ENSG00000211685.2	1.87986	2.39402	0.0039775	0.0309656
ART3___ENSG00000156219.12	842.108	2.39727	8.92113e-06	0.000243354
RP11-547D24.1___ENSG00000233542.1	481.392	2.40207	1.25619e-10	1.80092e-08
AC131160.1___ENSG00000216166.1	2.91673	2.40745	2.62071e-10	3.39272e-08
RP11-302F12.5___ENSG00000248654.1	6.23946	2.41023	5.81207e-07	2.47224e-05
BMPR1B___ENSG00000138696.6	619.412	2.42112	1.45062e-11	2.77973e-09
RP11-49I11.2___ENSG00000267404.1	9.48333	2.42801	3.8251e-05	0.000804248
DPRXP2___ENSG00000271304.1	2.4741	2.4292	6.06099e-09	5.03453e-07
TCF21___ENSG00000118526.6	5.34998	2.43844	0.000506964	0.00640246
AL590403.1___ENSG00000221779.2	4.42906	2.44835	5.08549e-06	0.000151422
AC114877.3___ENSG00000234165.1	47.2948	2.46139	5.70846e-09	4.78912e-07
YEATS2-AS1___ENSG00000233885.3	180.006	2.46328	5.57188e-23	1.39551e-19
RP11-54O15.3___ENSG00000224764.1	2.02624	2.46868	8.16504e-05	0.00148381
RP11-302F12.4___ENSG00000249277.1	0.796841	2.47961	7.45321e-05	0.00137577
ST8SIA6-AS1___ENSG00000204832.5	3.40137	2.48122	6.16718e-07	2.61181e-05
RP1-187B23.1___ENSG00000233478.1	2.50066	2.48562	0.000692717	0.00814263
CES5A___ENSG00000159398.11	12.0194	2.48665	5.40377e-13	1.48347e-10
KCNA1___ENSG00000111262.4	6794.02	2.50171	2.33193e-08	1.59613e-06
MYLK3___ENSG00000140795.8	36.144	2.50689	2.89826e-12	6.71771e-10
PRDM7___ENSG00000126856.9	2.29456	2.5148	6.56947e-11	1.02952e-08
RNU7-99P___ENSG00000252080.1	2.79112	2.51909	4.89361e-06	0.000147525
RP11-1026M7.2___ENSG00000249109.1	10.8454	2.52011	1.38309e-05	0.00035129
CCDC155___ENSG00000161609.5	372.489	2.52189	2.09132e-09	2.0137e-07
SCGB2B3P___ENSG00000269811.2	0.621142	2.52201	2.94586e-05	0.00064642
CLEC4M___ENSG00000104938.12	5.13312	2.52537	7.99197e-08	4.56273e-06
CCKBR___ENSG00000110148.5	135.055	2.53219	1.41741e-08	1.04904e-06
IZUMO2___ENSG00000161652.8	1.88785	2.53349	9.21474e-05	0.00163692
C5orf46___ENSG00000178776.4	10.0677	2.53467	0.000188702	0.00291355
RP11-826N14.2___ENSG00000248469.1	13.9308	2.53931	2.09117e-05	0.000483831
HNF4A___ENSG00000101076.12	5.98776	2.54616	1.01599e-05	0.000272724
AC024162.2___ENSG00000223719.1	0.864924	2.55187	0.00165871	0.0161239
RNU6-418P___ENSG00000206762.1	20.2864	2.55385	5.4068e-15	2.3254e-12
KBTBD12___ENSG00000187715.9	307.066	2.56269	5.08711e-18	4.57934e-15
RP11-142I20.1___ENSG00000267313.2	18.4716	2.56822	9.14618e-05	0.00162773
CEMP1___ENSG00000205923.2	92.938	2.57867	1.61725e-13	5.13119e-11
IGLV2-11___ENSG00000211668.2	3.3754	2.58388	7.4127e-05	0.00137222
C1orf172___ENSG00000175707.7	16.315	2.61662	2.33849e-05	0.000533402
CTC-297N7.11___ENSG00000272975.1	1.52348	2.62138	8.02246e-08	4.56667e-06
IGHV5-51___ENSG00000211966.2	6.09475	2.62511	1.92934e-05	0.000453988
SLC17A7___ENSG00000104888.5	16423.8	2.63761	2.64162e-17	2.00494e-14
IGLV1-47___ENSG00000211648.2	14.1306	2.64117	2.70133e-06	8.93701e-05
AC010984.4___ENSG00000223349.1	2.12111	2.6542	4.99658e-07	2.17312e-05
IGKV3-20___ENSG00000239951.1	35.9141	2.66528	1.46808e-07	7.73149e-06
VSNL1___ENSG00000163032.7	3643.67	2.6856	2.61027e-12	6.12354e-10
RP11-429A20.4___ENSG00000256654.1	107.556	2.69906	4.21127e-10	5.03117e-08
RP13-895J2.7___ENSG00000255916.1	71.2403	2.70482	1.91772e-07	9.62846e-06
KRTAP5-5___ENSG00000185940.9	4.00243	2.70575	0.0004083	0.00541992
TRABD2A___ENSG00000186854.6	526.891	2.71975	4.00163e-10	4.84369e-08
WSCD2___ENSG00000075035.5	2649.45	2.73079	7.38333e-13	1.97099e-10
OR1E2___ENSG00000127780.3	1.86338	2.7326	1.30535e-07	7.04707e-06
RP11-675F6.3___ENSG00000253361.1	50.5012	2.73962	2.37526e-07	1.15359e-05
CALHM1___ENSG00000185933.6	15.3958	2.74906	5.05194e-05	0.0010106
AC140481.7___ENSG00000240253.1	47.9594	2.75941	5.53288e-09	4.67613e-07
GABRA4___ENSG00000109158.6	127.558	2.7669	2.96491e-09	2.72603e-07
CTC-508F8.1___ENSG00000263331.1	9.17102	2.78211	5.35213e-11	8.81575e-09
TUBA4A___ENSG00000127824.9	1314.33	2.78298	1.44092e-16	9.95984e-14
ATP2B3___ENSG00000067842.13	2347.75	2.78775	3.38127e-18	3.35596e-15
HBE1___ENSG00000213931.1	4.07494	2.79599	2.29182e-07	1.11728e-05
TNS4___ENSG00000131746.8	2.69416	2.82613	3.54298e-09	3.18934e-07
MFSD4___ENSG00000174514.8	1151.82	2.82672	5.76835e-23	1.39551e-19
RP11-429A20.3___ENSG00000256790.1	49.9239	2.83513	7.94116e-10	8.61027e-08
CTD-2620I22.3___ENSG00000267943.1	9.95051	2.86626	4.48266e-13	1.25735e-10
GABRA6___ENSG00000145863.6	1326.08	2.86858	2.10032e-08	1.46485e-06
CHRM2___ENSG00000181072.7	432.545	2.88526	1.06732e-12	2.70026e-10
IGKV1-17___ENSG00000240382.1	3.00298	2.9031	5.21278e-05	0.00103581
KERA___ENSG00000139330.5	24.8389	2.90333	4.93177e-06	0.000148329
IGHV3-11___ENSG00000211941.2	3.9427	2.90404	1.7141e-05	0.000412118
DLGAP1-AS3___ENSG00000263724.1	54.43	2.91332	3.85882e-08	2.44864e-06
AL513477.1___ENSG00000178642.5	74.1473	2.91753	5.1421e-15	2.23641e-12
RP11-461L13.2___ENSG00000270751.1	14.096	2.94602	0.00632546	0.043505
GAPDHP42___ENSG00000219881.1	2.64301	2.9488	0.00543362	0.0390394
NEB___ENSG00000183091.15	494.668	2.95424	2.29708e-19	2.96384e-16
RP11-675F6.4___ENSG00000254100.1	35.2399	2.96979	4.00683e-08	2.52189e-06
FAT2___ENSG00000086570.8	6200.82	3.00487	3.35957e-09	3.04549e-07
RP11-203M5.8___ENSG00000258908.1	18.4355	3.00649	0.00225564	0.0202297
CTD-3187F8.14___ENSG00000269072.1	6.2295	3.03955	7.7933e-05	0.00142698
CBLN3___ENSG00000139899.6	2764.42	3.07644	1.04049e-14	4.1521e-12
C1QL3___ENSG00000165985.8	148.301	3.11455	3.40869e-10	4.26959e-08
MYPN___ENSG00000138347.11	14.7366	3.14861	2.4801e-08	1.67539e-06
AC006116.20___ENSG00000267710.1	21.9827	3.20306	2.44505e-10	3.23014e-08
DHFRP2___ENSG00000228432.1	6.75054	3.22905	2.07505e-05	0.000480964
CTD-2328D6.1___ENSG00000226958.1	0.875268	3.23602	0.00467852	0.0349269
RP11-45L9.1___ENSG00000251175.1	1.32134	3.25906	2.44429e-05	0.000552972
AC061961.2___ENSG00000235949.1	14.7337	3.33598	4.72831e-08	2.88681e-06
CTA-392C11.1___ENSG00000253802.1	1.68888	3.41672	5.16394e-13	1.42776e-10
GH1___ENSG00000259384.2	8.88603	3.50727	8.07877e-19	8.93466e-16
AC069277.2___ENSG00000189229.10	49.1933	3.71026	4.16295e-10	4.98884e-08
CTC-297N7.10___ENSG00000263388.1	5.34503	3.82532	1.02688e-06	4.01094e-05
CTSLP1___ENSG00000236417.2	14.4737	4.08907	1.22021e-15	6.21474e-13
KLK7___ENSG00000169035.7	31.0324	4.294	1.71003e-08	1.22351e-06

## Sheet: (E) SHH delta DE
Gene	baseMean	log2FoldChange	pvalue	padj
HMGA2___ENSG00000149948.9	152.618	-6.11492	2.54072e-39	1.07716e-36
RP11-626E13.1___ENSG00000235902.1	7.2984	-6.10998	7.05861e-37	2.11617e-34
GABRA4___ENSG00000109158.6	127.558	-6.08892	1.96147e-64	1.1761e-60
RP11-17L5.4___ENSG00000259234.1	22.4991	-6.03075	2.19124e-51	3.1714e-48
C5orf46___ENSG00000178776.4	10.0677	-5.75531	1.79014e-23	1.41499e-21
NTSR1___ENSG00000101188.4	144.323	-5.60905	7.00434e-51	9.16277e-48
MAB21L2___ENSG00000181541.4	9362.53	-5.57145	1.76991e-32	3.43919e-30
CTC-327F10.5___ENSG00000248362.1	7.44618	-5.48229	1.12733e-18	5.41374e-17
KCNA1___ENSG00000111262.4	6794.02	-5.46532	8.65104e-58	2.79309e-54
AC140481.7___ENSG00000240253.1	47.9594	-5.38238	9.63698e-48	9.1928e-45
OTP___ENSG00000171540.6	177.012	-5.35157	4.29913e-42	2.31337e-39
RP5-839B4.8___ENSG00000243961.2	7.71466	-5.32688	3.15457e-16	1.12302e-14
HSPB3___ENSG00000169271.1	12.9997	-5.32534	4.48608e-24	3.80195e-22
GALNTL6___ENSG00000174473.11	104.491	-5.27255	6.35804e-50	7.02262e-47
SLC5A8___ENSG00000256870.2	59.7893	-5.18662	8.08109e-31	1.35672e-28
SLC5A7___ENSG00000115665.4	10.5249	-5.17641	1.05948e-20	6.38916e-19
AC018865.8___ENSG00000180178.6	1245.32	-5.16239	3.60594e-34	8.59935e-32
C1QL3___ENSG00000165985.8	148.301	-5.13784	3.36913e-39	1.3597e-36
RNU2-32P___ENSG00000223125.1	3.7253	-5.09377	5.13799e-09	6.3859e-08
RP11-49I11.2___ENSG00000267404.1	9.48333	-5.08613	8.68365e-24	7.10468e-22
ERVV-2___ENSG00000268964.1	3.46891	-5.05316	2.6466e-14	7.41048e-13
RP11-673C5.2___ENSG00000259964.2	8.57729	-5.04754	6.89895e-16	2.37932e-14
AC019349.5___ENSG00000229732.1	13.6165	-5.02029	1.9009e-10	2.99143e-09
CTC-467M3.3___ENSG00000250377.1	520.112	-5.0041	6.70077e-34	1.52024e-31
ANKRD34C___ENSG00000235711.3	93.2286	-4.97591	1.29487e-47	1.20774e-44
ZP2___ENSG00000103310.6	370.781	-4.97567	5.17213e-16	1.81509e-14
IGF2BP3___ENSG00000136231.9	2253.79	-4.95996	2.16934e-57	6.50368e-54
CHRNA6___ENSG00000147434.4	71.9278	-4.92389	6.43529e-35	1.61738e-32
FGF19___ENSG00000162344.3	83.132	-4.87283	3.61623e-27	4.349e-25
TRIM43CP___ENSG00000144188.9	25.2228	-4.86454	1.29065e-23	1.03183e-21
AC007535.1___ENSG00000252445.1	4.29922	-4.84414	6.98984e-38	2.42179e-35
AC006116.20___ENSG00000267710.1	21.9827	-4.82285	1.39432e-30	2.28602e-28
CELA3A___ENSG00000142789.15	11.4638	-4.81643	1.51111e-06	1.18373e-05
CTD-2526M8.2___ENSG00000267726.1	8.34128	-4.80903	3.57077e-11	6.34784e-10
RP11-302F12.5___ENSG00000248654.1	6.23946	-4.7169	3.74712e-29	5.36772e-27
MTUS2___ENSG00000132938.14	237.033	-4.66629	2.45857e-46	1.8762e-43
FAT2___ENSG00000086570.8	6200.82	-4.66424	8.90385e-32	1.6178e-29
CHRM3___ENSG00000133019.7	6978.01	-4.66164	2.97764e-86	3.12444e-82
AC068490.2___ENSG00000231200.1	43.5852	-4.66074	4.99995e-26	5.16891e-24
MTND3P5___ENSG00000251353.1	3.54644	-4.64053	9.14686e-27	1.04229e-24
TRH___ENSG00000170893.3	934.386	-4.62125	2.39805e-47	2.0541e-44
LINC00238___ENSG00000196553.9	3.40177	-4.62121	3.84001e-23	2.9682e-21
PCSK9___ENSG00000169174.9	1065.88	-4.60202	1.21628e-22	8.8017e-21
C22orf42___ENSG00000205856.3	7.00987	-4.59434	7.37018e-19	3.58864e-17
SLC6A2___ENSG00000103546.14	38.1724	-4.57687	8.21192e-38	2.7796e-35
PTH2___ENSG00000142538.1	22.2177	-4.57093	1.91182e-34	4.69258e-32
SLC17A7___ENSG00000104888.5	16423.8	-4.55811	2.39918e-87	3.35662e-83
KRT8P29___ENSG00000236430.1	1.00277	-4.55332	6.44684e-05	0.000353292
MUC4___ENSG00000145113.17	225.46	-4.51457	9.20189e-37	2.73916e-34
AC067960.1___ENSG00000234455.1	4.84724	-4.49873	2.20668e-11	4.06044e-10
CHRM2___ENSG00000181072.7	441.101	-4.49119	1.01398e-44	7.09313e-42
CALHM1___ENSG00000185933.6	15.3958	-4.48763	1.85725e-15	6.0569e-14
FEZF1___ENSG00000128610.7	997.107	-4.47323	9.08185e-29	1.24164e-26
RAX___ENSG00000134438.9	31.1817	-4.46408	2.70873e-22	1.88855e-20
CBLN2___ENSG00000141668.5	979.593	-4.45887	2.34225e-47	2.04811e-44
GPC5-IT1___ENSG00000236240.1	3.80436	-4.45512	1.72288e-15	5.67158e-14
KCNC2___ENSG00000166006.8	2058.13	-4.43775	1.26155e-51	1.89106e-48
ASB15___ENSG00000146809.8	50.1301	-4.42632	2.90608e-28	3.78801e-26
FOXI3___ENSG00000214336.3	9.61734	-4.4236	5.4382e-14	1.45755e-12
CCKBR___ENSG00000110148.5	135.055	-4.41279	5.75954e-37	1.73913e-34
LINC00971___ENSG00000242641.1	3.38377	-4.40191	8.32741e-17	3.17455e-15
RP1-159G19.1___ENSG00000235357.1	3.87793	-4.38358	3.32245e-16	1.18078e-14
MYADML2___ENSG00000185105.4	13.0624	-4.34006	7.04647e-22	4.70946e-20
PCP4L1___ENSG00000248485.1	450.095	-4.32189	9.63802e-38	3.18525e-35
GRIN2B___ENSG00000273079.1	2096.81	-4.30161	9.40434e-63	4.38577e-59
RP11-96L14.7___ENSG00000236782.1	43.1523	-4.28146	5.24307e-24	4.39246e-22
RP11-429A20.3___ENSG00000256790.1	49.9239	-4.27794	1.51538e-30	2.47485e-28
AC090673.1___ENSG00000211577.1	2.23226	-4.22865	1.18778e-08	1.38636e-07
KIF12___ENSG00000136883.8	1564.41	-4.22839	1.52663e-34	3.76916e-32
CTD-2316B1.2___ENSG00000248708.1	10.1026	-4.22518	6.37998e-34	1.45533e-31
LINC00616___ENSG00000248307.1	9.30297	-4.21657	8.32275e-21	5.09216e-19
PPP1R14C___ENSG00000198729.4	562.153	-4.19555	3.69709e-47	3.10348e-44
OLIG3___ENSG00000177468.5	262.237	-4.18175	1.52581e-18	7.2609e-17
RPSAP52___ENSG00000241749.3	2.57394	-4.17816	6.15211e-14	1.63325e-12
RP11-945F5.1___ENSG00000258845.1	3.4122	-4.17337	1.87863e-26	2.05782e-24
AC061961.2___ENSG00000235949.1	14.7337	-4.16489	4.53807e-15	1.4109e-13
RP11-429A20.4___ENSG00000256654.1	107.556	-4.13979	5.11217e-34	1.18546e-31
MED15P9___ENSG00000223760.4	52.9753	-4.12906	9.92634e-11	1.64286e-09
CTA-280A3__B.2___ENSG00000235154.1	1.5373	-4.12057	5.60464e-16	1.9538e-14
MYPN___ENSG00000138347.11	8.16544	-4.12019	4.19763e-25	3.91518e-23
IGF2BP1___ENSG00000159217.5	107.806	-4.11506	4.61374e-12	9.33242e-11
CHRNB3___ENSG00000147432.2	50.4604	-4.09345	1.26957e-24	1.14349e-22
RPA2P3___ENSG00000255547.1	3.0295	-4.08473	1.9455e-21	1.26208e-19
LRTM2___ENSG00000166159.6	235.964	-4.06763	4.62889e-50	5.39677e-47
PARM1___ENSG00000169116.7	2788.8	-4.06387	7.72688e-55	1.70691e-51
AC114877.3___ENSG00000234165.1	47.2948	-4.04651	7.88805e-34	1.76105e-31
RP11-371M22.1___ENSG00000251628.1	14.0233	-4.0243	5.56916e-47	4.49517e-44
HS3ST3A1___ENSG00000153976.2	42.0319	-4.01847	1.3322e-30	2.19275e-28
CNTN5___ENSG00000149972.6	390.452	-4.01844	8.62486e-35	2.15478e-32
MTND4P9___ENSG00000250050.1	33.79	-4.01815	6.66847e-41	3.29281e-38
RP11-485O10.2___ENSG00000259670.1	0.809006	-4.01217	0.000506267	0.00218409
RP1-240K6.3___ENSG00000251393.3	23.7489	-3.99108	8.04241e-50	8.65529e-47
KCNJ3___ENSG00000162989.3	1127.68	-3.98803	2.67782e-43	1.65285e-40
ABRA___ENSG00000174429.3	4.96444	-3.97058	8.3289e-18	3.64146e-16
POU3F4___ENSG00000196767.4	29.2857	-3.95428	2.9398e-22	2.03949e-20
NEFM___ENSG00000104722.9	3953.86	-3.95202	5.98889e-27	7.00183e-25
KIAA1644___ENSG00000138944.7	973.985	-3.92341	2.82059e-39	1.16065e-36
CADPS2___ENSG00000081803.11	3241.76	-3.92275	3.15624e-58	1.10395e-54
NEFL___ENSG00000104725.9	2890.11	-3.92039	7.57461e-23	5.60708e-21
OOSP1___ENSG00000214788.1	7.29036	-3.91225	3.02155e-23	2.35289e-21
ZNF385B___ENSG00000144331.14	2546.08	-3.88995	2.82245e-41	1.41029e-38
NEUROD6___ENSG00000164600.4	549.673	-3.87862	4.62589e-23	3.54303e-21
RP3-326L13.3___ENSG00000272294.1	32.3234	-3.87244	4.40473e-19	2.19306e-17
GRM7-AS1___ENSG00000236202.1	14.5609	-3.86504	1.56077e-24	1.38789e-22
SHH___ENSG00000164690.3	31.5908	-3.86007	6.31348e-14	1.6708e-12
GPC5___ENSG00000179399.9	148.038	-3.85508	8.68802e-41	4.24016e-38
SPHKAP___ENSG00000153820.8	1513.07	-3.84779	1.57804e-29	2.35706e-27
TEX37___ENSG00000172073.3	1.23663	-3.84655	2.39421e-11	4.3882e-10
RP11-454K7.1___ENSG00000257900.2	6.8823	-3.84399	1.33608e-42	7.47708e-40
AC068490.1___ENSG00000228999.1	3.61108	-3.83942	2.70155e-11	4.90863e-10
FSTL5___ENSG00000168843.9	6214.16	-3.83735	4.13333e-40	1.84558e-37
RP11-510C10.3___ENSG00000224149.1	110.688	-3.8371	9.27753e-12	1.80129e-10
FGF5___ENSG00000138675.12	170.303	-3.81027	4.8068e-46	3.47846e-43
LHX9___ENSG00000143355.11	1279.33	-3.80633	1.4705e-14	4.27422e-13
CTD-2620I22.3___ENSG00000267943.1	9.95051	-3.7956	9.85305e-30	1.50931e-27
BPIFA2___ENSG00000131050.6	10.9662	-3.7891	1.11342e-13	2.86001e-12
RP11-496I9.1___ENSG00000254815.1	588.654	-3.78569	1.27422e-53	2.22841e-50
VSNL1___ENSG00000163032.7	3643.67	-3.77515	1.87555e-37	5.96369e-35
AC104134.2___ENSG00000225420.1	17.0415	-3.76676	7.46634e-21	4.60172e-19
PASD1___ENSG00000166049.10	4.88778	-3.76518	5.98076e-17	2.32215e-15
CTD-2334D19.1___ENSG00000248927.1	9.75992	-3.7647	1.78989e-31	3.15653e-29
SNX18P7___ENSG00000234373.1	13.4343	-3.76419	6.45547e-21	4.0022e-19
SLC7A11-AS1___ENSG00000250033.1	10.742	-3.75706	5.15444e-11	8.97314e-10
AC096669.3___ENSG00000224568.1	89.4134	-3.7518	9.43741e-15	2.80728e-13
ADAMTS16___ENSG00000145536.11	247.165	-3.72869	2.411e-37	7.55182e-35
LINC00943___ENSG00000189238.4	7.30075	-3.72146	3.63991e-20	2.08994e-18
HIST1H4F___ENSG00000198327.3	2.46502	-3.72022	2.88796e-15	9.16895e-14
KRT33B___ENSG00000131738.5	12.804	-3.71094	2.80304e-18	1.28578e-16
PPP1R1C___ENSG00000150722.6	104.505	-3.70956	1.26519e-42	7.17602e-40
RP4-799P18.5___ENSG00000232166.1	8.73792	-3.70743	2.31863e-23	1.81902e-21
RPL38P4___ENSG00000250562.1	11.6847	-3.70713	1.18359e-09	1.65814e-08
MOCOS___ENSG00000075643.5	186.005	-3.70171	1.28668e-34	3.19552e-32
TRABD2A___ENSG00000186854.6	526.891	-3.69545	1.07536e-27	1.33932e-25
SLC6A17___ENSG00000197106.6	2134	-3.68838	2.63865e-32	5.08024e-30
VWA5B2___ENSG00000145198.10	1168.72	-3.68419	4.81843e-49	5.05598e-46
FOXR2___ENSG00000189299.5	1.24072	-3.66404	4.11166e-05	0.000235115
snoU13___ENSG00000238631.1	5.54294	-3.66089	1.35241e-19	7.20346e-18
PSG4___ENSG00000243137.3	1.65742	-3.64861	1.49954e-08	1.71486e-07
RP11-337L12.1___ENSG00000256085.1	3.16942	-3.63751	9.09818e-11	1.51776e-09
SCN2A___ENSG00000136531.9	4045.08	-3.63024	1.63647e-55	4.04034e-52
DUSP4___ENSG00000120875.4	2911.23	-3.62946	5.08852e-56	1.33485e-52
SSTR3___ENSG00000183473.5	35.3127	-3.62292	8.40705e-19	4.0746e-17
RP11-255H23.2___ENSG00000233836.3	62.5546	-3.60643	1.07512e-36	3.13368e-34
LL22NC03-121E8.4___ENSG00000238192.1	1.08486	-3.59825	3.76655e-09	4.80224e-08
BDNF___ENSG00000176697.14	151.631	-3.57647	8.84394e-41	4.26664e-38
EPHA1___ENSG00000146904.4	143.996	-3.57056	2.51944e-32	4.87308e-30
MAFA___ENSG00000182759.3	44.864	-3.56468	3.45745e-19	1.74418e-17
RYR2___ENSG00000198626.11	1165.11	-3.5614	4.9476e-55	1.15367e-51
ARPP21___ENSG00000172995.12	2915.57	-3.55007	1.20414e-43	7.54329e-41
GPR15___ENSG00000154165.3	343.151	-3.54188	1.6257e-08	1.84716e-07
RP11-572C21.1___ENSG00000251536.2	3.07006	-3.54007	1.23518e-11	2.3469e-10
ADRA1D___ENSG00000171873.6	14.9994	-3.53288	5.65305e-28	7.21184e-26
RP11-510C10.2___ENSG00000224127.1	44.8642	-3.53021	9.33277e-10	1.33236e-08
RP4-676L2.1___ENSG00000260253.1	6.42852	-3.52735	6.13608e-25	5.67277e-23
RP11-675F6.4___ENSG00000254100.1	35.2399	-3.50793	6.96692e-16	2.40078e-14
FAM108A9P___ENSG00000260540.2	4.97013	-3.49055	3.1372e-10	4.77601e-09
UNC5B-AS1___ENSG00000237512.2	19.1702	-3.48043	2.40661e-40	1.09794e-37
TMEM184A___ENSG00000164855.11	72.4125	-3.47401	6.45752e-22	4.34351e-20
LRRTM3___ENSG00000198739.6	243.687	-3.46971	7.0394e-38	2.42179e-35
SERPINB3___ENSG00000057149.10	0.963415	-3.45919	4.42209e-05	0.000251329
IGLV3-10___ENSG00000211669.2	2.56643	-3.45325	4.80079e-08	5.0174e-07
RPL23AP77___ENSG00000267301.1	2.91086	-3.44918	1.3287e-09	1.84541e-08
RP11-1E6.1___ENSG00000250657.1	1.47807	-3.44398	3.11755e-07	2.80252e-06
KRT8P32___ENSG00000250221.1	0.657756	-3.43924	0.000190926	0.000927066
C7orf33___ENSG00000170279.2	186.512	-3.42566	8.69446e-16	2.96927e-14
RGS8___ENSG00000135824.8	78.6713	-3.4234	1.13407e-28	1.54043e-26
IGHV2-5___ENSG00000211937.2	3.79267	-3.41186	5.73739e-09	7.08056e-08
RP11-491F9.8___ENSG00000259957.2	68.601	-3.39493	2.03623e-36	5.77463e-34
LINC00473___ENSG00000223414.2	70.0974	-3.39049	4.74799e-27	5.62134e-25
MIR181A1HG___ENSG00000229989.3	26.4968	-3.38931	3.77868e-29	5.39452e-27
RN7SKP195___ENSG00000252396.1	1.17191	-3.37413	2.93047e-09	3.81506e-08
RP3-326L13.2___ENSG00000272066.1	3.4281	-3.37361	5.75059e-10	8.4334e-09
RP11-454K7.3___ENSG00000260046.1	3.99038	-3.36435	3.85597e-30	6.08432e-28
RP3-497J21.1___ENSG00000235008.1	6.51314	-3.36317	4.57739e-20	2.58229e-18
MMP12___ENSG00000110347.7	41.6212	-3.36197	1.60946e-11	3.01573e-10
MIR128-2___ENSG00000207625.1	4.17384	-3.35315	1.15459e-15	3.87682e-14
RP11-302F12.7___ENSG00000248133.1	1.49039	-3.34728	2.67071e-12	5.55201e-11
KRT8P42___ENSG00000220378.3	6.24766	-3.3452	7.57716e-15	2.28962e-13
NEUROD1___ENSG00000162992.3	24195.6	-3.33783	1.44285e-62	6.05594e-59
C1orf172___ENSG00000175707.7	16.315	-3.33376	8.48486e-11	1.42394e-09
RP11-651J20.1___ENSG00000241776.1	0.762443	-3.33092	3.10184e-05	0.000182621
NBPF6___ENSG00000186086.12	1.48511	-3.32252	5.35011e-05	0.000298293
HIST1H4L___ENSG00000198558.2	2.98709	-3.32184	1.15996e-18	5.55773e-17
WSCD2___ENSG00000075035.5	2649.45	-3.31899	2.40208e-29	3.5007e-27
RHBG___ENSG00000132677.8	404.921	-3.31133	9.08004e-30	1.396e-27
COMP___ENSG00000105664.6	116.16	-3.30568	1.48532e-20	8.8178e-19
ATP2B3___ENSG00000067842.13	2347.75	-3.30254	1.3192e-40	6.2213e-38
MIR4787___ENSG00000272543.1	16.7105	-3.29293	1.80589e-33	3.86719e-31
RP4-799P18.2___ENSG00000233332.1	20.3483	-3.29125	1.89925e-23	1.4962e-21
RP11-527H14.4___ENSG00000263618.1	11.6943	-3.29014	1.64678e-12	3.54635e-11
LIN28B___ENSG00000187772.6	642.342	-3.28479	9.01773e-24	7.33512e-22
NRXN3___ENSG00000021645.13	3241.83	-3.26941	7.29082e-32	1.33629e-29
RP11-344A5.1___ENSG00000225299.1	1.37081	-3.26887	9.73143e-13	2.14859e-11
RP11-361A23.2___ENSG00000188646.5	2.69185	-3.2624	1.35301e-10	2.18754e-09
SPPL2C___ENSG00000185294.5	55.9095	-3.25775	2.18186e-26	2.35416e-24
STX3___ENSG00000166900.10	6953.06	-3.25467	2.77268e-89	5.81875e-85
CTD-2297D10.2___ENSG00000250579.1	161.202	-3.25255	8.04541e-20	4.3969e-18
AC013733.5___ENSG00000223873.1	25.2607	-3.2488	2.47401e-16	8.95164e-15
RP11-510C10.4___ENSG00000261213.1	137.221	-3.24872	4.99355e-09	6.21926e-08
Y_RNA___ENSG00000200008.1	1.15388	-3.242	2.14573e-12	4.52111e-11
SNORA59B___ENSG00000266079.2	1.36195	-3.23815	1.67766e-10	2.66319e-09
LINC00554___ENSG00000260738.1	1.47093	-3.23161	2.98442e-09	3.88169e-08
RAET1L___ENSG00000155918.3	1.06103	-3.22259	7.65627e-10	1.10467e-08
RP11-1336O20.2___ENSG00000249690.1	375.423	-3.21478	1.89486e-08	2.12537e-07
C10orf129___ENSG00000173124.10	1.28396	-3.21459	2.06329e-10	3.22534e-09
C15orf27___ENSG00000169758.8	569.873	-3.21104	6.24421e-36	1.73564e-33
LRP2___ENSG00000081479.8	435.274	-3.20705	3.28409e-21	2.08217e-19
RN7SKP53___ENSG00000223269.1	1.64914	-3.20322	4.22412e-07	3.70599e-06
RP11-3L8.3___ENSG00000235448.1	15.9651	-3.20296	2.77698e-18	1.27522e-16
KB-1517D11.4___ENSG00000272321.1	67.5128	-3.19745	1.60157e-29	2.38373e-27
LRRC3B___ENSG00000179796.7	403.433	-3.19703	6.00419e-35	1.52732e-32
IGKV1-27___ENSG00000244575.1	2.8738	-3.1968	3.66732e-07	3.25491e-06
AL513477.1___ENSG00000178642.5	74.1473	-3.19347	1.4667e-26	1.62429e-24
MIR3929___ENSG00000265641.1	0.666295	-3.18291	1.00569e-10	1.6625e-09
SLITRK3___ENSG00000121871.3	719.188	-3.18269	2.45355e-21	1.57222e-19
TEX101___ENSG00000131126.14	4.82527	-3.17764	2.83087e-11	5.12364e-10
TRIM72___ENSG00000177238.9	47.7009	-3.17425	1.61547e-26	1.77964e-24
RP11-234K19.1___ENSG00000251399.1	5.89788	-3.16903	1.0828e-13	2.78477e-12
MSMB___ENSG00000138294.9	1.94927	-3.16475	0.000167423	0.000824097
RP11-272P10.3___ENSG00000223672.2	5.96775	-3.16268	1.64204e-09	2.2391e-08
BEX5___ENSG00000184515.6	681.702	-3.1618	9.91783e-49	1.0153e-45
RP11-1166P10.6___ENSG00000261727.2	31.6636	-3.1612	3.00105e-09	3.89728e-08
IGLV1-40___ENSG00000211653.2	21.446	-3.15998	1.18873e-13	3.03756e-12
FOXN1___ENSG00000109101.3	1.86976	-3.1598	4.06919e-11	7.17012e-10
RP11-410K21.2___ENSG00000232896.1	7.15202	-3.15734	5.44633e-06	3.78591e-05
NAV2-AS2___ENSG00000254453.1	9.92601	-3.15697	6.36606e-10	9.27443e-09
SLC35F4___ENSG00000151812.10	130.835	-3.15643	5.30163e-27	6.25056e-25
HS3ST4___ENSG00000182601.6	373.468	-3.15032	5.7638e-23	4.34323e-21
NEB___ENSG00000183091.15	446.049	-3.14792	1.72915e-39	7.48206e-37
RNF148___ENSG00000235631.1	8.17074	-3.14598	2.06473e-25	1.98763e-23
SLITRK4___ENSG00000179542.11	740.68	-3.13871	4.90077e-26	5.09147e-24
IGFN1___ENSG00000163395.12	67.8463	-3.13519	1.29877e-22	9.38242e-21
HTR5A___ENSG00000157219.3	377.999	-3.12917	2.56956e-25	2.45671e-23
KRTAP5-5___ENSG00000185940.9	4.00243	-3.12239	2.13589e-06	1.62258e-05
CTC-508F8.1___ENSG00000263331.1	9.17102	-3.12154	1.33443e-19	7.11672e-18
RP11-675F6.3___ENSG00000253361.1	50.5012	-3.11749	1.93107e-13	4.75651e-12
GADL1___ENSG00000144644.10	64.734	-3.1158	3.88007e-20	2.22175e-18
ANKRD62P1-PARP4P3___ENSG00000189295.9	2.17033	-3.10785	5.8842e-07	5.01873e-06
RP11-214O1.2___ENSG00000266709.1	29.4862	-3.10683	2.08491e-18	9.7231e-17
IGHV3-49___ENSG00000211965.2	1.86607	-3.1067	6.49282e-07	5.49207e-06
NAALADL2-AS2___ENSG00000226779.1	8.40463	-3.10432	1.72979e-05	0.000108217
HBG1___ENSG00000213934.5	7.5668	-3.10233	7.74911e-08	7.79591e-07
XK___ENSG00000047597.5	266.375	-3.10159	1.08048e-58	4.12271e-55
MTND1P19___ENSG00000251449.2	5.56404	-3.09967	1.30892e-16	4.86608e-15
CBLN3___ENSG00000139899.6	2764.42	-3.09937	2.93318e-23	2.28832e-21
RP11-54O15.3___ENSG00000224764.1	2.02624	-3.09901	5.88458e-09	7.24942e-08
NHLH2___ENSG00000177551.5	4119.5	-3.09658	1.14734e-22	8.34598e-21
ZBTB20-AS1___ENSG00000241560.1	2.77959	-3.09479	1.20095e-09	1.6802e-08
MIR4486___ENSG00000265210.1	1.08904	-3.09464	2.99463e-10	4.57722e-09
SFTPA1___ENSG00000122852.10	3.98951	-3.09184	1.00068e-08	1.18312e-07
IGHV1-69___ENSG00000211973.2	5.82862	-3.09182	1.24741e-09	1.74006e-08
KCNQ3___ENSG00000184156.11	1930.89	-3.0916	1.12163e-29	1.7057e-27
AC092580.3___ENSG00000230515.1	1.14646	-3.09022	4.02586e-10	6.01542e-09
ZNF804B___ENSG00000182348.5	170.864	-3.08935	2.30933e-14	6.5227e-13
RP1-142L7.5___ENSG00000237234.2	4.05684	-3.08794	1.19323e-15	4.00336e-14
MAPRE1P3___ENSG00000233204.1	2.54588	-3.08203	1.10591e-13	2.84244e-12
SEL1L3___ENSG00000091490.6	2343.34	-3.07922	2.98641e-46	2.23832e-43
AC091814.2___ENSG00000225231.1	38.8842	-3.07854	4.92395e-12	9.91688e-11
GPR111___ENSG00000164393.4	27.2364	-3.0752	4.72128e-24	3.98716e-22
GFRA2___ENSG00000168546.6	408.851	-3.0746	5.58782e-37	1.69951e-34
RP5-827C21.6___ENSG00000273367.1	239.194	-3.07454	1.09389e-27	1.35836e-25
AC018359.1___ENSG00000226320.1	17.2755	-3.0717	3.80606e-19	1.90689e-17
MIR548AS___ENSG00000263741.1	0.794178	-3.0712	1.48652e-06	1.16774e-05
MIR4671___ENSG00000264377.1	12.6427	-3.06696	3.11506e-25	2.95804e-23
TMEM132D___ENSG00000151952.10	133.185	-3.06448	6.69867e-21	4.14685e-19
BRS3___ENSG00000102239.4	6.26369	-3.06422	1.05891e-12	2.33061e-11
SLC46A2___ENSG00000119457.7	15.291	-3.05671	3.5528e-18	1.60861e-16
KRT17___ENSG00000128422.11	368.287	-3.05573	2.90416e-11	5.23822e-10
RP5-827C21.2___ENSG00000236358.1	49.1359	-3.05505	3.15308e-18	1.44006e-16
PGM5P1___ENSG00000204794.6	43.3391	-3.05136	1.04808e-17	4.49334e-16
RP11-304C16.3___ENSG00000217331.1	0.808972	-3.04935	4.45745e-05	0.000252993
RP11-128I7.1___ENSG00000232590.1	1.57582	-3.04918	8.13664e-05	0.000434106
RP11-491F9.6___ENSG00000259839.1	128.992	-3.04804	8.09035e-26	8.20213e-24
RP11-53B2.2___ENSG00000267702.1	75.361	-3.04646	2.81684e-32	5.39856e-30
FGF8___ENSG00000107831.8	131.535	-3.04445	2.43689e-24	2.13531e-22
SLC35F3___ENSG00000183780.8	1523.38	-3.0413	2.07127e-40	9.55332e-38
IGKV1-9___ENSG00000241755.1	3.90808	-3.03893	6.81794e-08	6.9272e-07
CBLN1___ENSG00000102924.7	7823.86	-3.03175	1.33828e-44	9.20823e-42
ZNF804A___ENSG00000170396.6	7168.32	-3.02969	2.20123e-26	2.36898e-24
AC013733.3___ENSG00000234595.1	87.7156	-3.02593	2.5077e-16	9.06574e-15
RP13-895J2.7___ENSG00000255916.1	71.2403	-3.02377	5.42142e-13	1.24411e-11
CTD-3224I3.3___ENSG00000255260.1	5.72831	-3.02291	5.47157e-24	4.57475e-22
RP11-388M20.9___ENSG00000261925.1	53.2711	-3.02232	9.55806e-23	7.01348e-21
IGF2BP2___ENSG00000073792.11	472.622	-3.01774	1.92076e-30	3.11268e-28
RP4-799P18.4___ENSG00000231272.1	24.2684	-3.012	4.37002e-24	3.72802e-22
RNF144A-AS1___ENSG00000228203.2	394.023	-3.00722	8.08016e-29	1.11194e-26
LRP1B___ENSG00000168702.12	523.494	-3.0048	1.08213e-33	2.36559e-31
VWC2___ENSG00000188730.4	614.634	-3.00169	1.41521e-20	8.41351e-19
RNU6-904P___ENSG00000252015.1	1.06018	-2.998	1.16098e-10	1.90197e-09
AC123023.1___ENSG00000236452.1	46.9903	-2.99112	5.81775e-23	4.37603e-21
BRINP3___ENSG00000162670.8	717.852	-2.98793	4.65841e-18	2.07981e-16
RP11-115D19.1___ENSG00000251095.2	79.0594	-2.98609	1.39884e-12	3.03276e-11
SLC38A1___ENSG00000111371.11	12236.3	-2.98525	3.41806e-74	2.86925e-70
MIR1289-2___ENSG00000221287.1	2.10808	-2.97805	2.05855e-10	3.22033e-09
RP11-33M22.2___ENSG00000272880.1	11.2955	-2.97797	1.72192e-20	1.01792e-18
RP6-191P20.4___ENSG00000236064.1	8.29523	-2.97691	1.63246e-11	3.05557e-10
GRIN1___ENSG00000176884.10	4116.03	-2.97464	3.18031e-26	3.37934e-24
RP11-317P15.5___ENSG00000261185.1	234.236	-2.97085	2.13877e-26	2.31362e-24
SLC22A15___ENSG00000163393.8	525.816	-2.9672	2.65362e-33	5.59688e-31
RP11-255A11.21___ENSG00000226562.2	82.7107	-2.96705	3.02632e-15	9.59371e-14
RP11-12L8.1___ENSG00000228127.1	4.0794	-2.96403	9.14891e-08	9.07368e-07
TUBA4A___ENSG00000127824.9	1314.33	-2.95592	1.56459e-29	2.34532e-27
RP11-185J20.2___ENSG00000259963.1	9.14451	-2.95538	4.17413e-12	8.47589e-11
MAS1___ENSG00000130368.4	1.12797	-2.9523	2.13006e-05	0.000130281
ANKRD18B___ENSG00000230453.5	227.462	-2.95138	7.47326e-19	3.63462e-17
GABRA6___ENSG00000145863.6	1326.08	-2.94646	3.7855e-13	8.90612e-12
DOCK3___ENSG00000088538.12	4171.14	-2.94578	7.20412e-51	9.16277e-48
LINC00957___ENSG00000235314.1	244.824	-2.94447	4.50806e-38	1.60349e-35
LHX8___ENSG00000162624.10	2807.68	-2.94435	1.44367e-13	3.61971e-12
RP11-61K20.1___ENSG00000248766.2	13.3059	-2.93939	3.05603e-08	3.31613e-07
HTR3B___ENSG00000149305.2	2.53422	-2.93771	7.43371e-12	1.46003e-10
SLC25A15P5___ENSG00000249288.1	1.73285	-2.93472	3.73277e-06	2.6952e-05
RN7SKP12___ENSG00000252084.1	3.45807	-2.93404	3.52727e-15	1.1098e-13
RP11-491F9.5___ENSG00000260769.1	449.054	-2.93367	8.70861e-26	8.76541e-24
KRT34___ENSG00000131737.5	9.29828	-2.93244	7.63586e-08	7.69674e-07
RPRM___ENSG00000177519.3	732.389	-2.93175	1.13793e-21	7.49784e-20
ERVV-1___ENSG00000269526.1	9.58682	-2.92884	9.80512e-20	5.3102e-18
RP11-49I11.1___ENSG00000260552.1	22.755	-2.92731	1.92962e-19	1.00484e-17
AP000640.10___ENSG00000254477.1	28.9335	-2.9244	4.82017e-39	1.90861e-36
IGHV4-39___ENSG00000211959.2	9.88216	-2.92373	1.07366e-09	1.51576e-08
IGKV4-1___ENSG00000211598.2	19.3168	-2.92303	2.28507e-12	4.79545e-11
AC009487.5___ENSG00000251621.1	207.258	-2.91358	4.35522e-15	1.35606e-13
LINC00617___ENSG00000250366.2	325.987	-2.91355	4.23995e-23	3.27131e-21
RPS10P27___ENSG00000267752.1	1.36985	-2.91272	3.60515e-09	4.61187e-08
GAPDHP69___ENSG00000223460.1	2.00911	-2.9086	2.25551e-13	5.4785e-12
CPNE4___ENSG00000196353.7	7735.41	-2.90781	1.95479e-30	3.15564e-28
ACTL8___ENSG00000117148.6	3.45421	-2.90627	6.83805e-13	1.54888e-11
OR10J3___ENSG00000196266.4	0.754764	-2.89939	6.38385e-05	0.000350069
IVL___ENSG00000163207.5	3.17244	-2.8965	8.85118e-06	5.89779e-05
AC007182.6___ENSG00000224721.1	5.28256	-2.89044	1.52995e-17	6.39593e-16
RRAD___ENSG00000166592.7	481.46	-2.89036	2.16147e-38	7.95801e-36
RP11-468I15.1___ENSG00000260835.1	6.60176	-2.88504	4.81393e-12	9.70462e-11
SORCS1___ENSG00000108018.11	501.547	-2.88026	1.62127e-21	1.05664e-19
NPY___ENSG00000122585.3	17.6598	-2.87411	1.21171e-11	2.30857e-10
NRSN1___ENSG00000152954.7	1656.64	-2.8735	1.00926e-54	2.11804e-51
SLC47A1___ENSG00000142494.9	132.099	-2.87203	2.33735e-26	2.50263e-24
CLYBL-AS1___ENSG00000234303.2	3.8912	-2.87097	2.25333e-09	2.99394e-08
SYT3___ENSG00000213023.5	517.345	-2.86943	1.08041e-37	3.54274e-35
OR13A1___ENSG00000256574.2	20.3429	-2.86933	8.86969e-31	1.48318e-28
NAV2-IT1___ENSG00000255270.1	2.83465	-2.86644	3.08471e-13	7.3773e-12
PRSS3___ENSG00000010438.12	195.243	-2.86616	1.11287e-26	1.25563e-24
OPRM1___ENSG00000112038.13	83.5442	-2.86438	1.99067e-14	5.69545e-13
CACNA1C-IT3___ENSG00000256721.1	4.92745	-2.8638	4.29552e-14	1.17483e-12
OTOGL___ENSG00000165899.6	26.4067	-2.86203	1.66828e-25	1.6284e-23
LRRC61___ENSG00000127399.10	1810.01	-2.86104	2.68682e-37	8.29199e-35
SMYD1___ENSG00000115593.10	20.3832	-2.85992	1.22391e-10	1.99572e-09
IGHV1-24___ENSG00000211950.2	1.32095	-2.85847	2.80087e-05	0.00016656
RP11-554L12.1___ENSG00000258144.1	3.38534	-2.85633	1.60133e-08	1.82292e-07
MIR1275___ENSG00000221697.1	1.71077	-2.85473	1.08538e-07	1.05968e-06
C19orf77___ENSG00000095932.5	1160.61	-2.84986	1.16324e-29	1.76259e-27
RP11-19O2.1___ENSG00000250981.1	1.52518	-2.84958	0.00120726	0.00469611
Y_RNA___ENSG00000206739.1	3.52226	-2.84945	2.49793e-15	8.02782e-14
LGI1___ENSG00000108231.7	1166.92	-2.83904	1.2501e-28	1.68171e-26
FADS6___ENSG00000172782.7	78.7675	-2.83897	1.88622e-13	4.65697e-12
MIR4439___ENSG00000263828.1	0.472672	-2.83426	1.67421e-05	0.000105147
RP11-395G23.3___ENSG00000254615.2	565.7	-2.82822	7.34198e-47	5.8143e-44
CLDN3___ENSG00000165215.5	126.363	-2.82755	4.13255e-17	1.63943e-15
SYT12___ENSG00000173227.9	917.548	-2.82523	7.38308e-29	1.02272e-26
GPR158___ENSG00000151025.9	1922.31	-2.82384	7.3599e-42	3.8137e-39
RP11-517B11.6___ENSG00000251447.1	29.9981	-2.8238	2.64035e-16	9.52887e-15
AC009487.4___ENSG00000224076.1	8.18891	-2.82123	1.88746e-15	6.14114e-14
NPNT___ENSG00000168743.8	412.629	-2.8199	9.38779e-22	6.19535e-20
RYR3___ENSG00000198838.7	1257.26	-2.81882	4.84861e-34	1.13059e-31
GRP___ENSG00000134443.5	21.5264	-2.81361	8.23832e-12	1.60977e-10
SEZ6___ENSG00000063015.15	34403	-2.80496	1.8072e-41	9.2502e-39
HTR5A-AS1___ENSG00000220575.3	125.377	-2.80315	1.84957e-15	6.03656e-14
RNU6-737P___ENSG00000202240.1	0.706194	-2.80294	0.00013651	0.000687992
RP11-116N8.4___ENSG00000257826.1	1.19989	-2.80057	3.89899e-05	0.000224237
KCNS2___ENSG00000156486.7	138.485	-2.7972	8.75374e-27	1.00386e-24
RP11-1166P10.7___ENSG00000260584.1	58.3151	-2.79631	2.16446e-12	4.55601e-11
RP11-60C6.5___ENSG00000256779.1	15.1041	-2.79553	5.76338e-12	1.15026e-10
PHYHIP___ENSG00000168490.9	4295.29	-2.79449	9.90664e-29	1.35e-26
CDH9___ENSG00000113100.5	35.2702	-2.7918	4.64703e-09	5.82747e-08
ZBED6CL___ENSG00000188707.4	340.035	-2.79162	4.05491e-42	2.2103e-39
TMEM163___ENSG00000152128.13	685.242	-2.79119	1.31915e-26	1.46863e-24
RGS7BP___ENSG00000186479.4	821.101	-2.79073	7.39426e-31	1.25142e-28
ST13P20___ENSG00000215875.4	1.86024	-2.79027	3.64616e-08	3.8901e-07
ELL2P4___ENSG00000226388.1	1.42454	-2.78975	0.000659096	0.00276139
RP11-1053O12.1___ENSG00000258536.1	7.27832	-2.78677	3.49636e-17	1.39895e-15
PDZD7___ENSG00000186862.13	1003.81	-2.78519	4.93918e-44	3.29059e-41
SERPINB7___ENSG00000166396.8	0.983539	-2.77894	3.69083e-05	0.000213524
GABRP___ENSG00000094755.12	8.76091	-2.77749	8.70912e-13	1.94126e-11
RP11-806L2.2___ENSG00000266456.1	56.8973	-2.77597	1.6798e-16	6.18019e-15
ADRA1A___ENSG00000120907.13	88.7076	-2.77229	1.40667e-19	7.47349e-18
RP11-139I14.2___ENSG00000237390.1	16.5241	-2.77147	1.67925e-19	8.82119e-18
RP11-98C8.1___ENSG00000260067.1	0.968184	-2.77004	8.44945e-06	5.65704e-05
NLRP2___ENSG00000022556.11	69.6153	-2.76945	9.31726e-15	2.77942e-13
MAB21L3___ENSG00000173212.4	6.33252	-2.76908	4.08542e-16	1.44581e-14
CTD-2126E3.4___ENSG00000267890.1	33.985	-2.76873	2.68028e-28	3.52654e-26
LRRC26___ENSG00000184709.7	16.8343	-2.76843	1.27727e-19	6.83795e-18
KRTAP19-8___ENSG00000206102.2	0.81358	-2.7678	3.25112e-10	4.93511e-09
RP11-45L9.1___ENSG00000251175.1	1.32134	-2.76743	4.3128e-05	0.000245747
SLC4A10___ENSG00000144290.12	1860.77	-2.76711	1.0711e-33	2.35373e-31
EREG___ENSG00000124882.3	17.5438	-2.76011	5.31803e-16	1.86007e-14
AC008834.1___ENSG00000248901.1	1.86428	-2.75786	3.74211e-06	2.70009e-05
ARX___ENSG00000004848.6	9.26423	-2.74843	7.41249e-08	7.50041e-07
CLEC4M___ENSG00000104938.12	5.13312	-2.74709	9.64733e-11	1.60046e-09
TRIM9___ENSG00000100505.9	10605.8	-2.74364	5.12995e-50	5.81931e-47
RP11-439M11.1___ENSG00000271947.1	61.4163	-2.74362	7.5143e-18	3.29561e-16
RP11-455B3.1___ENSG00000248202.1	16.7274	-2.74296	9.2001e-17	3.48194e-15
CHL1___ENSG00000134121.5	7798.17	-2.74006	1.03317e-23	8.3877e-22
ISLR2___ENSG00000167178.11	11137.5	-2.73315	1.03377e-19	5.57704e-18
CES5A___ENSG00000159398.11	12.0194	-2.7295	4.96109e-23	3.76541e-21
IGLV3-21___ENSG00000211662.2	11.2709	-2.72915	3.13893e-08	3.39555e-07
RP11-613D13.5___ENSG00000246250.2	49.0334	-2.72559	2.51273e-17	1.02194e-15
HHLA1___ENSG00000132297.7	2.17263	-2.72291	1.70876e-08	1.9316e-07
RP11-527H14.2___ENSG00000266554.1	13.3942	-2.72253	6.13049e-10	8.95922e-09
snoU13___ENSG00000238594.1	0.497886	-2.72163	2.19664e-06	1.66331e-05
INHBE___ENSG00000139269.2	41.8767	-2.72045	4.73086e-22	3.20781e-20
RP11-320P7.2___ENSG00000257139.1	13.4054	-2.71907	8.79153e-18	3.81985e-16
RP11-20I20.2___ENSG00000251652.1	18.9682	-2.71324	1.24396e-19	6.66811e-18
AC092535.3___ENSG00000227189.2	37.9335	-2.71174	1.43694e-23	1.14442e-21
RP11-547I7.2___ENSG00000237457.2	98.5568	-2.70953	8.33365e-25	7.58742e-23
CAMSAP3___ENSG00000076826.5	5644.55	-2.70799	2.61782e-36	7.37416e-34
HNF4A___ENSG00000101076.12	6.05556	-2.70453	6.72057e-08	6.83654e-07
OR51J1___ENSG00000184321.1	1.31135	-2.70176	0.000160668	0.000795794
IGHV1-46___ENSG00000211962.2	3.62786	-2.69909	1.84751e-06	1.42204e-05
RP5-1024C24.1___ENSG00000254489.1	25.9205	-2.69812	4.9374e-16	1.73416e-14
RP11-298O21.3___ENSG00000244706.2	1.84181	-2.69759	8.0864e-09	9.71664e-08
HS3ST3B1___ENSG00000125430.4	298.844	-2.69488	3.98839e-19	1.99524e-17
OR2L1P___ENSG00000224227.2	9.20734	-2.69414	5.52135e-11	9.56031e-10
SLC8A3___ENSG00000100678.14	800.263	-2.69234	6.21386e-33	1.27223e-30
GALNT5___ENSG00000136542.4	94.3246	-2.69226	1.78318e-18	8.39054e-17
LINC00992___ENSG00000248663.2	2.67299	-2.69136	6.53758e-09	7.99287e-08
RP11-375A5.1___ENSG00000233099.1	0.881352	-2.69066	1.77342e-06	1.37104e-05
CES1P2___ENSG00000260765.2	0.83811	-2.69059	9.82182e-07	8.03746e-06
RP11-17M24.1___ENSG00000265356.1	51.0738	-2.68948	2.78782e-07	2.5294e-06
SNORA25___ENSG00000201245.1	0.5245	-2.68888	1.82371e-05	0.000113534
CRHR1___ENSG00000120088.10	1268.53	-2.68418	4.11083e-26	4.3135e-24
CTSLP1___ENSG00000236417.2	14.4737	-2.68151	4.85145e-09	6.06568e-08
SLC2A7___ENSG00000197241.3	2.13059	-2.68023	2.63819e-06	1.96678e-05
AC080094.1___ENSG00000237670.1	2.77201	-2.67893	3.27391e-06	2.39269e-05
B3GALT2___ENSG00000162630.5	501.665	-2.6744	7.96033e-36	2.18373e-33
GRM1___ENSG00000152822.9	3234.21	-2.67324	3.60483e-24	3.11963e-22
AC092625.1___ENSG00000230991.1	3.36888	-2.67274	0.0001811	0.000884677
ANKRD30B___ENSG00000180777.9	247.8	-2.67161	1.0902e-11	2.09036e-10
CACNG5___ENSG00000075429.4	247.789	-2.67082	7.46846e-16	2.56729e-14
MRAP___ENSG00000170262.8	107.801	-2.66772	3.03822e-15	9.61689e-14
LINGO3___ENSG00000220008.2	126.384	-2.66221	1.69916e-18	8.04027e-17
CTB-175P5.4___ENSG00000269416.1	407.018	-2.65976	1.84949e-29	2.72375e-27
AC012123.1___ENSG00000228835.1	17.4759	-2.65701	6.29509e-08	6.43962e-07
AC140481.1___ENSG00000178162.4	207.738	-2.65239	2.00425e-18	9.35731e-17
CLDN18___ENSG00000066405.8	6.89043	-2.65237	0.000123594	0.000629934
GEMIN8P3___ENSG00000223772.1	0.7643	-2.6517	1.61027e-05	0.00010142
GREM2___ENSG00000180875.4	1122.18	-2.64874	4.90337e-19	2.4298e-17
VSTM2L___ENSG00000132821.7	776.579	-2.64753	1.68423e-19	8.83632e-18
ARPP21-AS1___ENSG00000230830.1	3.45105	-2.6474	0.00521349	0.0167962
LINC00491___ENSG00000250682.1	1.84693	-2.64601	7.13031e-07	5.98427e-06
RP13-895J2.2___ENSG00000256943.1	138.592	-2.6447	3.53757e-09	4.52955e-08
IGHV3-43___ENSG00000232216.1	1.53528	-2.64382	0.000376727	0.00168625
C2orf27B___ENSG00000186825.3	0.936793	-2.64331	4.01409e-09	5.09463e-08
C10orf85___ENSG00000177234.5	357.207	-2.64076	3.13496e-18	1.43334e-16
CNGB3___ENSG00000170289.8	30.7225	-2.63911	4.21628e-06	3.00349e-05
CTD-2514A21.3___ENSG00000270929.1	1.69444	-2.633	7.80246e-11	1.31944e-09
RBP3___ENSG00000107618.4	626.927	-2.631	4.61003e-08	4.83489e-07
DOC2B___ENSG00000272636.1	487.291	-2.63011	1.63188e-26	1.79302e-24
CYP4F8___ENSG00000186526.8	1.50983	-2.62887	3.34615e-05	0.00019536
CREG2___ENSG00000175874.5	60.1744	-2.62752	4.60256e-14	1.25035e-12
AC003958.2___ENSG00000234859.1	5.35055	-2.62709	2.34393e-05	0.000141696
CEMP1___ENSG00000205923.2	92.938	-2.62618	2.03876e-19	1.06036e-17
AC013268.5___ENSG00000204588.5	23.3293	-2.62396	3.7073e-16	1.31421e-14
RP11-131K17.1___ENSG00000248750.2	1.38225	-2.6226	1.40727e-08	1.61913e-07
RP11-85M11.2___ENSG00000244128.1	22.738	-2.62123	3.84468e-08	4.08218e-07
CLEC4G___ENSG00000182566.8	135.066	-2.62037	7.6387e-17	2.92529e-15
KRT28___ENSG00000173908.8	2.25986	-2.61805	1.32064e-05	8.46805e-05
MIR4427___ENSG00000265744.1	3.25865	-2.61298	3.83542e-10	5.76164e-09
KRT31___ENSG00000094796.4	726.081	-2.61288	2.4281e-07	2.22377e-06
TLX3___ENSG00000164438.5	382.414	-2.61278	3.53696e-12	7.27355e-11
CRHR2___ENSG00000106113.14	152.659	-2.61082	2.75049e-20	1.59452e-18
IGHV5-51___ENSG00000211966.2	5.18331	-2.60785	2.03747e-07	1.89406e-06
FUT1___ENSG00000174951.6	137.866	-2.60772	2.29039e-28	3.02303e-26
EEF1A2___ENSG00000101210.6	10076.4	-2.60757	7.48177e-38	2.55305e-35
RP11-491F9.1___ENSG00000260614.1	714.115	-2.60663	5.91115e-34	1.35575e-31
RP11-309L24.2___ENSG00000242902.1	9.66831	-2.60296	7.70823e-14	2.01954e-12
FABP3___ENSG00000121769.3	414.29	-2.60003	6.31542e-25	5.81296e-23
OPCML-IT2___ENSG00000255371.1	3.03955	-2.59958	1.57971e-10	2.51817e-09
RNF133___ENSG00000188050.2	7.76426	-2.59872	1.21564e-17	5.15382e-16
TBR1___ENSG00000136535.10	24385.4	-2.59798	6.78136e-19	3.31347e-17
FTLP12___ENSG00000265095.1	26.9265	-2.59754	5.65772e-33	1.17557e-30
RASGRF1___ENSG00000058335.11	1687.13	-2.59688	1.80621e-15	5.91804e-14
NPBWR1___ENSG00000183729.3	2.51032	-2.59642	3.94822e-09	5.01861e-08
ICAM5___ENSG00000105376.4	100.478	-2.59492	4.73757e-21	2.96342e-19
CTD-2316B1.1___ENSG00000249362.1	59.807	-2.59396	9.23809e-08	9.15445e-07
RP11-356K23.1___ENSG00000258752.1	8.9882	-2.59378	7.23283e-12	1.42324e-10
RP11-511B23.3___ENSG00000258171.1	5.93928	-2.59309	6.0572e-11	1.04236e-09
NKX1-1___ENSG00000235608.1	3.58517	-2.59229	0.00047207	0.00205636
PDE1A___ENSG00000115252.14	1223.05	-2.59208	2.27315e-28	3.00974e-26
FAM106DP___ENSG00000266960.1	19.1937	-2.58946	1.40603e-13	3.53589e-12
KISS1R___ENSG00000116014.5	51.3302	-2.58918	7.73174e-12	1.51502e-10
ZNF840___ENSG00000184617.9	3.17056	-2.58916	1.6527e-08	1.87427e-07
EPHA6___ENSG00000080224.13	281.371	-2.58876	5.7519e-15	1.76993e-13
RP11-513H8.1___ENSG00000253627.1	0.694019	-2.58686	6.4401e-08	6.57514e-07
FSTL4___ENSG00000053108.12	2769.51	-2.58524	6.96006e-28	8.85235e-26
C10orf113___ENSG00000204683.6	2.31353	-2.5852	5.13163e-10	7.58932e-09
FHDC1___ENSG00000137460.4	4463.98	-2.58518	1.40909e-24	1.26103e-22
UPK1B___ENSG00000114638.3	0.992967	-2.58403	0.000250339	0.00117834
TYRP1___ENSG00000107165.8	200.254	-2.58391	1.93111e-14	5.53261e-13
snoU13___ENSG00000238305.1	0.485873	-2.58358	0.000122906	0.000626882
AC007253.1___ENSG00000235653.1	0.658398	-2.58145	5.63198e-10	8.26811e-09
RP11-276H19.2___ENSG00000269994.1	148.049	-2.58128	2.44922e-06	1.83799e-05
PLD5___ENSG00000180287.12	449.255	-2.57214	1.46991e-32	2.88296e-30
AP000619.5___ENSG00000225678.2	0.65497	-2.56863	3.12339e-05	0.000183683
PYDC1___ENSG00000169900.3	37.0942	-2.56643	5.94506e-08	6.10686e-07
RP11-328J2.1___ENSG00000225546.1	0.856235	-2.55999	8.66801e-06	5.7886e-05
DNAH17___ENSG00000187775.12	286.128	-2.55905	1.94932e-24	1.71524e-22
HBG2___ENSG00000196565.8	19.6798	-2.55511	5.18537e-14	1.39424e-12
RP11-479J7.2___ENSG00000229588.1	33.6237	-2.55351	2.70202e-14	7.54551e-13
OR10V1___ENSG00000172289.2	4.07886	-2.55057	1.3423e-11	2.53958e-10
KCNE1___ENSG00000180509.7	76.0292	-2.55011	1.17399e-26	1.32104e-24
RASSF7___ENSG00000099849.10	657.657	-2.54921	1.51124e-50	1.86559e-47
RP11-407P18.1___ENSG00000254579.1	6.45818	-2.54752	1.10432e-09	1.55591e-08
CTD-3148I10.1___ENSG00000261949.1	68.1721	-2.54655	1.28431e-15	4.29866e-14
IGHV1-18___ENSG00000211945.2	6.57473	-2.54266	3.50142e-07	3.11822e-06
U95743.1___ENSG00000262267.1	59.9248	-2.54194	2.3973e-17	9.79743e-16
MMP9___ENSG00000100985.7	290.417	-2.53905	7.89743e-15	2.38182e-13
RP11-214O1.3___ENSG00000266378.1	58.2311	-2.53811	7.16848e-15	2.18026e-13
KRT3___ENSG00000186442.6	2.38504	-2.5373	5.715e-07	4.88932e-06
AC013275.2___ENSG00000231013.1	35.3279	-2.53331	6.83765e-11	1.16663e-09
LPPR5___ENSG00000117598.7	1726.22	-2.53303	4.75454e-27	5.62134e-25
MAGEE2___ENSG00000186675.5	125.866	-2.53162	7.80724e-12	1.52838e-10
C7orf34___ENSG00000165131.6	0.993069	-2.53051	0.000259666	0.0012176
YEATS2-AS1___ENSG00000233885.3	180.006	-2.52979	1.29857e-38	4.86639e-36
IGHV2-70___ENSG00000211974.2	1.32255	-2.52871	0.000146008	0.000731262
MFSD4___ENSG00000174514.8	1151.82	-2.52744	2.99179e-29	4.31516e-27
KCNIP3___ENSG00000115041.8	748.2	-2.52434	4.49517e-38	1.60349e-35
CHODL___ENSG00000154645.9	982.767	-2.52226	6.64553e-20	3.68463e-18
TNS4___ENSG00000131746.8	2.69416	-2.5217	7.44279e-10	1.07795e-08
IGLV2-23___ENSG00000211660.3	4.24744	-2.52114	3.78527e-06	2.72701e-05
CTA-85E5.10___ENSG00000227117.2	16.7452	-2.52089	3.35074e-16	1.18983e-14
COX6B1P4___ENSG00000253813.1	1.90157	-2.52069	5.34046e-06	3.71725e-05
ID2___ENSG00000115738.5	1600.26	-2.52034	2.71975e-39	1.14153e-36
OTOS___ENSG00000178602.3	15.0156	-2.51131	9.19017e-13	2.03874e-11
GLIPR1L1___ENSG00000173401.5	7.39258	-2.5103	1.89887e-09	2.55692e-08
C11orf35___ENSG00000185522.4	370.627	-2.50748	4.81741e-34	1.12959e-31
IYD___ENSG00000009765.10	2.15549	-2.50682	2.70807e-06	2.01174e-05
PRR16___ENSG00000184838.10	160.829	-2.50516	2.38543e-29	3.48855e-27
IGLV2-14___ENSG00000211666.2	11.9411	-2.50262	1.64049e-08	1.86194e-07
KCNIP4___ENSG00000185774.10	5684.75	-2.50174	8.05018e-22	5.33779e-20
RP11-302J23.1___ENSG00000248599.1	6.31986	-2.5014	1.18208e-17	5.02678e-16
ANXA3___ENSG00000138772.8	83.2124	-2.49896	4.29909e-23	3.31085e-21
RTN4RL1___ENSG00000185924.6	407.669	-2.49845	1.60441e-19	8.45985e-18
LINC00686___ENSG00000237687.2	0.749753	-2.49727	4.34031e-06	3.08086e-05
DGKB___ENSG00000136267.9	5298.2	-2.49683	1.26342e-16	4.71361e-15
OR2S2___ENSG00000122718.4	0.937209	-2.49556	2.08826e-05	0.000128008
AC004017.1___ENSG00000268948.1	121.247	-2.49427	8.94916e-29	1.2275e-26
LRRC52___ENSG00000162763.3	2.97887	-2.49382	1.04769e-07	1.02622e-06
RP11-420K14.1___ENSG00000268278.1	14.8898	-2.49206	4.7723e-13	1.10482e-11
PCLO___ENSG00000186472.15	9433.68	-2.48988	7.0177e-39	2.70227e-36
C1orf95___ENSG00000203685.5	2279.29	-2.48909	3.92733e-24	3.37783e-22
AC096669.2___ENSG00000237880.1	0.845554	-2.48507	2.62264e-05	0.000156917
IGHV4-59___ENSG00000224373.2	7.53965	-2.48368	2.6111e-07	2.37987e-06
CDH7___ENSG00000081138.9	272.834	-2.48345	4.19955e-16	1.48495e-14
CCIN___ENSG00000185972.4	107.85	-2.48265	5.296e-17	2.07548e-15
Y_RNA___ENSG00000206636.1	0.685722	-2.48107	7.64681e-07	6.38329e-06
RP11-493K23.1___ENSG00000226725.2	1.39089	-2.48095	2.55243e-08	2.8052e-07
RP11-12K11.2___ENSG00000240033.1	4.11125	-2.48052	2.65228e-06	1.97519e-05
NDST4___ENSG00000138653.5	141.219	-2.48021	8.5344e-16	2.91936e-14
AVPR1B___ENSG00000198049.5	12.3428	-2.4782	3.47152e-09	4.44906e-08
SOCS1___ENSG00000185338.4	406.294	-2.47738	1.63899e-39	7.16581e-37
C4orf19___ENSG00000154274.10	42.7972	-2.47723	7.38978e-31	1.25142e-28
RP11-556G22.1___ENSG00000242768.2	22.1881	-2.47716	3.02825e-14	8.43969e-13
MIR5190___ENSG00000266146.1	26.5347	-2.47442	1.41341e-19	7.49983e-18
LL22NC03-121E8.3___ENSG00000229275.1	13.7689	-2.47371	1.02719e-11	1.98496e-10
MCHR1___ENSG00000128285.4	98.7459	-2.4732	4.24215e-26	4.42914e-24
AC006373.1___ENSG00000235431.1	8.93994	-2.47058	0.00359926	0.0121535
RP11-53B2.6___ENSG00000272746.1	29.9881	-2.47011	1.0539e-23	8.53941e-22
CBS___ENSG00000160200.13	2765.75	-2.46781	1.36484e-38	5.06946e-36
GPR115___ENSG00000153294.7	21.8581	-2.46669	2.69349e-14	7.52672e-13
RP11-293B20.2___ENSG00000259882.1	7.60363	-2.46652	5.41657e-08	5.60652e-07
KCNK1___ENSG00000135750.10	1990.55	-2.46476	1.39117e-21	9.08088e-20
RP11-32K4.1___ENSG00000253554.1	3.30583	-2.46232	3.40048e-06	2.47853e-05
IGHV3-23___ENSG00000211949.2	12.4074	-2.45989	2.0015e-08	2.2366e-07
SRY___ENSG00000184895.6	1.01033	-2.45584	0.000117302	0.000601809
RNU6ATAC12P___ENSG00000252351.1	8.28565	-2.45338	2.3262e-11	4.27288e-10
ANK3___ENSG00000151150.16	7218.47	-2.45247	1.72475e-29	2.55799e-27
RP11-342D14.1___ENSG00000229491.1	4.59633	-2.45125	7.75904e-07	6.47312e-06
SNCB___ENSG00000074317.6	4073.52	-2.44935	1.61419e-26	1.77964e-24
OR2L3___ENSG00000198128.3	6.76942	-2.44899	4.28359e-11	7.53524e-10
PCA3___ENSG00000225937.1	9.89213	-2.44762	8.27731e-07	6.86476e-06
IGHV3-11___ENSG00000211941.2	3.52204	-2.44649	1.56875e-05	9.90727e-05
CD5L___ENSG00000073754.5	8.80249	-2.44538	1.89414e-08	2.12513e-07
CNN2P1___ENSG00000227201.2	1.77766	-2.44388	8.95961e-08	8.90277e-07
MICAL2___ENSG00000133816.9	6082.75	-2.4429	5.90234e-38	2.08179e-35
RP11-355N15.1___ENSG00000259293.1	0.955809	-2.44014	1.74296e-05	0.000108959
SYT9___ENSG00000170743.12	367.109	-2.43861	1.13865e-20	6.82981e-19
Y_RNA___ENSG00000200982.1	1.93628	-2.43811	7.76043e-08	7.80543e-07
IGHV1-3___ENSG00000211935.2	2.0515	-2.43793	2.52646e-05	0.000151746
CLCA1___ENSG00000016490.11	1.04968	-2.43751	0.00209845	0.00759934
MYL1___ENSG00000168530.11	28.021	-2.43667	0.000185782	0.000905651
EPS8L1___ENSG00000131037.10	101.786	-2.43281	1.73278e-27	2.1328e-25
RP11-321G12.1___ENSG00000259459.1	2.35277	-2.43256	1.27216e-08	1.47664e-07
AC016757.3___ENSG00000186235.6	203.869	-2.43035	2.87859e-30	4.55925e-28
ZDHHC23___ENSG00000184307.9	730.545	-2.42889	6.53841e-42	3.43038e-39
IGLC3___ENSG00000211679.2	62.7782	-2.42784	1.36579e-11	2.58104e-10
RP11-354E11.2___ENSG00000233968.2	1528.81	-2.42709	5.69944e-14	1.5227e-12
RP11-266K22.2___ENSG00000229044.1	32.1382	-2.42504	4.09823e-11	7.21826e-10
RP11-420O16.2___ENSG00000214132.4	161.477	-2.4236	1.82589e-07	1.70949e-06
snoU13___ENSG00000238906.1	6.01751	-2.42345	1.55334e-12	3.35893e-11
IGLC7___ENSG00000211685.2	1.73811	-2.41939	0.000736796	0.00304528
PRB2___ENSG00000121335.10	1.12115	-2.4136	5.31772e-05	0.000296763
LRFN5___ENSG00000165379.9	917.587	-2.41301	1.97738e-26	2.15571e-24
ENPP7P9___ENSG00000250476.1	2.08637	-2.40847	3.5907e-07	3.19028e-06
MEIS1-AS3___ENSG00000226819.1	14.9937	-2.40701	1.15628e-10	1.89576e-09
RP11-87N24.2___ENSG00000226717.2	13.8386	-2.40475	7.45576e-10	1.07945e-08
ZNF154___ENSG00000179909.11	2160.35	-2.40381	6.18395e-32	1.14846e-29
MIR532___ENSG00000207758.1	0.887085	-2.40282	4.30474e-08	4.53625e-07
RP11-47P18.1___ENSG00000242828.1	1.35081	-2.40148	0.00129753	0.0050046
AK4P3___ENSG00000233381.2	15.51	-2.40057	8.52048e-20	4.64443e-18
RP11-453M23.1___ENSG00000264232.1	37.1047	-2.39893	3.42319e-06	2.49354e-05
CHRDL1___ENSG00000101938.10	455.167	-2.39753	5.43637e-31	9.35145e-29
DHFRP2___ENSG00000228432.1	6.75054	-2.39584	0.000265749	0.00124305
RIMS1___ENSG00000079841.14	2228.17	-2.39503	1.02003e-26	1.15398e-24
TMEM132B___ENSG00000139364.6	6017.11	-2.39451	3.47518e-28	4.51579e-26
IL17REL___ENSG00000188263.6	3.27926	-2.3942	4.5928e-07	4.00517e-06
RNU7-99P___ENSG00000252080.1	2.79112	-2.39406	5.77687e-07	4.93521e-06
RP11-622J9.1___ENSG00000267513.2	1.16359	-2.39371	9.44493e-09	1.12142e-07
CTD-2560C21.1___ENSG00000258796.1	4.19505	-2.39277	1.2049e-18	5.75994e-17
DNAH3___ENSG00000158486.9	12.9181	-2.39156	1.14899e-16	4.3174e-15
RP3-393P12.1___ENSG00000229968.1	2.04167	-2.39144	3.29391e-08	3.54765e-07
RP11-340B18.1___ENSG00000249500.1	1.92712	-2.38931	3.50506e-07	3.1208e-06
RPRML___ENSG00000179673.3	223.015	-2.38469	5.4535e-14	1.46072e-12
MIR4428___ENSG00000266262.1	0.626488	-2.38454	1.26069e-06	1.00481e-05
CDH20___ENSG00000101542.5	495.971	-2.37785	2.43239e-22	1.71296e-20
RP11-36B15.1___ENSG00000248936.1	61.6414	-2.37277	5.60175e-43	3.3115e-40
RP11-65L3.1___ENSG00000260931.1	160.904	-2.37164	2.18894e-18	1.01406e-16
TMEM71___ENSG00000165071.10	82.6933	-2.37159	2.24213e-27	2.73565e-25
LINC00326___ENSG00000231023.2	2.34846	-2.37083	4.18125e-10	6.23429e-09
TSPAN1___ENSG00000117472.5	65.2443	-2.36368	7.7593e-16	2.66509e-14
MTND2P26___ENSG00000254565.1	4.71559	-2.36121	1.10455e-05	7.22146e-05
VGF___ENSG00000128564.5	922.301	-2.36071	2.36852e-27	2.87316e-25
SFTPA2___ENSG00000185303.11	47.8991	-2.35932	1.75822e-25	1.70824e-23
IGLV4-69___ENSG00000211637.2	4.07281	-2.35926	6.98391e-05	0.000379701
snoU13___ENSG00000238372.1	1.50382	-2.35889	1.11959e-07	1.08877e-06
LURAP1L___ENSG00000153714.5	751.885	-2.35829	6.31524e-27	7.36286e-25
RP11-815M8.1___ENSG00000238042.1	1.00709	-2.35649	1.5927e-05	0.000100419
CACNA1E___ENSG00000198216.6	4194.83	-2.35478	1.66061e-24	1.47355e-22
AC005518.2___ENSG00000230190.1	2.1442	-2.35402	1.29573e-07	1.24506e-06
RPS15AP3___ENSG00000214903.4	0.708292	-2.35362	0.000506826	0.00218555
RP1-161N10.1___ENSG00000232599.1	63.4142	-2.35323	7.65874e-18	3.35546e-16
AL391261.1___ENSG00000238876.1	1.39301	-2.35274	7.37422e-13	1.66404e-11
FUNDC2P3___ENSG00000187103.3	43.6796	-2.35214	1.22642e-14	3.59214e-13
RP11-5N11.7___ENSG00000249688.1	1.67348	-2.347	4.98343e-08	5.18504e-07
COL27A1___ENSG00000196739.10	29069.1	-2.34471	3.75454e-22	2.57072e-20
RP11-159K7.2___ENSG00000250358.1	2.25645	-2.34257	1.93187e-09	2.59803e-08
RP11-154H12.3___ENSG00000267780.1	0.923404	-2.34237	5.10435e-05	0.000286073
GABBR2___ENSG00000136928.4	5139.18	-2.3408	4.17153e-35	1.07416e-32
FA2H___ENSG00000103089.4	233.229	-2.3391	2.89005e-13	6.95535e-12
CTB-187M2.2___ENSG00000265126.1	101.427	-2.33859	3.78071e-08	4.01833e-07
RP11-217H19.1___ENSG00000215104.4	2.18441	-2.33664	0.000436158	0.00191891
SEMA3C___ENSG00000075223.9	3770.32	-2.33527	1.10258e-23	8.86543e-22
RP11-93B14.4___ENSG00000223669.1	17.8483	-2.33473	1.45023e-08	1.66309e-07
PANX2___ENSG00000073150.9	905.726	-2.33254	8.04989e-28	1.02076e-25
EEF1DP3___ENSG00000229715.4	190.638	-2.32867	1.47399e-22	1.05838e-20
CLDN9___ENSG00000213937.3	238.57	-2.32361	1.0501e-19	5.65787e-18
RP11-55L3.1___ENSG00000250791.1	2.29595	-2.323	0.000194151	0.000941308
CCDC177___ENSG00000267909.1	131.9	-2.32235	3.7254e-21	2.35486e-19
C1QTNF1-AS1___ENSG00000265096.1	4.39026	-2.32172	1.98529e-12	4.21268e-11
RP11-420K14.2___ENSG00000268433.1	27.606	-2.32123	1.31765e-06	1.04684e-05
IGLV3-1___ENSG00000211673.2	8.91356	-2.32007	1.277e-06	1.01724e-05
CARTPT___ENSG00000164326.4	11.8511	-2.3193	4.60918e-06	3.24873e-05
RCAN2___ENSG00000172348.10	1844.57	-2.31865	4.09853e-43	2.45748e-40
LINC00578___ENSG00000228221.1	5.80663	-2.3164	1.68149e-18	7.96563e-17
DIO2-AS1___ENSG00000258766.1	0.695047	-2.31595	0.000934797	0.00375134
RP11-157E16.1___ENSG00000270207.1	23.5974	-2.31446	6.27554e-20	3.4887e-18
RNY4P19___ENSG00000199400.1	2.58899	-2.31443	2.9141e-13	7.00518e-12
AC004016.2___ENSG00000234999.1	2.28925	-2.31214	4.71481e-11	8.25919e-10
GCNT1P2___ENSG00000249206.2	2.24497	-2.31209	4.85098e-05	0.000273076
MYLK3___ENSG00000140795.8	36.144	-2.31054	2.8977e-16	1.03862e-14
TERF1P2___ENSG00000187589.7	8.53391	-2.30991	1.74938e-24	1.54578e-22
RNU6-1039P___ENSG00000206658.1	1.53331	-2.30863	8.71642e-09	1.04052e-07
MAL2___ENSG00000147676.9	2484.02	-2.30685	1.0628e-24	9.59306e-23
FGF12___ENSG00000114279.9	1234.68	-2.30667	7.98519e-30	1.23219e-27
RP11-70P17.1___ENSG00000225643.1	23.3379	-2.30544	9.71075e-23	7.11308e-21
AC003090.1___ENSG00000223561.2	1955.27	-2.3052	1.22984e-12	2.68288e-11
CNTNAP2___ENSG00000174469.13	18319.3	-2.30368	1.30339e-25	1.2872e-23
TRBV25-1___ENSG00000211751.3	2.55753	-2.3034	8.84997e-07	7.3034e-06
RP11-67H24.2___ENSG00000260158.1	9.19408	-2.30319	4.41957e-06	3.12866e-05
EOMES___ENSG00000163508.8	27436.1	-2.30271	2.1658e-13	5.27891e-12
SLN___ENSG00000170290.3	110.819	-2.30117	7.39487e-12	1.45308e-10
RP11-232M24.1___ENSG00000242671.1	553.045	-2.30019	1.31991e-10	2.13814e-09
AP000322.53___ENSG00000243627.4	8.36686	-2.30014	1.88621e-07	1.76163e-06
RP11-408H20.1___ENSG00000261521.1	18.1035	-2.29987	1.58731e-11	2.97687e-10
AC027119.1___ENSG00000229642.1	4.89992	-2.29945	0.000189256	0.000920231
CTD-2545H1.1___ENSG00000262869.1	11.1543	-2.29888	3.96185e-09	5.03289e-08
ENO1P2___ENSG00000258739.1	33.6825	-2.29857	4.50609e-16	1.58933e-14
snoU13___ENSG00000238615.1	1.50027	-2.29846	8.38233e-05	0.000445854
RP11-122F24.1___ENSG00000250974.1	3.64251	-2.29819	6.4778e-06	4.44041e-05
DOCK10___ENSG00000135905.14	693.178	-2.298	1.04124e-35	2.81953e-33
RP11-449J10.1___ENSG00000260701.1	14.2083	-2.2978	8.23889e-06	5.53196e-05
AK4___ENSG00000162433.10	1610.85	-2.29701	8.04881e-33	1.62416e-30
RP11-72L22.1___ENSG00000249061.1	0.694151	-2.29616	5.47723e-05	0.000304814
TLL1___ENSG00000038295.3	2908.75	-2.29435	2.16072e-18	1.00432e-16
C7orf72___ENSG00000164500.6	0.801443	-2.29419	8.22745e-05	0.000438338
RP11-157N3.1___ENSG00000231671.1	4.40559	-2.29162	5.67865e-07	4.85921e-06
RP4-700A9.1___ENSG00000231622.1	0.958169	-2.2899	2.69584e-08	2.95199e-07
RP11-379J13.2___ENSG00000255502.1	0.594321	-2.28968	0.0127329	0.0360539
RP11-404K5.2___ENSG00000205976.4	52.4561	-2.28889	9.66007e-06	6.3891e-05
CTC-537E7.2___ENSG00000248359.1	2.26308	-2.28865	7.79829e-06	5.25968e-05
SPTB___ENSG00000070182.13	2582.64	-2.28816	1.15975e-28	1.56906e-26
KCNJ13___ENSG00000115474.6	76.8576	-2.28756	7.59777e-06	5.13351e-05
ABCB10P1___ENSG00000259689.1	30.5224	-2.28505	4.39446e-08	4.62614e-07
ADAMTS18___ENSG00000140873.11	602.639	-2.28334	5.34357e-13	1.22692e-11
MTND2P19___ENSG00000231567.1	0.489395	-2.2833	2.80669e-05	0.000166843
RP11-104O19.2___ENSG00000261868.1	1.01879	-2.28325	2.05733e-05	0.000126447
TAC3___ENSG00000166863.7	109.247	-2.28047	1.19698e-11	2.28362e-10
IGHV6-1___ENSG00000211933.2	1.74594	-2.27943	7.62174e-05	0.000409937
RP11-302F12.4___ENSG00000249277.1	0.796841	-2.27918	3.00457e-05	0.000177542
TRHDE___ENSG00000072657.4	421.766	-2.27909	1.93293e-16	7.06696e-15
KBTBD12___ENSG00000187715.9	309.503	-2.27856	1.77369e-21	1.15241e-19
MPP7___ENSG00000150054.14	383.691	-2.2754	5.77686e-32	1.07763e-29
RP11-555H23.1___ENSG00000238193.1	7.2175	-2.27505	7.13401e-11	1.21423e-09
RP11-217F16.1___ENSG00000230003.2	1.64915	-2.27393	1.28874e-07	1.23948e-06
AC005178.1___ENSG00000251243.1	1.15758	-2.27216	4.73195e-05	0.000266805
KRT18P46___ENSG00000235716.1	26.9212	-2.27131	7.03088e-11	1.19813e-09
AC002383.2___ENSG00000227863.2	5.4422	-2.27085	0.000435279	0.00191545
RP11-327O17.2___ENSG00000251171.1	0.355188	-2.27055	0.0127899	0.0361883
WBP2P1___ENSG00000229248.1	2.80264	-2.26974	1.54432e-11	2.90014e-10
AC139099.4___ENSG00000262898.1	5.34495	-2.26732	7.87979e-07	6.56342e-06
CTA-246H3.8___ENSG00000230637.2	1.37115	-2.26512	0.00999781	0.0294022
CERKL___ENSG00000188452.9	1380.26	-2.26416	6.8621e-20	3.78969e-18
HTR1B___ENSG00000135312.4	34.8773	-2.26408	8.12306e-11	1.37089e-09
RP4-809F18.1___ENSG00000255595.1	1.56072	-2.26385	7.89785e-05	0.000422979
CIR1P2___ENSG00000250215.1	4.03464	-2.26366	4.2258e-08	4.45642e-07
CTD-2269F5.1___ENSG00000250320.1	115.708	-2.26286	1.90001e-23	1.4962e-21
HCRTR1___ENSG00000121764.7	212.7	-2.25981	2.04017e-12	4.31385e-11
ADAMTS5___ENSG00000154736.5	544.367	-2.25967	2.97088e-19	1.51104e-17
AMTN___ENSG00000187689.5	0.568758	-2.25943	0.0132144	0.0371925
CHD5___ENSG00000116254.13	2534.11	-2.25916	3.23987e-21	2.05724e-19
RP11-120I21.2___ENSG00000254202.1	1.93065	-2.25906	1.93613e-05	0.000119738
HIST1H4I___ENSG00000198339.3	56.1843	-2.25798	1.80895e-35	4.80539e-33
RP11-315I14.2___ENSG00000233906.1	8.09691	-2.25658	1.00842e-22	7.36092e-21
RP11-1016B18.1___ENSG00000257501.2	24.578	-2.25494	6.30323e-08	6.44637e-07
AQP7___ENSG00000165269.8	81.0154	-2.25423	4.14353e-12	8.41782e-11
IGKV2-30___ENSG00000243238.1	2.71222	-2.25311	4.01951e-05	0.000230474
RP11-17E2.2___ENSG00000250039.3	1.19746	-2.25255	1.35229e-06	1.07071e-05
SYT10___ENSG00000110975.4	6.4058	-2.25216	2.76369e-06	2.04834e-05
BDKRB1___ENSG00000100739.6	16.0587	-2.25103	3.1638e-08	3.41892e-07
LDLRAD4___ENSG00000168675.14	4706.52	-2.25078	1.04401e-36	3.06429e-34
CLUL1___ENSG00000079101.12	326.145	-2.25055	1.00625e-14	2.98476e-13
ABCB10P4___ENSG00000260053.2	2.59695	-2.24463	2.90388e-07	2.62846e-06
RP11-700H13.1___ENSG00000261638.1	0.992875	-2.24448	0.000341103	0.00154592
CRTAM___ENSG00000109943.4	662.485	-2.24314	1.38548e-09	1.91666e-08
RP11-550P17.5___ENSG00000228560.1	0.764266	-2.24299	0.000880454	0.00356084
RP13-895J2.3___ENSG00000256542.1	64.7503	-2.2426	1.29718e-06	1.03292e-05
AC140542.2___ENSG00000261325.1	26.0754	-2.24207	4.6872e-06	3.29754e-05
SNORA48___ENSG00000212458.1	22.7546	-2.24053	1.09476e-16	4.12101e-15
IGFL1___ENSG00000188293.5	1.56164	-2.23898	0.000145044	0.000726988
AC010984.4___ENSG00000223349.1	2.12111	-2.23694	1.69909e-06	1.31819e-05
TMEFF2___ENSG00000144339.7	939.221	-2.23581	6.76767e-17	2.59884e-15
GRB14___ENSG00000115290.5	113.982	-2.23322	2.0378e-21	1.31992e-19
RP11-317J10.2___ENSG00000253549.1	20.8742	-2.23169	2.82255e-20	1.63404e-18
TCAM1P___ENSG00000240280.2	317.927	-2.22857	4.469e-14	1.21722e-12
FEZ1___ENSG00000149557.8	4150.12	-2.2271	7.74762e-31	1.30596e-28
C10orf55___ENSG00000222047.4	4.15821	-2.22473	3.12347e-12	6.45487e-11
IGHV1-8___ENSG00000211939.2	1.01095	-2.22407	0.00131003	0.00504723
NKAIN2___ENSG00000188580.9	346.639	-2.22297	3.35209e-18	1.52597e-16
RP11-552E20.4___ENSG00000226070.1	10.2467	-2.22277	8.20208e-11	1.38038e-09
RP11-266L9.2___ENSG00000260034.1	4.38985	-2.22143	0.00122443	0.00475585
AC099754.1___ENSG00000225386.1	5.05522	-2.21834	2.46705e-07	2.25593e-06
CRYM___ENSG00000103316.6	624.398	-2.21786	7.11993e-12	1.40299e-10
ACHE___ENSG00000087085.9	3796.82	-2.21734	3.58043e-35	9.33403e-33
CTD-2168K21.2___ENSG00000272157.1	17.62	-2.21566	5.3333e-07	4.5852e-06
TRHDE-AS1___ENSG00000236333.3	916.351	-2.21108	1.13161e-15	3.80883e-14
PLA2G3___ENSG00000100078.3	7.88585	-2.21086	5.31479e-06	3.70245e-05
CLEC2A___ENSG00000188393.4	2.25086	-2.21078	3.02149e-05	0.000178416
PRDM12___ENSG00000130711.3	181.091	-2.21042	5.85777e-09	7.2185e-08
IGLV1-44___ENSG00000211651.2	15.9209	-2.20684	5.5921e-07	4.79395e-06
KLK7___ENSG00000169035.7	31.0324	-2.2035	0.00062767	0.00264292
AC093642.6___ENSG00000232002.1	0.826996	-2.20338	0.000173852	0.00085294
RP11-57H12.2___ENSG00000231992.1	1.81794	-2.20337	2.46636e-09	3.25221e-08
LINC00488___ENSG00000214381.4	2.3129	-2.20132	1.63825e-07	1.54936e-06
DSC3___ENSG00000134762.12	128.222	-2.20112	1.07394e-08	1.26332e-07
AC092841.1___ENSG00000253046.1	3.05606	-2.19961	7.57509e-10	1.09484e-08
NRG4___ENSG00000169752.12	253.914	-2.1993	2.47233e-14	6.95035e-13
RP11-502M1.2___ENSG00000249425.1	6.09403	-2.19896	1.18865e-07	1.14994e-06
RP11-159D23.2___ENSG00000257472.1	5.97988	-2.1986	3.18523e-05	0.000186927
ASIC2___ENSG00000108684.10	691.676	-2.19853	6.99812e-14	1.84269e-12
AC005355.1___ENSG00000250994.1	7.16902	-2.19812	2.24143e-08	2.48684e-07
RAPGEF4-AS1___ENSG00000228016.1	14.4068	-2.19771	1.04388e-13	2.69126e-12
MS4A8___ENSG00000166959.3	5.52283	-2.19633	4.62439e-09	5.80948e-08
ELOVL3___ENSG00000119915.4	21.1243	-2.19476	8.47089e-27	9.74083e-25
NPBWR2___ENSG00000125522.3	0.562448	-2.19276	0.00641588	0.0201036
KRTAP10-1___ENSG00000215455.4	3.38419	-2.19022	6.77071e-07	5.70528e-06
AP006288.1___ENSG00000237363.1	0.263332	-2.1893	0.012299	0.0349856
CTD-2014B16.1___ENSG00000258629.1	0.522534	-2.18847	2.78108e-05	0.000165548
DACH2___ENSG00000126733.16	362.508	-2.18372	1.06255e-12	2.33739e-11
GRHL1___ENSG00000134317.13	598.017	-2.18357	3.93558e-46	2.89797e-43
TRIM59___ENSG00000213186.3	425.929	-2.18129	1.03291e-31	1.86065e-29
RP11-467I20.6___ENSG00000231440.1	37.7009	-2.18114	2.70621e-09	3.54288e-08
NEBL___ENSG00000078114.14	1610.5	-2.1787	2.33946e-22	1.65389e-20
RP11-298O21.5___ENSG00000244227.1	3.95735	-2.17547	1.42401e-08	1.63526e-07
RN7SL696P___ENSG00000243714.2	0.525015	-2.17452	1.813e-05	0.000112968
SPTSSB___ENSG00000196542.4	96.0978	-2.17316	2.48364e-17	1.01207e-15
CNTNAP3___ENSG00000106714.13	138.369	-2.1728	3.20777e-17	1.2921e-15
SV2B___ENSG00000185518.7	10854.6	-2.17244	1.97523e-28	2.62355e-26
OR2L6P___ENSG00000232215.2	8.92704	-2.16878	6.42511e-09	7.87602e-08
ESX1___ENSG00000123576.5	44.1479	-2.16825	3.95495e-06	2.8332e-05
AC006262.5___ENSG00000268621.1	2.45125	-2.16685	0.000924522	0.00371563
RNU6-1241P___ENSG00000207266.1	5.3995	-2.16654	3.02437e-09	3.9215e-08
LINC01073___ENSG00000235822.1	11.9629	-2.16601	9.29365e-11	1.54791e-09
BX842568.1___ENSG00000235510.1	2.97646	-2.1647	3.15499e-07	2.83436e-06
RP11-67H24.1___ENSG00000261719.1	49.9786	-2.16332	6.29573e-06	4.32903e-05
ADRB1___ENSG00000043591.4	65.7582	-2.16292	1.33822e-17	5.63366e-16
CA1___ENSG00000133742.9	8.97678	-2.16225	3.07459e-05	0.000181169
GPR61___ENSG00000156097.8	271.866	-2.16212	7.50234e-13	1.69113e-11
snoU13___ENSG00000238902.1	0.96426	-2.1611	1.60357e-07	1.51964e-06
SGPP2___ENSG00000163082.9	432.86	-2.15975	2.55499e-14	7.17312e-13
AC007403.3___ENSG00000223859.1	1.48211	-2.15894	1.63691e-06	1.27443e-05
ZIC5___ENSG00000139800.8	3835.29	-2.157	1.1284e-10	1.8515e-09
FTH1P19___ENSG00000219186.2	9.8211	-2.15685	4.09191e-21	2.57105e-19
RP11-95O2.1___ENSG00000267651.1	222.575	-2.15644	6.95986e-33	1.4112e-30
IGKV1-17___ENSG00000240382.1	2.63748	-2.15597	0.00038354	0.00171317
OR1E2___ENSG00000127780.3	1.86338	-2.15512	1.34562e-06	1.06623e-05
MIXL1___ENSG00000185155.7	162.927	-2.1533	1.39291e-26	1.54665e-24
SLC22A8___ENSG00000149452.11	319.05	-2.1514	9.83085e-09	1.16428e-07
CSMD2___ENSG00000121904.13	2017.41	-2.15125	5.10035e-23	3.86411e-21
IGKV3-20___ENSG00000239951.1	29.6804	-2.15073	3.50279e-08	3.75336e-07
MEIS1-AS1___ENSG00000244522.2	1.04341	-2.15038	4.86198e-05	0.000273621
AL590403.1___ENSG00000221779.2	4.42906	-2.15019	4.65091e-06	3.2753e-05
IGLV3-25___ENSG00000211659.2	5.6031	-2.14873	1.32069e-05	8.46805e-05
CA2___ENSG00000104267.5	1265.15	-2.14614	9.16334e-27	1.04229e-24
SNORA63___ENSG00000252102.1	1.65504	-2.14612	3.50154e-08	3.75298e-07
DLX5___ENSG00000105880.4	896.96	-2.14526	2.05576e-11	3.79105e-10
RP11-97O12.2___ENSG00000249487.2	26.2065	-2.14522	6.87997e-14	1.81728e-12
MSRB1P1___ENSG00000213926.3	1.68416	-2.1452	9.41271e-09	1.11791e-07
RP11-542G1.1___ENSG00000251185.1	0.555717	-2.145	0.000412609	0.00182622
RP11-678G14.4___ENSG00000268240.1	2.71818	-2.1432	0.00901342	0.0269222
TMEM178A___ENSG00000152154.6	4256.42	-2.14161	2.40932e-37	7.55182e-35
IGLV4-60___ENSG00000211639.2	1.27228	-2.14096	0.00174923	0.00649265
RP11-252P19.2___ENSG00000223942.1	9.6949	-2.14092	5.13352e-07	4.42795e-06
WIPF3___ENSG00000122574.6	1436.73	-2.14047	1.5445e-31	2.73527e-29
ALOXE3___ENSG00000179148.5	66.7029	-2.1386	6.3464e-17	2.45052e-15
SHISA6___ENSG00000188803.10	2418.31	-2.13849	1.13326e-15	3.81131e-14
RP11-848P1.7___ENSG00000264148.1	29.7943	-2.13796	2.1841e-18	1.01294e-16
IGLV1-47___ENSG00000211648.2	10.4567	-2.13776	7.84305e-07	6.53411e-06
COLCA1___ENSG00000196167.5	249.699	-2.13768	9.58402e-21	5.81301e-19
MTUS2-AS1___ENSG00000179141.5	11.1023	-2.13753	1.58253e-12	3.41501e-11
CTD-2298J14.2___ENSG00000258636.1	44.8296	-2.13676	2.25819e-13	5.48182e-12
ST6GALNAC2___ENSG00000070731.5	317.554	-2.13649	7.93694e-13	1.78049e-11
AC008132.13___ENSG00000161103.7	8.92061	-2.13413	1.64637e-09	2.24355e-08
RP11-449D8.2___ENSG00000263553.1	7.49697	-2.13401	1.3715e-08	1.58319e-07
C8orf86___ENSG00000196166.3	7.94729	-2.133	1.45039e-12	3.14117e-11
RP11-430C7.2___ENSG00000236779.1	3.55663	-2.13269	6.33651e-11	1.08775e-09
CYP4F2___ENSG00000186115.8	8.58667	-2.13187	7.55354e-08	7.62292e-07
AC012501.3___ENSG00000242575.1	3.80472	-2.13147	2.91238e-06	2.14982e-05
NBPF4___ENSG00000196427.9	1.70409	-2.13129	0.00529883	0.0170371
RP11-511I11.2___ENSG00000270437.1	1.34296	-2.13047	0.00350342	0.0118643
GDPD5___ENSG00000158555.10	4415.63	-2.12953	3.88665e-48	3.88406e-45
ZIC2___ENSG00000043355.6	10706	-2.12911	2.49355e-13	6.03572e-12
AC016722.3___ENSG00000226548.1	1.00191	-2.12814	1.06896e-06	8.65977e-06
AL161793.1___ENSG00000252731.1	2.61321	-2.12676	1.65745e-08	1.87866e-07
PNMA6A___ENSG00000224201.3	20.543	-2.12652	5.45785e-06	3.79204e-05
KRT18___ENSG00000111057.6	366.515	-2.12562	2.14489e-14	6.08446e-13
TNR___ENSG00000116147.12	2549.94	-2.1235	5.65248e-14	1.51112e-12
SFXN3___ENSG00000107819.9	6211.05	-2.12334	4.66054e-42	2.4761e-39
RP3-414A15.11___ENSG00000258443.1	2.84846	-2.12319	3.68267e-09	4.70817e-08
SERPINI1___ENSG00000163536.8	628.897	-2.12227	3.8319e-24	3.30251e-22
IGJ___ENSG00000132465.6	66.2981	-2.11932	1.04881e-11	2.01929e-10
FGG___ENSG00000171557.12	2.1771	-2.11858	0.00596349	0.0188706
CCBE1___ENSG00000183287.9	358.419	-2.11729	6.38575e-07	5.41241e-06
PTCHD1___ENSG00000165186.9	1441.93	-2.1159	4.7299e-18	2.10747e-16
IGLV2-8___ENSG00000211671.2	4.10112	-2.11535	5.92708e-05	0.000327244
OSBPL3___ENSG00000070882.8	1498.8	-2.11497	6.28467e-25	5.79736e-23
SMPDL3B___ENSG00000130768.10	101.855	-2.11185	1.28847e-15	4.30912e-14
TMEM196___ENSG00000173452.9	417.071	-2.1101	1.27054e-10	2.06294e-09
RP11-23P13.6___ENSG00000174171.4	335.807	-2.11006	5.33471e-09	6.61101e-08
CTD-2014B16.3___ENSG00000258847.1	60.1652	-2.10608	6.29231e-33	1.28204e-30
TEK___ENSG00000120156.16	964.445	-2.10217	6.35113e-23	4.72641e-21
FRAS1___ENSG00000138759.13	1682.94	-2.10039	3.74127e-25	3.51644e-23
PRRT4___ENSG00000224940.4	847.895	-2.09932	5.78132e-22	3.90747e-20
XXbac-B33L19.3___ENSG00000188424.5	1.68346	-2.0987	7.00058e-05	0.00038041
MIR490___ENSG00000207597.1	1.53163	-2.09768	6.09646e-06	4.20165e-05
AC012506.1___ENSG00000223530.1	18.9064	-2.09648	3.42927e-08	3.68304e-07
COLEC10___ENSG00000184374.2	6.05036	-2.09607	4.34133e-13	1.01118e-11
SPRR1A___ENSG00000169474.3	6.66369	-2.09505	0.000489511	0.00212184
RALGPS2___ENSG00000116191.13	2270.9	-2.09269	1.08974e-32	2.17802e-30
AC112229.7___ENSG00000175772.10	28.0183	-2.09255	2.04872e-12	4.32757e-11
RP11-343B18.2___ENSG00000259676.1	0.777557	-2.09181	1.94892e-05	0.000120472
AC016885.1___ENSG00000268080.1	1.26013	-2.09028	0.000233972	0.00110939
RD3___ENSG00000198570.5	2641.04	-2.08955	4.20498e-09	5.32242e-08
TCEAL6___ENSG00000204071.5	395.972	-2.08885	2.21435e-13	5.38786e-12
ABCA7___ENSG00000064687.8	3606.56	-2.08863	2.14071e-13	5.2299e-12
RP11-527L4.5___ENSG00000267166.1	3.67886	-2.08545	4.14553e-09	5.25192e-08
KCTD8___ENSG00000183783.6	442.271	-2.08492	3.22448e-16	1.14693e-14
CFHR4___ENSG00000134365.8	0.571439	-2.0847	0.0036161	0.0121996
RIPK4___ENSG00000183421.7	57.5011	-2.08403	2.82318e-09	3.68339e-08
CHST9___ENSG00000154080.8	36.5045	-2.0805	3.88642e-12	7.93004e-11
MPPED2___ENSG00000066382.12	1857.51	-2.0803	7.7931e-29	1.07596e-26
KLHL14___ENSG00000197705.5	330.62	-2.08007	1.83278e-09	2.47428e-08
RHAG___ENSG00000112077.11	1.7365	-2.07863	0.00550972	0.0176247
ADAMTS20___ENSG00000173157.12	63.1746	-2.07834	1.29069e-09	1.79737e-08
XDH___ENSG00000158125.5	77.9681	-2.07822	5.73677e-06	3.96613e-05
RP11-255E6.5___ENSG00000270880.1	3.80154	-2.07717	7.92379e-08	7.9602e-07
ANKRD34A___ENSG00000181039.7	516.587	-2.0768	1.37433e-37	4.43718e-35
MAP3K15___ENSG00000180815.10	120.259	-2.0751	1.10958e-12	2.43574e-11
RP11-1085N6.5___ENSG00000258776.1	316.399	-2.07453	1.95236e-11	3.61603e-10
RP11-489D6.2___ENSG00000259446.1	10.0685	-2.07445	2.53161e-11	4.62387e-10
AC093590.1___ENSG00000238217.1	5.01066	-2.07364	0.000218938	0.00104685
KCNF1___ENSG00000162975.3	337.456	-2.07358	1.9956e-20	1.17474e-18
RP11-939C17.4___ENSG00000254460.1	1.99073	-2.07284	3.396e-07	3.03206e-06
ACSL6___ENSG00000164398.8	2826.88	-2.07266	1.13097e-31	2.0286e-29
RP11-374A22.1___ENSG00000237321.1	7.78065	-2.07106	4.65401e-09	5.83099e-08
CTC-297N7.10___ENSG00000263388.1	5.34503	-2.07071	0.00369629	0.0124282
CTC-338M12.1___ENSG00000248514.1	45.0243	-2.06884	1.61356e-13	4.00974e-12
RP11-98O2.1___ENSG00000250501.2	40.913	-2.0654	1.36581e-05	8.73602e-05
EYA4___ENSG00000112319.13	28.7719	-2.0629	9.56388e-10	1.36304e-08
PTGES3P2___ENSG00000217643.1	17.6773	-2.06162	1.4125e-08	1.62389e-07
RP11-247C2.2___ENSG00000248540.2	1222.39	-2.06035	2.65933e-10	4.09005e-09
AC105053.3___ENSG00000229498.1	13.7758	-2.06008	9.37174e-16	3.17987e-14
LINC00707___ENSG00000238266.1	7.94531	-2.06002	3.49794e-07	3.11578e-06
TMC3___ENSG00000188869.8	164.616	-2.05847	4.73525e-08	4.9526e-07
AP1S3___ENSG00000152056.12	140.977	-2.05464	2.08437e-34	5.08636e-32
ZFHX4-AS1___ENSG00000253661.1	208.367	-2.05422	4.00717e-10	5.98963e-09
AP000282.2___ENSG00000227757.1	17.116	-2.05371	1.90109e-09	2.55827e-08
CNTN1___ENSG00000018236.10	17294.8	-2.05361	1.02173e-19	5.52206e-18
PRKRIRP8___ENSG00000223963.2	37.484	-2.05352	5.99793e-22	4.04735e-20
IGKV1-16___ENSG00000240864.1	3.19189	-2.05049	0.000174405	0.000855454
L1CAM___ENSG00000198910.8	19098.8	-2.05017	5.52057e-36	1.54473e-33
CELF4___ENSG00000101489.14	11583.5	-2.0483	2.02725e-33	4.31917e-31
TMEM56___ENSG00000152078.5	479.285	-2.04754	1.22134e-20	7.30231e-19
BEND4___ENSG00000188848.11	146.307	-2.04662	3.98531e-11	7.02821e-10
B3GNT4___ENSG00000176383.8	150.434	-2.04555	1.0856e-17	4.64001e-16
UNC5C___ENSG00000182168.10	2644.21	-2.04433	7.63231e-20	4.18203e-18
RP11-168O16.2___ENSG00000234132.1	6.9452	-2.04381	6.08858e-07	5.17621e-06
GLS2___ENSG00000135423.8	744.312	-2.04353	1.50354e-22	1.07691e-20
SDIM1___ENSG00000256391.1	19.2098	-2.04346	1.78986e-08	2.01512e-07
GYPE___ENSG00000197465.9	66.6099	-2.04341	2.55717e-14	7.17443e-13
AFM___ENSG00000079557.3	0.513441	-2.04262	0.0134473	0.0377203
IGHV4-4___ENSG00000211936.2	2.24092	-2.04176	0.00146917	0.0055759
TTC12___ENSG00000149292.12	332.502	-2.04115	4.43913e-24	3.77164e-22
ANKRD30BP1___ENSG00000175302.4	7.7256	-2.04104	2.00574e-06	1.53175e-05
RPL39L___ENSG00000163923.5	400.617	-2.04072	9.22264e-19	4.44423e-17
RP11-67L3.5___ENSG00000242396.1	14.1145	-2.04069	2.20124e-09	2.92931e-08
GULP1___ENSG00000144366.11	804.003	-2.04022	8.7983e-15	2.63773e-13
RP5-1007G16.1___ENSG00000231163.1	1.81253	-2.03836	5.41418e-05	0.000301504
RP11-493K23.4___ENSG00000231963.1	0.965999	-2.03811	4.95961e-06	3.47057e-05
TNK2-AS1___ENSG00000224614.1	56.4842	-2.03724	1.22589e-15	4.10637e-14
LAD1___ENSG00000159166.9	8.76813	-2.03397	4.50753e-09	5.67116e-08
OSBP2___ENSG00000184792.11	3387.72	-2.03346	3.27682e-52	5.28979e-49
SNORA63___ENSG00000200130.1	1.55443	-2.03325	5.96662e-07	5.08283e-06
RP11-640B6.1___ENSG00000248466.1	2.29625	-2.03145	4.49477e-10	6.68079e-09
NUPR1L___ENSG00000185290.3	13.4212	-2.03113	1.34626e-07	1.29007e-06
MIR4424___ENSG00000266417.1	1.36319	-2.03021	1.17257e-06	9.42456e-06
IGFBP1___ENSG00000146678.5	34.5275	-2.02931	5.94465e-13	1.3575e-11
IQCJ___ENSG00000214216.6	2.37779	-2.02924	1.98847e-08	2.22407e-07
TRIM67___ENSG00000119283.11	2430.17	-2.02831	5.14458e-18	2.28254e-16
RP11-744K17.9___ENSG00000266795.2	72.0047	-2.02799	2.04194e-05	0.000125574
C3orf83___ENSG00000225526.4	69.3634	-2.02765	7.14573e-14	1.8792e-12
LL0XNC01-16G2.1___ENSG00000225110.1	22.3863	-2.02717	2.55473e-06	1.91068e-05
SYT6___ENSG00000134207.10	3399.15	-2.02554	5.62257e-15	1.73268e-13
snoU13___ENSG00000238693.1	0.629201	-2.02301	0.00139065	0.00531685
CHCHD3P2___ENSG00000257723.1	0.661733	-2.02287	0.00296725	0.0102715
AC015987.1___ENSG00000224746.1	12.4145	-2.02258	1.20031e-08	1.39904e-07
HCN1___ENSG00000164588.4	687.717	-2.02164	6.68811e-15	2.03859e-13
KCNJ11___ENSG00000187486.5	1042.77	-2.02051	1.14384e-32	2.27531e-30
RNA5SP482___ENSG00000212571.1	1.35011	-2.01872	1.17711e-09	1.64961e-08
GPHN___ENSG00000171723.11	5083.93	-2.01851	4.37961e-74	3.06369e-70
TRNP1___ENSG00000253368.3	770.064	-2.01833	1.10176e-23	8.86543e-22
SLAMF9___ENSG00000162723.5	2.71365	-2.01714	6.99724e-07	5.88082e-06
HAR1A___ENSG00000225978.2	54.9852	-2.01711	4.73787e-10	7.02926e-09
CDRT15P1___ENSG00000141028.6	3.12961	-2.01677	0.00158386	0.00595413
PRKCE___ENSG00000171132.9	778.798	-2.01629	2.70551e-22	1.88855e-20
RP5-963E22.4___ENSG00000231977.1	3.74596	-2.01554	8.49869e-09	1.01829e-07
GPR21___ENSG00000188394.6	65.8897	-2.0136	9.31128e-16	3.16448e-14
CTD-2540M10.1___ENSG00000259888.1	19.5355	-2.01273	1.76573e-17	7.31601e-16
CCDC177___ENSG00000255994.1	89.921	-2.01254	2.90639e-19	1.48402e-17
RP11-284H18.1___ENSG00000253574.1	0.476256	-2.01076	0.00177609	0.00657548
RP11-149P14.1___ENSG00000224338.2	0.675193	-2.01039	3.94719e-06	2.82861e-05
EIF4HP2___ENSG00000237977.1	186.339	-2.01011	4.0179e-31	6.96857e-29
GUCY1A2___ENSG00000152402.6	1355.44	-2.00933	5.80042e-26	5.95245e-24
RP4-610C12.1___ENSG00000231934.1	9.40856	-2.00862	9.29784e-06	6.16738e-05
CREB5___ENSG00000146592.12	1261.54	-2.00823	3.12491e-24	2.7155e-22
IGKV2D-29___ENSG00000243264.1	1.22117	-2.00806	0.00324011	0.0110789
RP11-24J23.2___ENSG00000223949.2	1.94924	-2.00672	0.000106391	0.000552246
RP11-197K6.1___ENSG00000223812.1	11.3056	-2.00585	2.18431e-08	2.42925e-07
RP11-794M8.1___ENSG00000267239.1	4.6396	-2.00559	1.73423e-09	2.35639e-08
RP11-298O21.2___ENSG00000240292.1	0.807048	-2.00484	2.87678e-06	2.12547e-05
RP11-673E1.3___ENSG00000249741.2	38.7839	-2.00388	2.16044e-15	6.96453e-14
UGT2B4___ENSG00000156096.8	1.25956	-2.00273	0.00464258	0.0151806
CYSLTR2___ENSG00000152207.3	57.3505	-2.00233	9.02156e-21	5.48773e-19
STAC___ENSG00000144681.6	180.541	-2.00216	4.31877e-16	1.52454e-14
CENPVP3___ENSG00000224109.1	9.72639	-2.00127	1.13679e-07	1.1032e-06
IMPDH1___ENSG00000106348.12	6965.68	-2.00054	1.24352e-32	2.45038e-30
PRSS38___ENSG00000185888.5	0.83732	-1.99929	0.000147571	0.000738198
SNORA76___ENSG00000253007.2	0.86729	-1.9992	1.22516e-05	7.91604e-05
RP11-321E8.4___ENSG00000229881.1	2.34641	2.0003	4.32529e-08	4.55676e-07
RNU6-1219P___ENSG00000251952.1	1.16069	2.00097	8.26058e-06	5.54297e-05
RP11-284H19.1___ENSG00000256879.1	3.95109	2.0012	7.99092e-13	1.79164e-11
POPDC3___ENSG00000132429.5	215.137	2.0026	3.90322e-10	5.85302e-09
LINC00391___ENSG00000238230.1	2.77479	2.00363	1.81457e-06	1.39925e-05
RP11-59H7.1___ENSG00000241640.2	0.45021	2.00433	0.000121851	0.000622105
RP11-90C4.1___ENSG00000233147.1	1.25687	2.00493	0.000156075	0.000775917
AC011516.2___ENSG00000268038.1	1.21037	2.00846	0.000259397	0.00121661
RNY1P5___ENSG00000206617.1	1.17272	2.00999	2.03019e-05	0.000124979
RNU6-1160P___ENSG00000207276.1	4.7188	2.01005	2.67572e-21	1.70677e-19
AC104809.3___ENSG00000226321.3	47.2696	2.01109	1.59128e-09	2.17342e-08
LINC00445___ENSG00000236036.1	23.5106	2.01175	3.24377e-06	2.37398e-05
AL591069.1___ENSG00000256731.1	2.90404	2.01659	4.99331e-06	3.49298e-05
C12orf39___ENSG00000134548.5	1010.81	2.0171	1.9531e-11	3.61603e-10
GUSBP6___ENSG00000224458.3	11.2574	2.01719	1.29955e-10	2.10678e-09
RNA5SP138___ENSG00000201968.1	2.28491	2.01781	4.72794e-14	1.28192e-12
C7orf57___ENSG00000164746.9	51.551	2.01784	3.89378e-09	4.95392e-08
CCDC108___ENSG00000181378.9	225.576	2.0182	1.28955e-16	4.80257e-15
RP3-340B19.5___ENSG00000218749.1	0.639836	2.01974	1.19656e-05	7.75148e-05
RP11-260A9.4___ENSG00000266736.1	49.2691	2.01979	0.00335314	0.0114203
LA16c-381G6.1___ENSG00000260532.1	4.79844	2.02157	1.73134e-06	1.34074e-05
RP11-383C5.7___ENSG00000236991.2	24.5288	2.02177	2.42541e-22	1.71091e-20
ARMC3___ENSG00000165309.9	153.293	2.02275	3.28082e-14	9.11335e-13
C20orf166-AS1___ENSG00000174403.11	12.4459	2.02321	4.58322e-07	3.99765e-06
MIR5093___ENSG00000266307.1	6.47299	2.02424	1.26224e-05	8.13179e-05
MED15P5___ENSG00000236595.1	7.19511	2.02817	3.33511e-06	2.43319e-05
CDH23___ENSG00000107736.15	26199.6	2.02848	4.47731e-13	1.04054e-11
KLK10___ENSG00000129451.7	127.202	2.0294	2.61157e-06	1.94833e-05
MIR125B1___ENSG00000207971.1	3.69846	2.03114	5.70431e-08	5.87537e-07
MIR378B___ENSG00000264534.1	6.28404	2.03185	0.00376967	0.0126475
RP11-554A11.8___ENSG00000261070.1	1.29829	2.03397	4.69618e-05	0.000265108
NMUR2___ENSG00000132911.4	9.47131	2.03673	2.79729e-19	1.43015e-17
FAM155A___ENSG00000204442.2	2532.16	2.03753	9.77827e-25	8.86422e-23
FOXI1___ENSG00000168269.7	5.36086	2.04209	7.98207e-06	5.37155e-05
PRR7-AS1___ENSG00000246334.2	109.888	2.04237	2.53397e-38	9.24835e-36
WDR16___ENSG00000166596.10	29.8007	2.04507	1.34468e-11	2.54229e-10
snoU13___ENSG00000238745.1	1.38965	2.04523	7.15012e-11	1.21648e-09
OR7E16P___ENSG00000267775.1	0.577376	2.04622	0.0010759	0.00424853
RP5-1092A11.2___ENSG00000235131.1	0.981212	2.04856	1.01011e-08	1.19292e-07
AC010136.2___ENSG00000223923.1	19.4022	2.05022	6.94571e-10	1.00874e-08
RP11-23E10.4___ENSG00000261405.2	0.862645	2.05093	8.84169e-05	0.000467562
LDHC___ENSG00000166796.7	27.5689	2.0519	1.57342e-13	3.92159e-12
RP11-764K9.4___ENSG00000215548.2	97.4438	2.05206	2.14221e-09	2.85801e-08
LINC01076___ENSG00000225105.2	6.00015	2.05258	2.65628e-11	4.83265e-10
MIR1587___ENSG00000261435.1	5.47353	2.05364	1.50514e-08	1.71995e-07
DIO2___ENSG00000211448.7	1231.77	2.05376	5.70367e-27	6.68699e-25
POU6F2-AS2___ENSG00000233854.1	3.13096	2.05397	0.000480971	0.00208978
TM4SF5___ENSG00000142484.5	1.97422	2.05445	5.50728e-09	6.80858e-08
CTD-3145H4.1___ENSG00000254076.1	1.80912	2.05466	4.72418e-07	4.1061e-06
TRPM1___ENSG00000134160.9	21.1058	2.05566	4.9439e-06	3.46073e-05
TPPP3___ENSG00000159713.6	2680.43	2.05577	3.49555e-17	1.39895e-15
ANKRD18DP___ENSG00000226435.6	10.7804	2.05617	1.28127e-08	1.4868e-07
CTC-255N20.1___ENSG00000250343.1	20.8694	2.06152	2.23658e-20	1.31109e-18
RNU6-1287P___ENSG00000199784.1	0.387398	2.06321	1.92279e-05	0.000119032
SLC4A11___ENSG00000088836.8	2476.07	2.0633	5.7773e-17	2.25148e-15
CTD-2568A17.5___ENSG00000180279.5	32.9862	2.06411	7.00464e-34	1.58064e-31
AC073958.2___ENSG00000230614.3	0.417403	2.06714	0.000167456	0.000824099
RP11-298D21.1___ENSG00000260788.1	12.8006	2.06828	0.000392926	0.00175055
CLDN1___ENSG00000163347.5	2357.98	2.06953	9.85572e-12	1.90717e-10
ANP32BP2___ENSG00000231801.2	0.320857	2.0702	0.000227483	0.00108204
AL121988.1___ENSG00000216162.1	1.18441	2.07451	1.04395e-11	2.01178e-10
NKX2-5___ENSG00000183072.9	128.685	2.07662	2.53736e-05	0.000152336
PRR5L___ENSG00000135362.9	461.957	2.07793	7.30333e-27	8.49129e-25
GAPDHP58___ENSG00000229570.2	0.433076	2.07852	8.52247e-06	5.70048e-05
SST___ENSG00000157005.3	1995.01	2.07865	7.91862e-07	6.59053e-06
PAX5___ENSG00000196092.8	2222.9	2.07899	1.37635e-12	2.98853e-11
RP11-126K1.8___ENSG00000224645.1	21.0783	2.08011	1.50934e-08	1.72334e-07
TTC40___ENSG00000171811.8	223.465	2.08077	8.47491e-18	3.70053e-16
TMEM171___ENSG00000157111.8	65.2635	2.08081	5.10421e-20	2.86793e-18
SEMA3D___ENSG00000153993.9	947.711	2.08235	3.45012e-08	3.70259e-07
RP11-132E11.2___ENSG00000237153.1	2.29527	2.08358	4.3517e-06	3.08582e-05
RP11-744K17.3___ENSG00000266806.1	1.84562	2.08394	4.43126e-05	0.000251609
METTL11B___ENSG00000203740.3	12.2087	2.08538	1.06138e-10	1.74768e-09
CTD-2135J3.3___ENSG00000248896.2	6.2657	2.08655	1.0301e-10	1.6975e-09
RP11-716H6.2___ENSG00000255219.1	7.10833	2.088	1.59981e-05	0.000100837
FOXA2___ENSG00000125798.10	343.642	2.09127	9.95157e-05	0.000519641
RP11-794P6.6___ENSG00000254980.1	0.582606	2.09309	1.37877e-07	1.31882e-06
CYP3A5___ENSG00000106258.9	487.615	2.09513	3.19481e-10	4.85491e-09
SIX3-AS1___ENSG00000236502.1	59.0013	2.09748	8.80836e-15	2.63886e-13
RP11-672L10.1___ENSG00000259837.1	0.316661	2.09773	0.0160648	0.0438111
VN1R38P___ENSG00000235227.1	2.69207	2.09785	0.000177546	0.000868656
CCND1___ENSG00000110092.3	2177.12	2.09949	5.08802e-20	2.86371e-18
IGHE___ENSG00000211891.4	455.69	2.10036	0.00014587	0.000730689
C9orf171___ENSG00000188523.4	266.297	2.10395	3.33979e-17	1.34398e-15
CTD-2020K17.4___ENSG00000233483.2	75.7382	2.10601	8.79477e-38	2.95307e-35
RP11-65J3.6___ENSG00000236146.2	3.85144	2.10621	3.25213e-19	1.64853e-17
SLC6A11___ENSG00000132164.5	1410.49	2.10663	2.93658e-26	3.12828e-24
KB-1043D8.6___ENSG00000254224.1	61.3108	2.10779	7.83609e-36	2.16379e-33
RP11-598D12.4___ENSG00000198555.7	34.3227	2.10813	6.7046e-06	4.58078e-05
RP11-424M24.5___ENSG00000262890.1	100.749	2.1113	4.72523e-17	1.86048e-15
RP11-260A9.6___ENSG00000264734.1	65.1595	2.11284	0.00142274	0.00542472
BMS1P8___ENSG00000260518.1	14.8237	2.1138	1.32007e-09	1.83524e-08
ERVFRD-1___ENSG00000244476.2	1.99327	2.11428	4.24295e-06	3.02095e-05
HOXA10___ENSG00000253293.3	1451.02	2.11433	8.7597e-07	7.24029e-06
CLDN16___ENSG00000113946.3	12.9668	2.11579	1.4587e-11	2.74673e-10
RP11-80F22.7___ENSG00000260153.1	1.57458	2.11599	0.00144222	0.00548951
KLHDC7A___ENSG00000179023.7	146.965	2.11721	1.59303e-14	4.60852e-13
RNU1-33P___ENSG00000201119.1	2.20019	2.11817	4.92884e-10	7.29711e-09
RP11-410N8.4___ENSG00000204393.3	4.02548	2.12028	5.87326e-14	1.56218e-12
RP11-439E19.8___ENSG00000223519.3	51.6475	2.1206	1.14223e-13	2.92683e-12
RP11-672L10.3___ENSG00000265671.1	7.19155	2.12283	1.17127e-13	2.99576e-12
GUSBP12___ENSG00000169325.9	12.0891	2.12343	0.000495795	0.00214534
C21orf88___ENSG00000184809.8	31.4001	2.12483	4.42738e-17	1.74649e-15
RP11-295M18.6___ENSG00000272823.1	10.6439	2.12694	3.02278e-12	6.25294e-11
RN7SL583P___ENSG00000239504.2	2.36518	2.12927	5.81194e-11	1.00221e-09
RP11-407G23.1___ENSG00000260148.1	1.3064	2.13039	1.04269e-11	2.01029e-10
OR6J1___ENSG00000255804.1	1.30206	2.13092	4.73874e-07	4.11619e-06
TMPRSS5___ENSG00000166682.6	236.76	2.13306	4.96629e-64	2.60557e-60
RP11-646E18.2___ENSG00000238837.3	0.714912	2.13431	0.000585272	0.00248413
FUT6___ENSG00000156413.9	39.9642	2.13599	2.03779e-12	4.311e-11
RP11-196D18.1___ENSG00000227148.1	2.89217	2.13698	0.00493571	0.0160202
CHIA___ENSG00000134216.14	10.2004	2.14375	8.57875e-08	8.5547e-07
RP11-125N22.2___ENSG00000258368.1	0.868786	2.14482	0.000249606	0.00117535
SERPINE2___ENSG00000135919.8	4235.36	2.14724	5.05387e-30	7.91496e-28
CCDC13-AS1___ENSG00000173811.6	11.2572	2.15024	7.75197e-05	0.000416235
RP11-506E9.3___ENSG00000261745.1	3.63181	2.15058	4.89718e-08	5.10543e-07
SLC22A3___ENSG00000146477.4	134.644	2.15508	5.1991e-16	1.82303e-14
GAPDHP27___ENSG00000239873.2	2.93674	2.15601	2.45143e-14	6.90083e-13
GUSBP10___ENSG00000224723.1	6.6849	2.15877	0.0003934	0.0017521
AC104634.2___ENSG00000228884.2	0.330594	2.1596	0.00593968	0.0188023
RP11-292E2.1___ENSG00000241220.1	2.87081	2.16062	3.86024e-11	6.82486e-10
LGI4___ENSG00000153902.9	905.2	2.16143	3.12249e-22	2.16266e-20
RP11-404O13.1___ENSG00000231666.1	1.82302	2.1626	1.10835e-10	1.82002e-09
PLCB2-AS1___ENSG00000259307.1	0.925391	2.16263	7.94199e-09	9.56778e-08
P2RX6P___ENSG00000206145.4	8.20621	2.16841	6.78347e-09	8.27182e-08
ZNF676___ENSG00000196109.6	74.3757	2.16995	3.18625e-07	2.85938e-06
RP1-272J12.1___ENSG00000227895.4	28.0806	2.17142	1.14056e-17	4.86994e-16
HAS2-AS1___ENSG00000248690.2	32.3453	2.17159	6.4491e-17	2.48788e-15
HOXC5___ENSG00000172789.3	12.2526	2.17311	2.59419e-06	1.93639e-05
PTPRVP___ENSG00000243323.1	117.651	2.17469	2.74047e-33	5.72254e-31
SOD1P1___ENSG00000219074.1	2.9095	2.17815	7.01281e-09	8.53412e-08
RP11-167P23.2___ENSG00000169164.7	0.647066	2.18197	3.11638e-05	0.000183323
RP11-408O19.3___ENSG00000237906.1	48.418	2.18353	3.88203e-31	6.76086e-29
MIR3147___ENSG00000266168.1	4.01944	2.185	6.99449e-05	0.000380226
AP001172.3___ENSG00000270139.1	4.08352	2.19439	8.05102e-12	1.5739e-10
MIR4462___ENSG00000263926.1	0.908242	2.196	1.87944e-06	1.44396e-05
RP11-128D14.1___ENSG00000265425.1	0.406067	2.19671	0.000293105	0.00135427
AP003900.6___ENSG00000271308.1	2.50917	2.19763	0.00363457	0.0122501
TP53TG3C___ENSG00000205457.6	2.28927	2.19784	0.00484962	0.0157765
RPL26P31___ENSG00000242807.1	1.36399	2.19905	8.642e-12	1.68473e-10
HEPHL1___ENSG00000181333.11	2.32484	2.20075	2.08429e-07	1.93287e-06
RP11-297D21.2___ENSG00000261320.1	19.1035	2.20328	4.54387e-23	3.48657e-21
C16orf3___ENSG00000221819.2	7.59665	2.20751	2.96437e-08	3.22584e-07
TPSG1___ENSG00000116176.6	1.11973	2.20937	6.3761e-05	0.00034969
RPL7AP71___ENSG00000234566.1	0.369504	2.21464	3.00169e-05	0.000177396
RP11-143E21.6___ENSG00000259862.1	2.26588	2.21488	0.00642909	0.020139
RP11-124O11.1___ENSG00000234944.1	2.55156	2.21536	1.34733e-09	1.86572e-08
UNC93B6___ENSG00000255562.2	1.45425	2.216	7.14309e-09	8.67505e-08
RP11-899L11.1___ENSG00000261095.1	0.479623	2.21771	0.00148131	0.00561743
MOGAT1___ENSG00000124003.9	6.53922	2.21781	9.44041e-18	4.08067e-16
RPL30P12___ENSG00000240631.1	0.352908	2.21797	2.37898e-05	0.000143546
RP5-965K10.3___ENSG00000226401.3	1.15121	2.21922	1.89828e-05	0.000117653
RP11-463O9.1___ENSG00000243697.1	2.58171	2.22059	6.43082e-06	4.41253e-05
TCF24___ENSG00000261787.1	7.41492	2.22164	7.86733e-16	2.69998e-14
RNU6-233P___ENSG00000222777.1	0.561053	2.22209	5.28113e-08	5.47578e-07
GABRR3___ENSG00000183185.5	787.447	2.22214	8.09768e-10	1.16436e-08
CTD-3060P21.1___ENSG00000262884.1	28.196	2.22839	1.11522e-05	7.28306e-05
AC004637.1___ENSG00000267304.1	2.07519	2.22979	6.64173e-07	5.60673e-06
OR13Z2P___ENSG00000272443.1	1.0064	2.23207	0.000225896	0.00107534
TUFMP1___ENSG00000265646.2	27.0788	2.2348	1.26293e-05	8.13497e-05
AC097658.1___ENSG00000178972.3	165.657	2.23522	5.87742e-19	2.89539e-17
RP11-95P13.1___ENSG00000230024.1	2.72979	2.23715	4.60931e-06	3.24873e-05
HMX2___ENSG00000188816.3	9.47673	2.23762	5.91289e-05	0.000326504
AL590867.1___ENSG00000213121.2	2.17093	2.23846	6.01734e-10	8.8e-09
RP11-392O17.1___ENSG00000228536.1	6.46088	2.24015	2.22207e-07	2.04977e-06
HMGB1P20___ENSG00000219163.2	4.26448	2.24015	1.95449e-17	8.06627e-16
AL928742.12___ENSG00000227468.4	7.88525	2.24138	1.713e-05	0.000107294
RP11-513N24.1___ENSG00000260695.1	3.10225	2.24452	1.08028e-06	8.74134e-06
CTD-2292P10.4___ENSG00000253741.1	159.976	2.24513	1.09314e-37	3.55668e-35
AC090453.1___ENSG00000243503.2	0.363953	2.24688	0.00381517	0.0127798
RNU6ATAC30P___ENSG00000221114.1	7.91905	2.25074	2.79175e-23	2.18611e-21
AC012354.6___ENSG00000225156.2	113.883	2.25657	5.57755e-14	1.49292e-12
RP4-601P9.2___ENSG00000257817.1	1.92448	2.25993	5.17143e-09	6.42365e-08
Y_RNA___ENSG00000238912.1	0.371893	2.26078	0.00368545	0.0123987
CTB-151G24.1___ENSG00000267696.2	2.07632	2.26214	6.70676e-08	6.82581e-07
RP1-288L1.4___ENSG00000237316.1	5.19245	2.26755	6.05684e-11	1.04236e-09
MIRLET7A2___ENSG00000198975.1	1.22378	2.26772	1.82024e-07	1.70495e-06
RP11-60A8.1___ENSG00000249743.1	23.0619	2.26848	2.20304e-08	2.44813e-07
RP3-399L15.1___ENSG00000232395.1	1.44431	2.26861	0.00551801	0.0176472
CHIAP1___ENSG00000236040.1	0.512385	2.2691	0.000110573	0.000571339
LINC00440___ENSG00000234660.1	2.06584	2.26933	6.71018e-06	4.58323e-05
C9orf50___ENSG00000179058.5	59.1138	2.27312	6.33943e-48	6.18787e-45
RP11-571E6.4___ENSG00000232009.1	1.69885	2.27599	4.93275e-12	9.92985e-11
RP11-168K11.3___ENSG00000233817.1	1.16431	2.27647	1.71242e-09	2.32826e-08
FOXA1___ENSG00000129514.4	582.895	2.27911	7.9003e-05	0.000423056
TMEM105___ENSG00000185332.2	23.588	2.28844	8.11883e-21	4.98922e-19
RP11-80K21.3___ENSG00000231422.2	13.3793	2.28873	8.52073e-34	1.89223e-31
RP11-297B17.3___ENSG00000250850.2	0.399005	2.28914	0.000279898	0.00129998
RP11-148K1.10___ENSG00000243433.1	5.44371	2.29041	7.53506e-15	2.27854e-13
TRBV23OR9-2___ENSG00000229063.2	0.292654	2.29077	0.00603763	0.0190678
CTB-43E15.4___ENSG00000254211.1	16.6134	2.29266	4.67725e-15	1.44774e-13
SYCE1___ENSG00000171772.11	479.879	2.29411	1.47885e-10	2.36639e-09
RP11-157D23.1___ENSG00000236747.1	0.516036	2.29486	3.14651e-06	2.30722e-05
RP13-379L11.1___ENSG00000225708.2	5.36433	2.29566	3.08926e-06	2.26921e-05
IQCA1P1___ENSG00000183016.9	6.67906	2.29709	5.12824e-18	2.2777e-16
SFRP5___ENSG00000120057.4	2512.32	2.29783	1.86595e-11	3.46691e-10
HOXA13___ENSG00000106031.6	34.7013	2.29883	0.000211708	0.0010158
FOXF1___ENSG00000103241.5	266.501	2.30268	4.76611e-24	4.01693e-22
CABP2___ENSG00000167791.7	196.767	2.30408	1.02956e-09	1.45693e-08
RP11-47G11.3___ENSG00000213438.2	0.417299	2.30552	0.00328473	0.0112136
LINC01082___ENSG00000269186.1	0.267468	2.30605	0.00349081	0.0118254
CALML3___ENSG00000178363.3	18.9616	2.30868	0.000109784	0.000567612
RP5-968J1.1___ENSG00000230839.1	5.50823	2.3097	8.81471e-18	3.82202e-16
BPIFA3___ENSG00000131059.7	2.59267	2.30981	0.000344105	0.00155734
WI2-1959D15.1___ENSG00000264527.1	25.9252	2.31215	5.19355e-12	1.04149e-10
CTD-2373H9.5___ENSG00000267491.1	0.548966	2.31393	2.45744e-07	2.24812e-06
GABRG1___ENSG00000163285.7	502.022	2.3141	5.28121e-14	1.4191e-12
HOXC-AS1___ENSG00000250451.1	73.9572	2.31713	1.65101e-06	1.28397e-05
AL035610.2___ENSG00000236532.1	6.12323	2.3186	2.30824e-20	1.34745e-18
ARHGAP40___ENSG00000124143.6	9.48317	2.32455	2.76861e-19	1.42059e-17
AC104809.4___ENSG00000233392.1	16.1262	2.33185	1.79222e-10	2.8322e-09
RNU7-85P___ENSG00000238884.1	0.648454	2.33369	5.80837e-05	0.000321537
AC008440.10___ENSG00000232324.1	0.760832	2.3401	1.19193e-06	9.55458e-06
RP11-328M4.3___ENSG00000226917.1	6.48399	2.34279	1.88606e-05	0.000117016
AC069285.1___ENSG00000265865.1	0.419722	2.34831	0.00454706	0.0149078
CTA-126B4.7___ENSG00000230107.1	2.82333	2.35264	2.34361e-19	1.2129e-17
RPL36AP45___ENSG00000240366.1	21.006	2.35267	1.18244e-26	1.32429e-24
CALML3-AS1___ENSG00000205488.4	23.4268	2.35505	4.85271e-08	5.06662e-07
RP11-567M16.2___ENSG00000267409.1	0.399295	2.35676	8.49974e-05	0.000451355
RP11-23E10.2___ENSG00000261466.2	1.42469	2.36292	0.00737656	0.0226621
SLC5A10___ENSG00000154025.11	8.3822	2.36471	9.98114e-10	1.41673e-08
SLC17A3___ENSG00000124564.13	2.26845	2.365	2.55348e-08	2.80562e-07
RP11-174O3.4___ENSG00000242613.1	4.5658	2.36564	0.000136619	0.000688461
MYCBPAP___ENSG00000136449.9	466.546	2.36725	1.61391e-45	1.14812e-42
RP11-344E13.3___ENSG00000233098.4	585.596	2.36874	4.82858e-17	1.89939e-15
COL6A6___ENSG00000206384.6	23.4122	2.37074	8.47426e-06	5.67094e-05
RP3-407E4.4___ENSG00000218048.2	0.438612	2.37593	0.0123699	0.0351443
RP11-267M23.5___ENSG00000254190.1	0.765114	2.37713	5.02618e-12	1.01034e-10
AC005399.1___ENSG00000269774.1	0.832059	2.37953	1.45246e-10	2.32859e-09
SPINK7___ENSG00000145879.6	0.530643	2.37984	0.00173879	0.00645786
SDR42E2___ENSG00000183921.5	30.2693	2.38416	2.85122e-20	1.64837e-18
KRT1___ENSG00000167768.4	18.9442	2.38434	2.03907e-05	0.000125453
RP11-132N15.1___ENSG00000225058.1	0.405212	2.39133	0.00210014	0.00760479
LDHAL6CP___ENSG00000250517.2	0.419748	2.39365	0.00058377	0.00247996
NKX2-3___ENSG00000119919.9	8.69074	2.39487	0.000120307	0.000615569
RP11-76N22.2___ENSG00000237505.2	11.274	2.39685	6.037e-30	9.41951e-28
PPP1R12BP1___ENSG00000229238.3	0.920162	2.40442	0.000319583	0.00145936
SPATA31E1___ENSG00000177992.9	18.6231	2.41185	3.111e-07	2.79723e-06
MYOC___ENSG00000034971.10	29.1092	2.4131	1.84192e-14	5.29152e-13
SLC30A8___ENSG00000164756.8	12.4187	2.41875	2.6195e-08	2.87289e-07
MIR27B___ENSG00000207864.1	46.3491	2.41918	9.08459e-23	6.67773e-21
NXF4___ENSG00000196970.4	34.3841	2.42444	7.2678e-31	1.24002e-28
CTD-2626G11.2___ENSG00000268416.1	0.853439	2.42512	4.53295e-06	3.2019e-05
FUT3___ENSG00000171124.8	230.402	2.42529	1.61832e-17	6.73849e-16
AC007787.2___ENSG00000267610.1	3.21635	2.42747	1.36283e-06	1.07865e-05
AF064860.5___ENSG00000225330.1	1.83731	2.42849	1.85313e-09	2.50015e-08
FAM222A-AS1___ENSG00000255650.1	7.64433	2.42927	1.34264e-11	2.53958e-10
GCM1___ENSG00000137270.10	42.8154	2.43423	5.2146e-20	2.92603e-18
AC004562.1___ENSG00000237560.1	11.3378	2.43625	5.14971e-14	1.38642e-12
MUC5AC___ENSG00000215182.6	8.80326	2.43994	2.70975e-06	2.01258e-05
KRT74___ENSG00000170484.5	1.81179	2.44043	1.06716e-05	6.99635e-05
MIR23B___ENSG00000207563.1	26.9059	2.44179	3.22584e-20	1.85982e-18
MROH5___ENSG00000226807.2	4.27957	2.45024	1.00478e-06	8.19997e-06
SERPINA6___ENSG00000170099.5	1.24413	2.45079	0.000232056	0.00110141
RP11-464O2.2___ENSG00000233334.2	2.78894	2.45332	1.04665e-08	1.23329e-07
RP11-435B5.4___ENSG00000185044.10	14.1676	2.45432	1.35564e-23	1.08173e-21
RN7SL732P___ENSG00000264618.1	0.900952	2.46922	6.47976e-08	6.61241e-07
RP11-863P13.5___ENSG00000261193.1	16.2835	2.47252	5.93236e-15	1.81905e-13
ACPT___ENSG00000142513.4	1.73613	2.47381	9.18479e-06	6.10168e-05
RP11-232L2.2___ENSG00000251599.1	1.19797	2.47588	5.44992e-11	9.44833e-10
ARHGEF16___ENSG00000130762.10	61.6504	2.47741	6.56233e-22	4.39991e-20
RP11-174G17.2___ENSG00000261781.1	6.71281	2.47954	1.27014e-10	2.06294e-09
EEF1B2P4___ENSG00000257119.1	2.36982	2.48195	2.04621e-16	7.46815e-15
RP11-381P6.1___ENSG00000264660.1	19.4261	2.4842	1.4885e-07	1.41699e-06
GPR144___ENSG00000180264.6	497.93	2.48564	2.96374e-13	7.11231e-12
C9orf84___ENSG00000165181.12	8.58697	2.48644	3.75299e-07	3.32602e-06
ANO1-AS2___ENSG00000254417.1	0.413442	2.49053	6.17737e-05	0.000339946
RP11-3G20.2___ENSG00000248478.2	0.456604	2.49491	1.62569e-06	1.26687e-05
RP11-536I6.2___ENSG00000255021.1	41.9319	2.49656	6.27429e-12	1.24631e-10
BMP7___ENSG00000101144.8	2107.33	2.50388	7.54307e-22	5.00946e-20
LINC00366___ENSG00000229437.1	0.957866	2.50462	0.00273174	0.00956187
RP1-34L19.1___ENSG00000218713.1	45.5556	2.50612	2.47137e-20	1.43668e-18
RP11-232L2.1___ENSG00000250747.1	0.446559	2.50682	8.71501e-06	5.81722e-05
RP11-616M22.5___ENSG00000260182.1	1.36395	2.50961	7.63433e-06	5.15572e-05
AC073641.2___ENSG00000228802.1	6.53351	2.51437	0.000672112	0.00280847
AC017048.4___ENSG00000224577.1	12.6025	2.51801	4.89575e-09	6.11561e-08
C9orf141___ENSG00000198454.2	23.0135	2.51817	1.36457e-13	3.43368e-12
B3GALT5___ENSG00000183778.13	167.808	2.52662	1.19633e-25	1.18986e-23
AC073940.1___ENSG00000203578.1	0.635554	2.52671	1.37351e-08	1.58507e-07
ATP2A3___ENSG00000074370.13	5864.28	2.53078	3.70397e-25	3.50142e-23
GAPDHP23___ENSG00000235595.1	0.777327	2.53163	1.25237e-10	2.0366e-09
FGB___ENSG00000171564.7	4.09637	2.53414	4.48379e-09	5.64299e-08
TPTE2P4___ENSG00000215506.5	4.94795	2.53452	0.000326435	0.00148731
U3___ENSG00000251930.1	1.19267	2.538	1.03167e-08	1.21701e-07
RNU7-67P___ENSG00000239115.1	3.57616	2.54103	8.18361e-11	1.37945e-09
AF064860.7___ENSG00000231713.2	5.0584	2.54153	5.38117e-16	1.88059e-14
OBP2A___ENSG00000122136.9	5.30612	2.54633	8.81858e-09	1.05211e-07
HOXC12___ENSG00000123407.3	18.5954	2.54751	0.00260181	0.00917751
RP11-782C8.2___ENSG00000232274.2	22.5975	2.54989	6.50612e-17	2.50757e-15
SPDYE4___ENSG00000183318.7	0.394093	2.55003	5.01754e-07	4.33682e-06
WIF1___ENSG00000156076.5	4556.27	2.55232	5.21053e-07	4.48608e-06
NTS___ENSG00000133636.6	731.468	2.55681	3.73081e-07	3.30776e-06
RP5-1180C18.1___ENSG00000223944.1	0.773154	2.56406	3.42516e-07	3.05614e-06
TUBB8P8___ENSG00000213113.3	1.48325	2.56869	2.30994e-09	3.06521e-08
AL928742.1___ENSG00000263413.1	1.5377	2.57118	7.278e-05	0.000393529
Z95704.4___ENSG00000248302.2	0.38558	2.57401	0.0063531	0.0199456
LMLN-AS1___ENSG00000232832.1	6.09705	2.57523	1.9681e-09	2.64479e-08
KRT8P13___ENSG00000241416.1	12.0608	2.57733	4.76623e-18	2.1214e-16
RP11-746M1.8___ENSG00000263729.1	3.94664	2.58452	9.4062e-06	6.23298e-05
RP11-267M23.7___ENSG00000254283.1	1.79958	2.58629	4.91339e-17	1.93095e-15
SLCO1A2___ENSG00000084453.12	501.999	2.58736	2.79746e-19	1.43015e-17
CNBD1___ENSG00000176571.7	3.09033	2.59552	3.57527e-06	2.59088e-05
RP11-466F5.6___ENSG00000215838.4	39.6121	2.59701	7.71684e-52	1.1996e-48
RP11-238F2.1___ENSG00000271239.1	3.03429	2.59844	3.04376e-14	8.47729e-13
GRPEL2P1___ENSG00000233211.2	1.8497	2.60675	3.65167e-07	3.24171e-06
NCBP2L___ENSG00000170935.5	1.24812	2.60944	1.19452e-11	2.27997e-10
RP4-737E23.2___ENSG00000230387.1	87.937	2.60951	2.56343e-08	2.81508e-07
SLC18A1___ENSG00000036565.10	71.0472	2.61312	5.07634e-14	1.36931e-12
RP11-136I14.2___ENSG00000256281.1	0.752449	2.61335	5.19487e-09	6.44896e-08
RP1-153P14.3___ENSG00000229559.2	18.0058	2.61495	9.12331e-18	3.94767e-16
XXyac-YM21GA2.3___ENSG00000233884.1	3.11837	2.61568	2.08578e-10	3.25323e-09
RPL23AP69___ENSG00000235315.2	2.49242	2.62255	8.97404e-15	2.68084e-13
RP11-655M14.6___ENSG00000235855.3	1.77449	2.62754	1.61517e-08	1.83668e-07
IL1A___ENSG00000115008.5	9.6072	2.63282	2.44072e-20	1.4228e-18
RP11-125N22.1___ENSG00000257933.1	0.436723	2.64189	0.00111631	0.00438458
LCN12___ENSG00000184925.7	198.171	2.64818	1.3838e-47	1.26263e-44
RP4-673D20.6___ENSG00000271461.1	7.23655	2.6508	1.50353e-18	7.16302e-17
RP11-129J12.2___ENSG00000257582.1	2.48704	2.65242	3.89564e-05	0.000224075
RP11-168F9.2___ENSG00000272088.1	1.17954	2.65445	1.74302e-07	1.63921e-06
RP11-683L23.1___ENSG00000173213.7	6.44791	2.66137	2.03736e-14	5.81715e-13
LINC00402___ENSG00000235532.1	4.958	2.66444	8.30838e-17	3.17018e-15
RP11-80F22.14___ENSG00000261350.1	2.52363	2.66652	6.94501e-05	0.000377683
CNTN3___ENSG00000113805.8	946.76	2.67258	1.23094e-20	7.34324e-19
GAPDHP32___ENSG00000226443.3	16.6656	2.67321	6.55558e-32	1.21212e-29
TTLL10___ENSG00000162571.9	28.6443	2.67398	3.9187e-11	6.92238e-10
RP11-434C1.2___ENSG00000256237.1	0.843953	2.68512	3.00745e-09	3.90318e-08
NUPL1P1___ENSG00000251436.2	0.412655	2.68872	0.00258366	0.00912117
RP11-885N19.6___ENSG00000237419.1	0.79613	2.68879	1.70558e-05	0.000106894
CHRDL2___ENSG00000054938.11	114.933	2.69383	2.43627e-27	2.94683e-25
IGHA2___ENSG00000211890.3	123.397	2.69666	3.07614e-13	7.36098e-12
AC093627.7___ENSG00000232325.3	3.37245	2.70295	6.26773e-09	7.70109e-08
RP1-288L1.5___ENSG00000234891.1	13.4113	2.70469	5.89852e-19	2.90238e-17
HOXA11___ENSG00000005073.5	178.708	2.70607	8.95138e-07	7.37259e-06
TLX1NB___ENSG00000236311.2	2.45437	2.70838	3.20064e-05	0.000187674
RP11-100M12.1___ENSG00000258970.1	0.578078	2.7092	0.00042824	0.00188863
PNMT___ENSG00000141744.3	341.948	2.71227	2.34304e-18	1.08187e-16
RN7SL466P___ENSG00000241347.2	0.385934	2.72868	0.000505075	0.0021803
NPFFR1___ENSG00000148734.7	247.033	2.74215	4.34994e-22	2.96871e-20
RP11-292E2.2___ENSG00000241912.1	1.84377	2.74465	2.1319e-14	6.05414e-13
RAD51AP2___ENSG00000214842.5	136.94	2.74519	3.71762e-25	3.50643e-23
AC097713.3___ENSG00000228162.1	7.1993	2.74748	1.41902e-09	1.95725e-08
ALS2CR11___ENSG00000155754.10	60.4662	2.7475	8.85769e-27	1.01301e-24
RP11-80F22.15___ENSG00000260857.2	12.4593	2.74945	2.71211e-07	2.46605e-06
RPH3A___ENSG00000089169.10	37948.9	2.76738	1.88253e-22	1.33921e-20
snoU13___ENSG00000239077.1	0.900732	2.76828	3.80723e-19	1.90689e-17
AC018696.2___ENSG00000203344.2	15.3977	2.77499	2.87686e-06	2.12547e-05
BPIFB4___ENSG00000186191.7	11.1389	2.77602	1.03078e-06	8.38771e-06
HOXC10___ENSG00000180818.4	668.432	2.7828	3.05457e-08	3.3154e-07
KCNT1___ENSG00000107147.7	2125.86	2.7851	5.12151e-18	2.27712e-16
AC024704.2___ENSG00000244063.1	24.2058	2.79328	4.28149e-47	3.52358e-44
RP4-724E16.2___ENSG00000197670.5	2.47876	2.80704	4.83915e-13	1.11783e-11
UBBP4___ENSG00000263563.1	208.022	2.81407	1.14688e-17	4.88699e-16
RP11-14K3.4___ENSG00000261046.1	5.40249	2.82313	0.000458756	0.00200698
DMRT2___ENSG00000173253.10	287.803	2.83224	7.78592e-08	7.8292e-07
RP11-567M16.1___ENSG00000267287.1	174.119	2.84062	4.22719e-13	9.85687e-12
CHI3L2___ENSG00000064886.9	224.925	2.84518	1.41604e-24	1.26456e-22
RP11-142G1.2___ENSG00000260887.1	0.562429	2.84847	9.85554e-05	0.000515503
RN7SL310P___ENSG00000240663.2	0.383351	2.86016	9.17896e-10	1.31264e-08
SLC25A5P4___ENSG00000234421.2	19.8963	2.87165	3.57862e-06	2.59282e-05
RP11-696F12.1___ENSG00000250971.1	2.58589	2.87214	1.32546e-11	2.51012e-10
C14orf180___ENSG00000184601.6	112.641	2.88597	3.55128e-12	7.29943e-11
SPATA16___ENSG00000144962.6	2.72848	2.89129	1.27876e-06	1.01845e-05
DPP4___ENSG00000197635.5	258.728	2.90183	4.09285e-24	3.49868e-22
RP5-871G17.5___ENSG00000232780.1	1.20303	2.90914	1.80445e-17	7.46907e-16
HOXC9___ENSG00000180806.4	479.048	2.91009	8.66215e-12	1.68709e-10
TEKT1___ENSG00000167858.8	109.839	2.91091	8.77233e-18	3.81546e-16
HOXA11-AS___ENSG00000240990.5	83.1472	2.91195	2.82798e-08	3.08863e-07
HMGB3P17___ENSG00000249400.1	8.3476	2.92523	9.27855e-12	1.80129e-10
AP000439.3___ENSG00000255774.1	3.95448	2.92672	1.01465e-14	3.00754e-13
PPP1R1B___ENSG00000131771.9	3662.56	2.9305	1.85105e-24	1.63219e-22
AP000688.15___ENSG00000236119.1	1.47638	2.93642	1.80234e-10	2.84711e-09
RP11-340A13.3___ENSG00000250375.2	1.75695	2.94652	2.29225e-07	2.10895e-06
AC104653.1___ENSG00000228857.2	44.0329	2.95161	1.16661e-54	2.33167e-51
POU6F2-AS1___ENSG00000224122.1	0.473387	2.95204	1.05287e-05	6.90702e-05
HOXA-AS4___ENSG00000253187.2	119.878	2.95749	6.38106e-09	7.82659e-08
RP13-497K6.1___ENSG00000249453.1	1.02178	2.97833	1.35529e-09	1.87613e-08
RP11-89K21.1___ENSG00000259439.1	662.92	2.97879	3.93428e-20	2.24972e-18
C3orf22___ENSG00000180697.4	120.457	2.98233	4.16528e-38	1.50711e-35
C3orf79___ENSG00000237787.2	1.07791	2.98333	1.47839e-09	2.03313e-08
ALX3___ENSG00000156150.6	64.954	2.98481	3.00435e-16	1.07318e-14
CTD-3025N20.2___ENSG00000254081.1	167.827	2.9876	7.81501e-30	1.21037e-27
RP11-315F22.1___ENSG00000259889.1	0.533855	2.99633	1.18209e-06	9.48657e-06
AC007353.1___ENSG00000221532.1	1.31092	3.00104	0.00059956	0.00253881
CDX2___ENSG00000165556.9	21.98	3.01175	8.6208e-09	1.03174e-07
PROK1___ENSG00000143125.5	83.0666	3.01375	1.41418e-35	3.78062e-33
AF015262.2___ENSG00000234703.1	1.53449	3.02255	1.08648e-08	1.27629e-07
EVX2___ENSG00000174279.4	59.7121	3.0293	3.32439e-08	3.57681e-07
AP000697.6___ENSG00000224269.1	1.60506	3.03222	3.86401e-06	2.77849e-05
AC005281.1___ENSG00000226690.2	23.5891	3.04669	4.07074e-24	3.48688e-22
HOTTIP___ENSG00000243766.3	7.20347	3.0516	2.28452e-06	1.72302e-05
ANKRD20A17P___ENSG00000251056.1	1.0554	3.0668	4.86165e-06	3.4094e-05
AP001324.1___ENSG00000185162.2	2.09096	3.07576	8.74452e-18	3.80731e-16
HOXC4___ENSG00000198353.6	23.3436	3.07674	1.15214e-11	2.20308e-10
TNRC18P3___ENSG00000189166.6	68.2819	3.07729	4.33346e-25	4.02398e-23
UROC1___ENSG00000159650.4	106.453	3.07865	1.85633e-36	5.33658e-34
HOXD1___ENSG00000128645.11	97.2514	3.08374	1.95237e-15	6.34248e-14
AC104634.3___ENSG00000231494.1	1.26617	3.09118	6.62793e-17	2.54984e-15
TUBBP5___ENSG00000159247.8	82.3983	3.09305	1.28382e-27	1.58951e-25
RP4-673D20.4___ENSG00000234282.1	1.04689	3.09635	3.4112e-13	8.09812e-12
FENDRR___ENSG00000268388.1	86.9554	3.09774	1.23806e-26	1.38202e-24
CICP9___ENSG00000228882.1	0.528687	3.09979	0.00810663	0.0245633
TMEM248P1___ENSG00000249555.2	0.575344	3.10919	0.000546635	0.00233925
TUBB7P___ENSG00000251297.1	9.15185	3.10945	6.82542e-14	1.80401e-12
XXbac-B33L19.4___ENSG00000235578.1	0.704335	3.11056	8.01463e-09	9.64145e-08
CTD-2185K10.1___ENSG00000243295.1	1.6617	3.1117	1.80828e-18	8.4991e-17
CTB-33O18.3___ENSG00000253955.1	4.79136	3.11222	8.21951e-17	3.13912e-15
ANKRD19P___ENSG00000187984.8	110.423	3.11545	2.00549e-14	5.73005e-13
RP11-313D6.3___ENSG00000232470.1	1.8339	3.12834	3.06437e-13	7.33701e-12
FXYD3___ENSG00000089356.12	51.4261	3.12879	8.59884e-25	7.81191e-23
SLC13A5___ENSG00000141485.11	137.265	3.13694	6.11452e-23	4.57466e-21
CYP3A7___ENSG00000160870.8	6.01188	3.15693	2.25281e-13	5.47509e-12
CASC17___ENSG00000260785.1	0.800186	3.15861	3.37104e-12	6.94255e-11
HOXC-AS5___ENSG00000249641.2	31.7175	3.1616	7.47748e-06	5.06365e-05
CELF2-AS1___ENSG00000181800.5	5.93148	3.17031	2.75051e-10	4.22255e-09
RP4-813D12.3___ENSG00000226308.1	47.3595	3.1727	1.16263e-28	1.56906e-26
AL928874.1___ENSG00000266822.1	2.42835	3.17978	3.55533e-12	7.30417e-11
Y_RNA___ENSG00000199705.1	1.94988	3.18187	1.81199e-28	2.42207e-26
RP11-292E2.4___ENSG00000243012.1	0.972336	3.20263	2.45203e-12	5.12277e-11
HOXC8___ENSG00000037965.4	403.904	3.20571	3.42542e-10	5.1847e-09
FOXD3___ENSG00000187140.4	8.55676	3.20768	1.33362e-10	2.15869e-09
RP11-514D23.3___ENSG00000270058.1	1.98788	3.21111	1.37797e-08	1.58935e-07
LINC01081___ENSG00000268754.1	1.66168	3.21451	3.90142e-08	4.13825e-07
HOXC-AS2___ENSG00000250133.2	69.8958	3.22059	2.14294e-08	2.38387e-07
AC009336.24___ENSG00000226363.3	57.9271	3.22479	1.77109e-18	8.34299e-17
SERPIND1___ENSG00000099937.6	114.884	3.22626	1.31135e-13	3.31567e-12
AP006547.3___ENSG00000261044.1	1.80294	3.23182	1.13261e-13	2.90574e-12
RP11-387A1.5___ENSG00000272729.1	6.11264	3.23231	3.12413e-10	4.75956e-09
RP11-84D1.1___ENSG00000229162.1	10.6394	3.24083	1.88145e-14	5.40139e-13
RP4-673D20.1___ENSG00000223750.1	2.94997	3.25354	6.18175e-23	4.61674e-21
ZNF734P___ENSG00000197990.6	5.54851	3.2547	4.66157e-06	3.28171e-05
AC013470.8___ENSG00000224667.1	10.0053	3.27366	8.86771e-26	8.9042e-24
HOXD4___ENSG00000170166.5	16.1359	3.27499	6.42767e-12	1.27436e-10
SIM2___ENSG00000159263.11	399.139	3.2786	2.29427e-12	4.81235e-11
AP000696.2___ENSG00000231324.1	6.87796	3.2879	1.5784e-10	2.518e-09
HOXC-AS3___ENSG00000251151.2	26.4959	3.30915	3.10642e-08	3.36645e-07
IL25___ENSG00000166090.8	7.71799	3.32002	6.09435e-35	1.54092e-32
SYNDIG1L___ENSG00000183379.4	585.265	3.3236	2.10954e-27	2.58139e-25
RP11-551L14.1___ENSG00000177359.13	1702.1	3.33815	4.1217e-29	5.84446e-27
AC008063.2___ENSG00000230918.1	6.77816	3.39209	6.5081e-15	1.98516e-13
FAM32B___ENSG00000203416.2	6.34871	3.4012	1.1429e-33	2.48548e-31
RP4-792G4.2___ENSG00000230798.1	12.7079	3.43154	2.17469e-18	1.00969e-16
HOXC6___ENSG00000197757.7	393.69	3.46838	1.22383e-15	4.10277e-14
HMX3___ENSG00000188620.9	64.9046	3.47737	1.86815e-13	4.61778e-12
RP11-6J21.2___ENSG00000237074.1	0.630244	3.51091	0.00132733	0.00510312
HOXD13___ENSG00000128714.5	233.565	3.52163	7.0953e-11	1.20862e-09
HOTAIR___ENSG00000228630.1	154.839	3.531	5.29155e-08	5.48388e-07
HOXC11___ENSG00000123388.4	135.291	3.54227	1.79037e-07	1.67923e-06
RP3-407E4.3___ENSG00000218274.2	1.33772	3.55336	9.69747e-10	1.37974e-08
SOHLH1___ENSG00000165643.6	28.5845	3.56963	2.09686e-18	9.75716e-17
RP11-488I20.8___ENSG00000260958.2	12.6426	3.58396	3.56515e-06	2.58484e-05
RN7SL843P___ENSG00000239547.2	4.86871	3.60498	2.05508e-09	2.7492e-08
XXyac-YM21GA2.7___ENSG00000214888.2	17.3036	3.61588	2.30521e-27	2.80447e-25
GCGR___ENSG00000215644.5	571.546	3.65479	6.49622e-22	4.36255e-20
RP11-100M12.3___ENSG00000259168.1	6.942	3.68017	3.22701e-19	1.63778e-17
AL135998.1___ENSG00000215306.1	1.63028	3.69887	5.02355e-28	6.44797e-26
RP1-170O19.20___ENSG00000257184.2	5.53747	3.70057	2.08773e-06	1.58916e-05
RUNX3___ENSG00000020633.14	1100.06	3.70831	1.42898e-47	1.27611e-44
RNA5SP174___ENSG00000199572.1	2.4329	3.71051	9.08019e-12	1.76523e-10
TNRC18P2___ENSG00000223566.1	150.543	3.71447	6.71159e-21	4.14873e-19
BPIFB6___ENSG00000167104.7	1.47482	3.71702	3.45677e-10	5.2265e-09
RP11-328N19.1___ENSG00000251350.1	16.4703	3.71911	8.04028e-13	1.80174e-11
HOXC13___ENSG00000123364.3	380.047	3.74954	4.26906e-12	8.66027e-11
RP11-244B22.1___ENSG00000261752.1	3.9989	3.75771	2.29415e-06	1.72966e-05
RP11-573M3.3___ENSG00000255445.1	4.18406	3.77436	0.000328949	0.0014973
ZNF716___ENSG00000182111.8	34.631	3.79673	2.19482e-09	2.92262e-08
BPIFB2___ENSG00000078898.6	30.0071	3.80673	6.44845e-22	4.34351e-20
AC145123.2___ENSG00000253753.1	1.99332	3.82738	4.51408e-18	2.02204e-16
AC012531.25___ENSG00000260597.1	30.1253	3.83461	2.67557e-11	4.86565e-10
HOXD8___ENSG00000175879.7	196.798	3.84944	2.13059e-21	1.37366e-19
AC093802.1___ENSG00000220256.3	1.84535	3.89537	3.57945e-19	1.8014e-17
CTC-281F24.1___ENSG00000261996.1	48.9066	3.92257	1.67315e-30	2.72192e-28
ZNF733P___ENSG00000185037.9	7.28595	4.00153	5.36013e-09	6.63644e-08
HOXD10___ENSG00000128710.5	127.828	4.01834	5.25097e-11	9.12226e-10
HOXD-AS1___ENSG00000224189.2	426.15	4.02708	8.35352e-26	8.44853e-24
TPSD1___ENSG00000095917.9	6.49748	4.06655	3.80428e-17	1.51781e-15
MAGEA4___ENSG00000147381.7	3.8606	4.07453	0.000112864	0.000582146
MIR4520A___ENSG00000264468.1	4.13133	4.11804	2.14196e-15	6.91024e-14
HOXD-AS2___ENSG00000237380.2	73.0367	4.36516	3.78568e-21	2.38661e-19
RP11-797H7.1___ENSG00000234338.1	13.5736	4.37254	1.0502e-06	8.52999e-06
HOXD3___ENSG00000128652.7	1203.78	4.5111	2.68414e-33	5.63294e-31
HP___ENSG00000257017.4	14.992	4.53151	3.59662e-42	1.98628e-39
HOXD9___ENSG00000128709.10	239.338	4.74406	3.11149e-24	2.70945e-22
CTD-2085J24.3___ENSG00000267555.1	3.01748	5.08289	6.42176e-20	3.56527e-18
PAX7___ENSG00000009709.7	182.97	5.6183	3.83419e-32	7.24903e-30
