# Supplementary material for: The transcriptional landscape of Shh medulloblastoma
Source: Nat Commun. 2021 Mar 19;12:1749. doi: 10.1038/s41467-021-21883-0 (PMC7979819; doi:10.1038/s41467-021-21883-0)
Supplement: Supplementary file 6 — Supplementary Data 4 [file 41467_2021_21883_MOESM6_ESM.xlsx]

## Sheet: All GISTIC Peaks
Chrom	Start	End	Size	Cytoband	Type	Residual_q_value_adjusted	Microarray_gene_count	RNA_gene_count	RNAseqEnrichment	PredictedTarget	Resonsive_genes_count	Genes_collapsed	Resonsive_genes_collapsed
chr5	57314218	57340072	25854	5q11.2	Amp	1.65e-45	0	0	NA	NA	0	NA	NA
chr17	21217240	25626166	4408926	17p11.1	Del	2.98e-32	8	64	8	MAP2K3___ENSG00000034152.14	3	RP11-728E14.3___ENSG00000265043.1;RP11-728E14.2___ENSG00000264023.1;RPL21P120___ENSG00000244582.2;RP11-822E23.7___ENSG00000265265.1;RP11-822E23.2___ENSG00000266466.1;RP11-822E23.3___ENSG00000266673.1;RP11-822E23.6___ENSG00000266050.2;RP11-822E23.4___ENSG00000264245.1;AC138710.1___ENSG00000216100.2;RP11-822E23.5___ENSG00000263375.1;NCOR1P2___ENSG00000265019.1;AC144838.2___ENSG00000265233.1;UBBP4__…	RP11-822E23.5___ENSG00000263375.1;MAP2K3___ENSG00000034152.14;C17orf51___ENSG00000212719.6
chr2	16060551	16146318	85767	2p24.3	Amp	1.45e-28	3	5	1.67	MYCN___ENSG00000134323.10	2	MYCN___ENSG00000134323.10;RN7SL104P___ENSG00000243541.2;MYCNUN___ENSG00000223850.1;MYCNOS___ENSG00000233718.1;AC010145.4___ENSG00000226764.2;	MYCN___ENSG00000134323.10;MYCNUN___ENSG00000223850.1
chr2	121452665	121758720	306055	2q14.2	Amp	2.96e-15	1	3	3	GLI2___ENSG00000074047.16	1	RP11-297J22.1___ENSG00000271709.1;AC018866.1___ENSG00000229774.1;GLI2___ENSG00000074047.16;	AC018866.1___ENSG00000229774.1
chr20	25562393	29612306	4049913	20p11.1	Del	7.92e-12	10	26	2.6	NA	5	NANP___ENSG00000170191.4;RN7SL594P___ENSG00000242236.1;MED28P7___ENSG00000236542.1;VN1R108P___ENSG00000230772.1;RP13-401N8.1___ENSG00000226465.1;RP13-401N8.3___ENSG00000250090.1;CFTRP1___ENSG00000228593.1;RP4-760C5.5___ENSG00000226203.1;RP4-760C5.3___ENSG00000231081.1;CTD-2514C3.1___ENSG00000204556.4;NCOR1P1___ENSG00000240108.1;RP13-329D4.3___ENSG00000230440.1;RP3-410C9.2___ENSG00000238129.1;RP4-…	MED28P7___ENSG00000236542.1;VN1R108P___ENSG00000230772.1;RP13-401N8.1___ENSG00000226465.1;ZNF337___ENSG00000130684.9;NINL___ENSG00000101004.10
chr11	50300222	55030214	4729992	11p11.12	Del	6.4e-09	4	15	3.75	NA	0	AC110283.1___ENSG00000264637.1;OR4A6P___ENSG00000255078.1;OR4A5___ENSG00000221840.2;OR4A7P___ENSG00000255349.1;OR4A8P___ENSG00000225997.1;OR4A2P___ENSG00000227547.3;OR4A3P___ENSG00000254464.1;OR4A4P___ENSG00000254769.2;OR4C7P___ENSG00000255312.1;OR4C46___ENSG00000185926.1;RP11-574M7.1___ENSG00000254840.1;RP11-574M7.2___ENSG00000214883.4;OR4R2P___ENSG00000255560.1;OR4C50P___ENSG00000237610.1;TRIM4…	NA
chr4	49063661	52860155	3796494	4q12	Del	1.99e-07	3	33	11	NA	2	AC118282.3___ENSG00000222437.1;AC118282.2___ENSG00000221747.1;AC118282.1___ENSG00000221415.1;RP11-1281K21.2___ENSG00000249828.2;AC118282.4___ENSG00000266337.1;RP11-1281K21.3___ENSG00000249079.1;SNX18P23___ENSG00000250016.2;RP11-1281K21.1___ENSG00000237961.3;RP11-1281K21.6___ENSG00000268736.1;RP11-1281K21.7___ENSG00000248946.2;RP11-241F15.1___ENSG00000248583.1;ANKRD20A17P___ENSG00000251056.1;RP11-…	SNX18P24___ENSG00000251539.1;LRRC66___ENSG00000188993.3
chr17	34416538	35298623	882085	17q12	Del	8.1e-06	13	33	2.54	LHX1___ENSG00000132130.7	4	CCL3___ENSG00000006075.11;CCL4___ENSG00000129277.9;RN7SL301P___ENSG00000263488.1;RP11-428O23.1___ENSG00000267181.1;TBC1D3B___ENSG00000224226.4;CCL3L3___ENSG00000256515.3;CCL4L1___ENSG00000205020.7;AC131056.6___ENSG00000267086.1;CCL3L1___ENSG00000205021.9;CCL4L2___ENSG00000197262.8;CTB-91J4.3___ENSG00000267043.1;RNU6-1192P___ENSG00000201792.1;RNA5SP439___ENSG00000252912.1;PIGW___ENSG00000184886.3;…	PIGW___ENSG00000184886.3;DHRS11___ENSG00000108272.9;LHX1___ENSG00000132130.7;ZNHIT3___ENSG00000108278.7
chr13	109357506	109359006	1500	13q33.3	Amp	1.35e-05	1	1	1	NA	0	MYO16___ENSG00000041515.11;	NA
chr12	4246038	4425121	179083	12p13.32	Amp	1.39e-05	1	3	3	CCND2___ENSG00000118971.3	1	RP11-264F23.3___ENSG00000256164.1;RP11-264F23.4___ENSG00000255920.1;CCND2___ENSG00000118971.3;	CCND2___ENSG00000118971.3
chr20	29651370	29843877	192507	20q11.21	Amp	1.46e-05	0	0	NA	NA	0	NA	NA
chr6	57500181	62393691	4893510	6p11.2	Del	2.56e-05	3	22	7.33	NA	1	GAPDHP41___ENSG00000214566.4;RP11-343D24.2___ENSG00000231273.1;RP11-325M4.2___ENSG00000262828.1;RBBP4P3___ENSG00000215307.3;RP11-452D24.1___ENSG00000270213.1;XXbac-BPGBPG55C20.1___ENSG00000272541.1;XXbac-BPGBPG55C20.3___ENSG00000271761.1;XXbac-BPGBPG55C20.2___ENSG00000272316.1;GUSBP4___ENSG00000239650.3;POM121L14P___ENSG00000218189.4;RP11-278J20.2___ENSG00000216687.2;RBBP4P4___ENSG00000214561.3;R…	XXbac-BPG55C20.7___ENSG00000225096.1
chr17	17258673	18562719	1304046	17p11.2	Amp	3.94e-05	22	67	3.05	NA	18	RPL13P12___ENSG00000215030.4;AC073621.2___ENSG00000227158.1;TSEN15P1___ENSG00000230865.1;Y_RNA___ENSG00000201741.1;RASD1___ENSG00000108551.4;RP11-524F11.1___ENSG00000265511.1;RNU6-468P___ENSG00000206730.1;RAI1-AS1___ENSG00000237328.1;SMCR5___ENSG00000226746.2;RP1-253P7.1___ENSG00000264167.1;MIR33B___ENSG00000207839.1;AC122129.1___ENSG00000197815.3;AC087163.3___ENSG00000230273.1;Y_RNA___ENSG000002…	RASD1___ENSG00000108551.4;Y_RNA___ENSG00000201378.1;RP1-178F10.1___ENSG00000260647.1;MED9___ENSG00000141026.4;SMCR2___ENSG00000223979.2;SREBF1___ENSG00000072310.12;ATPAF2___ENSG00000171953.11;DRG2___ENSG00000108591.5;FLII___ENSG00000177731.11;MIEF2___ENSG00000177427.8;TOP3A___ENSG00000177302.10;SHMT1___ENSG00000176974.13;ZNF286B___ENSG00000249459.4;PEMT___ENSG00000133027.13;GID4___ENSG00000141034…
chr16	29428546	30226942	798396	16p11.2	Del	4.23e-05	24	66	2.75	NA	11	snoU13___ENSG00000238639.1;RP11-345J4.6___ENSG00000260335.1;BOLA2___ENSG00000183336.7;SLX1B___ENSG00000181625.13;RP11-345J4.3___ENSG00000258150.1;RP11-345J4.1___ENSG00000257691.2;snoU13___ENSG00000239193.1;MIR3680-2___ENSG00000266758.1;SLC7A5P1___ENSG00000260727.1;RP11-368N21.1___ENSG00000260514.1;SPN___ENSG00000197471.7;RN7SKP127___ENSG00000222375.1;C16orf54___ENSG00000185905.3;AC009133.17___ENS…	CTD-2574D22.4___ENSG00000260114.1;HIRIP3___ENSG00000149929.11;PPP4C___ENSG00000149923.9;KIF22___ENSG00000079616.8;MAZ___ENSG00000103495.9;KCTD13___ENSG00000174943.5;TAOK2___ENSG00000149930.13;FAM57B___ENSG00000149926.9;RP11-455F5.3___ENSG00000250616.2;SEZ6L2___ENSG00000174938.10;INO80E___ENSG00000169592.10
chr17	39122798	39154241	31443	17q21.2	Del	5.23e-05	3	4	1.33	KRT40___ENSG00000204889.6	0	KRT39___ENSG00000196859.3;KRTAP3-3___ENSG00000212899.1;AC004231.2___ENSG00000234477.1;KRT40___ENSG00000204889.6;	NA
chr11	51221603	54720023	3498420	11p11.12	Amp	6.15e-05	2	12	6	NA	0	AC110283.1___ENSG00000264637.1;OR4A6P___ENSG00000255078.1;OR4A5___ENSG00000221840.2;OR4A7P___ENSG00000255349.1;OR4A8P___ENSG00000225997.1;OR4A2P___ENSG00000227547.3;OR4A3P___ENSG00000254464.1;OR4A4P___ENSG00000254769.2;OR4C7P___ENSG00000255312.1;OR4C46___ENSG00000185926.1;OR4R2P___ENSG00000255560.1;OR4C50P___ENSG00000237610.1;	NA
chr17	58523379	59054834	531455	17q23.2	Amp	0.00017333	6	17	2.83	PPM1D___ENSG00000170836.7	13	RP11-15E18.5___ENSG00000270553.1;RP11-15E18.3___ENSG00000267678.1;RP11-15E18.2___ENSG00000266943.1;RNU6-623P___ENSG00000200013.1;RN7SL606P___ENSG00000239932.2;AC111155.1___ENSG00000224011.1;Y_RNA___ENSG00000252534.1;KRT18P61___ENSG00000267083.1;AC079005.1___ENSG00000211515.1;HMGN1P28___ENSG00000254114.1;RN7SL448P___ENSG00000264322.1;snoU13___ENSG00000238799.1;RP11-15E18.1___ENSG00000259349.1;RP11…	RP11-15E18.5___ENSG00000270553.1;RP11-15E18.3___ENSG00000267678.1;RP11-15E18.2___ENSG00000266943.1;RNU6-623P___ENSG00000200013.1;RN7SL606P___ENSG00000239932.2;AC111155.1___ENSG00000224011.1;HMGN1P28___ENSG00000254114.1;snoU13___ENSG00000238799.1;RP11-15E18.1___ENSG00000259349.1;RP11-15E18.4___ENSG00000267772.1;APPBP2___ENSG00000062725.5;BCAS3___ENSG00000141376.16;PPM1D___ENSG00000170836.7
chr2	242733124	243199373	466249	2q37.3	Del	0.00043292	4	17	4.25	NA	4	AC114730.5___ENSG00000215023.2;AC114730.3___ENSG00000224272.2;NEU4___ENSG00000204099.7;AC114730.2___ENSG00000235151.1;CXXC11___ENSG00000188011.5;AC093642.3___ENSG00000237940.3;AC093642.4___ENSG00000226423.1;RP11-341N2.1___ENSG00000261186.1;CICP10___ENSG00000224160.1;AC134873.1___ENSG00000244528.1;ABC7-43041300I9.1___ENSG00000271153.1;GAL3ST2___ENSG00000154252.11;PDCD1___ENSG00000188389.6;AC131097…	AC114730.2___ENSG00000235151.1;AC093642.3___ENSG00000237940.3;RP11-341N2.1___ENSG00000261186.1;AC131097.3___ENSG00000233806.3
chr4	49658224	52714510	3056286	4q11	Amp	0.0005673	1	1	1	NA	0	DCUN1D4___ENSG00000109184.10;	NA
chr4	38850111	41260998	2410887	4p14	Del	0.00082669	27	61	2.26	NA	5	MIR574___ENSG00000207944.1;RP11-360F5.3___ENSG00000249685.1;RNU6-32P___ENSG00000206675.1;RNU6-887P___ENSG00000222592.1;MIR5591___ENSG00000264621.1;Y_RNA___ENSG00000238797.1;RPL9___ENSG00000163682.11;RP11-472B18.1___ENSG00000224097.5;RNU7-11P___ENSG00000252796.1;Y_RNA___ENSG00000252975.1;RP11-539G18.1___ENSG00000249019.2;RN7SL558P___ENSG00000243260.2;ZBTB12P1___ENSG00000180610.9;TCEB1P33___ENSG000…	RP11-333E13.2___ENSG00000250568.1;RP11-395I6.3___ENSG00000260296.1;RFC1___ENSG00000035928.10;SMIM14___ENSG00000163683.7;UBE2K___ENSG00000078140.9
chr9	92216385	93225108	1008723	9q22.2	Del	0.00089577	2	11	5.5	NA	0	GADD45G___ENSG00000130222.6;RP11-406A20.1___ENSG00000237626.1;MIR4290___ENSG00000263967.1;IL6RP1___ENSG00000234910.2;OR7E116P___ENSG00000225072.1;RP11-316P17.2___ENSG00000237372.1;RP5-1050E16.2___ENSG00000226206.1;RP5-1050E16.1___ENSG00000236507.1;OR7E31P___ENSG00000185074.7;RP11-406A20.4___ENSG00000227555.1;RP11-389K14.3___ENSG00000231107.1;	NA
chr10	89617158	90348818	731660	10q23.31	Del	0.00089577	3	9	3	PTEN___ENSG00000171862.5	5	RP11-380G5.2___ENSG00000224745.1;RP11-380G5.3___ENSG00000213613.2;SNORD74___ENSG00000200891.1;MED6P1___ENSG00000227905.1;Y_RNA___ENSG00000201548.1;KLLN___ENSG00000227268.3;LIPJ___ENSG00000204022.5;PTEN___ENSG00000171862.5;RNLS___ENSG00000184719.7;	RP11-380G5.2___ENSG00000224745.1;RP11-380G5.3___ENSG00000213613.2;KLLN___ENSG00000227268.3;PTEN___ENSG00000171862.5;RNLS___ENSG00000184719.7
chr21	48050547	48129895	79348	21q22.3	Amp	0.00090315	1	3	3	PRMT2___ENSG00000160310.12	1	DSTNP1___ENSG00000230982.1;RPL23AP4___ENSG00000212932.2;PRMT2___ENSG00000160310.12;	PRMT2___ENSG00000160310.12
chr10	128209141	129348115	1138974	10q26.2	Del	0.001435	2	9	4.5	NA	1	AL583860.1___ENSG00000221717.1;SNORD60___ENSG00000199321.1;Y_RNA___ENSG00000202487.1;RP11-223P11.2___ENSG00000232935.2;NPS___ENSG00000214285.1;RP11-223P11.3___ENSG00000223528.3;C10orf90___ENSG00000154493.13;DOCK1___ENSG00000150760.8;FAM196A___ENSG00000188916.4;	DOCK1___ENSG00000150760.8
chr18	51876581	52496226	619645	18q21.2	Del	0.0016449	3	8	2.67	NA	3	SNRPGP2___ENSG00000264350.1;RP11-61D1.2___ENSG00000264564.1;RP11-289E15.1___ENSG00000267428.1;STARD6___ENSG00000174448.4;DYNAP___ENSG00000178690.2;RPSAP57___ENSG00000267524.1;C18orf54___ENSG00000166845.9;RAB27B___ENSG00000041353.5;	SNRPGP2___ENSG00000264350.1;RP11-61D1.2___ENSG00000264564.1;RP11-289E15.1___ENSG00000267428.1
chr4	69528960	70346056	817096	4q13.2	Del	0.0017815	6	41	6.83	NA	0	RP11-1267H10.4___ENSG00000248635.1;CTD-2005D20.1___ENSG00000250376.1;RP11-468N14.1___ENSG00000251236.1;UGT2B10___ENSG00000109181.7;RP11-468N14.3___ENSG00000251424.1;RP11-468N14.4___ENSG00000249235.1;RP11-468N14.5___ENSG00000251529.1;RP11-468N14.6___ENSG00000248547.2;RP11-468N14.7___ENSG00000248613.1;RP11-468N14.13___ENSG00000272626.1;RP11-468N14.8___ENSG00000249985.1;RP11-468N14.09___ENSG00000198…	NA
chr1	205909727	206647449	737722	1q32.1	Del	0.0018888	5	15	3	NA	1	RP11-312O7.2___ENSG00000229874.2;RP11-38J22.1___ENSG00000236889.1;RP11-38J22.2___ENSG00000225483.1;RP11-38J22.3___ENSG00000226780.1;SNORD60___ENSG00000252692.1;RP11-421E17.4___ENSG00000229509.1;SLC26A9___ENSG00000174502.14;FAM72A___ENSG00000196550.6;AVPR1B___ENSG00000198049.5;C1orf186___ENSG00000196533.6;RP11-38J22.6___ENSG00000240754.1;CTSE___ENSG00000196188.6;SRGAP2-AS1___ENSG00000233501.1;IKBK…	SRGAP2___ENSG00000163486.8
chr9	132797579	133453326	655747	9q34.11	Del	0.002066	6	11	1.83	NA	8	RP11-138E2.1___ENSG00000270755.1;Y_RNA___ENSG00000223188.1;AL360004.1___ENSG00000196979.1;AL354898.1___ENSG00000215428.2;RN7SL665P___ENSG00000264169.1;snoU13___ENSG00000238298.1;GPR107___ENSG00000148358.15;NCS1___ENSG00000107130.6;ASS1___ENSG00000130707.13;FNBP1___ENSG00000187239.12;HMCN2___ENSG00000148357.12;	RP11-138E2.1___ENSG00000270755.1;Y_RNA___ENSG00000223188.1;AL360004.1___ENSG00000196979.1;snoU13___ENSG00000238298.1;GPR107___ENSG00000148358.15;NCS1___ENSG00000107130.6;FNBP1___ENSG00000187239.12;HMCN2___ENSG00000148357.12
chr3	89525094	93700871	4175777	3q11.1	Del	0.0023473	9	12	1.33	NA	0	RP11-91A15.2___ENSG00000240951.1;RP11-91A15.1___ENSG00000240309.1;U3___ENSG00000212598.1;RNU6-712P___ENSG00000222490.1;RP11-557B13.1___ENSG00000271024.1;RNU6-488P___ENSG00000251727.1;Y_RNA___ENSG00000201339.1;RNU6-511P___ENSG00000200366.1;PROSP___ENSG00000189002.9;PROS1___ENSG00000184500.10;EPHA3___ENSG00000044524.6;ARL13B___ENSG00000169379.11;	NA
chr2	89110262	95421696	6311434	2p11.1	Del	0.0034058	8	125	15.63	NA	5	MIR4436A___ENSG00000265510.1;IGKC___ENSG00000211592.2;IGKJ5___ENSG00000211593.2;IGKJ4___ENSG00000211594.2;IGKJ3___ENSG00000211595.2;IGKJ2___ENSG00000211596.2;IGKJ1___ENSG00000211597.2;IGKV4-1___ENSG00000211598.2;IGKV5-2___ENSG00000211599.2;IGKV7-3___ENSG00000197794.2;PGBD4P5___ENSG00000225136.1;IGKV2-4___ENSG00000253435.1;IGKV1-5___ENSG00000243466.1;IGKV1-6___ENSG00000239855.1;IGKV3-7___ENSG00000…	IGKV2-18___ENSG00000254157.1;IGKV2-29___ENSG00000253998.2;IGKV3-31___ENSG00000253158.1;IGKV1D-37___ENSG00000250036.1;AC027612.4___ENSG00000223703.1
chr11	96068889	98893845	2824956	11q21	Del	0.0058684	5	21	4.2	NA	2	MIR1260B___ENSG00000266192.1;RNA5SP346___ENSG00000200411.1;RP11-49K4.2___ENSG00000256684.1;RP11-360K13.2___ENSG00000255376.1;MED28P5___ENSG00000255205.1;RP11-693I21.1___ENSG00000270753.1;RNA5SP347___ENSG00000199315.1;RP11-379J13.1___ENSG00000254555.1;AP003730.1___ENSG00000216073.2;RP11-684B20.1___ENSG00000255380.1;CTD-2342I9.1___ENSG00000254939.1;CCDC82___ENSG00000149231.7;RP11-115E19.1___ENSG000…	CCDC82___ENSG00000149231.7;JRKL___ENSG00000183340.5
chr1	38731818	41573095	2841277	1p34.2	Amp	0.0072177	43	84	1.95	NA	34	RNU6-753P___ENSG00000200796.1;RP11-329N22.1___ENSG00000238063.1;RP11-334L9.1___ENSG00000215895.4;RNU6-605P___ENSG00000199963.1;Y_RNA___ENSG00000207466.1;RP11-781D11.1___ENSG00000235549.1;NDUFS5___ENSG00000168653.6;RNU6-608P___ENSG00000206654.1;RNA5SP44___ENSG00000222378.1;RP11-416A14.1___ENSG00000270040.1;RP11-420K8.1___ENSG00000226438.1;RP11-420K8.2___ENSG00000217897.2;OXCT2P1___ENSG00000237624.…	RP11-329N22.1___ENSG00000238063.1;OXCT2P1___ENSG00000237624.1;PABPC4___ENSG00000090621.9;RP1-144F13.3___ENSG00000225903.1;RNU7-121P___ENSG00000252413.1;RP1-118J21.24___ENSG00000229213.1;MYCL___ENSG00000116990.9;RP1-118J21.5___ENSG00000236546.1;MFSD2A___ENSG00000168389.13;RP1-39G22.7___ENSG00000259943.1;RP1-39G22.4___ENSG00000231296.1;RP1-228H13.5___ENSG00000260920.1;RP1-63P18.2___ENSG00000236505.…
chr1	150979576	151314191	334615	1q21.3	Del	0.0093135	17	25	1.47	NA	6	RNU6-884P___ENSG00000200759.1;C1orf56___ENSG00000143443.9;MLLT11___ENSG00000213190.2;RP11-68I18.2___ENSG00000233717.1;RP11-68I18.10___ENSG00000261168.1;TNFAIP8L2___ENSG00000163154.5;LYSMD1___ENSG00000163155.7;TMOD4___ENSG00000163157.10;PSMD4___ENSG00000159352.11;RP11-126K1.2___ENSG00000232671.2;RN7SL444P___ENSG00000265753.1;RP11-126K1.9___ENSG00000273481.1;RFX5___ENSG00000143390.13;RP11-126K1.8__…	PSMD4___ENSG00000159352.11;FAM63A___ENSG00000143409.11;PIP5K1A___ENSG00000143398.15;PI4KB___ENSG00000143393.12;ZNF687___ENSG00000143373.13;PRUNE___ENSG00000143363.11
chr4	151934256	154610473	2676217	4q31.3	Del	0.0096042	21	58	2.76	NA	5	AK4P6___ENSG00000235606.3;RPS3A___ENSG00000145425.5;SNORD73___ENSG00000201264.1;SNORD73A___ENSG00000208797.1;RP11-372K14.2___ENSG00000270681.1;RP11-731D1.1___ENSG00000249012.2;RP11-731D1.3___ENSG00000250350.1;RNU6-1282P___ENSG00000252544.1;RP11-610P16.1___ENSG00000251611.1;AC097455.1___ENSG00000221657.1;RN7SKP35___ENSG00000253019.1;RP11-164P12.4___ENSG00000251603.1;RP11-164P12.3___ENSG00000251455…	MIR4453___ENSG00000268471.3;RP11-206F17.2___ENSG00000231841.1;PET112___ENSG00000059691.7;TMEM154___ENSG00000170006.7;TIGD4___ENSG00000169989.2
chr2	1	9984175	9984174	2p25.3	Del	0.012598	40	143	3.58	SOX11___ENSG00000176887.5	31	FAM110C___ENSG00000184731.5;AC079779.7___ENSG00000227061.1;ACP1___ENSG00000143727.11;FAM150B___ENSG00000189292.11;AC105393.2___ENSG00000226277.1;AC093326.2___ENSG00000225942.1;AC092159.3___ENSG00000233970.1;AC116609.1___ENSG00000227713.1;RP13-539J13.1___ENSG00000272342.1;AC116609.3___ENSG00000231173.1;AC116609.2___ENSG00000223751.1;AC113607.3___ENSG00000234796.1;AC116614.1___ENSG00000235688.1;AC1…	ACP1___ENSG00000143727.11;AC019118.4___ENSG00000226649.1;TSSC1-IT1___ENSG00000224885.1;AC108488.3___ENSG00000234171.1;SOX11___ENSG00000176887.5;AC010729.2___ENSG00000236106.1;Y_RNA___ENSG00000207086.1;AC093326.1___ENSG00000223985.1;TMEM18___ENSG00000151353.10;ADI1___ENSG00000182551.9;RNASEH1___ENSG00000171865.5;AC007463.2___ENSG00000226506.1;ITGB1BP1___ENSG00000119185.8;IAH1___ENSG00000134330.14;…
chr5	1140019	1314315	174296	5p15.33	Amp	0.013325	3	5	1.67	TERT___ENSG00000164362.14	0	CTD-3080P12.3___ENSG00000249201.2;MIR4457___ENSG00000263670.1;SLC6A19___ENSG00000174358.11;SLC6A18___ENSG00000164363.8;TERT___ENSG00000164362.14;	NA
chr14	34414723	36768275	2353552	14q13.2	Del	0.016246	18	65	3.61	RALGAPA1___ENSG00000174373.11;NFKBIA___ENSG00000100906.6	17	AL358340.1___ENSG00000265244.1;AL356806.3___ENSG00000223593.1;RP11-671J11.1___ENSG00000237450.4;RP11-671J11.7___ENSG00000259002.1;RP11-671J11.6___ENSG00000258612.1;RNU1-27P___ENSG00000206596.1;RNU1-28P___ENSG00000206588.1;RPS19P3___ENSG00000240463.1;RNU6-1261P___ENSG00000253003.1;RP11-434O22.2___ENSG00000241582.1;CFL2___ENSG00000165410.10;RP11-434O22.1___ENSG00000243824.1;AL355885.1___ENSG0000026…	RPS19P3___ENSG00000240463.1;CFL2___ENSG00000165410.10;RP11-73E17.2___ENSG00000258738.1;NFKBIA___ENSG00000100906.6;RP11-317N8.3___ENSG00000257272.1;SPTSSA___ENSG00000165389.6;SNX6___ENSG00000129515.14;SRP54___ENSG00000100883.7;PPP2R3C___ENSG00000092020.6;MBIP___ENSG00000151332.14;EAPP___ENSG00000129518.4;BAZ1A___ENSG00000198604.6;FAM177A1___ENSG00000151327.8;PSMA6___ENSG00000100902.6;BRMS1L___ENSG…
chr11	134875705	135006516	130811	11q25	Amp	0.016473	0	1	NA	NA	0	AP005135.2___ENSG00000255512.1;	NA
chr19	24112937	29458949	5346012	19q12	Del	0.017095	5	39	7.8	NA	5	ZNF92P3___ENSG00000269421.1;RNA5-8SP4___ENSG00000201966.1;CTD-2017D11.3___ENSG00000268058.1;HAVCR1P1___ENSG00000268442.1;CTC-459F4.1___ENSG00000261770.1;CTC-459F4.6___ENSG00000267264.1;SLC25A1P5___ENSG00000267323.1;CTC-459F4.8___ENSG00000267768.1;AC005357.1___ENSG00000266906.1;AC093074.1___ENSG00000267238.1;AC005616.2___ENSG00000267423.1;CTC-478M6.1___ENSG00000267799.1;AC007795.1___ENSG0000026761…	CTC-459F4.1___ENSG00000261770.1;CTD-2017D11.1___ENSG00000268362.1;ZNF254___ENSG00000213096.5;LINC00662___ENSG00000261824.2;AC005394.1___ENSG00000267537.1
chr3	37256103	38812806	1556703	3p22.2	Amp	0.019466	18	37	2.06	ACVR2B___ENSG00000114739.9	13	RP11-259K5.1___ENSG00000271653.1;RP11-259K5.2___ENSG00000270194.1;AC097359.1___ENSG00000176354.2;TCEA1P2___ENSG00000230409.2;RNA5SP129___ENSG00000222208.1;RNU7-73P___ENSG00000239105.1;RPL21P135___ENSG00000235482.1;NDUFAF4P3___ENSG00000236411.1;MIR26A1___ENSG00000199075.1;Y_RNA___ENSG00000200579.1;PPP2R2DP1___ENSG00000231668.2;Y_RNA___ENSG00000201965.1;MYD88___ENSG00000172936.8;SLC22A13___ENSG0000…	NDUFAF4P3___ENSG00000236411.1;Y_RNA___ENSG00000200579.1;SLC22A13___ENSG00000172940.7;C3orf35___ENSG00000198590.7;VILL___ENSG00000136059.10;ACAA1___ENSG00000060971.13;SLC22A14___ENSG00000144671.6;ACVR2B___ENSG00000114739.9;EXOG___ENSG00000157036.8;GOLGA4___ENSG00000144674.12;AC093415.2___ENSG00000235257.4;CTDSPL___ENSG00000144677.10;OXSR1___ENSG00000172939.4
chr10	38733508	42827990	4094482	10p11.1	Del	0.022164	0	16	NA	NA	0	CICP9___ENSG00000228882.1;PABPC1P12___ENSG00000225638.1;ACTR3BP5___ENSG00000227264.2;RP11-453N3.1___ENSG00000227679.1;RP11-96F8.1___ENSG00000233832.1;KSR1P1___ENSG00000229485.1;IGKV1OR10-1___ENSG00000237592.2;AL031601.4___ENSG00000271650.1;AL031601.1___ENSG00000264398.1;PABPC1P8___ENSG00000228755.1;LINC00999___ENSG00000225119.3;RP11-291L22.4___ENSG00000203496.4;ABCD1P2___ENSG00000215151.4;SLC9B1P…	NA
chr2	23931037	26786827	2855790	2p23.3	Del	0.023459	35	74	2.11	NCOA1___ENSG00000084676.11;ADCY3___ENSG00000138031	24	PGAM1P6___ENSG00000224464.2;AC066692.3___ENSG00000238111.1;SDHCP3___ENSG00000234946.1;RN7SL610P___ENSG00000243847.2;RNU6-370P___ENSG00000222940.1;TP53I3___ENSG00000115129.9;PFN4___ENSG00000176732.6;AC008073.9___ENSG00000223754.1;AC009228.1___ENSG00000242628.1;SCARNA21___ENSG00000251805.1;HMGN2P20___ENSG00000232963.1;RPL36AP13___ENSG00000233747.1;RNA5SP88___ENSG00000202430.1;RNU6-936P___ENSG000002…	SUCLA2P3___ENSG00000229593.1;AC012074.2___ENSG00000235072.1;AC012074.1___ENSG00000179061.1;AC104699.1___ENSG00000224220.1;AC064847.4___ENSG00000217718.1;SMARCE1P6___ENSG00000214465.3;PPIL1P1___ENSG00000237951.1;UBXN2A___ENSG00000173960.8;C2orf44___ENSG00000163026.7;FKBP1B___ENSG00000119782.9;ADCY3___ENSG00000138031.10;KIF3C___ENSG00000084731.9;HADHA___ENSG00000084754.6;KLHL29___ENSG00000119771.10…
chr15	101721916	102152587	430671	15q26.3	Amp	0.024144	4	8	2	PCSK6___ENSG00000140479.12	1	VIMP___ENSG00000131871.10;RP11-14C10.1___ENSG00000259464.2;CHSY1___ENSG00000131873.5;SNRPA1___ENSG00000131876.12;RP11-299G20.3___ENSG00000259764.1;RP11-14C10.2___ENSG00000259695.2;RP11-299G20.2___ENSG00000259172.1;PCSK6___ENSG00000140479.12;	CHSY1___ENSG00000131873.5
chr11	100617825	103570579	2952754	11q22.1	Amp	0.036663	22	57	2.59	NA	12	AC015600.1___ENSG00000265208.1;RN7SKP115___ENSG00000200047.1;snoU13___ENSG00000238388.1;TMEM133___ENSG00000170647.2;MIR3920___ENSG00000263885.1;RP11-748H22.1___ENSG00000254506.1;RP11-748H22.2___ENSG00000254534.1;snoU13___ENSG00000252679.1;snoU13___ENSG00000239154.1;RP11-732A21.2___ENSG00000260008.1;RP11-864G5.3___ENSG00000254422.1;RP11-864G5.1___ENSG00000243777.1;RP11-864G5.7___ENSG00000270868.1;…	RN7SKP115___ENSG00000200047.1;snoU13___ENSG00000239154.1;RP11-864G5.8___ENSG00000271600.1;RP11-817J15.3___ENSG00000255798.1;RNU7-159P___ENSG00000238562.1;RP11-690D19.1___ENSG00000239861.1;MMP20___ENSG00000137674.3;MMP27___ENSG00000137675.4;RP11-690D19.3___ENSG00000260966.1;DCUN1D5___ENSG00000137692.7;BIRC2___ENSG00000110330.4;WTAPP1___ENSG00000255282.2
chr1	50879767	53529506	2649739	1p32.3	Del	0.0386	32	89	2.78	NA	6	RP5-850O15.4___ENSG00000271782.1;RP5-850O15.3___ENSG00000225767.1;Y_RNA___ENSG00000202140.1;RNU6-1026P___ENSG00000207194.1;RNU6-1253P___ENSG00000252825.1;PHBP12___ENSG00000230585.2;MRPS6P2___ENSG00000237130.1;MIR4421___ENSG00000265538.1;Y_RNA___ENSG00000200262.1;CFL1P2___ENSG00000213478.2;AL162430.2___ENSG00000239101.1;AL162430.1___ENSG00000221492.1;snoU13___ENSG00000238618.1;RP11-296A18.5___ENSG…	PHBP12___ENSG00000230585.2;KTI12___ENSG00000198841.3;DNAJC19P7___ENSG00000237663.2;TXNDC12___ENSG00000117862.7;NRD1___ENSG00000078618.15;ZYG11A___ENSG00000203995.5
chr1	248814081	249250621	436540	1q44	Del	0.040718	6	15	2.5	NA	0	OR2T27___ENSG00000187701.3;OR14I1___ENSG00000189181.3;XX-CR54.3___ENSG00000232694.2;AHCYP8___ENSG00000242529.1;LYPD8___ENSG00000266949.1;AL672296.1___ENSG00000229663.1;MIR3124___ENSG00000264500.1;AL672294.1___ENSG00000227237.1;RNU6-1205P___ENSG00000200495.1;AL672183.2___ENSG00000233084.2;XX-CR54.1___ENSG00000229703.2;SH3BP5L___ENSG00000175137.9;ZNF672___ENSG00000171161.8;ZNF692___ENSG00000171163.…	NA
chr15	99077117	100084092	1006975	15q26.3	Amp	0.040938	5	22	4.4	IGF1R___ENSG00000140443.9	3	RP11-35O15.1___ENSG00000259424.1;MIR4714___ENSG00000264480.1;RP11-6O2.4___ENSG00000261054.1;AC022819.3___ENSG00000259921.1;AC022819.1___ENSG00000264771.1;HSP90B2P___ENSG00000259706.1;HNRNPA1P62___ENSG00000259228.1;AC022819.2___ENSG00000268730.1;RP11-616M17.1___ENSG00000259257.1;RP11-20G13.3___ENSG00000259590.1;RP11-20G13.2___ENSG00000259760.1;RP11-20G13.1___ENSG00000259341.1;AC015660.1___ENSG0000…	RP11-654A16.1___ENSG00000259621.1;LRRC28___ENSG00000168904.10;MEF2A___ENSG00000068305.13
chr1	203739864	204529807	789943	1q32.1	Amp	0.044019	14	28	2	MDM4___ENSG00000198625.8	3	RP11-397P13.6___ENSG00000227417.3;RP11-397P13.7___ENSG00000223505.2;KRT8P29___ENSG00000236430.1;RP11-450D21.1___ENSG00000232917.4;CBX1P3___ENSG00000237379.1;AC096645.1___ENSG00000211554.2;LINC00303___ENSG00000176754.8;RP11-74C13.4___ENSG00000261065.1;RP11-203F10.1___ENSG00000225522.2;RP11-203F10.5___ENSG00000231691.1;RP11-203F10.6___ENSG00000219133.2;RP11-739N20.3___ENSG00000237848.1;RP11-430C7.2…	PPP1R15B___ENSG00000158615.8;MDM4___ENSG00000198625.8;ZC3H11A___ENSG00000058673.11
chr17	65989015	66205834	216819	17q24.2	Del	0.044884	3	11	3.67	NA	1	C17orf58___ENSG00000186665.8;RP11-855A2.5___ENSG00000266176.1;KPNA2___ENSG00000182481.4;LOC732538___ENSG00000266117.1;SH3GL1P3___ENSG00000267352.1;RP11-147L13.7___ENSG00000267708.1;RP11-147L13.8___ENSG00000267731.1;LOC440461___ENSG00000267472.1;AC145343.2___ENSG00000265055.1;LINC00674___ENSG00000237854.3;LRRC37A16P___ENSG00000267023.1;	KPNA2___ENSG00000182481.4
chr12	49244809	51987307	2742498	12q13.12	Del	0.045237	62	128	2.06	NA	7	RND1___ENSG00000172602.5;RNU6-600P___ENSG00000199394.1;RP11-302B13.1___ENSG00000239617.1;Y_RNA___ENSG00000201678.1;snoU13___ENSG00000238395.1;RNU6-940P___ENSG00000200303.1;WNT1___ENSG00000125084.7;DDN___ENSG00000181418.7;RP11-386G11.3___ENSG00000258283.1;DHH___ENSG00000139549.2;RP11-386G11.8___ENSG00000257346.1;TUBA1B___ENSG00000123416.11;Y_RNA___ENSG00000200309.1;TUBA1A___ENSG00000167552.9;PRPH_…	AC140061.9___ENSG00000203428.1;FKBP11___ENSG00000134285.6;ARF3___ENSG00000134287.5;PRKAG1___ENSG00000181929.7;MCRS1___ENSG00000187778.9;SMARCD1___ENSG00000066117.10;TFCP2___ENSG00000135457.5
chr7	35291449	35672376	380927	7p14.2	Del	0.050794	2	4	2	NA	0	AC009531.2___ENSG00000226063.1;AC007652.1___ENSG00000235464.1;HERPUD2___ENSG00000122557.5;TBX20___ENSG00000164532.10;	NA
chr2	1	184688	184687	2p25.3	Amp	0.059306	1	1	1	NA	31	FAM110C___ENSG00000184731.5;AC079779.7___ENSG00000227061.1;ACP1___ENSG00000143727.11;FAM150B___ENSG00000189292.11;AC105393.2___ENSG00000226277.1;AC093326.2___ENSG00000225942.1;AC092159.3___ENSG00000233970.1;AC116609.1___ENSG00000227713.1;RP13-539J13.1___ENSG00000272342.1;AC116609.3___ENSG00000231173.1;AC116609.2___ENSG00000223751.1;AC113607.3___ENSG00000234796.1;AC116614.1___ENSG00000235688.1;AC1…	ACP1___ENSG00000143727.11;AC019118.4___ENSG00000226649.1;TSSC1-IT1___ENSG00000224885.1;AC108488.3___ENSG00000234171.1;SOX11___ENSG00000176887.5;AC010729.2___ENSG00000236106.1;Y_RNA___ENSG00000207086.1;AC093326.1___ENSG00000223985.1;TMEM18___ENSG00000151353.10;ADI1___ENSG00000182551.9;RNASEH1___ENSG00000171865.5;AC007463.2___ENSG00000226506.1;ITGB1BP1___ENSG00000119185.8;IAH1___ENSG00000134330.14;…
chr6	58652581	62101282	3448701	6q11.1	Amp	0.059851	0	2	NA	NA	0	RP1-91N13.1___ENSG00000220030.1;AL356131.1___ENSG00000221606.1;	NA
chr12	31257696	33528839	2271143	12p11.21	Del	0.070426	23	60	2.61	NA	0	RP11-551L14.7___ENSG00000270926.1;RP11-627K11.5___ENSG00000270766.1;RP11-627K11.1___ENSG00000243517.1;RP11-627K11.4___ENSG00000270395.1;snoU13___ENSG00000238661.1;RP11-627K11.3___ENSG00000256176.1;AC024940.1___ENSG00000177340.4;RP11-771K4.1___ENSG00000256232.1;RNU6-318P___ENSG00000207477.1;RNU6-618P___ENSG00000200388.1;snoU13___ENSG00000239033.1;RP11-820K3.3___ENSG00000203437.3;RP11-820K3.4___ENS…	NA
chr7	158889283	159138663	249380	7q36.3	Amp	0.070799	1	2	2	NA	0	PIP5K1P2___ENSG00000229435.2;VIPR2___ENSG00000106018.9;	NA
chr7	92031949	92671968	640019	7q21.2	Amp	0.070799	6	12	2	DLG2___ENSG00000150672.12	0	CTB-10G5.1___ENSG00000270453.1;ERVW-1___ENSG00000242950.2;RNU6-10P___ENSG00000206763.1;RN7SL7P___ENSG00000266794.1;AC007566.11___ENSG00000230927.2;GATAD1___ENSG00000157259.6;AC007566.10___ENSG00000244055.1;RBM48___ENSG00000127993.10;FAM133B___ENSG00000234545.3;PEX1___ENSG00000127980.11;AC002454.1___ENSG00000237819.1;CDK6___ENSG00000105810.5;DLG2___ENSG00000150672.12	NA
chr1	200086473	200153034	66561	1q32.1	Amp	0.070799	1	3	3	NA	2	AC096633.1___ENSG00000221403.1;RP11-47A17.2___ENSG00000229220.1;NR5A2___ENSG00000116833.9;	AC096633.1___ENSG00000221403.1;RP11-47A17.2___ENSG00000229220.1
chr1	196576859	196885684	308825	1q31.3	Del	0.072715	4	6	1.5	NA	0	CFHR1___ENSG00000244414.2;CFH___ENSG00000000971.11;CFHR3___ENSG00000116785.9;KCNT2___ENSG00000162687.12;CFHR2___ENSG00000080910.7;CFHR4___ENSG00000134365.8;	NA
chr10	134406402	135534747	1128345	10q26.3	Amp	0.073114	20	54	2.7	NA	17	RP11-288G11.3___ENSG00000234531.2;NKX6-2___ENSG00000148826.6;RP13-137A17.5___ENSG00000224758.1;RP13-137A17.6___ENSG00000240707.2;RP13-439H18.4___ENSG00000256925.1;AL445199.1___ENSG00000203268.3;RPL5P28___ENSG00000235264.1;UTF1___ENSG00000171794.3;MIR202___ENSG00000166917.7;RP11-122K13.12___ENSG00000235245.1;RP11-122K13.14___ENSG00000270235.1;CALY___ENSG00000130643.4;BANF1P2___ENSG00000230306.1;RP…	RP11-288G11.3___ENSG00000234531.2;NKX6-2___ENSG00000148826.6;RP11-122K13.12___ENSG00000235245.1;OR7M1P___ENSG00000273336.1;ADAM8___ENSG00000151651.11;TUBGCP2___ENSG00000130640.9;ECHS1___ENSG00000127884.4;PAOX___ENSG00000148832.10;RP11-108K14.8___ENSG00000254536.1;MTG1___ENSG00000148824.14;RP11-108K14.4___ENSG00000214279.8;CYP2E1___ENSG00000130649.5;SYCE1___ENSG00000171772.11;INPP5A___ENSG00000068…
chr7	144531050	147798695	3267645	7q35	Del	0.083529	3	20	6.67	CNTNAP2___ENSG00000174469.13	1	RN7SKP174___ENSG00000200673.1;EI24P4___ENSG00000236343.1;AC073310.4___ENSG00000214035.3;AC073331.2___ENSG00000225918.1;AC004911.2___ENSG00000226592.1;AC073055.2___ENSG00000231839.1;RN7SL207P___ENSG00000264018.1;AC084872.1___ENSG00000221766.1;DUTP3___ENSG00000226857.1;RANP2___ENSG00000232391.1;MIR548F4___ENSG00000221442.1;AC005518.2___ENSG00000230190.1;RP4-777G9.1___ENSG00000270634.1;RNU6-1184P___…	AC006004.1___ENSG00000236795.1
chr8	98092538	98177955	85417	8q22.1	Amp	0.083703	1	3	3	NA	1	KB-1958F4.2___ENSG00000272249.1;KB-1958F4.1___ENSG00000270077.1;CPQ___ENSG00000104324.11;	KB-1958F4.2___ENSG00000272249.1
chr6	37116079	37311301	195222	6p21.2	Amp	0.099033	3	5	1.67	PIM1___ENSG00000137193.9	1	SNORD112___ENSG00000252687.1;snoU13___ENSG00000238375.1;PIM1___ENSG00000137193.9;TBC1D22B___ENSG00000065491.8;TMEM217___ENSG00000172738.7;	SNORD112___ENSG00000252687.1
chr17	16080024	16323737	243713	17p11.2	Amp	0.11078	6	10	1.67	NA	3	RN7SL442P___ENSG00000239221.2;MIR1288___ENSG00000221355.1;FTLP12___ENSG00000265095.1;UBB___ENSG00000170315.9;RP11-138I1.4___ENSG00000265401.1;RP11-138I1.2___ENSG00000264739.1;TRPV2___ENSG00000187688.10;NCOR1___ENSG00000141027.16;PIGL___ENSG00000108474.12;CENPV___ENSG00000166582.5;	NCOR1___ENSG00000141027.16;PIGL___ENSG00000108474.12;CENPV___ENSG00000166582.5
chr3	195455925	198022430	2566505	3q29	Amp	0.11423	42	99	2.36	NA	20	AC124944.4___ENSG00000235836.1;TNK2-AS1___ENSG00000224614.1;AC124944.3___ENSG00000226155.1;RP11-352G9.1___ENSG00000273009.1;RN7SL773P___ENSG00000266730.1;RNU2-11P___ENSG00000239122.1;AC024937.6___ENSG00000231443.2;RP11-480A16.1___ENSG00000260261.1;AC024937.4___ENSG00000231464.1;AC024937.2___ENSG00000228413.1;RNU7-18P___ENSG00000252174.1;Y_RNA___ENSG00000222335.1;AC069257.8___ENSG00000228028.2;AC0…	RP11-480A16.1___ENSG00000260261.1;WDR53___ENSG00000185798.6;NCBP2___ENSG00000114503.6;NCBP2-AS2___ENSG00000270170.1;RPL35A___ENSG00000182899.10;TNK2___ENSG00000061938.12;TFRC___ENSG00000072274.8;FBXO45___ENSG00000174013.7;AC024560.3___ENSG00000214135.4;KIAA0226___ENSG00000145016.9;FYTTD1___ENSG00000122068.8;LINC00969___ENSG00000242086.4;SDHAP1___ENSG00000185485.10;PCYT1A___ENSG00000161217.7;RNF16…
chr18	42102253	42266915	164662	18q12.3	Amp	0.11811	1	3	3	NA	0	RP11-456K23.1___ENSG00000267414.1;SETBP1___ENSG00000152217.12;CTC-782O7.1___ENSG00000267337.1;	NA
chr7	48966781	53103945	4137164	7p12.1	Del	0.11823	12	34	2.83	NA	2	RP11-122G11.1___ENSG00000270763.1;AC096568.3___ENSG00000223893.1;AC020743.2___ENSG00000228005.1;AC020743.3___ENSG00000231681.1;AC020743.4___ENSG00000235620.1;RNU6-1091P___ENSG00000200815.1;AC004920.3___ENSG00000236046.1;AC004920.2___ENSG00000228085.1;SNORA4___ENSG00000201133.1;RPL7L1P2___ENSG00000231490.1;CICP17___ENSG00000227233.1;AC012441.1___ENSG00000251564.2;CTD-2021A8.2___ENSG00000228897.1;C…	RP11-398K14.1___ENSG00000234304.2;RP11-598O8.1___ENSG00000223970.1
chr5	16614699	19475204	2860505	5p15.1	Del	0.1248	16	67	4.19	NA	0	CTC-461F20.1___ENSG00000250415.1;Y_RNA___ENSG00000201370.1;RNA5SP179___ENSG00000253093.1;CTB-55B8.1___ENSG00000243538.1;RNU6-660P___ENSG00000201436.1;CTD-2228A4.1___ENSG00000271892.1;Y_RNA___ENSG00000206814.1;RNA5SP180___ENSG00000251990.1;RNU6-1003P___ENSG00000252908.1;CTD-2139B15.1___ENSG00000185296.8;RN7SKP133___ENSG00000201715.1;FTH1P10___ENSG00000223361.5;CTD-2139B15.2___ENSG00000248223.1;CTD…	NA
chr15	71366468	73401468	2035000	15q23	Amp	0.13193	15	49	3.27	NA	6	CT62___ENSG00000225362.4;RP11-673C5.1___ENSG00000259781.1;RP11-592N21.1___ENSG00000212664.4;RP11-592N21.2___ENSG00000260586.1;AC108861.1___ENSG00000252813.1;CTD-2524L6.3___ENSG00000260037.1;RNA5SP399___ENSG00000200873.1;RP11-390D11.2___ENSG00000260576.1;RNU2-65P___ENSG00000222094.1;AC022872.1___ENSG00000223253.1;RP11-2I17.1___ENSG00000243568.2;HEXA-AS1___ENSG00000260339.1;RP11-106M3.1___ENSG00000…	SENP8___ENSG00000166192.10;HEXA___ENSG00000213614.5;ADPGK___ENSG00000159322.13;RP11-1007O24.3___ENSG00000261423.1;ARIH1___ENSG00000166233.8;MYO9A___ENSG00000066933.11
chr13	86627691	87052906	425215	13q31.1	Amp	0.15773	0	2	NA	NA	0	DDX6P2___ENSG00000214181.2;RP11-30L8.1___ENSG00000232252.1;	NA
chr3	195806806	198022430	2215624	3q29	Del	0.15805	35	82	2.34	NA	16	Y_RNA___ENSG00000222335.1;AC069257.8___ENSG00000228028.2;AC069257.6___ENSG00000237418.1;RNU6-910P___ENSG00000212146.1;RNU6-1279P___ENSG00000206644.1;RN7SL434P___ENSG00000241868.2;RN7SL738P___ENSG00000243339.2;AC083822.2___ENSG00000226345.1;UBXN7-AS1___ENSG00000225822.3;AC117490.2___ENSG00000225240.1;CTD-2002J20.1___ENSG00000273013.1;SMCO1___ENSG00000214097.4;AC092933.4___ENSG00000213358.3;AC09293…	WDR53___ENSG00000185798.6;NCBP2___ENSG00000114503.6;NCBP2-AS2___ENSG00000270170.1;RPL35A___ENSG00000182899.10;TFRC___ENSG00000072274.8;FBXO45___ENSG00000174013.7;AC024560.3___ENSG00000214135.4;KIAA0226___ENSG00000145016.9;FYTTD1___ENSG00000122068.8;PCYT1A___ENSG00000161217.7;RNF168___ENSG00000163961.4;PAK2___ENSG00000180370.6;SENP5___ENSG00000119231.6;DLG1___ENSG00000075711.16;LRCH3___ENSG0000018…
chr3	141808937	151502528	9693591	3q24	Amp	0.16272	56	163	2.91	NA	35	RNU6-425P___ENSG00000206604.1;RP11-485G4.2___ENSG00000272565.1;RNU6-1294P___ENSG00000251804.1;RNU1-100P___ENSG00000202125.1;AC109992.1___ENSG00000255637.1;RP11-383G6.4___ENSG00000242479.1;RP11-383G6.3___ENSG00000244327.1;RPL6P9___ENSG00000242390.1;RNA5SP143___ENSG00000252745.1;PLS1-AS1___ENSG00000239641.1;RN7SKP25___ENSG00000199319.1;RNU7-47P___ENSG00000251787.1;RP11-372E1.1___ENSG00000240950.1;R…	RP11-383G6.4___ENSG00000242479.1;RPL6P9___ENSG00000242390.1;RP11-91G21.1___ENSG00000268129.1;COMMD2___ENSG00000114744.4;GK5___ENSG00000175066.11;RP11-372E1.4___ENSG00000243818.4;C3orf58___ENSG00000181744.4;RP11-758I14.3___ENSG00000241358.1;AGTR1___ENSG00000144891.13;CPB1___ENSG00000153002.7;CPA3___ENSG00000163751.3;GYG1___ENSG00000163754.13;HPS3___ENSG00000163755.4;TSC22D2___ENSG00000196428.8;SER…
chr3	129695715	129819637	123922	3q22.1	Del	0.16763	2	11	5.5	ALG1L2___ENSG00000251287.4	3	RP11-93K22.1___ENSG00000248459.1;RP11-93K22.7___ENSG00000249869.1;OR7E129P___ENSG00000180770.3;AC083906.1___ENSG00000263767.1;OR7E21P___ENSG00000251178.1;RP11-77P16.3___ENSG00000251610.1;AC083906.2___ENSG00000266849.1;TRH___ENSG00000170893.3;ALG1L2___ENSG00000251287.4;RP11-93K22.13___ENSG00000248243.1;FAM86HP___ENSG00000253540.1;	ALG1L2___ENSG00000251287.4;RP11-93K22.13___ENSG00000248243.1;FAM86HP___ENSG00000253540.1
chr14	31487957	31916649	428692	14q12	Del	0.19298	5	14	2.8	HECTD1___ENSG00000092148.8	4	RP11-829H16.5___ENSG00000258968.2;RPL21P5___ENSG00000258640.3;RNU6-541P___ENSG00000207440.1;Y_RNA___ENSG00000202402.1;Y_RNA___ENSG00000199291.1;AL136418.1___ENSG00000263784.1;AP4S1___ENSG00000100478.10;CTD-2213F21.2___ENSG00000250365.2;DTD2___ENSG00000129480.8;HECTD1___ENSG00000092148.8;RP11-596D21.1___ENSG00000257831.1;HEATR5A___ENSG00000129493.10;RP11-176H8.1___ENSG00000203546.3;STRN3___ENSG000…	DTD2___ENSG00000129480.8;HECTD1___ENSG00000092148.8;RP11-596D21.1___ENSG00000257831.1;STRN3___ENSG00000196792.7
chr12	120307878	124423816	4115938	12q24.31	Del	0.20598	75	152	2.03	NA	11	RPL35AP30___ENSG00000226729.3;snoU13___ENSG00000272464.1;RP1-267D11.1___ENSG00000255575.1;MIR4498___ENSG00000266704.1;AC004812.1___ENSG00000263913.1;PXN-AS1___ENSG00000255857.1;RPS20P31___ENSG00000240925.1;NME2P1___ENSG00000123009.3;RNU4-2___ENSG00000202538.1;RNU4-1___ENSG00000200795.1;RNU6-1088P___ENSG00000252659.1;PLA2G1B___ENSG00000170890.9;RPS27P25___ENSG00000239881.1;COX6A1___ENSG00000111775…	TRIAP1___ENSG00000170855.3;SNORA9___ENSG00000206897.1;RP11-380L11.4___ENSG00000270028.1;GATC___ENSG00000257218.1;RNF34___ENSG00000170633.12;BCL7A___ENSG00000110987.4;VPS33A___ENSG00000139719.5;ZCCHC8___ENSG00000033030.9;SETD8___ENSG00000183955.8;TMED2___ENSG00000086598.6;ATP6V0A2___ENSG00000185344.9
chr19	58899057	59128983	229926	19q13.43	Amp	0.20662	13	27	2.08	NA	5	AC012313.1___ENSG00000269855.1;CTD-2619J13.13___ENSG00000268307.1;CTD-2619J13.16___ENSG00000268543.1;CTD-2619J13.17___ENSG00000268912.1;CTD-2619J13.19___ENSG00000269473.1;ZNF446___ENSG00000083838.11;CTD-2619J13.23___ENSG00000269106.1;RNU6-1337P___ENSG00000252334.1;RN7SL693P___ENSG00000265272.1;RN7SL525P___ENSG00000264910.1;TRIM28___ENSG00000130726.7;UBE2M___ENSG00000130725.3;MGC2752___ENSG0000026…	CTD-2619J13.17___ENSG00000268912.1;TRIM28___ENSG00000130726.7;ZNF132___ENSG00000131849.10;ZNF324B___ENSG00000249471.3;RPL23AP79___ENSG00000213753.6
chr9	43166989	43800185	633196	9p12	Amp	0.21249	1	10	10	NA	0	MEP1AP3___ENSG00000234344.1;BX649597.1___ENSG00000197805.4;BX649597.3___ENSG00000223512.1;BX649597.4___ENSG00000269474.1;RP11-366N18.2___ENSG00000239986.2;RP11-327I22.8___ENSG00000236322.2;RP11-186G6.5___ENSG00000224828.1;ATP5A1P5___ENSG00000229489.2;SPATA31A6___ENSG00000185775.9;CNTNAP3B___ENSG00000154529.10;	NA
chr12	68142227	68670717	528490	12q15	Amp	0.21249	4	10	2.5	NA	2	GS1-410F4.5___ENSG00000256835.1;RPL39P28___ENSG00000244432.2;HNRNPA1P70___ENSG00000236946.2;RP11-444B24.2___ENSG00000256708.1;IL22___ENSG00000127318.6;GS1-410F4.4___ENSG00000255772.1;IL26___ENSG00000111536.4;IFNG-AS1___ENSG00000255733.1;IFNG___ENSG00000111537.4;MDM1___ENSG00000111554.10;	GS1-410F4.5___ENSG00000256835.1;MDM1___ENSG00000111554.10
chr5	1288695	6311099	5022404	5p15.33	Del	0.22173	15	68	4.53	NA	1	MIR4457___ENSG00000263670.1;RP11-325I22.1___ENSG00000248951.2;CTD-2245E15.3___ENSG00000251532.1;CTD-2012J19.2___ENSG00000248126.1;CTD-2012J19.1___ENSG00000232615.4;MIR4277___ENSG00000263746.1;CTD-2587M23.1___ENSG00000260066.1;MRPL36___ENSG00000171421.8;CTD-2194D22.2___ENSG00000250417.1;RP11-259O2.3___ENSG00000249731.1;Y_RNA___ENSG00000201026.1;RP11-129I19.2___ENSG00000259757.1;RP11-692C23.1___ENS…	Y_RNA___ENSG00000201026.1
chr6	73908334	75794460	1886126	6q13	Del	0.22379	11	42	3.82	NA	0	KHDC1P1___ENSG00000251360.2;KHDC1L___ENSG00000256980.4;AC019205.1___ENSG00000263378.1;RPSAP41___ENSG00000239626.1;EIF3EP1___ENSG00000234882.1;SDCBP2P1___ENSG00000223389.1;PAICSP3___ENSG00000226840.1;DPPA5___ENSG00000203909.3;KHDC3L___ENSG00000203908.3;RPL39P3___ENSG00000235174.1;RPS6P8___ENSG00000224221.1;snoU13___ENSG00000238464.1;AC019205.2___ENSG00000266346.1;RNU6-975P___ENSG00000207023.1;AL60…	NA
chr5	46196115	49624357	3428242	5q11.1	Amp	0.23859	0	0	NA	NA	0	NA	NA
