# Supplementary material for: The transcriptional landscape of Shh medulloblastoma
Source: Nat Commun. 2021 Mar 19;12:1749. doi: 10.1038/s41467-021-21883-0 (PMC7979819; doi:10.1038/s41467-021-21883-0)
Supplement: Supplementary file 7 — Supplementary Data 5 [file 41467_2021_21883_MOESM7_ESM.xlsx]

## Sheet: (A) Focal_CN_Events_SHH
Gene	Gain/Amp	Neut	Loss/Del	Mean_Amp	Mean_Neut	Mean_HomoDel	p.value	fdr
RP11-690D19.1___ENSG00000239861.1	3	123	0	3.1073	2.43615	NA	5.14492e-29	6.87362e-26
RNU5E-7P___ENSG00000202160.1	4	119	0	3.35765	2.43615	NA	1.65419e-21	1.105e-18
AC113608.1___ENSG00000237326.1	3	121	0	3.34189	2.43615	NA	1.91732e-19	8.53846e-17
RP1-118J21.24___ENSG00000229213.1	4	123	0	3.42642	2.44668	NA	7.61261e-14	2.54261e-11
RP11-77A13.1___ENSG00000259094.1	4	124	0	3.50714	2.45031	NA	5.24664e-12	1.4019e-09
RP11-817J15.3___ENSG00000255798.1	3	122	0	3.62526	2.46271	NA	1.0022e-11	2.23157e-09
MMP20___ENSG00000137674.3	3	122	0	3.71272	2.46866	NA	5.70674e-11	1.08917e-08
Y_RNA___ENSG00000201006.1	6	121	0	3.13316	2.43615	NA	1.81767e-10	1.73458e-08
RP1-39G22.4___ENSG00000231296.1	3	124	0	2.68741	2.43615	NA	1.28361e-10	1.73458e-08
AC073257.1___ENSG00000232140.1	6	121	0	3.26436	2.43615	NA	1.81767e-10	1.73458e-08
RNU7-159P___ENSG00000238562.1	3	123	0	2.61896	2.43615	NA	1.52229e-10	1.73458e-08
snoU13___ENSG00000239154.1	3	122	0	2.61896	2.43615	NA	1.80541e-10	1.73458e-08
RNU7-121P___ENSG00000252413.1	3	124	0	2.61481	2.43615	NA	1.28361e-10	1.73458e-08
RP11-864G5.8___ENSG00000271600.1	3	122	0	2.63171	2.43615	NA	1.80541e-10	1.73458e-08
snoU13___ENSG00000238371.1	4	120	0	3.22107	2.44085	NA	2.56683e-10	2.28619e-08
RP11-15E18.2___ENSG00000266943.1	4	118	2	3.09014	2.44286	NA	3.61182e-10	3.01587e-08
RNU6-623P___ENSG00000200013.1	4	118	2	2.71018	2.44145	NA	7.1486e-10	5.61796e-08
AC013399.3___ENSG00000232723.1	5	122	0	3.20566	2.45249	NA	1.94218e-09	1.44153e-07
RP11-567L7.6___ENSG00000265313.1	3	119	2	4.43445	2.47455	NA	2.86403e-09	2.01387e-07
RP11-748H22.2___ENSG00000254534.1	3	122	0	3.89935	2.4811	NA	7.57255e-09	5.05847e-07
RNU4-13P___ENSG00000200889.1	3	119	2	3.00207	2.45124	NA	1.55914e-08	9.78532e-07
RP11-817J15.2___ENSG00000256916.1	3	122	0	3.53692	2.48807	NA	1.61136e-08	9.78532e-07
RP11-567L7.5___ENSG00000266002.1	3	119	2	3.80716	2.46321	NA	2.06104e-08	1.1972e-06
AC018866.1___ENSG00000229774.1	6	121	0	3.53251	2.47949	NA	2.18988e-08	1.21904e-06
RP11-120J4.1___ENSG00000214657.3	4	119	0	3.74291	2.44629	NA	5.66913e-08	3.02958e-06
MYCNUN___ENSG00000223850.1	5	119	0	5.091	2.50787	NA	9.29334e-08	4.77535e-06
RP1-144F13.3___ENSG00000225903.1	3	124	0	3.97552	2.50962	NA	1.60653e-07	7.66546e-06
AC079988.3___ENSG00000236145.1	5	122	0	3.98969	2.45886	NA	1.60377e-07	7.66546e-06
RP11-864G5.7___ENSG00000270868.1	3	122	0	3.09517	2.46288	NA	4.37858e-07	2.01717e-05
MIR3920___ENSG00000263885.1	3	122	0	2.83259	2.45671	NA	5.49509e-07	2.44715e-05
RP11-864G5.3___ENSG00000254422.1	3	122	0	3.1788	2.50008	NA	1.36366e-06	5.87694e-05
SNORA40___ENSG00000251704.1	5	119	0	2.76755	2.44672	NA	2.23628e-06	9.33645e-05
DKKL1P1___ENSG00000215546.2	1	109	5	NA	2.43615	2.53866	3.026e-06	0.000122507
RP5-837J1.1___ENSG00000243423.1	0	123	3	NA	2.44062	2.64274	7.7545e-06	0.000304706
WTAPP1___ENSG00000255282.2	3	122	0	7.38523	2.53684	NA	8.68468e-06	0.000331507
FLJ14816___ENSG00000268194.1	6	121	0	3.6926	2.56994	NA	9.62133e-06	0.000357058
RP11-496I2.2___ENSG00000257310.1	0	123	3	NA	2.44077	2.60825	1.09284e-05	0.000394606
AC111155.1___ENSG00000224011.1	4	118	2	3.43371	2.49169	NA	1.36886e-05	0.000481261
DHRS7B___ENSG00000109016.13	2	112	7	NA	9.93262	8.97103	1.44547e-05	0.000495167
RP11-372E1.4___ENSG00000243818.4	3	125	0	3.95976	2.47256	NA	1.57909e-05	0.000527415
AC008271.1___ENSG00000231031.2	3	122	0	4.92957	2.48017	NA	1.9946e-05	0.000634472
WI2-2221J1.1___ENSG00000271315.1	5	119	0	2.93361	2.45108	NA	1.97851e-05	0.000634472
TMEM11___ENSG00000178307.5	2	112	7	NA	10.3394	9.41752	2.06466e-05	0.000641485
AC016764.1___ENSG00000221321.1	5	122	0	2.72599	2.45418	NA	2.14085e-05	0.000650039
HOMER2P1___ENSG00000228966.2	0	117	4	NA	2.46681	3.08538	2.24318e-05	0.000651498
MTND4P26___ENSG00000234065.2	6	121	0	3.14661	2.55148	NA	2.21213e-05	0.000651498
AC010745.1___ENSG00000226041.1	5	119	0	4.50777	2.49786	NA	2.70345e-05	0.000768471
AC016691.2___ENSG00000233741.1	5	122	0	3.40107	2.62182	NA	3.29758e-05	0.000917828
ULK2___ENSG00000083290.15	2	114	7	NA	12.5864	11.7323	3.62731e-05	0.000988997
TMEM185B___ENSG00000226479.3	6	121	0	12.7471	9.73749	NA	3.89475e-05	0.00102392
RP11-320N7.1___ENSG00000242444.3	3	125	0	3.22916	2.54244	NA	3.90866e-05	0.00102392
AC087499.9___ENSG00000226096.1	2	113	7	NA	2.43615	2.51272	5.87397e-05	0.00150916
AKAP10___ENSG00000108599.10	2	114	6	NA	10.9417	10.3411	6.39665e-05	0.00161244
MYO16-AS2___ENSG00000229938.1	4	123	0	2.96782	2.46454	NA	6.92161e-05	0.00171246
AC012363.7___ENSG00000236878.1	6	121	0	2.93336	2.50743	NA	8.27328e-05	0.00200965
RALB___ENSG00000144118.9	6	121	0	12.0272	10.1325	NA	8.83821e-05	0.00210854
RP11-725K16.2___ENSG00000255469.1	3	122	0	4.6742	2.48506	NA	0.000114658	0.00268742
ALDH3A2___ENSG00000072210.14	2	114	7	NA	11.8032	11.0701	0.000116935	0.00269353
LINC00370___ENSG00000223617.1	4	123	0	2.62442	2.4426	NA	0.000158983	0.00354003
LINC00399___ENSG00000229792.1	4	123	0	2.57002	2.44051	NA	0.000158983	0.00354003
snoU13___ENSG00000238799.1	4	118	2	2.62442	2.44172	NA	0.000171027	0.00374576
MAP2K3___ENSG00000034152.14	2	112	7	NA	11.1123	9.79828	0.000177147	0.00381722
AC012363.13___ENSG00000235840.1	6	121	0	3.78253	2.67086	NA	0.000183551	0.00383164
MTATP6P3___ENSG00000263483.1	1	112	8	NA	2.43615	2.5115	0.000182811	0.00383164
RP11-435O5.2___ENSG00000237857.2	0	122	5	NA	4.93299	2.77559	0.000190302	0.00391144
STEAP3-AS1___ENSG00000229867.1	5	123	0	9.09573	5.97729	NA	0.000219238	0.00441919
RP11-15E18.3___ENSG00000267678.1	4	118	2	2.58282	2.44117	NA	0.000221621	0.00441919
USP22___ENSG00000124422.7	2	112	7	NA	15.0405	14.4969	0.000231598	0.00455022
MAPK7___ENSG00000166484.15	2	113	7	NA	12.3318	11.4913	0.000245331	0.00475018
AC010745.4___ENSG00000232444.1	5	120	0	4.03873	2.62195	NA	0.000265424	0.00506582
RNA5SP145___ENSG00000199994.1	3	125	0	2.78773	2.47646	NA	0.000333702	0.00627925
AC008278.3___ENSG00000224194.1	3	122	0	4.19714	2.62283	NA	0.00035008	0.00649593
STEAP3___ENSG00000115107.15	5	123	0	13.4166	10.1495	NA	0.000387922	0.00700357
C2orf76___ENSG00000186132.10	5	123	0	12.3623	9.13739	NA	0.000387922	0.00700357
AC012363.4___ENSG00000224789.1	6	121	0	6.83817	4.52256	NA	0.0004089	0.00728387
RP11-209D14.2___ENSG00000261033.1	2	114	6	NA	6.06642	4.45308	0.000418597	0.0073585
RP11-237M21.1___ENSG00000231379.1	0	118	3	NA	2.44691	2.64537	0.000529263	0.00918306
RPL9P30___ENSG00000240074.1	0	121	3	NA	2.44794	2.62427	0.000556202	0.00952674
DHX40P1___ENSG00000266992.1	3	119	2	3.5518	2.57752	NA	0.000571426	0.00966361
TRIT1___ENSG00000043514.11	4	123	0	15.3525	10.9092	NA	0.00068436	0.0106165
APPBP2___ENSG00000062725.5	4	118	2	15.7011	12.05	NA	0.000691411	0.0106165
PPIE___ENSG00000084072.12	4	123	0	15.1162	11.1281	NA	0.00068436	0.0106165
MYCL___ENSG00000116990.9	4	123	0	16.0142	11.2411	NA	0.00068436	0.0106165
SNX6___ENSG00000129515.14	0	120	5	NA	11.8525	11.1142	0.00063951	0.0106165
BCAS3___ENSG00000141376.16	4	118	2	13.63	11.1153	NA	0.000691411	0.0106165
PPM1D___ENSG00000170836.7	4	118	2	14.5553	10.7797	NA	0.000691411	0.0106165
AP000619.5___ENSG00000225678.2	3	122	0	4.34329	2.72808	NA	0.000699291	0.0106165
RP11-15E18.1___ENSG00000259349.1	4	118	2	9.04821	5.37208	NA	0.000691411	0.0106165
RN7SL606P___ENSG00000239932.2	4	118	2	7.09844	4.41068	NA	0.000728449	0.0109349
KRT16P5___ENSG00000230088.1	2	113	7	NA	2.45772	3.09033	0.000816002	0.0121131
TMEM177___ENSG00000144120.8	4	122	0	12.4871	9.53233	NA	0.000839093	0.0122975
RP11-19G24.2___ENSG00000242429.1	0	122	3	NA	2.49615	2.9309	0.000856036	0.0122975
KRT18P61___ENSG00000267083.1	4	118	2	9.25678	5.10305	NA	0.0008516	0.0122975
MMP8___ENSG00000118113.7	3	122	0	4.49556	2.74407	NA	0.000897332	0.0127536
RP1-118J21.5___ENSG00000236546.1	4	123	0	7.4187	3.93001	NA	0.000921268	0.0129559
RP11-15E18.4___ENSG00000267772.1	4	118	2	4.76098	2.88104	NA	0.00095927	0.0133498
GLI2___ENSG00000074047.16	6	121	0	16.7221	13.881	NA	0.00106515	0.0145208
CTD-2319I12.3___ENSG00000267295.1	3	119	2	5.26906	2.7627	NA	0.00106236	0.0145208
RP11-78O7.2___ENSG00000270091.1	2	114	6	NA	7.65236	6.39085	0.00110175	0.0148681
Y_RNA___ENSG00000202222.1	4	123	0	7.48415	4.77796	NA	0.00117894	0.0157507
KIAA0391___ENSG00000258790.1	0	120	5	NA	4.67174	3.62458	0.00131494	0.0173937
RP11-135L13.4___ENSG00000265263.1	2	113	7	NA	7.13742	6.16805	0.00133662	0.0175071
C17orf64___ENSG00000141371.8	4	118	2	6.81435	3.65666	NA	0.00155389	0.0199889
RNU6-450P___ENSG00000201524.1	3	119	2	4.20042	2.75821	NA	0.00156587	0.0199889
RP11-864G5.1___ENSG00000243777.1	3	122	0	5.33827	2.88163	NA	0.00157098	0.0199889
CFL2___ENSG00000165410.10	0	120	5	NA	12.235	11.5444	0.00170625	0.0215052
SPECC1___ENSG00000128487.12	2	113	6	NA	12.3398	10.5163	0.00187702	0.0233512
RP11-37O16.4___ENSG00000255417.1	3	123	0	5.64544	2.83259	NA	0.00188767	0.0233512
RP1-63P18.2___ENSG00000236505.1	3	124	0	4.40057	2.79617	NA	0.00192791	0.0236302
C17orf103___ENSG00000154035.6	2	112	7	NA	10.7009	9.94423	0.00204773	0.0248706
VMP1___ENSG00000062716.6	3	119	2	15.0428	11.6374	NA	0.00316935	0.0250878
HEATR6___ENSG00000068097.10	3	119	2	15.1725	11.2302	NA	0.00316935	0.0250878
PGR___ENSG00000082175.10	3	122	0	10.9561	6.54675	NA	0.00315726	0.0250878
SMAP2___ENSG00000084070.7	3	124	0	14.8672	11.3455	NA	0.00314954	0.0250878
ZMPSTE24___ENSG00000084073.4	3	124	0	14.5525	10.992	NA	0.00314954	0.0250878
DHX40___ENSG00000108406.5	3	119	2	16.9921	12.4331	NA	0.00316935	0.0250878
TUBD1___ENSG00000108423.10	3	119	2	13.6482	9.24375	NA	0.00316935	0.0250878
RPS6KB1___ENSG00000108443.9	3	119	2	15.1962	11.3216	NA	0.00316935	0.0250878
BIRC2___ENSG00000110330.4	3	122	0	15.8188	11.7523	NA	0.00315726	0.0250878
EPB41L5___ENSG00000115109.9	6	121	0	13.6705	11.9101	NA	0.0030179	0.0250878
RLF___ENSG00000117000.8	3	124	0	14.4114	11.1319	NA	0.00314954	0.0250878
ZNF684___ENSG00000117010.11	3	124	0	12.3365	8.6315	NA	0.00314954	0.0250878
RIMS3___ENSG00000117016.5	3	124	0	16.9499	12.0065	NA	0.00314954	0.0250878
CAP1___ENSG00000131236.12	3	124	0	16.1209	13.0259	NA	0.00314954	0.0250878
PPT1___ENSG00000131238.12	3	124	0	15.6075	12.4627	NA	0.00314954	0.0250878
C11orf70___ENSG00000137691.8	3	122	0	13.5548	9.21906	NA	0.00315726	0.0250878
DCUN1D5___ENSG00000137692.7	3	123	0	13.7695	10.2003	NA	0.00315337	0.0250878
YAP1___ENSG00000137693.9	3	122	0	15.9975	10.82	NA	0.00315726	0.0250878
MMP13___ENSG00000137745.7	3	123	0	4.40949	2.86465	NA	0.00309686	0.0250878
CLTC___ENSG00000141367.7	3	119	2	17.6925	13.9442	NA	0.00316935	0.0250878
PTRH2___ENSG00000141378.13	3	119	2	14.6043	10.2329	NA	0.00316935	0.0250878
NBAS___ENSG00000151779.8	3	123	0	14.2098	11.8427	NA	0.00315337	0.0250878
TMEM123___ENSG00000152558.10	3	122	0	17.5046	13.0449	NA	0.00315726	0.0250878
FANCC___ENSG00000158169.7	0	124	3	NA	10.5011	6.84101	0.00314954	0.0250878
EXO5___ENSG00000164002.7	3	124	0	12.7322	9.51358	NA	0.00314954	0.0250878
MFSD2A___ENSG00000168389.13	4	123	0	13.211	10.1243	NA	0.0031364	0.0250878
YPEL2___ENSG00000175155.4	3	118	2	13.6451	10.1064	NA	0.00317353	0.0250878
DYNC2H1___ENSG00000187240.9	3	123	0	15.8628	11.4491	NA	0.00315337	0.0250878
ZFP69B___ENSG00000187801.10	3	124	0	13.1569	9.22907	NA	0.00314954	0.0250878
ZFP69___ENSG00000187815.5	3	124	0	12.951	9.27371	NA	0.00314954	0.0250878
RNFT1___ENSG00000189050.10	3	119	2	12.8572	8.91583	NA	0.00316935	0.0250878
RNU6-1237P___ENSG00000207508.1	3	124	0	5.28487	3.4793	NA	0.00312489	0.0250878
RP1-144F13.4___ENSG00000225333.5	3	124	0	4.75851	2.99794	NA	0.00266463	0.0250878
AC005884.1___ENSG00000227694.1	4	118	2	9.19046	5.95496	NA	0.00278605	0.0250878
GTF2F2P2___ENSG00000233910.1	3	124	0	5.43447	2.96823	NA	0.00213017	0.0250878
LINC00676___ENSG00000234854.1	4	123	0	2.9342	2.44552	NA	0.00214353	0.0250878
RP11-656D10.3___ENSG00000238287.1	3	124	0	9.56625	6.34851	NA	0.00314954	0.0250878
RP11-3K24.1___ENSG00000241157.1	3	119	2	9.98493	5.78239	NA	0.00316935	0.0250878
SCARNA20___ENSG00000252577.1	3	119	2	8.43106	4.9095	NA	0.00316935	0.0250878
HMGN1P28___ENSG00000254114.1	4	118	2	4.75768	3.0291	NA	0.00288395	0.0250878
RP11-748H22.1___ENSG00000254506.1	3	122	0	5.7199	3.41931	NA	0.00302338	0.0250878
RP11-37O16.7___ENSG00000254895.2	3	123	0	4.98075	2.76734	NA	0.00290031	0.0250878
HSPA8P5___ENSG00000256356.1	3	125	0	7.33368	4.27088	NA	0.00314573	0.0250878
RP1-39G22.7___ENSG00000259943.1	3	124	0	12.8561	9.61031	NA	0.00314954	0.0250878
RP11-732A21.2___ENSG00000260008.1	3	122	0	9.99708	6.03503	NA	0.00315726	0.0250878
RP1-228H13.5___ENSG00000260920.1	3	124	0	13.3716	10.0701	NA	0.00314954	0.0250878
RP11-690D19.3___ENSG00000260966.1	3	123	0	12.9687	9.57441	NA	0.00315337	0.0250878
AC005702.1___ENSG00000263422.1	3	119	2	10.4493	6.1068	NA	0.00316935	0.0250878
AC005702.2___ENSG00000263820.1	3	119	2	7.37604	4.08513	NA	0.00316835	0.0250878
MIR4737___ENSG00000264049.1	3	119	2	9.22654	5.06627	NA	0.00316935	0.0250878
RN7SL448P___ENSG00000264322.1	4	118	2	7.43325	4.03815	NA	0.00305894	0.0250878
AC005702.3___ENSG00000265638.1	3	119	2	5.6646	3.28716	NA	0.00309287	0.0250878
CTD-2319I12.4___ENSG00000267248.1	3	119	2	11.6405	7.59056	NA	0.00316935	0.0250878
RP11-178C3.2___ENSG00000267302.1	3	119	2	5.35639	2.96258	NA	0.00250671	0.0250878
CTD-2319I12.2___ENSG00000267416.1	3	119	2	10.4226	5.25049	NA	0.00316935	0.0250878
RP11-178C3.6___ENSG00000267526.1	3	119	2	8.35318	4.15214	NA	0.0031693	0.0250878
RP11-619I22.1___ENSG00000267637.1	3	119	2	7.04591	3.84768	NA	0.00316885	0.0250878
RP11-435O5.7___ENSG00000271384.1	0	123	4	NA	4.48635	2.69955	0.0022814	0.0250878
RP4-739H11.4___ENSG00000272145.1	3	124	0	10.624	7.70754	NA	0.00314954	0.0250878
BIRC3___ENSG00000023445.9	3	122	0	9.57472	6.04319	NA	0.00332618	0.025987
AC067960.1___ENSG00000234455.1	5	122	0	6.20087	3.23215	NA	0.00331157	0.025987
MMP10___ENSG00000166670.5	3	122	0	7.15168	3.50766	NA	0.00335441	0.0260552
KIAA1377___ENSG00000110318.9	3	122	0	14.5771	10.6543	NA	0.0035033	0.0268989
RP11-380G5.3___ENSG00000213613.2	0	124	3	NA	6.98919	4.76385	0.00348907	0.0268989
AC005702.4___ENSG00000266701.1	3	119	2	7.87116	4.53503	NA	0.00352541	0.026914
TTC5___ENSG00000136319.7	0	122	3	NA	10.3393	9.4452	0.00368895	0.0276878
PTEN___ENSG00000171862.5	0	124	3	NA	12.6522	10.8344	0.00367103	0.0276878
RP11-49O14.2___ENSG00000236095.1	0	125	3	NA	7.21275	4.46546	0.00366231	0.0276878
EPN2___ENSG00000072134.11	2	111	6	NA	12.4124	11.8463	0.00383366	0.0283466
CCND2___ENSG00000118971.3	3	124	0	16.8894	14.5289	NA	0.00386158	0.0283466
RPL12P38___ENSG00000213228.5	4	118	2	5.96727	4.34946	NA	0.00385525	0.0283466
RN7SL17P___ENSG00000266339.1	2	113	6	NA	4.5074	3.26984	0.00384693	0.0283466
HEYL___ENSG00000163909.6	3	124	0	11.9405	9.89694	NA	0.00406108	0.0293276
TMCO2___ENSG00000188800.5	3	124	0	4.78494	3.3678	NA	0.00404919	0.0293276
RP11-435O5.4___ENSG00000271659.1	0	124	3	NA	6.56639	3.51778	0.00406108	0.0293276
SUPT16H___ENSG00000092201.5	0	122	3	NA	13.318	12.5752	0.00408734	0.0293585
RP11-341N2.1___ENSG00000261186.1	0	115	3	NA	5.53596	2.93243	0.00418762	0.029918
USP32___ENSG00000170832.8	4	118	2	14.144	10.9277	NA	0.00422287	0.0300093
NT5C1A___ENSG00000116981.3	3	124	0	7.17	3.73964	NA	0.00427721	0.0300833
DDX52___ENSG00000141141.10	0	123	3	NA	11.4518	10.8072	0.00428521	0.0300833
RP11-315O6.1___ENSG00000255337.1	3	122	0	8.75687	5.79118	NA	0.00430084	0.0300833
C9orf3___ENSG00000148120.10	1	124	3	NA	11.5155	7.75905	0.00448839	0.0310699
RP11-435O5.5___ENSG00000271155.1	0	124	3	NA	6.36355	3.93185	0.00448839	0.0310699
SCTR___ENSG00000080293.5	5	122	0	7.1211	4.86307	NA	0.00452307	0.0311485
AC012363.8___ENSG00000227788.1	6	121	0	2.94642	2.52096	NA	0.00462222	0.0316681
Y_RNA___ENSG00000202046.1	6	121	0	3.62446	3.02315	NA	0.00468208	0.0319146
RP11-656D10.6___ENSG00000238186.1	3	124	0	5.80052	3.34185	NA	0.00478476	0.032449
AC073257.2___ENSG00000237614.1	6	121	0	3.70637	2.84828	NA	0.00497496	0.0335684
AC131097.3___ENSG00000233806.3	0	115	3	NA	6.17493	3.88257	0.00518547	0.034813
PIGW___ENSG00000184886.3	0	121	4	NA	8.77713	7.97996	0.00524663	0.0348731
snoU13___ENSG00000252679.1	3	122	0	5.09907	3.10035	NA	0.00523764	0.0348731
SPTSSA___ENSG00000165389.6	0	120	5	NA	10.7334	10.0404	0.00536371	0.0354748
MTND2P26___ENSG00000254565.1	3	123	0	6.10342	3.04172	NA	0.00543865	0.0357933
RP11-264F23.3___ENSG00000256164.1	3	124	0	10.9301	6.55895	NA	0.00546731	0.0358055
RP11-283C24.2___ENSG00000264662.1	2	113	7	NA	2.8494	3.42995	0.00551303	0.0359288
RP11-37O16.8___ENSG00000254824.1	3	123	0	3.79834	2.55409	NA	0.00554592	0.0359677
RP11-37O16.6___ENSG00000254931.2	3	123	0	5.53369	2.96632	NA	0.00575015	0.0369337
RP11-788M5.3___ENSG00000255504.1	3	122	0	5.52854	3.50737	NA	0.00573538	0.0369337
PARP2___ENSG00000129484.9	0	122	3	NA	11.5876	10.7388	0.00580809	0.0371273
PTPN4___ENSG00000088179.4	4	122	0	14.1694	11.6878	NA	0.00586666	0.0373016
C1QL2___ENSG00000144119.3	4	124	0	6.95354	3.90877	NA	0.00589119	0.0373016
RP11-37O16.3___ENSG00000255350.1	3	123	0	5.62544	2.91511	NA	0.00594808	0.0374841
DDX1___ENSG00000079785.10	3	123	0	16.4602	13.1214	NA	0.00606306	0.0380293
RP11-656D10.5___ENSG00000227278.1	3	124	0	5.35529	3.19115	NA	0.0064151	0.0400494
RNA5SP288___ENSG00000251884.1	0	125	3	NA	3.63901	2.61896	0.00658587	0.0409243
AC069154.4___ENSG00000229326.2	4	122	0	5.74271	3.78388	NA	0.00665808	0.0411814
TBC1D3P1-DHX40P1___ENSG00000267104.1	3	119	2	4.0606	2.97461	NA	0.0071776	0.0441902
RP11-15E18.5___ENSG00000270553.1	4	118	2	2.96897	2.50766	NA	0.00726507	0.0445236
AC008278.2___ENSG00000234022.1	3	123	0	6.06389	3.70224	NA	0.00769882	0.0469663
RP11-297J22.1___ENSG00000271709.1	6	121	0	6.33599	4.39674	NA	0.00783011	0.0475501
TBC1D3G___ENSG00000161583.12	0	122	4	NA	3.36336	2.58685	0.00793927	0.0478814
FAM106DP___ENSG00000266960.1	3	119	2	4.61438	2.93629	NA	0.00795634	0.0478814
B9D1___ENSG00000108641.10	2	113	7	NA	9.73315	9.07985	0.00809361	0.0484891
ZNF219___ENSG00000165804.11	0	122	3	NA	12.6114	11.8152	0.0081569	0.0486501
MMP12___ENSG00000110347.7	3	122	0	4.64526	3.11164	NA	0.00825141	0.0486996
ATAD5___ENSG00000176208.4	0	121	3	NA	10.2812	9.15194	0.00822659	0.0486996
PTCH1___ENSG00000185920.11	0	122	5	NA	14.5851	10.5115	0.00827628	0.0486996
RP11-264B14.1___ENSG00000267207.1	4	118	2	4.35165	2.69753	NA	0.00833348	0.0486996
NDUFB8P2___ENSG00000270264.1	3	119	2	5.24117	3.56007	NA	0.00834746	0.0486996
CHD8___ENSG00000100888.8	0	122	3	NA	12.9681	12.2244	0.00855422	0.0494737
RAB2B___ENSG00000129472.8	0	122	3	NA	11.9902	11.1709	0.00855422	0.0494737

## Sheet: (B) Broad_CN_Events_SHH
Gene	Gain/Amp	Neut	Loss/Del	Mean_Amp	Mean_Neut	Mean_HomoDel	p.value	fdr
IPPK___ENSG00000127080.5	0	83	26	NA	9.83085	8.70294	4.32586e-14	3.41013e-10
AUH___ENSG00000148090.7	0	83	26	NA	10.0415	8.96344	7.05666e-14	3.41013e-10
RABGAP1___ENSG00000011454.12	0	79	25	NA	12.1309	11.2032	7.52276e-13	1.04886e-09
GLE1___ENSG00000119392.10	0	82	24	NA	11.6313	10.6877	9.76694e-13	1.04886e-09
ZFP37___ENSG00000136866.9	0	79	25	NA	10.2487	9.33467	8.40598e-13	1.04886e-09
TSTD2___ENSG00000136925.10	0	79	26	NA	12.2163	11.2544	7.41393e-13	1.04886e-09
RNF20___ENSG00000155827.7	0	79	26	NA	12.1013	11.325	6.65104e-13	1.04886e-09
GAPVD1___ENSG00000165219.17	0	80	24	NA	12.1577	11.0949	3.45388e-13	1.04886e-09
SECISBP2___ENSG00000187742.10	0	83	26	NA	12.2361	11.392	9.44078e-13	1.04886e-09
KIAA0368___ENSG00000136813.10	0	79	25	NA	12.9937	12.0371	1.10837e-12	1.07124e-09
TMEM245___ENSG00000106771.8	0	78	26	NA	12.0992	11.2913	1.3025e-12	1.14442e-09
MSANTD3___ENSG00000066697.10	0	79	26	NA	9.96164	9.02292	1.4938e-12	1.14521e-09
ISCA1___ENSG00000135070.9	0	84	26	NA	11.5516	10.6642	1.54037e-12	1.14521e-09
ZFAND5___ENSG00000107372.8	0	86	23	NA	14.0662	13.0965	1.81901e-12	1.17082e-09
RAB14___ENSG00000119396.6	0	78	25	NA	12.5109	11.6791	2.05398e-12	1.17082e-09
RBM18___ENSG00000119446.9	0	78	25	NA	11.2323	10.4437	2.42281e-12	1.17082e-09
NAA35___ENSG00000135040.11	0	84	26	NA	10.5239	9.65237	2.30739e-12	1.17082e-09
TOR1B___ENSG00000136816.11	0	82	24	NA	10.427	9.50201	2.09415e-12	1.17082e-09
SURF6___ENSG00000148296.5	0	85	24	NA	10.7173	9.71224	2.21527e-12	1.17082e-09
TMEM246___ENSG00000165152.4	0	79	26	NA	12.3685	11.2449	1.75363e-12	1.17082e-09
UBAC1___ENSG00000130560.4	0	87	24	NA	11.3334	10.4458	3.01322e-12	1.17129e-09
UCK1___ENSG00000130717.8	0	85	24	NA	11.2785	10.2763	3.02971e-12	1.17129e-09
MRRF___ENSG00000148187.13	0	78	25	NA	10.5399	9.78095	2.70401e-12	1.17129e-09
GTF3C5___ENSG00000148308.13	0	85	24	NA	11.9722	11.0836	3.02971e-12	1.17129e-09
RP11-216L13.19___ENSG00000273066.1	0	88	24	NA	7.41999	5.92483	3.00489e-12	1.17129e-09
USP20___ENSG00000136878.8	0	82	24	NA	11.633	10.5992	3.39968e-12	1.26377e-09
IKBKAP___ENSG00000070061.10	0	78	26	NA	12.4312	11.4068	4.02225e-12	1.27761e-09
FKBP15___ENSG00000119321.4	0	79	25	NA	11.192	10.3961	4.09786e-12	1.27761e-09
SDCCAG3___ENSG00000165689.12	0	87	24	NA	11.0674	10.2032	3.88538e-12	1.27761e-09
ZBTB43___ENSG00000169155.5	0	80	24	NA	10.5621	9.64758	4.03541e-12	1.27761e-09
NOL8___ENSG00000198000.7	0	83	26	NA	11.4293	10.7002	3.74584e-12	1.27761e-09
FBXW2___ENSG00000119402.12	0	78	25	NA	12.712	11.8048	4.92601e-12	1.48768e-09
INIP___ENSG00000148153.9	0	79	25	NA	10.7783	10.0323	5.0795e-12	1.48768e-09
RAD23B___ENSG00000119318.8	0	78	26	NA	13.0549	12.3198	5.82566e-12	1.56403e-09
PMPCA___ENSG00000165688.7	0	87	24	NA	11.533	10.6773	5.53448e-12	1.56403e-09
RABL6___ENSG00000196642.11	0	88	24	NA	12.5768	11.4091	5.76607e-12	1.56403e-09
TRAF2___ENSG00000127191.13	0	88	24	NA	10.0821	9.14088	6.69399e-12	1.58754e-09
UBQLN1___ENSG00000135018.9	0	84	26	NA	12.9254	12.058	6.89877e-12	1.58754e-09
GARNL3___ENSG00000136895.14	0	81	24	NA	10.7596	9.18877	6.86694e-12	1.58754e-09
FBXW5___ENSG00000159069.9	0	88	24	NA	12.2972	11.2064	6.69399e-12	1.58754e-09
ZER1___ENSG00000160445.6	0	82	24	NA	12.5861	11.6084	6.44098e-12	1.58754e-09
SNAPC4___ENSG00000165684.3	0	87	24	NA	11.7331	10.6356	6.4357e-12	1.58754e-09
RP11-244O19.1___ENSG00000261534.1	0	78	25	NA	10.4721	9.01689	8.44605e-12	1.8984e-09
RP11-355O1.11___ENSG00000261094.2	0	79	25	NA	8.55821	7.55654	8.65476e-12	1.9011e-09
PPP6C___ENSG00000119414.7	0	80	24	NA	11.9845	11.1801	1.01205e-11	2.11553e-09
ODF2___ENSG00000136811.12	0	82	24	NA	12.0459	10.9564	1.03465e-11	2.11553e-09
STXBP1___ENSG00000136854.13	0	81	24	NA	14.5944	13.1812	1.05094e-11	2.11553e-09
URM1___ENSG00000167118.6	0	82	24	NA	11.8554	11.0578	1.03465e-11	2.11553e-09
RP11-213G2.5___ENSG00000231741.2	0	84	26	NA	6.79316	5.17892	1.07254e-11	2.11553e-09
HABP4___ENSG00000130956.9	0	80	25	NA	10.9503	9.83039	1.15093e-11	2.22476e-09
TBC1D13___ENSG00000107021.11	0	82	24	NA	11.6347	10.7813	1.21051e-11	2.29404e-09
FKTN___ENSG00000106692.9	0	78	26	NA	11.5461	10.6593	1.34476e-11	2.45228e-09
SEC16A___ENSG00000148396.14	0	88	24	NA	13.2163	12.2993	1.33524e-11	2.45228e-09
GOLGA2___ENSG00000167110.12	0	81	24	NA	11.8568	10.9481	1.4426e-11	2.58198e-09
SPIN1___ENSG00000106723.12	0	83	26	NA	13.3732	12.595	1.66024e-11	2.76659e-09
CIZ1___ENSG00000148337.15	0	81	24	NA	13.5987	12.8044	1.60252e-11	2.76659e-09
SH3GLB2___ENSG00000148341.13	0	82	24	NA	12.5803	11.3746	1.6545e-11	2.76659e-09
FAM120AOS___ENSG00000188938.11	0	83	26	NA	10.7167	9.99514	1.66024e-11	2.76659e-09
PRPF4___ENSG00000136875.8	0	79	25	NA	11.1797	10.4857	1.80768e-11	2.89864e-09
SNX30___ENSG00000148158.12	0	79	25	NA	11.2867	10.2038	1.80768e-11	2.89864e-09
RP11-522I20.3___ENSG00000254473.1	0	84	26	NA	7.14471	6.13664	1.82946e-11	2.89864e-09
MAN1B1___ENSG00000177239.10	0	88	24	NA	12.1881	11.2206	1.97257e-11	3.07498e-09
MED22___ENSG00000148297.11	0	85	24	NA	11.2247	10.4053	2.10634e-11	3.23139e-09
DNAJC25___ENSG00000059769.15	0	79	25	NA	9.18511	8.21157	2.22651e-11	3.33053e-09
FAM206A___ENSG00000119328.7	0	78	26	NA	9.95164	9.21094	2.2521e-11	3.33053e-09
WDR5___ENSG00000196363.5	0	86	24	NA	11.6939	10.9231	2.27434e-11	3.33053e-09
FUBP3___ENSG00000107164.15	0	85	24	NA	11.9526	11.1585	2.32777e-11	3.35789e-09
QSOX2___ENSG00000165661.11	0	87	24	NA	11.7592	10.805	2.57409e-11	3.65861e-09
GPR107___ENSG00000148358.15	0	84	24	NA	12.3603	11.4385	2.63603e-11	3.69235e-09
RP11-305L7.7___ENSG00000273381.1	0	83	26	NA	6.66489	5.32366	2.97437e-11	4.10676e-09
RP11-167N5.5___ENSG00000267834.1	0	82	24	NA	5.95542	4.74483	3.07215e-11	4.18202e-09
GKAP1___ENSG00000165113.8	0	84	26	NA	10.1635	9.28024	3.25392e-11	4.3081e-09
RP11-216B9.6___ENSG00000228395.1	0	82	24	NA	6.35337	5.38243	3.23357e-11	4.3081e-09
C9orf172___ENSG00000232434.1	0	88	24	NA	9.79028	6.48838	3.35599e-11	4.3832e-09
SET___ENSG00000119335.12	0	82	24	NA	14.5386	13.8051	3.40329e-11	4.3857e-09
FAM120A___ENSG00000048828.12	0	83	26	NA	12.7881	12.3343	3.78435e-11	4.81259e-09
C9orf89___ENSG00000165233.13	0	83	26	NA	11.2998	9.97215	4.37009e-11	5.48531e-09
DENND1A___ENSG00000119522.11	0	79	25	NA	12.0552	11.2712	4.5844e-11	5.65276e-09
RP11-339B21.14___ENSG00000273281.1	0	82	24	NA	6.71696	5.79981	4.62046e-11	5.65276e-09
XPA___ENSG00000136936.6	0	79	26	NA	9.82791	8.91421	4.77921e-11	5.77388e-09
SPTAN1___ENSG00000197694.9	0	82	24	NA	14.8506	13.7459	4.86107e-11	5.80028e-09
ZNF189___ENSG00000136870.6	0	79	26	NA	11.8309	11.1677	5.02367e-11	5.91317e-09
ZBTB26___ENSG00000171448.8	0	79	25	NA	10.3346	9.56176	5.07805e-11	5.91317e-09
MRPL50___ENSG00000136897.6	0	79	26	NA	10.9142	10.1671	5.28036e-11	6.07556e-09
C9orf41___ENSG00000156017.8	0	84	25	NA	9.55682	8.66852	5.42335e-11	6.16667e-09
LRSAM1___ENSG00000148356.9	0	81	24	NA	11.5592	10.5968	5.55855e-11	6.2469e-09
INPP5E___ENSG00000148384.11	0	87	24	NA	11.6692	10.6383	6.14607e-11	6.7502e-09
RP11-432J22.2___ENSG00000238058.1	0	87	24	NA	7.06718	6.13892	6.14607e-11	6.7502e-09
PPAPDC3___ENSG00000160539.4	0	85	24	NA	9.84507	8.83232	6.25241e-11	6.78984e-09
FUT7___ENSG00000180549.7	0	88	24	NA	6.14694	4.1172	6.54284e-11	7.02628e-09
SEMA4D___ENSG00000187764.7	0	83	26	NA	11.7586	10.5872	6.7116e-11	7.12831e-09
CDK5RAP2___ENSG00000136861.13	0	78	25	NA	12.2634	11.5181	6.88795e-11	7.23609e-09
MAPKAP1___ENSG00000119487.12	0	80	24	NA	11.751	10.9562	7.06285e-11	7.34004e-09
RP11-165J3.6___ENSG00000227603.1	0	83	26	NA	6.12991	4.80877	7.379e-11	7.58703e-09
FSD1L___ENSG00000106701.7	0	78	26	NA	11.3367	10.4519	7.979e-11	8.11758e-09
ANAPC2___ENSG00000176248.7	0	88	24	NA	12.0015	11.0621	8.28623e-11	8.34234e-09
ASB6___ENSG00000148331.7	0	82	24	NA	10.4044	9.45204	8.46528e-11	8.34866e-09
COQ4___ENSG00000167113.6	0	82	24	NA	12.0636	11.2838	8.46528e-11	8.34866e-09
GOLGA1___ENSG00000136935.9	0	80	24	NA	11.4179	10.6735	8.67206e-11	8.4662e-09
FPGS___ENSG00000136877.10	0	81	24	NA	11.9006	11.1282	8.78701e-11	8.49265e-09
PRRC2B___ENSG00000130723.13	0	85	24	NA	15.1696	14.2482	9.22874e-11	8.83127e-09
NCBP1___ENSG00000136937.8	0	79	26	NA	12.1471	11.4708	1.00434e-10	9.5166e-09
CAMSAP1___ENSG00000130559.14	0	87	24	NA	12.9553	11.9103	1.03777e-10	9.64425e-09
CCBL1___ENSG00000171097.9	0	82	24	NA	10.4253	9.49264	1.03399e-10	9.64425e-09
PHF2___ENSG00000197724.6	0	83	26	NA	12.3961	11.3471	1.12773e-10	1.03805e-08
RP11-339B21.15___ENSG00000272960.1	0	82	24	NA	7.0375	6.20223	1.14238e-10	1.04161e-08
PPP2R4___ENSG00000119383.15	0	82	24	NA	11.9691	11.0587	1.26185e-10	1.12924e-08
C9orf78___ENSG00000136819.10	0	82	24	NA	11.431	10.5522	1.26185e-10	1.12924e-08
SPTLC1___ENSG00000090054.9	0	83	26	NA	10.74	10.0806	1.29784e-10	1.14342e-08
CRAT___ENSG00000095321.12	0	82	24	NA	11.7155	10.3784	1.32607e-10	1.14342e-08
TRUB2___ENSG00000167112.7	0	82	24	NA	10.5243	9.7097	1.32607e-10	1.14342e-08
FNBP1___ENSG00000187239.12	0	83	24	NA	12.9799	11.9012	1.33685e-10	1.14342e-08
ZNF79___ENSG00000196152.6	0	81	24	NA	9.05852	8.36131	1.31504e-10	1.14342e-08
PTGES2___ENSG00000148334.10	0	81	24	NA	11.1477	10.1843	1.38266e-10	1.17114e-08
C9orf114___ENSG00000198917.7	0	82	24	NA	11.5069	10.6451	1.39349e-10	1.17114e-08
NELFB___ENSG00000188986.4	0	89	23	NA	12.0841	11.327	1.41785e-10	1.18134e-08
POLE3___ENSG00000148229.8	0	79	25	NA	12.1685	11.4997	1.4659e-10	1.21093e-08
C9orf69___ENSG00000238227.3	0	87	24	NA	10.4355	9.59283	1.51321e-10	1.23942e-08
DOLPP1___ENSG00000167130.13	0	82	24	NA	10.2103	9.252	1.53854e-10	1.24957e-08
HIATL1___ENSG00000148110.11	0	83	25	NA	11.0774	10.4149	1.72068e-10	1.38466e-08
BRD3___ENSG00000169925.12	0	86	24	NA	13.1248	12.242	1.73352e-10	1.38466e-08
IDNK___ENSG00000148057.11	0	84	26	NA	8.58389	7.39134	1.75575e-10	1.39093e-08
Y_RNA___ENSG00000199331.1	0	78	26	NA	5.68983	4.63533	1.84909e-10	1.45297e-08
SLC25A25___ENSG00000148339.8	0	81	24	NA	11.0484	10.0459	2.06078e-10	1.60625e-08
DAB2IP___ENSG00000136848.12	0	78	25	NA	12.7262	11.5212	2.09997e-10	1.61081e-08
DPH7___ENSG00000148399.7	0	91	21	NA	11.4649	10.4059	2.08429e-10	1.61081e-08
ABHD17B___ENSG00000107362.9	0	86	23	NA	10.56	9.74764	2.26527e-10	1.72392e-08
ZCCHC6___ENSG00000083223.13	0	84	26	NA	10.1803	9.44789	2.41902e-10	1.81239e-08
ZBTB6___ENSG00000186130.4	0	79	25	NA	10.2489	9.4235	2.40731e-10	1.81239e-08
ALAD___ENSG00000148218.11	0	79	25	NA	11.0969	10.2437	2.65658e-10	1.97507e-08
SETX___ENSG00000107290.9	0	85	24	NA	12.1999	11.4587	2.9087e-10	2.13311e-08
RP11-395P17.3___ENSG00000234771.2	0	81	24	NA	11.0788	9.91961	2.9133e-10	2.13311e-08
ZNF782___ENSG00000196597.7	0	79	26	NA	9.72573	8.84612	3.06322e-10	2.22602e-08
TTF1___ENSG00000125482.8	0	85	24	NA	10.4501	9.64789	3.19635e-10	2.26778e-08
EXOSC2___ENSG00000130713.11	0	85	24	NA	11.0705	10.3857	3.19635e-10	2.26778e-08
SLC2A8___ENSG00000136856.13	0	81	24	NA	10.1844	9.35141	3.21455e-10	2.26778e-08
RALGDS___ENSG00000160271.10	0	85	24	NA	14.1612	12.9033	3.19635e-10	2.26778e-08
RP11-356B19.11___ENSG00000271833.1	0	81	24	NA	7.18032	6.19294	3.37637e-10	2.36468e-08
TOR1A___ENSG00000136827.11	0	82	24	NA	10.9865	10.1677	3.53765e-10	2.45981e-08
TMEM203___ENSG00000187713.5	0	89	23	NA	10.8471	10.2031	3.61259e-10	2.49397e-08
LINC00094___ENSG00000235106.4	0	86	24	NA	11.2934	10.421	3.66964e-10	2.5154e-08
IARS___ENSG00000196305.13	0	83	26	NA	12.7378	12.0835	3.92995e-10	2.67485e-08
TEX10___ENSG00000136891.9	0	79	26	NA	11.3998	10.7452	4.48463e-10	3.03104e-08
REXO4___ENSG00000148300.7	0	85	24	NA	10.4103	9.64514	5.34917e-10	3.59026e-08
NPDC1___ENSG00000107281.5	0	88	24	NA	14.1237	12.8812	5.73705e-10	3.79785e-08
NTMT1___ENSG00000148335.10	0	82	24	NA	10.1629	9.33189	5.73005e-10	3.79785e-08
SMC5___ENSG00000198887.7	0	86	23	NA	11.477	10.7407	6.16197e-10	4.05139e-08
RNA5SP124___ENSG00000199609.1	0	114	3	NA	2.43615	2.63364	7.07446e-10	4.61991e-08
RP11-213G2.3___ENSG00000165121.10	0	84	26	NA	9.37539	8.54671	7.12851e-10	4.62397e-08
NUP188___ENSG00000095319.10	0	82	24	NA	12.5981	11.8202	7.27734e-10	4.68903e-08
GTF3C4___ENSG00000125484.7	0	85	24	NA	12.463	11.6599	7.39891e-10	4.7358e-08
LINC00963___ENSG00000204054.7	0	82	24	NA	10.9558	9.77733	7.63243e-10	4.85312e-08
POMT1___ENSG00000130714.11	0	85	24	NA	12.5656	11.6333	8.49582e-10	5.33195e-08
MED27___ENSG00000160563.9	0	85	24	NA	10.3657	9.49042	8.49582e-10	5.33195e-08
RC3H2___ENSG00000056586.11	0	79	25	NA	12.4003	11.6545	8.9313e-10	5.49815e-08
STRBP___ENSG00000165209.14	0	79	25	NA	11.2886	10.3682	8.9313e-10	5.49815e-08
LINC00476___ENSG00000175611.7	0	81	24	NA	9.69538	8.72303	8.90984e-10	5.49815e-08
C9orf85___ENSG00000155621.10	0	86	23	NA	9.23811	8.41509	9.39325e-10	5.74593e-08
MVB12B___ENSG00000196814.10	0	80	24	NA	12.1868	11.0831	9.46811e-10	5.7553e-08
GNAQ___ENSG00000156052.6	0	83	26	NA	12.5656	11.6285	1.01219e-09	6.11429e-08
ZNF510___ENSG00000081386.8	0	79	26	NA	11.2344	10.3757	1.04408e-09	6.26774e-08
PSMB7___ENSG00000136930.8	0	79	25	NA	12.7947	11.9601	1.13342e-09	6.76204e-08
GPSM1___ENSG00000160360.7	0	87	24	NA	13.3311	12.0465	1.18925e-09	7.05158e-08
ST6GALNAC6___ENSG00000160408.10	0	81	24	NA	10.6909	9.89305	1.2446e-09	7.33482e-08
GOLM1___ENSG00000135052.12	0	84	26	NA	14.0619	13.2194	1.50709e-09	8.78117e-08
RP11-305L7.1___ENSG00000230537.1	0	83	26	NA	6.16075	5.09255	1.5082e-09	8.78117e-08
SLC27A4___ENSG00000167114.8	0	82	24	NA	10.7715	9.7006	1.62338e-09	9.3952e-08
CDK9___ENSG00000136807.7	0	81	24	NA	11.8783	10.9729	1.73373e-09	9.97413e-08
NDUFA8___ENSG00000119421.5	0	78	25	NA	10.9394	10.0709	1.7946e-09	1.02632e-07
ABL1___ENSG00000097007.13	0	85	24	NA	13.075	12.2482	1.84315e-09	1.04788e-07
LRRC8A___ENSG00000136802.7	0	82	24	NA	12.3171	11.378	1.86718e-09	1.05534e-07
ANKS6___ENSG00000165138.12	0	79	26	NA	11.8752	11.2006	1.90145e-09	1.06846e-07
ZNF169___ENSG00000175787.12	0	83	25	NA	9.06041	8.29499	1.9933e-09	1.1136e-07
NSMF___ENSG00000165802.15	0	90	22	NA	12.9627	11.7635	2.09037e-09	1.16111e-07
PIP5KL1___ENSG00000167103.7	0	81	24	NA	7.55122	6.199	2.19313e-09	1.21123e-07
ARPC5L___ENSG00000136950.9	0	80	24	NA	10.6169	9.65602	2.83844e-09	1.55872e-07
UGCG___ENSG00000148154.5	0	79	25	NA	10.3443	9.64913	3.1798e-09	1.73631e-07
MRPS2___ENSG00000122140.6	0	87	24	NA	11.4441	10.754	3.73685e-09	2.01853e-07
NDOR1___ENSG00000188566.7	0	89	23	NA	11.1543	10.0357	3.7384e-09	2.01853e-07
RP11-805L22.2___ENSG00000265863.1	0	104	3	NA	2.43615	2.64182	3.91274e-09	2.10093e-07
SURF4___ENSG00000148248.9	0	85	24	NA	12.5013	11.8629	3.9388e-09	2.10323e-07
C5___ENSG00000106804.6	0	78	25	NA	9.98541	8.98578	4.80333e-09	2.55078e-07
ERP44___ENSG00000023318.7	0	79	26	NA	11.2677	10.7448	5.13672e-09	2.69817e-07
C9orf9___ENSG00000165698.11	0	85	24	NA	9.88635	8.72371	5.13101e-09	2.69817e-07
ALG2___ENSG00000119523.8	0	79	26	NA	10.5037	9.93128	5.61516e-09	2.93354e-07
NCS1___ENSG00000107130.6	0	85	24	NA	12.17	10.8165	5.85216e-09	3.04092e-07
TRIM32___ENSG00000119401.10	0	78	25	NA	10.1735	9.49355	6.63149e-09	3.40922e-07
SLC31A1___ENSG00000136868.9	0	79	25	NA	10.6715	10.0413	6.61868e-09	3.40922e-07
C9orf156___ENSG00000136932.9	0	79	26	NA	9.06109	8.29563	6.70555e-09	3.42905e-07
C9orf163___ENSG00000196366.1	0	88	24	NA	5.68616	4.59875	6.9014e-09	3.51063e-07
CEP78___ENSG00000148019.8	0	83	26	NA	11.4586	10.7382	7.14306e-09	3.61454e-07
EHMT1___ENSG00000181090.13	0	92	20	NA	13.0094	12.0918	7.7538e-09	3.90315e-07
DPM2___ENSG00000136908.13	0	81	24	NA	11.3044	10.5733	8.72174e-09	4.36765e-07
CACFD1___ENSG00000160325.10	0	85	24	NA	10.4707	9.50037	9.44038e-09	4.70316e-07
RP11-339B21.11___ENSG00000272593.1	0	82	24	NA	7.77058	6.86106	1.00639e-08	4.98809e-07
TUBB4B___ENSG00000188229.5	0	89	23	NA	13.4197	12.4783	1.04963e-08	5.17586e-07
PDCL___ENSG00000136940.9	0	79	25	NA	10.7369	10.1599	1.08646e-08	5.31319e-07
RNU7-134P___ENSG00000238447.1	0	98	3	NA	2.43615	2.82337	1.09397e-08	5.31319e-07
RP11-515E23.2___ENSG00000262395.1	0	98	3	NA	2.43615	2.63373	1.09397e-08	5.31319e-07
APBA1___ENSG00000107282.5	0	86	23	NA	10.5517	8.7693	1.12355e-08	5.42955e-07
C9orf91___ENSG00000157693.10	0	78	25	NA	10.2169	9.61148	1.19807e-08	5.76089e-07
LL09NC01-251B2.3___ENSG00000273249.1	0	86	24	NA	5.67705	4.68239	1.33713e-08	6.39772e-07
RP11-339B21.13___ENSG00000272696.1	0	82	24	NA	6.26496	5.30285	1.49874e-08	7.13562e-07
SHC3___ENSG00000148082.5	0	83	26	NA	7.37297	5.83765	1.64868e-08	7.81103e-07
AGTPBP1___ENSG00000135049.11	0	84	26	NA	11.5342	10.6586	1.74513e-08	8.22766e-07
ENDOG___ENSG00000167136.6	0	82	24	NA	9.91032	8.74853	1.78637e-08	8.38118e-07
PTPN3___ENSG00000070159.9	0	78	26	NA	9.1985	7.7613	1.88011e-08	8.73619e-07
ABCA2___ENSG00000107331.12	0	88	24	NA	14.3868	12.9106	1.87535e-08	8.73619e-07
HIATL2___ENSG00000196312.7	0	79	26	NA	9.61243	8.74565	1.91e-08	8.8326e-07
BICD2___ENSG00000185963.9	0	83	26	NA	11.8269	11.0448	1.94429e-08	8.94836e-07
RALGPS1___ENSG00000136828.14	0	81	24	NA	12.0529	10.8331	2.03629e-08	9.32735e-07
PRUNE2___ENSG00000106772.13	0	83	26	NA	10.4059	8.15936	2.2911e-08	1.04387e-06
ADAMTS13___ENSG00000160323.14	0	85	24	NA	11.2038	9.75346	2.3113e-08	1.04387e-06
MIR4292___ENSG00000265806.1	0	88	24	NA	5.54729	4.65906	2.30138e-08	1.04387e-06
EXD3___ENSG00000187609.11	0	89	23	NA	10.8253	9.71118	2.42665e-08	1.09086e-06
TTLL11___ENSG00000175764.10	0	78	25	NA	9.03255	7.71709	2.55866e-08	1.14488e-06
C9orf37___ENSG00000203993.3	0	92	20	NA	9.5139	8.79858	2.6822e-08	1.19463e-06
PHPT1___ENSG00000054148.13	0	88	24	NA	11.7786	10.8458	2.70851e-08	1.20081e-06
C9orf170___ENSG00000204446.2	0	84	26	NA	5.4615	4.50271	2.72656e-08	1.2033e-06
ATP6V1G1___ENSG00000136888.6	0	78	25	NA	12.5883	11.8544	2.79451e-08	1.22768e-06
FAM73B___ENSG00000148343.14	0	82	24	NA	10.905	10.023	2.88174e-08	1.26027e-06
TBC1D2___ENSG00000095383.15	0	79	26	NA	9.10007	8.30627	3.32407e-08	1.43819e-06
C9orf153___ENSG00000187753.8	0	84	26	NA	5.99755	5.00419	3.33322e-08	1.43819e-06
KIAA1984___ENSG00000213213.9	0	88	24	NA	6.23185	5.31779	3.3165e-08	1.43819e-06
CNTRL___ENSG00000119397.12	0	78	25	NA	11.1307	10.3812	3.63568e-08	1.56173e-06
MIR600HG___ENSG00000236901.3	0	79	25	NA	10.7739	9.52966	4.61299e-08	1.97277e-06
RP11-671C19.2___ENSG00000264334.1	1	119	4	NA	2.43615	3.085	4.91506e-08	2.09269e-06
MAMDC4___ENSG00000177943.9	0	88	24	NA	11.1664	9.82543	4.95436e-08	2.10017e-06
TPRN___ENSG00000176058.7	0	89	23	NA	10.6499	9.38804	5.07088e-08	2.14018e-06
CDK20___ENSG00000156345.13	0	83	26	NA	10.8897	9.96357	5.35393e-08	2.24981e-06
DNM1___ENSG00000106976.14	0	81	24	NA	12.5074	10.8513	5.77142e-08	2.40434e-06
TSC1___ENSG00000165699.9	0	85	24	NA	13.1864	12.1039	5.76176e-08	2.40434e-06
RP11-308N19.4___ENSG00000234229.3	0	78	26	NA	3.87707	3.13519	6.57397e-08	2.72693e-06
MEGF9___ENSG00000106780.7	0	78	25	NA	12.3441	11.4294	6.95585e-08	2.873e-06
SCAI___ENSG00000173611.13	0	80	24	NA	11.1979	10.5494	8.22867e-08	3.38426e-06
RP11-229P13.15___ENSG00000236394.1	0	88	24	NA	4.06235	3.12741	8.52942e-08	3.49309e-06
RP11-60I3.4___ENSG00000254571.1	0	79	26	NA	3.97603	3.09365	8.94551e-08	3.64803e-06
CACNA1B___ENSG00000148408.8	0	93	20	NA	12.646	10.9685	1.00306e-07	4.07333e-06
SAPCD2___ENSG00000186193.7	0	88	24	NA	10.3413	9.00332	1.00784e-07	4.07566e-06
NUP214___ENSG00000126883.12	0	85	24	NA	12.7406	12.1297	1.01698e-07	4.09547e-06
RMI1___ENSG00000178966.11	0	84	26	NA	10.5162	9.87957	1.04377e-07	4.1859e-06
AB019440.1___ENSG00000221180.1	0	113	4	NA	2.43615	2.57381	1.06615e-07	4.25798e-06
FAM102A___ENSG00000167106.7	0	81	24	NA	10.8888	10.0545	1.08861e-07	4.32979e-06
SURF2___ENSG00000148291.5	0	85	24	NA	9.62482	8.75045	1.194e-07	4.7102e-06
PTAR1___ENSG00000188647.8	0	86	23	NA	11.8873	11.1665	1.18979e-07	4.7102e-06
C9orf147___ENSG00000230185.4	0	79	25	NA	6.50765	5.75742	1.21878e-07	4.78842e-06
RP11-390G14.1___ENSG00000248557.1	4	111	0	2.68339	2.43615	NA	1.38048e-07	5.37998e-06
RP11-93K22.7___ENSG00000249869.1	4	111	0	2.56352	2.43615	NA	1.38048e-07	5.37998e-06
OLFM1___ENSG00000130558.14	0	86	24	NA	13.1506	11.5538	1.54583e-07	5.96852e-06
NIPSNAP3A___ENSG00000136783.9	0	78	26	NA	10.1026	9.19055	1.54311e-07	5.96852e-06
AL359091.2___ENSG00000268211.1	0	82	24	NA	6.3893	5.29635	1.55002e-07	5.96852e-06
MYO5BP3___ENSG00000228656.1	0	110	4	NA	2.43615	2.56522	1.57095e-07	6.02507e-06
RP11-229P13.22___ENSG00000229257.2	0	88	24	NA	3.92976	3.021	1.74791e-07	6.67727e-06
TOR2A___ENSG00000160404.13	0	81	24	NA	10.2913	9.58818	1.79212e-07	6.76595e-06
RP11-167H9.1___ENSG00000240246.1	4	109	0	2.57341	2.43615	NA	1.78775e-07	6.76595e-06
HIGD1AP17___ENSG00000258886.2	0	109	4	NA	2.43615	2.61572	1.78775e-07	6.76595e-06
RP11-82L18.2___ENSG00000224945.1	0	83	26	NA	6.52132	5.41692	2.02098e-07	7.60029e-06
RP11-384A12.1___ENSG00000271483.1	4	108	0	2.56352	2.43615	NA	2.03455e-07	7.62169e-06
SSNA1___ENSG00000176101.7	0	88	24	NA	11.149	10.4062	2.34969e-07	8.76824e-06
BAAT___ENSG00000136881.7	0	79	26	NA	5.7123	4.60155	2.37756e-07	8.83814e-06
FRRS1L___ENSG00000260230.2	0	78	26	NA	12.5927	11.3315	2.40743e-07	8.91488e-06
Y_RNA___ENSG00000201451.1	0	85	24	NA	4.29853	3.49266	2.57814e-07	9.51059e-06
ZMYND19___ENSG00000165724.5	0	92	20	NA	10.5303	9.84243	2.70136e-07	9.92725e-06
RP11-408O19.3___ENSG00000237906.1	0	79	25	NA	6.42921	4.69352	2.76895e-07	1.01025e-05
RP11-498E2.8___ENSG00000270102.1	0	78	25	NA	6.13963	5.20973	2.76997e-07	1.01025e-05
RFK___ENSG00000135002.7	0	83	26	NA	10.3634	9.75529	2.84543e-07	1.03387e-05
DNLZ___ENSG00000213221.4	0	87	24	NA	5.72065	4.87345	3.02637e-07	1.0955e-05
CDC26___ENSG00000176386.4	0	79	25	NA	8.54535	7.85092	3.12586e-07	1.12729e-05
HNRNPK___ENSG00000165119.14	0	84	26	NA	14.7706	14.445	3.38168e-07	1.21502e-05
KIAA1958___ENSG00000165185.10	0	79	25	NA	11.1612	10.197	3.52674e-07	1.26244e-05
DOLK___ENSG00000175283.7	0	82	24	NA	9.15265	8.45412	3.61882e-07	1.29062e-05
Y_RNA___ENSG00000200788.1	0	81	24	NA	5.21702	4.4633	3.72812e-07	1.32471e-05
ZBTB34___ENSG00000177125.5	0	81	24	NA	10.353	9.52423	3.88088e-07	1.37395e-05
RP11-344B5.4___ENSG00000235007.2	0	82	24	NA	5.6025	4.31123	3.99641e-07	1.40968e-05
RP11-247A12.2___ENSG00000204055.4	0	82	24	NA	6.59201	5.37456	4.07669e-07	1.43277e-05
ZNF618___ENSG00000157657.10	0	79	25	NA	12.9216	12.0076	4.30752e-07	1.50841e-05
RP11-244N9.4___ENSG00000231521.1	0	79	26	NA	4.27866	3.42853	5.00026e-07	1.74468e-05
BDP1P___ENSG00000264736.1	1	119	4	NA	2.4726	2.92251	5.90998e-07	2.05468e-05
C9orf96___ENSG00000198870.6	0	85	24	NA	7.37772	6.49358	6.12359e-07	2.12131e-05
VAV2___ENSG00000160293.12	0	86	24	NA	11.2587	9.78706	6.87855e-07	2.37433e-05
C9orf139___ENSG00000180539.4	0	88	24	NA	5.35809	4.04941	7.17469e-07	2.46774e-05
INVS___ENSG00000119509.8	0	79	26	NA	10.4031	9.76899	7.35293e-07	2.52007e-05
C9orf16___ENSG00000171159.4	0	81	24	NA	11.8069	10.7516	7.91916e-07	2.70455e-05
FAM122A___ENSG00000187866.6	0	87	23	NA	10.1816	9.6657	7.98505e-07	2.71745e-05
CEL___ENSG00000170835.10	0	85	24	NA	8.66512	7.75832	8.58995e-07	2.91305e-05
RABEPK___ENSG00000136933.12	0	80	24	NA	10.6608	10.1149	8.89813e-07	3.00701e-05
RP11-82L18.4___ENSG00000231632.1	0	83	26	NA	5.59441	4.38667	9.46502e-07	3.18744e-05
UAP1L1___ENSG00000197355.6	0	88	24	NA	9.35238	7.97892	9.94338e-07	3.3369e-05
RP11-435O5.4___ENSG00000271659.1	0	82	24	NA	6.75985	5.82392	1.16488e-06	3.8957e-05
MURC___ENSG00000170681.6	0	79	26	NA	9.73046	8.95986	1.2021e-06	4.00632e-05
PNLIP___ENSG00000175535.6	0	94	4	NA	2.43615	2.57086	1.24914e-06	4.14877e-05
RP11-154D17.1___ENSG00000233926.1	0	84	26	NA	4.6936	3.92895	1.49144e-06	4.93655e-05
RP11-228B15.4___ENSG00000225032.1	0	81	24	NA	7.97966	6.97445	1.58675e-06	5.2341e-05
snoU13___ENSG00000238824.1	0	88	24	NA	4.31776	3.55887	1.63744e-06	5.38293e-05
ERCC6L2___ENSG00000182150.11	0	80	25	NA	10.9508	10.0594	1.71007e-06	5.5907e-05
RP11-395P17.11___ENSG00000269988.1	0	81	24	NA	7.87312	6.89528	1.7122e-06	5.5907e-05
RP11-229P13.25___ENSG00000260190.1	0	88	24	NA	5.80083	4.94952	1.82216e-06	5.92968e-05
TGFBR1___ENSG00000106799.8	0	79	26	NA	12.2886	11.6894	2.09611e-06	6.79828e-05
C9orf40___ENSG00000135045.6	0	84	25	NA	8.96304	8.30462	2.11061e-06	6.79967e-05
RP11-4O1.2___ENSG00000259953.1	0	79	25	NA	9.12403	7.99363	2.10624e-06	6.79967e-05
AK1___ENSG00000106992.13	0	81	24	NA	8.53559	7.45808	2.23077e-06	7.16293e-05
RAPGEF1___ENSG00000107263.14	0	85	24	NA	13.2692	12.434	2.31228e-06	7.40006e-05
PPP1R26___ENSG00000196422.6	0	86	24	NA	10.692	9.8898	2.37363e-06	7.57132e-05
NXNL2___ENSG00000130045.11	0	83	26	NA	4.32523	3.72345	2.42998e-06	7.72557e-05
RP11-27I1.4___ENSG00000214654.5	0	78	25	NA	7.25991	6.25806	3.0233e-06	9.58038e-05
RP11-569G13.2___ENSG00000237212.1	0	80	25	NA	5.11045	4.26654	3.26623e-06	0.000103164
RP11-276E15.4___ENSG00000226609.1	0	79	25	NA	4.25988	3.68461	3.54413e-06	0.000111576
C9orf43___ENSG00000157653.7	0	79	25	NA	6.10787	5.24017	3.8145e-06	0.000119698
RP11-65J3.3___ENSG00000230676.1	0	82	24	NA	3.61095	2.88755	3.9625e-06	0.00012394
RP11-305L7.5___ENSG00000230147.2	0	83	26	NA	3.47013	2.82229	4.07352e-06	0.000127002
RN7SL598P___ENSG00000243700.2	0	106	5	NA	2.43615	2.5798	4.13765e-06	0.000128586
ST6GALNAC4___ENSG00000136840.14	0	81	24	NA	10.0102	9.48496	4.193e-06	0.000129889
FAM69B___ENSG00000165716.5	0	88	24	NA	11.3517	10.489	4.32882e-06	0.000133668
RP11-109D9.4___ENSG00000261447.1	0	86	23	NA	4.30792	3.56825	4.85427e-06	0.000149416
RP11-49O14.2___ENSG00000236095.1	0	83	25	NA	7.40342	6.52137	5.39422e-06	0.000165508
NAIF1___ENSG00000171169.8	0	81	24	NA	9.1852	8.85743	5.41168e-06	0.000165518
KIF27___ENSG00000165115.10	0	84	26	NA	8.87115	8.16957	5.67958e-06	0.000173164
CTNNAL1___ENSG00000119326.10	0	78	26	NA	10.0259	9.50227	5.9919e-06	0.000181819
TMC1___ENSG00000165091.11	0	84	25	NA	4.77989	3.67393	6.00107e-06	0.000181819
BRINP1___ENSG00000078725.8	0	78	25	NA	11.0965	9.1295	6.09471e-06	0.000184079
RP11-334J6.6___ENSG00000230289.1	0	85	24	NA	4.25982	3.48971	6.19938e-06	0.000186657
SMC2___ENSG00000136824.14	0	79	26	NA	11.252	10.644	6.82935e-06	0.000204986
AMBP___ENSG00000106927.7	0	79	25	NA	4.24878	3.18875	7.08798e-06	0.000212091
RP11-65N13.8___ENSG00000239705.1	0	80	24	NA	3.58341	2.98981	7.14835e-06	0.000213237
ZNF883___ENSG00000228623.2	0	79	25	NA	9.90983	9.22435	7.58024e-06	0.000225425
C8G___ENSG00000176919.7	0	88	24	NA	5.67696	4.71152	7.66299e-06	0.000227186
RNF208___ENSG00000212864.2	0	89	23	NA	9.81056	8.93398	7.84958e-06	0.000232007
TTLL11-IT1___ENSG00000237548.1	0	78	25	NA	4.21709	3.39696	8.12106e-06	0.000239299
WNK2___ENSG00000165238.12	0	83	26	NA	12.2486	10.8772	8.27436e-06	0.000243075
RPL7A___ENSG00000148303.12	0	85	24	NA	16.1335	15.333	8.45018e-06	0.000247488
NAMA___ENSG00000271086.1	0	79	26	NA	7.29293	6.54821	8.70896e-06	0.000254296
MAMDC2-AS1___ENSG00000204706.10	0	86	23	NA	6.65947	5.95567	8.95352e-06	0.00026065
PNPLA7___ENSG00000130653.11	0	90	22	NA	9.49094	8.2395	9.07808e-06	0.000263482
SNORA84___ENSG00000239183.1	0	83	26	NA	4.65272	3.98162	9.1361e-06	0.000264372
PALM2___ENSG00000243444.3	0	79	26	NA	8.03547	6.48374	9.33098e-06	0.000269206
RP11-229P13.2___ENSG00000213590.2	0	88	24	NA	4.70478	4.11069	9.65527e-06	0.000277733
DDX31___ENSG00000125485.13	0	85	24	NA	10.8992	10.2995	1.03575e-05	0.000296169
TXN___ENSG00000136810.8	0	79	26	NA	12.6056	11.7569	1.03442e-05	0.000296169
RP11-197P3.4___ENSG00000203321.2	0	84	25	NA	4.61227	4.07828	1.09972e-05	0.000313535
UPF3AP3___ENSG00000234709.2	0	79	26	NA	5.69789	5.00473	1.10771e-05	0.000314883
SNORA65___ENSG00000201302.1	0	81	24	NA	4.4354	3.77793	1.14423e-05	0.00032431
ZDHHC12___ENSG00000160446.14	0	82	24	NA	8.66627	7.99886	1.15488e-05	0.000326372
C9orf64___ENSG00000165118.10	0	84	26	NA	9.83536	9.23848	1.16951e-05	0.000329543
FAM129B___ENSG00000136830.7	0	81	24	NA	11.5305	10.8087	1.27115e-05	0.000357141
RP11-217F16.1___ENSG00000230003.2	0	86	23	NA	3.35886	2.52482	1.29192e-05	0.000360719
TMEM141___ENSG00000244187.3	0	88	24	NA	8.16652	7.61202	1.29508e-05	0.000360719
RP11-435O5.6___ENSG00000271314.1	0	82	24	NA	3.4165	2.79303	1.29023e-05	0.000360719
RP11-344B5.3___ENSG00000241084.1	0	82	24	NA	3.99084	3.0906	1.31763e-05	0.000365944
HMCN2___ENSG00000148357.12	0	85	24	NA	5.34554	4.02104	1.33018e-05	0.000368372
RP11-193I22.2___ENSG00000229339.1	0	114	3	NA	2.44085	2.71355	1.70147e-05	0.000469849
RP11-439K3.1___ENSG00000229109.1	0	84	26	NA	3.80954	2.98238	1.7152e-05	0.000472291
CORO2A___ENSG00000106789.8	0	79	26	NA	7.35853	6.01131	1.90094e-05	0.00052135
EDF1___ENSG00000107223.8	0	88	24	NA	13.2294	12.599	1.90415e-05	0.00052135
ARRDC1___ENSG00000197070.9	0	92	20	NA	10.4463	9.27186	1.95896e-05	0.000534841
EEF1DP2___ENSG00000226721.2	0	83	26	NA	7.85545	6.9582	1.99018e-05	0.000541833
OR13C5___ENSG00000255800.1	0	78	26	NA	3.27502	2.665	2.10358e-05	0.000571098
HSDL2___ENSG00000119471.10	0	79	25	NA	10.54	10.06	2.15207e-05	0.000582626
SLC2A6___ENSG00000160326.9	0	85	24	NA	7.932	6.70235	2.29502e-05	0.000619592
HSPA8P19___ENSG00000251614.1	4	110	0	2.8743	2.46053	NA	2.45959e-05	0.000662172
AL590708.2___ENSG00000232850.1	0	81	24	NA	3.97152	3.3808	2.48326e-05	0.000666687
RP11-322L20.1___ENSG00000258804.1	0	106	6	NA	2.43615	2.52792	2.63199e-05	0.000704658
RP11-336N8.1___ENSG00000233457.1	0	83	26	NA	3.29198	2.86936	2.92817e-05	0.000781789
RN7SL181P___ENSG00000243738.2	0	78	25	NA	3.89066	3.39069	3.00362e-05	0.000799725
C9orf142___ENSG00000148362.6	0	88	24	NA	11.5472	10.9114	3.14937e-05	0.000836226
SNORD62B___ENSG00000231587.1	0	85	24	NA	8.14299	7.37339	3.1694e-05	0.00083924
RP11-575L7.2___ENSG00000226877.3	0	84	26	NA	3.39705	2.83516	3.31992e-05	0.000876695
WDR34___ENSG00000119333.7	0	82	24	NA	12.1623	11.5787	3.5215e-05	0.000927393
SMEK1___ENSG00000100796.13	0	105	6	NA	12.4359	11.7279	3.9924e-05	0.00104855
NIPSNAP3B___ENSG00000165028.7	0	78	26	NA	8.36034	7.83952	4.15333e-05	0.00108492
FXN___ENSG00000165060.7	0	86	23	NA	8.68695	8.19572	4.14224e-05	0.00108492
SNW1___ENSG00000100603.9	0	105	6	NA	11.7161	11.1187	4.46811e-05	0.001164
KCNT1___ENSG00000107147.7	0	87	24	NA	8.3678	5.70728	4.7259e-05	0.00122784
C9orf117___ENSG00000160401.10	0	81	24	NA	5.71416	4.83744	4.75408e-05	0.00123186
WDR31___ENSG00000148225.11	0	79	25	NA	8.1456	7.60394	4.78408e-05	0.00123302
AC073115.7___ENSG00000229628.1	0	121	3	NA	2.54611	3.32758	4.77924e-05	0.00123302
RP11-80I15.1___ENSG00000223849.1	0	82	25	NA	6.34195	5.09865	4.98076e-05	0.00128029
TMEM2___ENSG00000135048.9	0	86	23	NA	9.97568	9.14085	5.01685e-05	0.00128615
IER5L___ENSG00000188483.6	0	82	24	NA	10.8051	9.93638	5.0396e-05	0.00128856
ALKBH1___ENSG00000100601.5	0	105	6	NA	9.892	9.16085	5.2836e-05	0.00134739
RP11-65J3.6___ENSG00000236146.2	0	82	24	NA	3.60012	2.82912	5.30008e-05	0.00134803
RP11-95K23.7___ENSG00000229471.1	0	101	3	NA	2.44374	2.91088	5.32067e-05	0.00134972
CENPP___ENSG00000188312.9	0	83	26	NA	9.7052	9.15118	5.38009e-05	0.00136122
ZC3H14___ENSG00000100722.14	0	105	6	NA	12.3961	11.6875	5.58545e-05	0.00140949
PRRX2___ENSG00000167157.9	0	82	24	NA	3.82167	2.86747	5.64346e-05	0.00142042
RP11-16L21.7___ENSG00000224644.1	0	79	25	NA	3.67825	3.17279	5.6766e-05	0.00142505
ANP32B___ENSG00000136938.8	0	79	26	NA	13.0402	12.5441	5.72657e-05	0.00143387
RP11-490D19.11___ENSG00000270982.1	0	79	26	NA	2.96276	2.56004	6.06538e-05	0.00151478
ALDOB___ENSG00000136872.13	0	79	26	NA	4.43827	3.78405	6.19264e-05	0.00154257
CPSF2___ENSG00000165934.8	0	105	6	NA	11.1686	10.2851	6.23882e-05	0.00155008
AHCYP2___ENSG00000238181.2	0	78	25	NA	3.64621	2.95331	6.35543e-05	0.00157098
RP11-15E18.3___ENSG00000267678.1	0	99	3	NA	2.44208	2.63373	6.34463e-05	0.00157098
RP11-45A16.4___ENSG00000244757.1	0	78	25	NA	4.8275	3.69326	6.52641e-05	0.00160913
NANOGP5___ENSG00000231697.3	0	79	26	NA	5.81869	5.15946	6.70033e-05	0.0016478
RP11-247A12.8___ENSG00000268050.2	0	82	24	NA	4.0743	3.50663	6.71843e-05	0.00164806
PTGR1___ENSG00000106853.12	0	79	25	NA	10.6338	10.1278	6.82644e-05	0.0016654
GAS1___ENSG00000180447.5	0	84	26	NA	10.5861	9.67806	6.82904e-05	0.0016654
RP11-158D2.2___ENSG00000227463.2	0	84	26	NA	3.41059	2.85927	6.84082e-05	0.0016654
AC037445.1___ENSG00000233635.2	0	98	3	NA	2.44144	2.63373	6.92876e-05	0.00167836
RP11-51F16.9___ENSG00000270587.1	0	98	3	NA	2.44196	2.71355	6.92876e-05	0.00167836
RP11-229P13.23___ENSG00000231864.2	0	88	24	NA	3.92915	3.27014	7.14493e-05	0.00172639
NOXA1___ENSG00000188747.4	0	90	22	NA	9.25973	8.04034	7.20726e-05	0.00173711
DICER1___ENSG00000100697.10	0	106	6	NA	12.1421	11.1474	7.27857e-05	0.00174994
RP11-165J3.5___ENSG00000237385.1	0	83	26	NA	3.3024	2.7764	7.372e-05	0.001768
MIR3911___ENSG00000264329.1	0	81	24	NA	3.92508	3.3982	7.58632e-05	0.00181489
TTLL5___ENSG00000119685.15	0	106	6	NA	11.5227	10.6235	7.68332e-05	0.00183356
RP11-379K17.2___ENSG00000244039.1	4	110	0	2.7081	2.4581	NA	8.15165e-05	0.00194053
RP11-138E2.1___ENSG00000270755.1	0	84	24	NA	3.85266	3.19995	8.40696e-05	0.0019964
TMED8___ENSG00000100580.7	0	105	6	NA	11.3515	10.4679	8.66055e-05	0.00205157
SLC34A3___ENSG00000198569.5	0	89	23	NA	3.29255	2.73636	8.75774e-05	0.00206952
UBR7___ENSG00000012963.9	0	105	6	NA	11.7592	11.2157	9.14197e-05	0.00215505
SH2D3C___ENSG00000095370.15	0	81	24	NA	11.8104	11.0001	9.33931e-05	0.00219622
NFIL3___ENSG00000165030.3	0	83	26	NA	9.9574	9.27058	9.48583e-05	0.00221987
VPS13A___ENSG00000197969.7	0	83	26	NA	10.9896	10.2047	9.48583e-05	0.00221987
PPP1R26-AS1___ENSG00000225361.3	0	86	24	NA	6.84587	5.87554	9.5842e-05	0.00223747
PHBP7___ENSG00000213711.3	0	84	26	NA	4.13462	3.33193	9.60923e-05	0.00223791
RP11-618P13.1___ENSG00000263189.1	0	98	3	NA	2.44573	2.63364	9.78635e-05	0.00227368
RNU4-82P___ENSG00000199313.1	0	80	24	NA	4.92471	4.44174	9.92933e-05	0.00230137
TMEFF1___ENSG00000241697.3	0	79	26	NA	8.73217	7.93308	0.000100173	0.00231621
SLC25A6P5___ENSG00000228948.2	0	78	26	NA	3.95582	3.27729	0.000101537	0.00234213
RP11-408O19.5___ENSG00000271631.1	0	79	25	NA	3.86737	3.35308	0.000102775	0.00236505
CCDC180___ENSG00000197816.9	0	79	26	NA	8.90911	8.33987	0.000106483	0.00244456
RPS3AP53___ENSG00000227578.1	0	113	3	NA	2.53601	3.3032	0.000107436	0.00246059
CCDC75P1___ENSG00000182921.9	0	112	4	NA	2.49918	2.85554	0.000109829	0.00250944
TMEM210___ENSG00000185863.7	0	88	24	NA	2.95107	2.47806	0.000119448	0.0027228
RP11-430K21.2___ENSG00000224067.2	0	79	25	NA	4.71955	4.0735	0.000124181	0.00282401
LL09NC01-139C3.1___ENSG00000273473.1	0	86	24	NA	5.56056	4.67211	0.000125182	0.00284011
RMRPP5___ENSG00000223088.1	0	95	3	NA	2.44232	2.62479	0.000127537	0.00288675
NMRK1___ENSG00000106733.16	0	84	25	NA	9.30436	8.61715	0.000129618	0.00292702
TMOD1___ENSG00000136842.9	0	79	26	NA	9.49992	8.05997	0.000131648	0.00296591
RP11-203J24.9___ENSG00000257524.1	0	81	24	NA	3.45119	2.91003	0.000133815	0.00300773
GOLGA5___ENSG00000066455.8	0	105	6	NA	11.0756	10.3803	0.00015564	0.00349016
STX17___ENSG00000136874.6	0	79	26	NA	9.48151	9.01697	0.000162342	0.00363203
SWI5___ENSG00000175854.7	0	81	24	NA	9.83101	9.34586	0.000163389	0.003647
DDX24___ENSG00000089737.11	0	105	6	NA	13.0191	12.4303	0.000164	0.00364931
TMEM38B___ENSG00000095209.7	0	78	26	NA	9.13678	8.63685	0.000164247	0.00364931
RP11-423C15.3___ENSG00000229582.2	0	80	24	NA	4.58065	3.92111	0.000166548	0.00369194
GSKIP___ENSG00000100744.10	0	106	6	NA	9.79845	8.95388	0.000169749	0.00375429
BTBD7___ENSG00000011114.10	0	105	6	NA	11.7424	10.9752	0.00017278	0.00380393
SPTLC2___ENSG00000100596.2	0	105	6	NA	11.2431	10.4865	0.00017278	0.00380393
AC073115.6___ENSG00000237471.1	0	121	3	NA	2.48284	2.81705	0.000174019	0.00382248
SNHG7___ENSG00000233016.2	0	88	24	NA	11.8686	11.1451	0.000176052	0.00385836
SEL1L___ENSG00000071537.9	0	106	6	NA	11.7801	11.074	0.000178734	0.00390828
DNAAF2___ENSG00000165506.10	0	106	5	NA	10.7546	9.70936	0.000184476	0.00401567
TRAPPC6B___ENSG00000182400.10	0	106	5	NA	11.506	10.4521	0.000184476	0.00401567
AREL1___ENSG00000119682.12	0	106	6	NA	11.5576	10.5717	0.000188164	0.00408676
DIRAS2___ENSG00000165023.5	0	83	26	NA	8.98614	7.43993	0.000189407	0.00410453
ATXN3___ENSG00000066427.17	0	105	6	NA	10.7154	9.9067	0.000191685	0.00413535
DPP7___ENSG00000176978.9	0	88	24	NA	11.5303	10.7798	0.000191601	0.00413535
RDH11___ENSG00000072042.8	0	108	5	NA	11.9956	11.0816	0.000193159	0.00415786
RP11-197P3.5___ENSG00000229587.2	0	84	25	NA	6.56733	5.82867	0.000194329	0.00417375
RP11-339B21.8___ENSG00000228510.2	0	82	24	NA	5.04059	3.98443	0.00019493	0.00417739
PTRH1___ENSG00000187024.9	0	81	24	NA	8.30172	7.71211	0.000196093	0.004193
PAPPA-AS2___ENSG00000226604.2	0	78	25	NA	5.94647	4.72609	0.00019665	0.00419564
RPL35___ENSG00000136942.10	0	80	24	NA	14.7436	14.0125	0.000200242	0.00426287
RP11-229P13.20___ENSG00000235117.2	0	88	24	NA	4.90094	3.97564	0.00020265	0.00430465
PPP2R5E___ENSG00000154001.9	0	106	5	NA	12.2438	11.3183	0.000206489	0.004367
RP11-476B13.2___ENSG00000213669.2	0	83	26	NA	4.83105	4.15574	0.000206107	0.004367
ATG2B___ENSG00000066739.7	0	106	6	NA	11.9089	11.0381	0.000208445	0.00437962
MLH3___ENSG00000119684.11	0	106	6	NA	11.0832	10.4152	0.000208445	0.00437962
RP11-950C14.3___ENSG00000258646.1	0	106	6	NA	5.44808	4.53333	0.000208445	0.00437962
RP11-188C12.3___ENSG00000203987.2	0	93	20	NA	3.10687	2.63831	0.000213	0.0044656
PAPOLA___ENSG00000090060.13	0	106	6	NA	13.9156	13.2892	0.000219339	0.00458856
RP11-575L7.4___ENSG00000231616.4	0	84	26	NA	3.81814	3.28341	0.000223475	0.00466498
PSEN1___ENSG00000080815.14	0	109	5	NA	12.2868	11.5275	0.000226403	0.00471591
PCNX___ENSG00000100731.11	0	108	5	NA	12.1791	11.2614	0.000227883	0.00472637
MRPL41___ENSG00000182154.7	0	91	21	NA	10.4519	9.82378	0.000227563	0.00472637
NEMF___ENSG00000165525.13	0	106	5	NA	11.9436	11.0519	0.000230953	0.00476957
RP11-316E14.6___ENSG00000259606.2	0	106	6	NA	5.58267	4.56799	0.000230766	0.00476957
AK8___ENSG00000165695.5	0	85	24	NA	7.218	6.43767	0.000234793	0.00483057
Y_RNA___ENSG00000200922.1	0	86	23	NA	3.60005	3.04898	0.000234906	0.00483057
AKNA___ENSG00000106948.12	0	78	25	NA	10.4283	9.74566	0.000236064	0.00484408
RPSAP9___ENSG00000234618.1	0	83	26	NA	6.31808	5.92455	0.000237048	0.00485397
GABBR2___ENSG00000136928.4	0	79	26	NA	10.4308	8.82018	0.000237965	0.00486244
AP5M1___ENSG00000053770.7	0	106	5	NA	11.3436	10.4754	0.00024418	0.00493725
CGRRF1___ENSG00000100532.7	0	106	5	NA	9.92298	9.0344	0.00024418	0.00493725
SEC23A___ENSG00000100934.10	0	106	5	NA	12.3213	11.6229	0.00024418	0.00493725
CKS2___ENSG00000123975.4	0	83	26	NA	11.0772	10.3532	0.000243738	0.00493725
SETD3___ENSG00000183576.8	0	107	5	NA	11.1353	10.3309	0.000242421	0.00493725
AL807752.1___ENSG00000268996.1	0	88	24	NA	5.91349	5.27486	0.000246353	0.00497078
PTBP3___ENSG00000119314.11	0	79	25	NA	11.7671	11.2482	0.00024951	0.00502399
WDR20___ENSG00000140153.13	0	109	5	NA	10.5185	9.78379	0.000252314	0.00506459
TAL2___ENSG00000186051.4	0	78	26	NA	4.91766	4.42324	0.000252575	0.00506459
VTI1B___ENSG00000100568.6	0	108	5	NA	11.5346	10.7502	0.0002542	0.00508663
YLPM1___ENSG00000119596.13	0	106	6	NA	13.1412	12.3982	0.000255316	0.0050984
GDA___ENSG00000119125.12	0	86	23	NA	4.14845	3.35615	0.000257898	0.00513935
MNAT1___ENSG00000020426.6	0	106	5	NA	9.1305	8.25415	0.000272796	0.0054139
RP11-305F5.2___ENSG00000243016.1	4	111	0	2.58073	2.44084	NA	0.000272528	0.0054139
PCA3___ENSG00000225937.1	0	83	26	NA	3.22387	2.57945	0.000276619	0.00547852
RP11-435O5.5___ENSG00000271155.1	0	82	24	NA	6.46425	5.92629	0.000282279	0.0055792
PSMC6___ENSG00000100519.7	0	106	5	NA	11.9375	11.1624	0.000288254	0.00567409
NAA30___ENSG00000139977.9	0	106	5	NA	11.0812	10.2717	0.000288254	0.00567409
CD200R1L___ENSG00000206531.6	4	110	0	2.67116	2.44114	NA	0.000291325	0.00571127
RP11-49I4.3___ENSG00000249474.1	4	110	0	2.58073	2.44088	NA	0.000291325	0.00571127
FANCC___ENSG00000158169.7	0	82	25	NA	10.5449	10.1613	0.00029216	0.00571266
RP11-367F23.1___ENSG00000228216.1	0	83	26	NA	3.37481	2.9205	0.000292578	0.00571266
AAED1___ENSG00000158122.7	0	80	25	NA	8.63339	8.11911	0.000295942	0.00575509
OR2K2___ENSG00000171133.2	0	79	25	NA	3.63168	3.03709	0.000295882	0.00575509
SLC39A9___ENSG00000029364.7	0	108	5	NA	12.2819	11.5932	0.000299069	0.005781
YY1___ENSG00000100811.6	0	108	5	NA	13.1642	12.6376	0.000299069	0.005781
SYNJ2BP___ENSG00000213463.3	0	108	5	NA	9.26818	8.47001	0.000299069	0.005781
MIR181A2HG___ENSG00000224020.1	0	80	24	NA	6.57598	5.73888	0.000314586	0.00606881
LHX3___ENSG00000107187.11	0	87	24	NA	3.48504	2.83288	0.000317479	0.00611241
PNN___ENSG00000100941.4	0	106	5	NA	13.9044	13.1171	0.000321665	0.0061807
ZNF483___ENSG00000173258.8	0	79	25	NA	8.02803	7.09916	0.000325266	0.00623749
IGHD6-25___ENSG00000225825.1	0	112	4	NA	2.44287	2.56943	0.000330517	0.00632563
CCT6P4___ENSG00000232610.1	4	108	0	2.58459	2.44109	NA	0.000332934	0.00634676
RP11-81F13.2___ENSG00000258601.1	0	108	4	NA	2.44097	2.58073	0.000332934	0.00634676
FANCM___ENSG00000187790.6	0	106	5	NA	9.33417	8.3586	0.000339698	0.00646296
AL360004.1___ENSG00000196979.1	0	85	24	NA	4.48427	3.60751	0.00034235	0.00650062
RBM25___ENSG00000119707.9	0	109	5	NA	13.986	13.0564	0.000347724	0.00658971
MIR3153___ENSG00000265112.1	0	83	26	NA	4.43382	3.8655	0.000348452	0.00659059
MAX___ENSG00000125952.14	0	108	5	NA	11.4134	10.7108	0.000351273	0.00661805
NUMB___ENSG00000133961.15	0	108	5	NA	11.9856	11.2428	0.000351273	0.00661805
TDP1___ENSG00000042088.9	0	105	6	NA	10.7918	10.0004	0.000352595	0.00663001
RN7SKP46___ENSG00000251751.1	4	110	0	2.6393	2.44371	NA	0.000377725	0.00708877
KTN1___ENSG00000126777.13	0	106	5	NA	12.9959	12.1222	0.000378638	0.00709212
RP11-100G15.7___ENSG00000234537.1	0	83	26	NA	5.22899	4.49394	0.000388343	0.00725983
TJP2___ENSG00000119139.12	0	86	23	NA	9.2253	8.54058	0.00039648	0.00739765
TMED10___ENSG00000170348.4	0	106	6	NA	13.213	12.7308	0.000399261	0.00742785
ERO1L___ENSG00000197930.8	0	106	5	NA	11.2964	10.5614	0.000399636	0.00742785
KRT8P11___ENSG00000255815.2	0	79	26	NA	3.8369	3.37235	0.000407263	0.00755508
L2HGDH___ENSG00000087299.7	0	106	5	NA	9.34653	8.42973	0.000421718	0.00779332
PPM1A___ENSG00000100614.13	0	106	5	NA	12.3126	11.4822	0.000421718	0.00779332
SOHLH1___ENSG00000165643.6	0	87	24	NA	3.99691	2.93227	0.00042376	0.00781611
VASH1___ENSG00000071246.6	0	105	6	NA	13.0223	12.0874	0.000429803	0.00791247
RP11-393B14.2___ENSG00000271682.1	4	108	0	2.58073	2.44154	NA	0.000431742	0.00793305
AL160269.1___ENSG00000265367.1	0	80	25	NA	3.27363	2.74808	0.000433107	0.00794304
KLHDC2___ENSG00000165516.6	0	106	5	NA	12.5063	11.6722	0.000444936	0.00814452
FIBCD1___ENSG00000130720.8	0	85	24	NA	5.72477	4.4298	0.000447871	0.00818274
EXD2___ENSG00000081177.14	0	108	5	NA	11.334	10.488	0.000457618	0.00834506
RN7SL328P___ENSG00000240853.2	0	85	24	NA	4.60747	4.04659	0.00046039	0.00837979
UBA3___ENSG00000144744.12	0	111	5	NA	11.9207	11.1114	0.000464409	0.00843706
ARF6___ENSG00000165527.5	0	106	5	NA	10.9481	10.3286	0.000469342	0.00849474
RP11-649E7.5___ENSG00000258377.1	0	106	5	NA	5.6183	4.71087	0.000469342	0.00849474
C14orf1___ENSG00000133935.6	0	106	6	NA	10.8046	10.0823	0.00048504	0.00874611
RP11-445L6.3___ENSG00000234692.1	0	78	25	NA	4.5272	3.72586	0.000484348	0.00874611
RP11-789L4.1___ENSG00000249540.1	4	110	0	3.14489	2.60493	NA	0.000490623	0.0088303
ARID4A___ENSG00000032219.14	0	106	5	NA	12.0462	11.2087	0.000494993	0.00889239
KIAA1737___ENSG00000198894.3	0	105	6	NA	11.4613	10.5114	0.000497776	0.00891254
RP11-554F20.1___ENSG00000237461.1	0	79	26	NA	4.70431	4.22836	0.000497959	0.00891254
SNORD62A___ENSG00000235284.1	0	85	24	NA	4.39815	3.91554	0.000506146	0.00904234
TMEM251___ENSG00000153485.5	0	105	6	NA	8.6172	7.84857	0.000522575	0.00928436
FBXO34___ENSG00000178974.5	0	106	5	NA	10.5851	9.86093	0.000521946	0.00928436
SOCS4___ENSG00000180008.8	0	106	5	NA	11.2901	10.4887	0.000521946	0.00928436
SMC5-AS1___ENSG00000268364.1	0	86	23	NA	5.91033	5.29053	0.000524052	0.00929352
COQ6___ENSG00000119723.11	0	108	5	NA	10.5771	9.87454	0.000535131	0.0094726
ASTN2___ENSG00000148219.12	0	78	25	NA	10.2072	8.98696	0.000537097	0.00949003
ZBTB1___ENSG00000126804.9	0	107	5	NA	11.3962	10.7663	0.000542579	0.00953459
TDRD7___ENSG00000196116.6	0	79	26	NA	8.40108	7.84908	0.000541018	0.00953459
RNU6-1158P___ENSG00000212469.1	0	98	3	NA	2.58867	3.2578	0.000542178	0.00953459
RN7SL75P___ENSG00000239908.2	0	79	26	NA	3.76228	3.2659	0.000545522	0.00956891
MGAT2___ENSG00000168282.4	0	106	5	NA	10.1301	9.55579	0.000550262	0.00963457
RP11-498E2.7___ENSG00000269979.1	0	78	25	NA	5.75398	5.22858	0.000552653	0.00965893
GNG10___ENSG00000242616.3	0	79	25	NA	3.94309	3.61309	0.000585059	0.0102069
TMF1___ENSG00000144747.10	0	111	5	NA	11.4065	10.3821	0.000598008	0.010414
TTC8___ENSG00000165533.14	0	105	6	NA	10.3548	9.45094	0.000604056	0.0105004
HIF1A___ENSG00000100644.12	0	106	5	NA	13.2164	12.5694	0.000611236	0.0105682
PELI2___ENSG00000139946.5	0	106	5	NA	11.8181	10.0547	0.000611236	0.0105682
RP11-349A22.5___ENSG00000257621.3	0	106	5	NA	12.2216	11.4549	0.000611236	0.0105682
C9orf50___ENSG00000179058.5	0	82	24	NA	6.05055	5.05384	0.000626968	0.0108208
LCN12___ENSG00000184925.7	0	88	24	NA	7.04208	5.83622	0.000631206	0.0108745
EFCAB11___ENSG00000140025.11	0	105	6	NA	8.1352	7.46242	0.000633745	0.0108988
EIF2S1___ENSG00000134001.8	0	108	5	NA	11.9295	11.2964	0.000657585	0.0112887
IFI27L1___ENSG00000165948.6	0	105	6	NA	9.82737	9.16003	0.000664786	0.011372
ZDHHC22___ENSG00000177108.5	0	105	6	NA	11.4086	9.64801	0.000664786	0.011372
GRIN3A___ENSG00000198785.4	0	79	26	NA	6.40207	5.10679	0.000673373	0.0114984
RP11-424E7.3___ENSG00000229926.1	0	93	20	NA	3.22173	2.69624	0.000674556	0.0114984
EXOC5___ENSG00000070367.11	0	106	5	NA	12.5704	11.7327	0.000678451	0.0115444
PBX3___ENSG00000167081.12	0	80	24	NA	11.7041	10.6254	0.000687104	0.0116711
MED6___ENSG00000133997.7	0	108	5	NA	10.1737	9.38426	0.000692032	0.0116932
EVL___ENSG00000196405.8	0	108	5	NA	14.0971	13.1754	0.000692032	0.0116932
LINC00909___ENSG00000264247.1	1	119	4	NA	10.1588	8.86398	0.000689949	0.0116932
TASP1___ENSG00000089123.11	0	111	4	NA	8.97855	8.05944	0.000702448	0.0116965
GPATCH2L___ENSG00000089916.13	0	105	6	NA	12.351	11.5315	0.000697237	0.0116965
CRNKL1___ENSG00000101343.10	0	111	4	NA	11.3002	10.2133	0.000702448	0.0116965
CSRP2BP___ENSG00000149474.9	0	111	4	NA	10.887	9.97132	0.000702448	0.0116965
DCP1A___ENSG00000162290.12	0	111	4	NA	13.0497	11.9161	0.000702448	0.0116965
SLMAP___ENSG00000163681.10	0	112	4	NA	11.0834	10.0894	0.000700779	0.0116965
RPP14___ENSG00000163684.7	0	112	4	NA	11.2418	10.1533	0.000700779	0.0116965
ISCA2___ENSG00000165898.9	0	107	5	NA	9.45345	8.7205	0.000703118	0.0116965
VPS16___ENSG00000215305.5	0	111	4	NA	10.939	9.91122	0.000702448	0.0116965
STRN3___ENSG00000196792.7	0	109	4	NA	11.1271	10.3061	0.000705886	0.0117223
RP11-572M11.1___ENSG00000241219.1	4	110	0	4.53193	2.78317	NA	0.000708027	0.0117377
MAPK1IP1L___ENSG00000168175.10	0	106	5	NA	13.2798	12.4893	0.000714577	0.0118058
KLHL28___ENSG00000179454.9	0	106	5	NA	11.0755	10.2636	0.000714577	0.0118058
ZNF839___ENSG00000022976.11	0	109	5	NA	9.89086	8.98196	0.000716573	0.0118186
C9orf106___ENSG00000179082.3	0	82	24	NA	5.30521	4.60367	0.000719793	0.0118515
ZRANB1___ENSG00000019995.6	0	96	4	NA	12.2948	11.3768	0.000732096	0.0119501
EIF3A___ENSG00000107581.8	0	95	4	NA	13.7505	12.4894	0.000734441	0.0119501
C10orf137___ENSG00000107938.13	0	96	4	NA	11.4623	10.4724	0.000732096	0.0119501
WDR11___ENSG00000120008.11	0	95	4	NA	12.2217	11.0814	0.000734441	0.0119501
CACUL1___ENSG00000151893.10	0	95	4	NA	11.5538	10.4104	0.000734441	0.0119501
FAM175B___ENSG00000165660.7	0	96	4	NA	10.5606	9.75989	0.000732096	0.0119501
LINC00526___ENSG00000264575.1	0	117	4	NA	8.83508	7.73471	0.00073048	0.0119501
ZDHHC6___ENSG00000023041.7	0	93	4	NA	11.3168	10.5209	0.000739298	0.0119616
SLC41A3___ENSG00000114544.11	4	111	0	13.2061	12.1574	NA	0.000742574	0.0119616
SLC25A26___ENSG00000144741.13	0	113	4	NA	10.0241	8.71984	0.000738383	0.0119616
APPL1___ENSG00000157500.6	0	112	4	NA	11.8715	10.8156	0.000740458	0.0119616
TRIM8___ENSG00000171206.9	0	92	4	NA	12.0772	11.1741	0.000741815	0.0119616
METTL6___ENSG00000206562.7	0	112	4	NA	10.3362	9.25329	0.000740458	0.0119616
TMEM260___ENSG00000070269.9	0	106	5	NA	10.8044	9.96605	0.000752484	0.012081
TRMT5___ENSG00000126814.6	0	106	5	NA	10.7349	10.0505	0.000752484	0.012081
POMT2___ENSG00000009830.7	0	105	6	NA	12.0515	11.435	0.000766599	0.0122227
ATP6V1D___ENSG00000100554.7	0	108	5	NA	11.3319	10.5948	0.000766011	0.0122227
TRIP11___ENSG00000100815.8	0	105	6	NA	11.3348	10.5573	0.000766599	0.0122227
FAM210A___ENSG00000177150.8	0	118	4	NA	9.56518	8.81875	0.000767635	0.0122227
RPL12___ENSG00000197958.8	0	81	24	NA	15.172	14.5504	0.000764511	0.0122227
RN7SKP225___ENSG00000222337.1	0	79	26	NA	3.06536	2.67168	0.00077665	0.0123459
COLQ___ENSG00000206561.8	0	112	4	NA	10.1861	8.29155	0.000782214	0.0124083
DKFZP434A062___ENSG00000267845.1	0	87	24	NA	3.13473	2.69604	0.000783144	0.0124083
IDH3B___ENSG00000101365.16	0	111	4	NA	12.4574	11.3924	0.00078482	0.0124115
FAM160B1___ENSG00000151553.10	0	94	4	NA	11.5541	10.5062	0.000786404	0.0124115
AL353629.1___ENSG00000263875.1	0	83	26	NA	2.79346	2.51015	0.000787197	0.0124115
RP11-456O19.2___ENSG00000267057.1	0	116	3	NA	2.60911	3.09245	0.000789816	0.0124325
PPP2R5C___ENSG00000078304.15	0	109	5	NA	12.7875	12.1503	0.000792262	0.0124507
TIMM21___ENSG00000075336.7	1	119	4	NA	10.4241	9.08882	0.000805882	0.0126442
VAPA___ENSG00000101558.9	0	117	4	NA	12.9991	12.1659	0.000811385	0.0126894
RP11-276H19.1___ENSG00000226237.1	0	84	26	NA	6.03782	5.37323	0.000811159	0.0126894
RP11-439K3.3___ENSG00000237529.1	0	84	26	NA	3.9962	3.36013	0.000815147	0.0127276
ATXN7___ENSG00000163635.13	0	113	4	NA	11.12	9.98928	0.000823074	0.0127894
NCLP1___ENSG00000213212.3	0	88	24	NA	2.88917	2.54443	0.000821924	0.0127894
RP11-83N9.5___ENSG00000260193.1	0	87	24	NA	4.03698	3.51887	0.00082076	0.0127894
TOP2B___ENSG00000077097.9	0	112	4	NA	14.2075	13.465	0.000826148	0.012796
CCDC66___ENSG00000180376.12	0	112	4	NA	11.2617	10.189	0.000826148	0.012796
WDR82___ENSG00000164091.7	0	111	4	NA	13.0767	12.1512	0.000829288	0.0128241
ATE1___ENSG00000107669.13	0	95	4	NA	11.5257	10.5218	0.00083523	0.0128543
TIAL1___ENSG00000151923.13	0	95	4	NA	12.6836	11.6694	0.00083523	0.0128543
FAM179B___ENSG00000198718.8	0	106	5	NA	11.42	10.6408	0.000833962	0.0128543
C14orf142___ENSG00000170270.4	0	105	6	NA	9.04696	8.31744	0.000842322	0.0129428
DCAF5___ENSG00000139990.13	0	108	5	NA	12.5286	11.7964	0.000847277	0.0129983
SUSD1___ENSG00000106868.12	0	79	25	NA	9.48801	8.93544	0.000850966	0.0130342
AC078785.1___ENSG00000238593.1	4	110	0	3.44062	2.58013	NA	0.000856734	0.0131018
RP11-572M11.2___ENSG00000243483.1	4	110	0	4.08303	2.67135	NA	0.000860651	0.0131409
LIN52___ENSG00000205659.6	0	107	5	NA	9.9454	9.21355	0.000862227	0.0131442
SNX5___ENSG00000089006.12	0	111	4	NA	12.1213	11.1503	0.000876083	0.0132096
POLR3F___ENSG00000132664.7	0	111	4	NA	10.5223	9.63187	0.000876083	0.0132096
PTPRA___ENSG00000132670.16	0	111	4	NA	13.1844	12.3446	0.000876083	0.0132096
KCTD6___ENSG00000168301.8	0	112	4	NA	10.159	9.08084	0.000872362	0.0132096
ACAD9___ENSG00000177646.13	4	111	0	12.3662	11.3908	NA	0.000876083	0.0132096
COPG1___ENSG00000181789.10	4	111	0	14.021	13.1938	NA	0.000876083	0.0132096
RNU6-918P___ENSG00000212521.1	0	79	26	NA	3.01811	2.60634	0.000872139	0.0132096
DBR1___ENSG00000138231.8	4	110	0	11.4893	10.6588	NA	0.000879885	0.0132462
SEC23IP___ENSG00000107651.8	0	95	4	NA	11.3159	10.4964	0.000890303	0.013364
RP11-205K6.1___ENSG00000233721.1	0	80	24	NA	3.06677	2.63887	0.000890475	0.013364
RXRA___ENSG00000186350.8	0	86	24	NA	11.6817	10.7823	0.000894057	0.013397
GLT8D1___ENSG00000016864.12	0	111	4	NA	11.5679	10.6804	0.000925317	0.0137588
CENPB___ENSG00000125817.7	0	111	4	NA	11.7305	10.8419	0.000925317	0.0137588
ZNF133___ENSG00000125846.11	0	111	4	NA	11.7057	10.8121	0.000925317	0.0137588
HMCES___ENSG00000183624.9	4	111	0	12.2649	11.3053	NA	0.000925317	0.0137588
DDRGK1___ENSG00000198171.8	0	111	4	NA	11.2889	10.3872	0.000925317	0.0137588
CEP128___ENSG00000100629.12	0	106	6	NA	9.56433	8.92414	0.000939717	0.0139514
C10orf88___ENSG00000119965.8	0	95	4	NA	9.9589	9.20104	0.000948725	0.0140205
PSTK___ENSG00000179988.9	0	95	4	NA	8.93054	8.03171	0.000948725	0.0140205
SFXN4___ENSG00000183605.12	0	95	4	NA	10.7578	9.71663	0.000948725	0.0140205
PDCD11___ENSG00000148843.9	0	92	4	NA	12.0594	11.0836	0.000965817	0.0142273
WBP1L___ENSG00000166272.12	0	92	4	NA	11.5244	10.3681	0.000965817	0.0142273
PSMD6-AS2___ENSG00000239653.1	0	113	4	NA	7.54781	5.83417	0.000967133	0.0142273
FOXN3___ENSG00000053254.11	0	105	6	NA	12.9441	12.0682	0.000968999	0.0142331
IL17RD___ENSG00000144730.12	0	112	4	NA	11.8256	10.3414	0.000972063	0.0142348
FBXO33___ENSG00000165355.7	0	106	5	NA	10.0222	9.30847	0.00097163	0.0142348
UBOX5___ENSG00000185019.12	0	111	4	NA	10.4066	9.50512	0.000977104	0.014287
BAG5___ENSG00000166170.9	0	110	4	NA	11.6563	10.8263	0.00098226	0.0143407
CTBP2___ENSG00000175029.12	0	96	4	NA	12.4755	11.7093	0.0010043	0.0146404
IKZF5___ENSG00000095574.7	0	95	4	NA	11.1702	9.99818	0.00101068	0.0146891
MCMBP___ENSG00000197771.8	0	95	4	NA	12.279	11.5221	0.00101068	0.0146891
CDC42BPB___ENSG00000198752.5	0	109	5	NA	13.5421	12.7573	0.00101513	0.0147316
DZANK1___ENSG00000089091.12	0	111	4	NA	9.64802	8.44231	0.00103156	0.0147486
SOS2___ENSG00000100485.7	0	106	5	NA	12.1362	11.4377	0.00102201	0.0147486
NOP56___ENSG00000101361.10	0	111	4	NA	13.1285	11.9981	0.00103156	0.0147486
PANK2___ENSG00000125779.17	0	111	4	NA	11.1312	10.2909	0.00103156	0.0147486
TMX1___ENSG00000139921.8	0	106	5	NA	11.3203	10.4535	0.00102201	0.0147486
PXK___ENSG00000168297.11	0	112	4	NA	10.7808	9.48138	0.00102578	0.0147486
DNAH12___ENSG00000174844.10	0	112	4	NA	6.49852	4.74531	0.00102578	0.0147486
RP11-295G24.5___ENSG00000224992.1	0	85	24	NA	4.0161	3.53537	0.00102461	0.0147486
EBLN2___ENSG00000255423.1	0	112	4	NA	8.13524	6.98845	0.00102578	0.0147486
RP11-884K10.7___ENSG00000271976.1	0	111	4	NA	9.9906	8.61687	0.00103156	0.0147486
FNTB___ENSG00000257365.3	0	108	5	NA	9.31209	8.62409	0.00103432	0.0147661
EIF5___ENSG00000100664.6	0	110	4	NA	13.8378	13.1465	0.00103748	0.0147895
TTC16___ENSG00000167094.11	0	81	24	NA	4.36022	3.76071	0.00104592	0.0148879
CHMP1B___ENSG00000255112.2	0	117	4	NA	11.822	11.1125	0.00105141	0.014944
RP11-165N19.4___ENSG00000230081.2	0	79	25	NA	3.53644	3.02942	0.00105625	0.0149907
CDC14B___ENSG00000081377.12	0	80	25	NA	10.2264	9.70911	0.00106509	0.015094
MIR602___ENSG00000207693.1	0	93	20	NA	3.75672	3.32865	0.00107312	0.0151856
MIS18BP1___ENSG00000129534.9	0	106	5	NA	10.7225	9.84482	0.00107479	0.015187
PDZD8___ENSG00000165650.7	0	95	4	NA	10.9191	9.81322	0.00107637	0.015187
SEC23B___ENSG00000101310.10	0	111	4	NA	11.6592	10.6485	0.00108882	0.015318
MRPS26___ENSG00000125901.5	0	111	4	NA	11.3343	10.1815	0.00108882	0.015318
CNNM2___ENSG00000148842.13	0	92	4	NA	11.1683	10.0871	0.00109995	0.015452
PSMG2___ENSG00000128789.16	0	117	4	NA	11.5904	10.6455	0.00110669	0.0155242
EIF2B2___ENSG00000119718.6	0	106	6	NA	10.785	10.2412	0.00112877	0.0157881
GTF2A1___ENSG00000165417.7	0	106	6	NA	11.6504	11.083	0.00112877	0.0157881
CRLS1___ENSG00000088766.7	0	111	4	NA	11.4189	10.3992	0.00114901	0.0160247
BAP1___ENSG00000163930.5	0	111	4	NA	12.6628	11.641	0.00114901	0.0160247
CCNK___ENSG00000090061.13	0	107	5	NA	12.0634	11.4781	0.00116435	0.016192
SMC3___ENSG00000108055.9	0	93	4	NA	13.1277	12.2682	0.00116393	0.016192
RNF224___ENSG00000233198.2	0	89	23	NA	2.90357	2.56094	0.00116826	0.016223
DVL3___ENSG00000161202.13	4	108	0	15.5894	14.5947	NA	0.0011725	0.0162353
SENP2___ENSG00000163904.8	4	108	0	11.9802	11.3409	NA	0.0011725	0.0162353
SEC61B___ENSG00000106803.5	0	79	26	NA	11.6275	11.1007	0.00117746	0.0162806
DLST___ENSG00000119689.10	0	106	6	NA	11.9511	11.2853	0.00118124	0.0163096
VCPKMT___ENSG00000100483.9	0	106	5	NA	9.85697	9.07868	0.00118801	0.0163797
RP11-65J3.14___ENSG00000261334.1	0	82	24	NA	3.57732	3.1261	0.00120187	0.0165471
DTD1___ENSG00000125821.7	0	111	4	NA	11.5148	10.461	0.00121225	0.0165955
MKKS___ENSG00000125863.13	0	111	4	NA	11.3615	10.4732	0.00121225	0.0165955
EEFSEC___ENSG00000132394.6	4	111	0	11.7404	10.839	NA	0.00121225	0.0165955
RFT1___ENSG00000163933.5	0	111	4	NA	10.1364	9.19797	0.00121225	0.0165955
SLC44A1___ENSG00000070214.11	0	78	26	NA	11.2855	10.9747	0.00121437	0.0166009
ASTE1___ENSG00000034533.7	4	110	0	9.86267	9.13917	NA	0.00122087	0.0166427
FAM204A___ENSG00000165669.9	0	95	4	NA	10.8283	10.1705	0.00121973	0.0166427
USP14___ENSG00000101557.10	0	117	4	NA	12.1345	11.4787	0.00122539	0.0166809
HECTD1___ENSG00000092148.8	0	109	4	NA	13.1145	12.3782	0.00122969	0.0167158
RCOR1___ENSG00000089902.8	0	109	5	NA	11.5119	10.8169	0.00123379	0.016748
RP11-57H14.4___ENSG00000260917.1	0	93	4	NA	10.244	9.34704	0.00124036	0.0168136
JKAMP___ENSG00000050130.13	0	106	5	NA	12.0097	11.2723	0.00124866	0.0169024
ZNF410___ENSG00000119725.13	0	108	5	NA	6.8229	6.14874	0.00125896	0.0170093
RP11-245J9.4___ENSG00000243410.1	0	113	4	NA	5.07569	3.81852	0.00126008	0.0170093
SEH1L___ENSG00000085415.11	0	117	4	NA	11.8917	11.0583	0.00128905	0.017352
FAIM___ENSG00000158234.8	4	110	0	10.6975	9.76472	NA	0.00128836	0.017352
ACADSB___ENSG00000196177.8	0	95	4	NA	11.4012	10.3795	0.00129785	0.0174461
RP11-2B6.2___ENSG00000269929.1	0	83	25	NA	6.70257	6.13078	0.00130048	0.0174571
STYX___ENSG00000198252.7	0	106	5	NA	9.80052	9.22776	0.00131216	0.0175895
SHOC2___ENSG00000108061.7	0	93	4	NA	11.3541	10.6933	0.00132141	0.0176777
SLC46A2___ENSG00000119457.7	0	79	25	NA	3.88487	2.94094	0.0013224	0.0176777
NT5C2___ENSG00000076685.14	0	92	4	NA	12.7171	11.9092	0.00133372	0.0178044
RP11-803B1.8___ENSG00000272690.1	0	112	4	NA	6.67068	4.96225	0.00133798	0.0178367
ZNF343___ENSG00000088876.7	0	111	4	NA	9.86425	8.91817	0.0013485	0.0179274
DSTN___ENSG00000125868.11	0	111	4	NA	13.2898	12.1067	0.0013485	0.0179274
CYP1D1P___ENSG00000228024.1	0	84	25	NA	2.43615	2.50329	0.00135371	0.017972
TMEM39A___ENSG00000176142.8	4	110	0	11.6285	11.0132	NA	0.00135928	0.0180212
TBCCD1___ENSG00000113838.8	4	108	0	10.748	9.90006	NA	0.00138168	0.0182931
CTD-2017C7.3___ENSG00000259161.2	0	109	5	NA	2.4407	2.57573	0.00140122	0.0185264
DENND6A___ENSG00000174839.8	0	112	4	NA	11.5553	10.5573	0.0014101	0.018593
RP11-802O23.3___ENSG00000272182.1	0	112	4	NA	6.07235	4.70109	0.0014101	0.018593
AP5S1___ENSG00000125843.6	0	111	4	NA	9.07718	8.14682	0.0014218	0.0187216
RYK___ENSG00000163785.8	4	110	0	12.4959	11.6244	NA	0.00143379	0.0188027
WDR5B___ENSG00000196981.2	4	110	0	10.8021	9.88734	NA	0.00143379	0.0188027
RN7SKP264___ENSG00000223012.1	0	84	26	NA	3.29176	2.83025	0.00143149	0.0188027
ACTR10___ENSG00000131966.9	0	106	5	NA	11.9053	11.2136	0.00144819	0.0189658
PRDM12___ENSG00000130711.3	0	85	24	NA	3.54138	2.85676	0.00145239	0.0189752
TRA2B___ENSG00000136527.13	4	108	0	14.151	13.5498	NA	0.00145872	0.0189752
PSMD2___ENSG00000175166.12	4	108	0	14.1945	13.3721	NA	0.00145872	0.0189752
FAM53B___ENSG00000189319.9	0	96	4	NA	11.815	10.5409	0.00145366	0.0189752
SNORA81___ENSG00000253092.1	4	108	0	5.53907	4.65817	NA	0.00145869	0.0189752
CYB5A___ENSG00000166347.14	1	119	4	NA	10.8119	9.74538	0.00147446	0.0191541
CEND1P1___ENSG00000213159.4	0	111	4	NA	2.47231	2.76296	0.00147697	0.0191609
ANKRD28___ENSG00000206560.6	0	112	4	NA	11.8604	10.7657	0.00148579	0.0192496
NAA20___ENSG00000173418.7	0	111	4	NA	10.8415	9.7786	0.00149875	0.0193915
ERH___ENSG00000100632.6	0	108	5	NA	12.1963	11.475	0.00152792	0.0197424
BTD___ENSG00000169814.8	0	112	4	NA	9.6842	8.62064	0.00156521	0.0201972
THOC1___ENSG00000079134.7	0	117	4	NA	12.0758	11.3026	0.00157544	0.0203022
MBD4___ENSG00000129071.5	4	111	0	11.5759	10.983	NA	0.00157953	0.0203277
MARK3___ENSG00000075413.13	0	110	4	NA	12.8867	12.0561	0.00159423	0.0204896
C9orf129___ENSG00000204352.2	0	83	26	NA	5.61939	4.82304	0.00163426	0.0209762
ZBTB25___ENSG00000089775.7	0	107	5	NA	10.891	10.2798	0.00163914	0.0210012
BCCIP___ENSG00000107949.12	0	96	4	NA	11.6298	10.9303	0.00164055	0.0210012
NR5A1___ENSG00000136931.5	0	79	25	NA	4.24509	3.60152	0.00164766	0.0210023
ARL6IP5___ENSG00000144746.6	0	111	5	NA	12.0237	10.891	0.00164933	0.0210023
OXSM___ENSG00000151093.3	0	112	4	NA	9.27428	7.92805	0.00164852	0.0210023
ZFYVE1___ENSG00000165861.9	0	109	5	NA	11.0095	10.3429	0.00164432	0.0210023
DFNB31___ENSG00000095397.9	0	78	25	NA	9.58739	8.64347	0.00165433	0.0210275
AFG3L2___ENSG00000141385.5	0	117	4	NA	11.5332	10.7398	0.00165566	0.0210275
DNAH1___ENSG00000114841.13	0	111	4	NA	10.9562	8.95955	0.0016643	0.0210542
PCED1A___ENSG00000132635.12	0	111	4	NA	12.1654	10.9929	0.0016643	0.0210542
AKT1___ENSG00000142208.11	0	111	4	NA	13.3502	12.5046	0.0016643	0.0210542
COA3___ENSG00000183978.7	0	100	4	NA	11.5961	10.5522	0.0016667	0.0210571
GNPNAT1___ENSG00000100522.4	0	106	5	NA	10.627	10.0539	0.00167675	0.021091
KIF12___ENSG00000136883.8	0	79	25	NA	6.61652	4.79765	0.00167811	0.021091
DCLRE1A___ENSG00000198924.3	0	94	4	NA	9.91385	9.12269	0.00167753	0.021091
AC007375.1___ENSG00000269883.1	0	105	6	NA	6.67148	5.19601	0.00167292	0.021091
WARS___ENSG00000140105.13	0	108	5	NA	11.717	11.0743	0.0016814	0.0211048
DTD2___ENSG00000129480.8	0	109	4	NA	9.10933	8.34283	0.00169714	0.0212747
XPNPEP1___ENSG00000108039.13	0	92	4	NA	11.8958	11.149	0.00171688	0.0214388
SMNDC1___ENSG00000119953.8	0	92	4	NA	11.0512	10.3831	0.00171688	0.0214388
TMEM44-AS1___ENSG00000231770.1	4	108	0	9.45121	8.17787	NA	0.00171423	0.0214388
DYNC1H1___ENSG00000197102.6	0	109	5	NA	15.1326	14.3684	0.00172387	0.0214983
NGLY1___ENSG00000151092.12	0	112	4	NA	10.6263	9.87709	0.00173589	0.0215925
CNN2P4___ENSG00000213816.3	0	102	3	NA	2.4479	2.61396	0.00173418	0.0215925
METTL4___ENSG00000101574.10	0	117	4	NA	9.98776	9.17283	0.00173962	0.0216111
NR6A1___ENSG00000148200.12	0	79	25	NA	8.72298	7.88589	0.00174644	0.0216679
SAV1___ENSG00000151748.10	0	106	5	NA	10.6875	10.0899	0.00176002	0.0218084
GTF2E1___ENSG00000153767.5	4	110	0	10.884	9.89311	NA	0.00177104	0.0219169
CNDP2___ENSG00000133313.10	1	119	4	NA	11.599	10.6638	0.00179243	0.0221533
MAP4K5___ENSG00000012983.7	0	106	5	NA	12.1492	11.3839	0.00184708	0.0227775
RP11-8J23.1___ENSG00000235110.4	4	110	0	3.42324	2.6755	NA	0.00184766	0.0227775
MSL2___ENSG00000174579.3	4	110	0	12.5258	11.8827	NA	0.00186606	0.0229751
LINC00888___ENSG00000240024.1	4	108	0	10.0161	9.02968	NA	0.00190679	0.0234467
TMX3___ENSG00000166479.5	1	117	4	NA	11.7142	10.3222	0.00191941	0.0235719
RP11-506K19.1___ENSG00000258680.2	0	107	5	NA	2.4417	2.55182	0.00192519	0.0236128
ESF1___ENSG00000089048.10	0	111	4	NA	11.0632	10.3164	0.00194434	0.0236676
PIGH___ENSG00000100564.4	0	108	5	NA	10.5329	9.89186	0.00193835	0.0236676
PSMA6___ENSG00000100902.6	0	111	4	NA	8.19228	7.34893	0.00194434	0.0236676
PPM1M___ENSG00000164088.13	0	111	4	NA	9.39614	7.81376	0.00194434	0.0236676
RNU6-372P___ENSG00000201080.1	0	92	4	NA	3.80667	2.77583	0.00194359	0.0236676
RP11-724N1.1___ENSG00000272912.1	0	92	4	NA	6.03654	4.32734	0.00194428	0.0236676
RP11-383C5.5___ENSG00000234134.1	0	96	4	NA	4.75888	3.7739	0.00196263	0.0238602
ZADH2___ENSG00000180011.6	1	119	4	NA	12.03	10.8601	0.00197403	0.0239686
HEXIM2___ENSG00000168517.6	0	100	4	NA	9.0837	7.71116	0.00197968	0.024007
EPB41L4B___ENSG00000095203.10	0	78	26	NA	11.9547	11.106	0.00198243	0.0240102
PHF19___ENSG00000119403.9	0	78	25	NA	12.7199	12.0467	0.00198607	0.0240242
CBWD3___ENSG00000196873.11	0	104	11	NA	6.53976	5.90211	0.00199804	0.0241389
NHLRC2___ENSG00000196865.4	0	94	4	NA	11.1063	9.7131	0.00201363	0.0242968
RP11-755B10.4___ENSG00000272146.1	0	112	4	NA	6.48031	5.20288	0.00202419	0.0243937
ARG2___ENSG00000081181.3	0	108	5	NA	9.61126	8.12724	0.00203171	0.0244235
PNMA1___ENSG00000176903.3	0	108	5	NA	13.4158	12.5227	0.00203171	0.0244235
RAB7A___ENSG00000075785.8	4	111	0	14.3074	13.6078	NA	0.00204691	0.0244541
VTI1A___ENSG00000151532.9	0	93	4	NA	10.1496	9.39784	0.00204039	0.0244541
SMIM4___ENSG00000168273.3	0	111	4	NA	9.32404	8.4847	0.00204691	0.0244541
AGPAT2___ENSG00000169692.8	0	88	24	NA	7.79113	7.16462	0.00203851	0.0244541
C20orf196___ENSG00000171984.10	0	111	4	NA	8.09967	7.19809	0.00204691	0.0244541
NANS___ENSG00000095380.10	0	79	26	NA	9.89243	9.47734	0.00206337	0.0246203
RASA2___ENSG00000155903.7	4	110	0	12.1357	11.4148	NA	0.00207027	0.0246418
ATP5G1P3___ENSG00000242244.1	4	110	0	6.83246	4.41568	NA	0.00206875	0.0246418
SYNE2___ENSG00000054654.11	0	107	5	NA	14.2239	13.1759	0.00208111	0.0247404
ZNF367___ENSG00000165244.6	0	80	25	NA	10.1514	9.67369	0.00209003	0.0248159
VRK1___ENSG00000100749.3	0	106	6	NA	9.69795	9.03154	0.00210229	0.0249309
RALBP1___ENSG00000017797.7	0	117	4	NA	12.2662	11.6172	0.00211612	0.0250641
YEATS2___ENSG00000163872.11	4	108	0	13.7086	12.8158	NA	0.00211903	0.0250679
DNAL1___ENSG00000119661.10	0	108	5	NA	10.8987	10.204	0.00212918	0.0251449
C14orf28___ENSG00000179476.3	0	106	5	NA	8.45308	7.6524	0.00213254	0.0251449
RP11-442N1.1___ENSG00000250543.1	4	110	0	3.63446	2.78615	NA	0.00213335	0.0251449
C9orf3___ENSG00000148120.10	0	83	25	NA	11.6688	10.8865	0.00213919	0.0251831
ATP1B3___ENSG00000069849.6	4	111	0	14.0868	13.0385	NA	0.00215441	0.0252393
UMPS___ENSG00000114491.9	4	111	0	11.09	10.2813	NA	0.00215441	0.0252393
SEC22A___ENSG00000121542.7	4	111	0	11.1381	10.2834	NA	0.00215441	0.0252393
PBRM1___ENSG00000163939.14	0	111	4	NA	12.9099	11.9209	0.00215441	0.0252393
BBIP1___ENSG00000214413.3	0	93	4	NA	11.4277	10.5096	0.00216837	0.0253721
IQCB1___ENSG00000173226.12	4	110	0	11.7699	10.9699	NA	0.00217989	0.0254452
COPB2___ENSG00000184432.5	4	110	0	13.0198	12.368	NA	0.00217989	0.0254452
SMARCE1___ENSG00000073584.14	0	101	4	NA	12.4987	11.7154	0.00218866	0.0254861
DOCK1___ENSG00000150760.8	0	101	4	NA	11.5007	9.91432	0.00218866	0.0254861
GLRX5___ENSG00000182512.4	0	106	6	NA	11.1739	10.4574	0.00219522	0.0255316
C18orf56___ENSG00000176912.3	0	117	4	NA	7.35792	5.86257	0.00222125	0.0257107
RN7SKP140___ENSG00000223128.1	0	112	3	NA	2.6111	3.26664	0.00221689	0.0257107
RP11-672L10.2___ENSG00000265179.2	0	117	4	NA	12.283	10.1594	0.00222125	0.0257107
RP11-143J12.2___ENSG00000266053.2	0	117	4	NA	7.76897	6.9502	0.00222125	0.0257107
SNAPC1___ENSG00000023608.4	0	106	5	NA	9.18259	8.31526	0.00223634	0.0257748
SLK___ENSG00000065613.9	0	91	4	NA	11.8933	10.6557	0.00223077	0.0257748
PLEKHA1___ENSG00000107679.10	0	95	4	NA	11.5569	10.8616	0.00223922	0.0257748
TBC1D5___ENSG00000131374.10	0	112	4	NA	12.8831	11.9366	0.00224013	0.0257748
RP11-555F9.2___ENSG00000229613.1	0	83	26	NA	3.02144	2.65083	0.00223306	0.0257748
NRDE2___ENSG00000119720.13	0	105	6	NA	9.78187	8.75778	0.00227627	0.0261596
OR7E122P___ENSG00000215160.2	0	114	3	NA	2.52734	2.94136	0.00228906	0.0262752
DHX36___ENSG00000174953.9	4	110	0	12.9685	12.3827	NA	0.0022948	0.0262788
RP11-319G6.1___ENSG00000248932.1	4	110	0	9.02846	7.82145	NA	0.0022948	0.0262788
RP11-222K16.1___ENSG00000271943.1	0	114	4	NA	4.71283	2.99805	0.00229932	0.0262993
SCFD1___ENSG00000092108.16	0	109	4	NA	11.4161	10.7719	0.00232335	0.0265427
CEP76___ENSG00000101624.6	0	117	4	NA	9.17333	8.43595	0.00233116	0.0266005
PCNXL4___ENSG00000126773.8	0	106	5	NA	12.6271	11.7845	0.00234475	0.0267241
FXR1___ENSG00000114416.13	4	108	0	13.4632	12.732	NA	0.00235274	0.0267521
ABCF3___ENSG00000161204.7	4	108	0	12.145	11.5245	NA	0.00235274	0.0267521
RP11-124N2.1___ENSG00000250012.1	4	111	0	6.39139	5.10003	NA	0.00238492	0.0270861
CNOT10___ENSG00000182973.14	0	114	4	NA	11.2876	10.6192	0.00241618	0.0273767
RP11-16N11.2___ENSG00000260572.1	4	110	0	8.42012	7.60065	NA	0.00241524	0.0273767
TCF7L2___ENSG00000148737.11	0	93	4	NA	11.521	9.76738	0.00244667	0.0276574
PTPN2___ENSG00000175354.14	0	117	4	NA	11.0591	10.0441	0.00244602	0.0276574
DHRS7___ENSG00000100612.9	0	106	5	NA	11.7322	10.9814	0.00245795	0.0276878
GPR137C___ENSG00000180998.7	0	106	5	NA	11.8138	10.7527	0.00245795	0.0276878
GMFB___ENSG00000197045.8	0	106	5	NA	12.6652	11.9836	0.00245795	0.0276878
RAB5A___ENSG00000144566.6	0	112	4	NA	11.5863	10.9799	0.00247699	0.0278191
CCDC50___ENSG00000152492.9	4	108	0	13.4975	12.8581	NA	0.00247824	0.0278191
TMEM41A___ENSG00000163900.6	4	108	0	10.9686	10.2157	NA	0.00247824	0.0278191
TMX4___ENSG00000125827.4	0	111	4	NA	12.1239	11.2079	0.00250875	0.0280962
SNRPB___ENSG00000125835.13	0	111	4	NA	12.7217	11.5518	0.00250875	0.0280962
RP11-68L1.2___ENSG00000249290.1	4	110	0	3.44744	2.75132	NA	0.00251588	0.0281435
RAB11FIP2___ENSG00000107560.6	0	95	4	NA	11.0959	10.2937	0.00251959	0.0281524
C10orf118___ENSG00000165813.12	0	94	4	NA	10.2528	9.23455	0.00255799	0.0285484
SURF1___ENSG00000148290.5	0	85	24	NA	10.3151	9.90133	0.00258813	0.0288516
FCF1___ENSG00000119616.7	0	106	6	NA	10.2593	9.64492	0.00260579	0.0289932
VPS8___ENSG00000156931.11	4	108	0	12.4147	11.8763	NA	0.00260984	0.0289932
RP11-329B9.3___ENSG00000273403.1	4	108	0	7.61342	5.91587	NA	0.00260984	0.0289932
UROS___ENSG00000188690.8	0	96	4	NA	11.2388	10.5089	0.00263077	0.0291922
TRMT6___ENSG00000089195.10	0	111	4	NA	10.1231	9.21759	0.00263822	0.0292078
RUVBL1___ENSG00000175792.7	4	111	0	12.4305	11.6504	NA	0.00263822	0.0292078
SUGT1P2___ENSG00000213842.2	0	114	4	NA	5.24088	4.06932	0.00266539	0.0294748
CDV3___ENSG00000091527.11	4	110	0	13.2372	12.3074	NA	0.00267365	0.0294987
PRDX3___ENSG00000165672.5	0	95	4	NA	12.7252	12.0093	0.00267149	0.0294987
ACOT2___ENSG00000119673.10	0	108	5	NA	9.31049	8.46776	0.002684	0.0295791
NIN___ENSG00000100503.19	0	106	5	NA	11.8889	10.8659	0.0026995	0.029716
TXNL4A___ENSG00000141759.10	1	120	4	NA	11.4917	10.5669	0.00271639	0.029868
AS3MT___ENSG00000214435.3	0	92	4	NA	4.24699	3.26365	0.00271952	0.0298684
MRPL45___ENSG00000174100.5	0	101	4	NA	11.3508	10.379	0.00273186	0.0299699
PDE12___ENSG00000174840.8	0	112	4	NA	10.5826	9.7264	0.00273657	0.0299875
TMEM230___ENSG00000089063.10	0	111	4	NA	12.4514	11.4567	0.00277378	0.0301898
C20orf27___ENSG00000101220.13	0	111	4	NA	11.4881	10.019	0.00277378	0.0301898
TFDP2___ENSG00000114126.13	4	111	0	14.3031	12.9784	NA	0.00277378	0.0301898
RGS3___ENSG00000138835.18	0	79	25	NA	10.5117	9.86704	0.00275935	0.0301898
NKIRAS2___ENSG00000168256.13	0	100	4	NA	12.4201	11.7642	0.00277296	0.0301898
RPS19P3___ENSG00000240463.1	0	111	4	NA	5.82914	5.01563	0.00277378	0.0301898
BARHL1___ENSG00000125492.5	0	85	24	NA	14.3496	13.6712	0.00278153	0.0302061
snoU13___ENSG00000238298.1	0	85	24	NA	3.07401	2.68283	0.00278055	0.0302061
FRMD3___ENSG00000172159.11	0	84	26	NA	8.48139	7.86041	0.00278848	0.0302138
RNU7-171P___ENSG00000238406.1	0	82	24	NA	3.83971	3.46167	0.00278717	0.0302138
PDCD6IP___ENSG00000170248.9	0	114	4	NA	13.1366	12.5844	0.00279861	0.0302896
RP11-930O11.1___ENSG00000259719.1	0	106	5	NA	4.76468	3.6675	0.00282823	0.0305759
FAM45A___ENSG00000119979.11	0	95	4	NA	9.88981	9.17976	0.00283172	0.0305794
COMMD2___ENSG00000114744.4	4	109	0	12.0067	11.3677	NA	0.00285163	0.0307601
RP11-109A6.3___ENSG00000227374.1	0	101	4	NA	4.69927	3.36225	0.00288537	0.0310579
CTB-131K11.1___ENSG00000266469.1	0	101	4	NA	5.75615	4.53467	0.00288567	0.0310579
AP2M1___ENSG00000161203.9	4	108	0	14.8782	14.1496	NA	0.00289239	0.0310956
GPR21___ENSG00000188394.6	0	79	25	NA	4.01721	3.33724	0.00290187	0.0311628
FAM177A1___ENSG00000151327.8	0	111	4	NA	11.3103	10.5548	0.00291566	0.0311725
RORB___ENSG00000198963.6	0	84	25	NA	7.3047	6.40857	0.00291371	0.0311725
AC083799.1___ENSG00000203644.2	4	111	0	8.46754	7.29293	NA	0.00291566	0.0311725
RP11-175D17.3___ENSG00000236643.1	0	80	24	NA	3.62922	3.167	0.0029125	0.0311725
DHX32___ENSG00000089876.7	0	96	4	NA	10.1412	9.40493	0.00295193	0.0315253
SLC38A6___ENSG00000139974.11	0	106	5	NA	8.88243	8.13828	0.00296255	0.0316038
RP11-47A8.5___ENSG00000272933.1	0	92	4	NA	5.5369	4.46155	0.00297539	0.0317057
RP11-77P16.3___ENSG00000251610.1	4	111	0	2.7638	2.48308	NA	0.00300656	0.0320027
MIRLET7DHG___ENSG00000230262.2	0	83	25	NA	3.10708	2.68407	0.00304018	0.0323249
EAPP___ENSG00000129518.4	0	111	4	NA	11.348	10.5523	0.00306415	0.0325082
RP11-723O4.9___ENSG00000261159.1	4	111	0	9.54158	8.1181	NA	0.00306415	0.0325082
FKBP3___ENSG00000100442.6	0	106	5	NA	12.124	11.2908	0.00310266	0.0327668
RTN1___ENSG00000139970.12	0	106	5	NA	15.0185	13.922	0.00310266	0.0327668
C3orf17___ENSG00000163608.10	4	110	0	12.3501	11.7095	NA	0.00310886	0.0327668
CEP63___ENSG00000182923.12	4	110	0	11.7613	11.1373	NA	0.00310886	0.0327668
DZIP3___ENSG00000198919.8	4	110	0	12.3295	11.6847	NA	0.00310886	0.0327668
LINC00883___ENSG00000243701.1	4	110	0	10.4087	9.46105	NA	0.00310886	0.0327668
RP11-500B12.1___ENSG00000233569.1	0	78	25	NA	3.7307	3.12011	0.00312741	0.0329264
XRN2___ENSG00000088930.6	0	112	3	NA	13.0979	12.078	0.00320021	0.0330803
LRRFIP2___ENSG00000093167.13	0	115	3	NA	11.4456	10.294	0.0031865	0.0330803
ARHGAP5___ENSG00000100852.8	0	109	4	NA	12.8786	12.1392	0.00315499	0.0330803
OGG1___ENSG00000114026.17	0	114	3	NA	12.0258	10.7845	0.00319099	0.0330803
USP4___ENSG00000114316.8	0	112	3	NA	12.2548	11.2375	0.00320021	0.0330803
HYAL1___ENSG00000114378.12	0	112	3	NA	8.50483	6.08071	0.00320021	0.0330803
WDR48___ENSG00000114742.9	0	115	3	NA	12.3212	11.3909	0.0031865	0.0330803
GZF1___ENSG00000125812.11	0	112	3	NA	10.6763	9.78532	0.00320021	0.0330803
MRPS25___ENSG00000131368.3	0	113	3	NA	12.1512	10.7584	0.00319556	0.0330803
ARL8B___ENSG00000134108.8	0	115	3	NA	12.2101	11.3327	0.0031865	0.0330803
TAMM41___ENSG00000144559.6	0	113	3	NA	9.87047	8.89146	0.00319556	0.0330803
CCDC174___ENSG00000154781.11	0	114	3	NA	10.6152	9.53637	0.00319099	0.0330803
ATRIP___ENSG00000164053.13	0	112	3	NA	9.76631	9.05591	0.00320021	0.0330803
RAD54L2___ENSG00000164080.9	0	112	3	NA	11.8765	10.4968	0.00320021	0.0330803
ARIH2___ENSG00000177479.15	0	112	3	NA	12.546	11.5818	0.00320021	0.0330803
SETD2___ENSG00000181555.15	0	112	3	NA	12.9232	11.9051	0.00320021	0.0330803
ZNF197___ENSG00000186448.10	0	113	3	NA	10.9876	9.92663	0.00319556	0.0330803
ROPN1B___ENSG00000114547.5	4	111	0	5.46396	3.9733	NA	0.00320953	0.0331411
KALRN___ENSG00000160145.11	4	111	0	13.5055	11.919	NA	0.0032195	0.0331759
ENTPD5___ENSG00000187097.8	0	108	5	NA	10.498	9.82608	0.00321976	0.0331759
RNU2-5P___ENSG00000222465.1	0	86	23	NA	4.25539	3.79037	0.00323379	0.033285
FAM214B___ENSG00000005238.15	0	96	3	NA	11.0609	9.80714	0.00328861	0.0334573
NFX1___ENSG00000086102.14	0	96	3	NA	12.2036	11.0337	0.00328861	0.0334573
RGP1___ENSG00000107185.8	0	97	3	NA	11.643	10.3928	0.00328219	0.0334573
UBE2R2___ENSG00000107341.4	0	96	3	NA	13.0379	12.1348	0.00328861	0.0334573
TNKS2___ENSG00000107854.5	0	97	3	NA	12.2103	11.2123	0.00328219	0.0334573
SMU1___ENSG00000122692.7	0	96	3	NA	11.7808	10.9766	0.00328861	0.0334573
UBAP2___ENSG00000137073.16	0	96	3	NA	12.5586	11.4905	0.00328861	0.0334573
TMEM8B___ENSG00000137103.12	0	97	3	NA	11.9088	10.6814	0.00328219	0.0334573
UBAP1___ENSG00000165006.9	0	96	3	NA	11.7414	10.6616	0.00328861	0.0334573
TOMM5___ENSG00000175768.8	0	97	3	NA	7.83049	6.3656	0.00328219	0.0334573
ZDHHC21___ENSG00000175893.7	1	99	3	NA	12.1567	11.1035	0.00326974	0.0334573
COX15___ENSG00000014919.8	0	93	3	NA	11.5404	10.5477	0.00330877	0.0335213
HIF1AN___ENSG00000166135.9	0	93	3	NA	11.7618	10.7911	0.00330877	0.0335213
BTRC___ENSG00000166167.13	0	93	3	NA	11.4792	10.4664	0.00330877	0.0335213
POLL___ENSG00000166169.12	0	93	3	NA	11.1265	10.0216	0.00330877	0.0335213
RP11-308N19.1___ENSG00000234323.1	0	78	26	NA	3.64546	3.20964	0.00331478	0.0335469
S1PR3___ENSG00000213694.3	0	83	26	NA	9.99603	10.5595	0.00332021	0.0335668
CDK13___ENSG00000065883.10	0	121	3	NA	12.49	11.7729	0.00333174	0.0336131
NKIRAS1___ENSG00000197885.6	0	112	4	NA	10.2143	9.40135	0.00333168	0.0336131
MOAP1___ENSG00000165943.4	0	105	6	NA	11.8192	11.1984	0.00334378	0.0336994
NSMCE4A___ENSG00000107672.10	0	95	4	NA	11.346	10.7501	0.00336649	0.0338237
NKTR___ENSG00000114857.13	0	114	3	NA	13.9652	12.3645	0.00337362	0.0338237
MTMR14___ENSG00000163719.14	0	114	3	NA	11.5452	10.5929	0.00337362	0.0338237
SCN11A___ENSG00000168356.7	0	115	3	NA	6.8003	4.80473	0.0033673	0.0338237
RP11-329B9.5___ENSG00000272922.1	4	108	0	6.44872	5.03612	NA	0.00336881	0.0338237
RBM5___ENSG00000003756.12	0	112	3	NA	14.0708	12.2787	0.00338662	0.0338486
PFKFB4___ENSG00000114268.7	0	112	3	NA	9.97159	8.4891	0.00338662	0.0338486
U73166.2___ENSG00000230454.1	0	112	3	NA	8.16128	6.22053	0.00338662	0.0338486
PRPF39___ENSG00000185246.13	0	106	5	NA	11.5536	10.9596	0.00340117	0.033959
NAPG___ENSG00000134265.8	0	117	4	NA	11.0564	10.3598	0.00340647	0.0339768
RP11-490D19.6___ENSG00000225376.1	0	79	26	NA	3.31825	2.94296	0.0034143	0.0340198
DNAJC13___ENSG00000138246.11	4	110	0	12.5024	11.8093	NA	0.00343391	0.0341097
SPSB4___ENSG00000175093.4	4	110	0	12.2364	10.8349	NA	0.00343391	0.0341097
RAP2B___ENSG00000181467.2	4	110	0	11.2963	10.7366	NA	0.00343391	0.0341097
C3orf14___ENSG00000114405.6	0	113	4	NA	11.9279	10.7795	0.00344537	0.0341184
PRICKLE2___ENSG00000163637.7	0	113	4	NA	12.1146	9.29976	0.00344537	0.0341184
RP11-245J9.6___ENSG00000272181.1	0	113	4	NA	6.08814	4.87219	0.00344537	0.0341184
ITPK1___ENSG00000100605.12	0	105	6	NA	12.741	11.9777	0.003487	0.0343195
TESK1___ENSG00000107140.11	0	97	3	NA	11.6862	10.7822	0.0035027	0.0343195
RBAK___ENSG00000146587.13	0	121	3	NA	11.0079	10.1068	0.0035106	0.0343195
FRA10AC1___ENSG00000148690.10	0	96	3	NA	11.0618	9.78205	0.00351184	0.0343195
GNE___ENSG00000159921.10	0	97	3	NA	11.5024	10.4013	0.0035027	0.0343195
ZNF12___ENSG00000164631.14	0	121	3	NA	11.4184	10.7028	0.0035106	0.0343195
PSIP1___ENSG00000164985.10	1	99	3	NA	14.1938	13.3089	0.00348501	0.0343195
VCP___ENSG00000165280.11	0	96	3	NA	13.4079	12.5329	0.00351184	0.0343195
SATB1___ENSG00000182568.12	0	112	4	NA	13.4711	12.6053	0.00349781	0.0343195
TOPORS___ENSG00000197579.3	0	96	3	NA	11.0571	10.2248	0.00351184	0.0343195
SNORD62___ENSG00000199411.1	0	88	24	NA	2.90462	2.60419	0.00346925	0.0343195
MIR32___ENSG00000207698.1	0	78	26	NA	3.36739	2.96448	0.00348179	0.0343195
RP11-247A12.7___ENSG00000268707.1	0	82	24	NA	5.95913	5.28687	0.00348416	0.0343195
CNIH1___ENSG00000100528.7	0	106	5	NA	11.3024	10.5697	0.00356002	0.0343938
LZTS2___ENSG00000107816.13	0	93	3	NA	12.2681	11.1387	0.00354056	0.0343938
MXI1___ENSG00000119950.16	0	92	4	NA	13.0766	12.2173	0.00355387	0.0343938
C10orf76___ENSG00000120029.8	0	93	3	NA	11.0949	10.2513	0.00354056	0.0343938
NARS___ENSG00000134440.7	0	116	3	NA	12.8597	12.0977	0.00354922	0.0343938
DDX52___ENSG00000141141.10	0	102	4	NA	11.4719	10.9004	0.00352314	0.0343938
CTAGE5___ENSG00000150527.12	0	106	5	NA	5.42313	4.85571	0.00356002	0.0343938
XPC___ENSG00000154767.10	0	114	3	NA	11.606	10.554	0.00356571	0.0343938
TATDN2___ENSG00000157014.6	0	114	3	NA	10.6695	9.76351	0.00356571	0.0343938
EXOG___ENSG00000157036.8	0	115	3	NA	10.5251	9.42598	0.00355739	0.0343938
TMCC1___ENSG00000172765.12	4	111	0	12.1165	11.4769	NA	0.00355192	0.0343938
ZNF620___ENSG00000177842.7	0	115	3	NA	10.2293	9.15478	0.00355739	0.0343938
SNORD116___ENSG00000252985.1	0	80	24	NA	3.0516	2.63421	0.0035505	0.0343938
RP11-497E19.1___ENSG00000205562.1	0	106	6	NA	6.82109	5.86221	0.00364442	0.035118
RBM6___ENSG00000004534.10	0	112	3	NA	13.3834	12.0634	0.00378938	0.0354221
MCM2___ENSG00000073111.9	4	111	0	13.6525	12.6129	NA	0.00372958	0.0354221
PTPN23___ENSG00000076201.10	0	112	3	NA	13.2225	12.2245	0.00378938	0.0354221
KIAA0586___ENSG00000100578.10	0	106	5	NA	10.8087	10.254	0.0037256	0.0354221
H2AFV___ENSG00000105968.14	0	121	3	NA	13.7924	12.9465	0.00369816	0.0354221
DNMBP___ENSG00000107554.11	0	93	3	NA	10.2786	8.87466	0.00378702	0.0354221
ACTR8___ENSG00000113812.9	0	111	4	NA	10.8638	9.78016	0.00372958	0.0354221
CEP70___ENSG00000114107.4	4	110	0	11.5563	10.8051	NA	0.0037896	0.0354221
GALNT12___ENSG00000119514.5	0	79	26	NA	10.1527	9.41599	0.00369866	0.0354221
TCTN3___ENSG00000119977.16	0	95	3	NA	11.4429	10.4594	0.00376122	0.0354221
DCAF10___ENSG00000122741.11	0	97	3	NA	11.6163	10.9199	0.00373661	0.0354221
PSMF1___ENSG00000125818.13	0	113	3	NA	12.9617	11.9944	0.00377844	0.0354221
ZFYVE20___ENSG00000131381.8	0	113	3	NA	11.7236	10.8223	0.00377844	0.0354221
APTX___ENSG00000137074.14	0	96	3	NA	10.7022	9.9831	0.00374877	0.0354221
DCTN3___ENSG00000137100.11	0	96	3	NA	12.281	11.2928	0.00374877	0.0354221
GRHPR___ENSG00000137106.13	0	97	3	NA	12.2985	11.3766	0.00373661	0.0354221
SLC25A38___ENSG00000144659.6	0	115	3	NA	11.2945	10.5186	0.00375719	0.0354221
ZNF660___ENSG00000144792.5	0	113	3	NA	10.8045	9.67129	0.00377844	0.0354221
RRAGA___ENSG00000155876.4	1	98	3	NA	12.3241	11.5696	0.00372473	0.0354221
POLR2H___ENSG00000163882.5	4	108	0	12.1833	11.436	NA	0.00372501	0.0354221
NOL6___ENSG00000165271.12	0	96	3	NA	11.7872	10.5623	0.00374877	0.0354221
ZNRF2___ENSG00000180233.9	0	121	3	NA	10.0935	8.6878	0.00369816	0.0354221
GPR144___ENSG00000180264.6	0	79	25	NA	9.3215	7.52367	0.00370713	0.0354221
C3orf58___ENSG00000181744.4	4	110	0	12.3689	11.4037	NA	0.0037896	0.0354221
ZNF662___ENSG00000182983.10	0	114	3	NA	11.4371	10.2642	0.00376771	0.0354221
ZNF445___ENSG00000185219.11	0	113	3	NA	12.3368	11.0851	0.00377844	0.0354221
C3orf62___ENSG00000188315.3	0	112	3	NA	10.1648	8.6164	0.00378938	0.0354221
TTLL3___ENSG00000214021.11	0	114	3	NA	11.813	10.1013	0.00376771	0.0354221
AL158151.2___ENSG00000221521.1	0	82	24	NA	3.32683	2.96836	0.00377045	0.0354221
FCF1P2___ENSG00000228638.1	0	112	3	NA	8.79267	7.68863	0.00378938	0.0354221
LINC00667___ENSG00000263753.2	0	117	4	NA	12.1586	11.3116	0.00373801	0.0354221
VPS25___ENSG00000131475.2	0	100	4	NA	11.1029	10.4493	0.00384718	0.0358909
AC094019.4___ENSG00000236732.1	0	114	4	NA	2.44654	2.58247	0.00384701	0.0358909
UTP6___ENSG00000108651.5	0	104	3	NA	11.439	10.801	0.00388556	0.0361443
C17orf75___ENSG00000108666.5	0	104	3	NA	10.6958	9.66586	0.00388556	0.0361443
LRRC37B___ENSG00000185158.8	0	104	3	NA	11.0081	9.89095	0.00388556	0.0361443
DDHD1___ENSG00000100523.10	0	106	5	NA	10.8558	10.0257	0.00389815	0.0361917
ATP5S___ENSG00000125375.10	0	106	5	NA	9.44193	8.72071	0.00389815	0.0361917
BRF1___ENSG00000185024.11	0	111	4	NA	11.9197	11.1921	0.00391528	0.0362811
TMCC1-AS1___ENSG00000271270.1	4	111	0	11.5184	10.1906	NA	0.00391528	0.0362811
LCN15___ENSG00000177984.6	0	88	24	NA	3.02822	2.63584	0.00391948	0.0362852
RP11-391M1.4___ENSG00000272452.1	0	115	3	NA	10.4298	9.18665	0.00396714	0.0366913
SEC22C___ENSG00000093183.9	0	114	3	NA	11.6623	10.9251	0.00398005	0.0367054
MAGI1___ENSG00000151276.19	0	113	4	NA	12.5518	11.4068	0.00397766	0.0367054
PIK3R4___ENSG00000196455.3	4	110	0	11.3902	10.7406	NA	0.00397972	0.0367054
CREB3___ENSG00000107175.6	0	97	3	NA	11.2133	10.5315	0.00398464	0.0367126
NSFL1C___ENSG00000088833.13	0	113	3	NA	12.098	11.0903	0.00399323	0.0367217
CSNK2A1___ENSG00000101266.12	0	113	3	NA	12.9815	12.1371	0.00399323	0.0367217
SIGMAR1___ENSG00000147955.12	0	96	3	NA	11.6237	10.7652	0.00400014	0.0367504
NICN1___ENSG00000145029.7	0	112	3	NA	10.9073	9.3307	0.00400667	0.0367754
ALDH18A1___ENSG00000059573.4	0	95	3	NA	12.161	11.4296	0.00401603	0.0367914
TM9SF3___ENSG00000077147.10	0	95	3	NA	12.8211	12.0654	0.00401603	0.0367914
CWF19L1___ENSG00000095485.12	0	93	3	NA	10.7702	10.1321	0.00404897	0.036988
HPS1___ENSG00000107521.14	0	93	3	NA	11.6346	10.4815	0.00404897	0.036988
FAM178A___ENSG00000119906.7	0	93	3	NA	11.5781	10.5399	0.00404897	0.036988
CCDC43___ENSG00000180329.9	0	100	4	NA	10.3702	9.66194	0.0040592	0.0370464
RP11-323H21.3___ENSG00000236687.1	0	85	24	NA	2.73332	2.46007	0.00406634	0.0370765
LSG1___ENSG00000041802.6	4	108	0	11.9068	11.2358	NA	0.00411513	0.0371924
TAX1BP1___ENSG00000106052.9	0	121	3	NA	12.0063	10.8364	0.00410085	0.0371924
USP42___ENSG00000106346.7	0	121	3	NA	11.7068	10.8917	0.00410085	0.0371924
NEK4___ENSG00000114904.8	0	111	4	NA	10.8486	10.0471	0.00410934	0.0371924
MYL12B___ENSG00000118680.8	0	117	4	NA	13.1676	12.3365	0.00409862	0.0371924
TMEM44___ENSG00000145014.13	4	108	0	11.2354	9.96644	NA	0.00411513	0.0371924
MIOS___ENSG00000164654.11	0	121	3	NA	10.7488	10.0358	0.00410085	0.0371924
CCDC14___ENSG00000175455.10	4	111	0	13.7022	12.9235	NA	0.00410934	0.0371924
RP11-409K20.6___ENSG00000230684.1	0	83	24	NA	2.63322	2.43615	0.00411753	0.0371924
CTB-58E17.2___ENSG00000265130.1	0	101	4	NA	2.91241	3.84598	0.00408421	0.0371924
SLC25A36___ENSG00000114120.7	4	110	0	14.4051	13.6224	NA	0.00417847	0.0376023
GOLGB1___ENSG00000173230.11	4	110	0	13.5445	12.9598	NA	0.00417847	0.0376023
RP11-79L9.2___ENSG00000174715.7	4	110	0	5.70526	4.80628	NA	0.00417839	0.0376023
MIR4477B___ENSG00000266017.1	0	110	4	NA	8.75215	7.32896	0.00417847	0.0376023
C9orf152___ENSG00000188959.9	0	79	26	NA	3.77184	3.39881	0.00419421	0.0377089
RPL21P41___ENSG00000214560.4	0	112	4	NA	2.44694	2.58427	0.00421593	0.037869
HLTF___ENSG00000071794.11	4	109	0	13.1003	12.2334	NA	0.00424991	0.0380328
BTAF1___ENSG00000095564.9	0	97	3	NA	11.8358	10.7331	0.00424752	0.0380328
CLTA___ENSG00000122705.12	0	97	3	NA	13.0095	12.1408	0.00424752	0.0380328
EAF1___ENSG00000144597.9	0	112	4	NA	11.1182	10.5038	0.00424042	0.0380328
FOCAD___ENSG00000188352.8	1	96	3	NA	11.5358	10.3259	0.00426672	0.0381479
RBBP9___ENSG00000089050.10	0	111	4	NA	10.9334	9.969	0.0043121	0.038347
CDC25B___ENSG00000101224.13	0	111	4	NA	11.937	10.941	0.0043121	0.038347
AVL9___ENSG00000105778.13	0	121	3	NA	12.0783	11.3288	0.00431677	0.038347
ITPA___ENSG00000125877.8	0	111	4	NA	11.4553	10.3166	0.0043121	0.038347
VWA2___ENSG00000165816.8	0	94	4	NA	4.65061	2.95913	0.00429599	0.038347
EXOSC1___ENSG00000171311.8	0	94	3	NA	10.4136	9.74527	0.00430658	0.038347
RP11-1275H24.2___ENSG00000272953.1	0	121	3	NA	6.99549	5.47632	0.00431677	0.038347
ZFYVE27___ENSG00000155256.13	0	93	3	NA	12.0035	10.8319	0.00432727	0.0383698
MFN1___ENSG00000171109.14	4	108	0	12.8844	12.0961	NA	0.00432378	0.0383698
CBWD5___ENSG00000147996.12	0	104	11	NA	7.65479	7.12644	0.00433372	0.0383917
Y_RNA___ENSG00000223188.1	0	85	24	NA	4.2498	3.80235	0.00434466	0.0384534
TADA2A___ENSG00000108264.12	0	102	4	NA	10.6126	9.80557	0.00434922	0.0384585
TUBGCP2___ENSG00000130640.9	0	105	3	NA	12.5804	11.7129	0.00435867	0.0385069
UBA5___ENSG00000081307.8	4	110	0	12.1499	11.5091	NA	0.00438617	0.0386439
NEK11___ENSG00000114670.9	4	110	0	10.7922	9.49544	NA	0.00438617	0.0386439
ARHGAP31-AS1___ENSG00000241155.1	4	110	0	6.2279	5.0181	NA	0.00438617	0.0386439
ZNHIT3___ENSG00000108278.7	0	104	4	NA	11.3649	10.7749	0.00441504	0.0387921
RP11-474P12.3___ENSG00000177736.3	0	80	24	NA	4.44494	3.99416	0.00441435	0.0387921
RP1-298M8.1___ENSG00000220540.1	0	111	4	NA	2.44838	2.57842	0.00441369	0.0387921
VHL___ENSG00000134086.7	0	114	3	NA	12.0948	11.1465	0.00443765	0.0388848
RPUSD3___ENSG00000156990.10	0	114	3	NA	10.5999	9.65292	0.00443765	0.0388848
RP11-58B17.2___ENSG00000269975.1	0	114	3	NA	10.3123	8.30912	0.00443765	0.0388848
TBC1D20___ENSG00000125875.9	0	113	3	NA	12.0411	11.3002	0.00445639	0.0389078
OMD___ENSG00000127083.7	0	83	26	NA	8.23385	9.23428	0.0044552	0.0389078
NINJ1___ENSG00000131669.5	0	83	26	NA	10.5051	10.0704	0.0044552	0.0389078
RNU4ATAC14P___ENSG00000252013.1	0	106	6	NA	2.44138	2.55246	0.00444634	0.0389078
SEMA3B___ENSG00000012171.13	0	112	3	NA	10.5312	7.72039	0.00447552	0.0390396
GBA2___ENSG00000070610.10	0	97	3	NA	12.7338	11.7647	0.00452604	0.0390573
EXOSC3___ENSG00000107371.8	0	97	3	NA	9.5295	8.76842	0.00452604	0.0390573
PLXNA1___ENSG00000114554.7	4	111	0	13.7916	12.5702	NA	0.00452388	0.0390573
KIAA1257___ENSG00000114656.6	4	111	0	6.09737	4.87625	NA	0.00452388	0.0390573
SLC25A51___ENSG00000122696.8	0	97	3	NA	9.48436	8.54583	0.00452604	0.0390573
POLR1E___ENSG00000137054.11	0	97	3	NA	11.2845	10.0994	0.00452604	0.0390573
ZCCHC7___ENSG00000147905.13	0	97	3	NA	10.8861	10.0223	0.00452604	0.0390573
PACS2___ENSG00000179364.9	0	111	4	NA	13.9395	13.2083	0.00452388	0.0390573
MARCH5___ENSG00000198060.5	0	97	3	NA	11.8478	11.0318	0.00452604	0.0390573
RP11-409K20.7___ENSG00000224988.1	0	83	24	NA	3.48384	3.08491	0.00448406	0.0390573
RP1-122P22.2___ENSG00000233895.1	0	111	4	NA	6.88342	5.69809	0.00452388	0.0390573
ROCK1P1___ENSG00000263006.2	0	117	4	NA	7.52593	6.53931	0.00449054	0.0390573
BAG1___ENSG00000107262.12	0	96	3	NA	11.4404	10.5433	0.00454932	0.0391185
WIPI2___ENSG00000157954.10	0	121	3	NA	12.3309	11.8633	0.00454294	0.0391185
DCAF12___ENSG00000198876.8	0	96	3	NA	12.1193	11.2301	0.00454932	0.0391185
RP11-205M20.7___ENSG00000232303.2	0	96	3	NA	6.0325	4.72546	0.00454932	0.0391185
AL355490.1___ENSG00000224474.2	0	94	3	NA	7.22237	5.86244	0.00459768	0.0394991
FBXW4___ENSG00000107829.9	0	93	3	NA	11.4774	10.4153	0.0046228	0.0396093
R3HCC1L___ENSG00000166024.9	0	93	3	NA	9.97671	9.24145	0.0046228	0.0396093
IGSF11-AS1___ENSG00000239877.2	4	110	0	2.58073	2.45059	NA	0.00462089	0.0396093
OR4D2___ENSG00000255713.1	0	98	3	NA	2.5223	2.97124	0.00464866	0.0397957
CRBN___ENSG00000113851.9	0	115	3	NA	11.7826	10.9991	0.00466247	0.0398081
CARD9___ENSG00000187796.9	0	87	24	NA	7.21142	6.62308	0.00466172	0.0398081
RP11-753D20.1___ENSG00000258975.1	0	105	6	NA	2.44179	2.60378	0.00465542	0.0398081
SNRK___ENSG00000163788.9	0	114	3	NA	11.3927	10.5117	0.00468388	0.0399556
PLK1S1___ENSG00000088970.11	0	112	3	NA	11.5843	10.3185	0.00472812	0.0401911
CLASP2___ENSG00000163539.11	0	114	4	NA	14.6227	13.6342	0.00472136	0.0401911
USP19___ENSG00000172046.14	0	112	3	NA	12.5159	11.4417	0.00472812	0.0401911
XXcos-LUCA11.4___ENSG00000271858.1	0	112	3	NA	5.39366	4.05878	0.00472812	0.0401911
PHF7___ENSG00000010318.15	0	111	4	NA	8.59353	7.83044	0.00474503	0.0402616
PCNA___ENSG00000132646.6	0	111	4	NA	12.7809	11.6427	0.00474503	0.0402616
ARL3___ENSG00000138175.8	0	92	4	NA	11.9527	11.3662	0.00474892	0.0402616
PSMC3IP___ENSG00000131470.10	0	100	4	NA	10.0818	9.32544	0.0047604	0.0403236
MCCC1___ENSG00000078070.7	4	108	0	11.338	10.7209	NA	0.0047701	0.0403351
KIAA2026___ENSG00000183354.7	1	99	3	NA	12.4155	11.6392	0.00476753	0.0403351
PSMA2___ENSG00000106588.6	0	121	3	NA	8.91355	8.04678	0.0047798	0.0403802
IGHV3-22___ENSG00000253957.1	0	113	4	NA	2.44675	2.57381	0.00478379	0.0403802
C9orf169___ENSG00000197191.3	0	89	23	NA	5.09644	4.64794	0.00480478	0.040522
RP11-220I1.1___ENSG00000233137.2	0	97	3	NA	12.0881	11.2247	0.004821	0.0406233
PSMC1___ENSG00000100764.9	0	105	6	NA	11.4564	10.9556	0.00484958	0.0407222
PLAA___ENSG00000137055.10	0	96	3	NA	10.8053	10.0979	0.00484876	0.0407222
EXOC6___ENSG00000138190.12	0	96	3	NA	10.2983	9.3068	0.00484876	0.0407222
STOML2___ENSG00000165283.11	0	96	3	NA	12.1895	11.3394	0.00484876	0.0407222
RFFL___ENSG00000092871.12	0	104	4	NA	10.1483	9.46731	0.00488773	0.0408692
BUB3___ENSG00000154473.13	0	96	4	NA	12.9636	12.3908	0.00488699	0.0408692
STX19___ENSG00000178750.2	3	112	0	4.48984	3.12373	NA	0.00488327	0.0408692
AC068896.1___ENSG00000203457.3	0	96	4	NA	4.04685	3.37368	0.00488699	0.0408692
AC090945.1___ENSG00000224728.1	0	112	4	NA	7.51248	5.69602	0.00488824	0.0408692
CTSV___ENSG00000136943.6	0	79	26	NA	5.03322	5.65132	0.0048976	0.0409121
RUVBL1-AS1___ENSG00000239608.1	4	111	0	4.35176	3.49219	NA	0.00490634	0.0409497
MPPE1___ENSG00000154889.12	0	117	4	NA	10.3223	9.72988	0.0049161	0.0409958
EMC3___ENSG00000125037.8	0	114	3	NA	11.0312	10.3504	0.00494242	0.0411798
ASB2___ENSG00000100628.7	0	105	6	NA	5.35261	3.93228	0.00494885	0.0411978
RP11-521B24.3___ENSG00000251602.2	0	111	4	NA	8.37664	7.39271	0.00497594	0.0413876
HEMK1___ENSG00000114735.5	0	112	3	NA	11.1918	9.47492	0.00499355	0.0413916
CLIC3___ENSG00000169583.12	0	88	24	NA	7.22661	6.08774	0.00498477	0.0413916
KIF9-AS1___ENSG00000227398.3	0	112	3	NA	9.42025	7.90065	0.00499355	0.0413916
RP11-148G20.1___ENSG00000228350.1	0	112	3	NA	5.6982	4.48965	0.00499355	0.0413916
ST6GAL1___ENSG00000073849.10	4	108	0	13.0131	12.0907	NA	0.00500854	0.0414448
DNAJC19___ENSG00000205981.2	4	108	0	11.6808	10.9209	NA	0.00500854	0.0414448
SNX8___ENSG00000106266.4	0	121	3	NA	10.0999	9.49589	0.00502777	0.041462
HERPUD2___ENSG00000122557.5	0	121	3	NA	10.9345	10.2502	0.00502777	0.041462
NT5C3A___ENSG00000122643.14	0	121	3	NA	10.9912	10.122	0.00502777	0.041462
RP11-373E16.1___ENSG00000213174.3	4	110	0	2.96176	2.55086	NA	0.00501752	0.041462
NEK10___ENSG00000163491.12	0	113	4	NA	6.77822	5.66397	0.00503275	0.0414677
RP11-80I15.4___ENSG00000229065.1	0	83	25	NA	4.77822	4.04014	0.00503848	0.0414795
GSTZ1___ENSG00000100577.14	0	105	6	NA	9.66531	8.72183	0.00505014	0.0415401
RP4-647C14.3___ENSG00000258944.1	0	109	5	NA	6.15799	5.3604	0.00507865	0.0417391
TXNDC16___ENSG00000087301.4	0	106	5	NA	11.4059	10.774	0.00509478	0.0417819
CDKL1___ENSG00000100490.5	0	106	5	NA	8.05465	7.2355	0.00509478	0.0417819
HAUS6___ENSG00000147874.6	1	98	3	NA	11.5649	10.6266	0.0051014	0.0417819
ARHGEF3___ENSG00000163947.7	0	112	4	NA	11.6572	10.5181	0.0051233	0.0417819
SLC25A5P8___ENSG00000225347.1	0	96	3	NA	2.50439	3.08869	0.00511637	0.0417819
RP11-395D3.1___ENSG00000232211.1	0	84	26	NA	2.61368	2.43615	0.0051013	0.0417819
RP11-359I18.1___ENSG00000236722.1	0	112	4	NA	4.15647	3.24301	0.00512296	0.0417819
RP11-225N10.1___ENSG00000240063.1	4	108	0	3.75043	3.02464	NA	0.00512709	0.0417819
EAF1-AS1___ENSG00000249786.3	0	112	4	NA	6.84136	5.23734	0.0051233	0.0417819
RP11-154H23.3___ENSG00000270562.1	0	112	4	NA	4.816	3.85086	0.0051233	0.0417819
ZBTB5___ENSG00000168795.4	0	97	3	NA	11.4379	10.2985	0.00513325	0.0417968
ADCYAP1___ENSG00000141433.8	0	117	4	NA	12.8358	11.2508	0.00514228	0.0418351
EPM2AIP1___ENSG00000178567.5	0	115	3	NA	13.2725	12.4365	0.00518547	0.0421156
RP11-285J16.1___ENSG00000271993.1	0	115	3	NA	6.52259	4.95459	0.00518547	0.0421156
Y_RNA___ENSG00000207329.1	0	78	26	NA	2.66522	2.45817	0.00519778	0.0421801
CRELD1___ENSG00000163703.13	0	114	3	NA	11.6152	10.5969	0.0052138	0.0421821
BTBD6___ENSG00000184887.9	0	111	4	NA	11.1041	10.306	0.00521695	0.0421821
RP11-213G2.2___ENSG00000230303.1	0	84	26	NA	5.13914	4.61572	0.00521985	0.0421821
RP11-266J6.2___ENSG00000269886.1	0	114	3	NA	5.89121	4.65179	0.0052138	0.0421821
RP11-188P20.3___ENSG00000271941.1	0	114	3	NA	7.70579	5.79917	0.0052138	0.0421821
MRPL43___ENSG00000055950.12	0	93	3	NA	11.7638	10.862	0.00526931	0.0421982
CUEDC2___ENSG00000107874.6	0	93	3	NA	12.5333	11.6294	0.00526931	0.0421982
SEPT7___ENSG00000122545.13	0	121	3	NA	13.4639	12.5992	0.00528733	0.0421982
KLHL7___ENSG00000122550.13	0	121	3	NA	12.1428	11.496	0.00528733	0.0421982
NXT1___ENSG00000132661.3	0	112	3	NA	10.4594	9.19753	0.00527238	0.0421982
C7orf25___ENSG00000136197.8	0	121	3	NA	5.53239	4.68529	0.00528733	0.0421982
VPRBP___ENSG00000145041.11	0	112	3	NA	11.7085	10.6845	0.00527238	0.0421982
RNF168___ENSG00000163961.4	3	112	0	11.5971	11.0613	NA	0.00527238	0.0421982
PLXNB1___ENSG00000164050.8	0	112	3	NA	13.4309	12.2015	0.00527238	0.0421982
MST1R___ENSG00000164078.8	0	112	3	NA	7.27527	5.60928	0.00527238	0.0421982
TRA2A___ENSG00000164548.6	0	121	3	NA	12.3423	11.6641	0.00528733	0.0421982
LCOR___ENSG00000196233.7	0	94	3	NA	11.397	10.4158	0.00523392	0.0421982
ZNF502___ENSG00000196653.7	0	113	3	NA	10.096	8.82764	0.00524276	0.0421982
Y_RNA___ENSG00000207282.1	0	111	4	NA	2.44962	2.57829	0.0052433	0.0421982
RP11-694I15.7___ENSG00000270441.1	0	112	3	NA	9.91965	8.31709	0.00527238	0.0421982
SERPINA9___ENSG00000170054.10	0	106	6	NA	2.44176	2.53254	0.00529858	0.042237
MIR219-2___ENSG00000207955.2	0	82	24	NA	3.37096	2.65595	0.00530093	0.042237
TBC1D23___ENSG00000036054.8	4	110	0	11.5879	11.1061	NA	0.00531385	0.0422702
ACAP2___ENSG00000114331.8	4	110	0	12.4735	11.9322	NA	0.00531385	0.0422702
C10orf32___ENSG00000166275.11	0	92	4	NA	9.97434	8.99575	0.00532117	0.0422937
HSPB1P1___ENSG00000236060.2	0	86	23	NA	4.0841	4.58068	0.00535413	0.0425207
RP11-187E13.1___ENSG00000258474.1	0	109	4	NA	4.4248	3.31582	0.00541415	0.0429621
C9orf57___ENSG00000204669.5	0	86	23	NA	2.85335	2.56482	0.00543042	0.0430558
RP11-541N10.3___ENSG00000260461.1	0	91	4	NA	8.20963	7.30674	0.00544117	0.0431056
ALDH1B1___ENSG00000137124.6	0	97	3	NA	10.4832	9.48461	0.00546366	0.0432344
PLCD1___ENSG00000187091.9	0	115	3	NA	9.52677	8.04634	0.00546637	0.0432344
PARP3___ENSG00000041880.10	0	112	3	NA	9.49568	8.08452	0.0055652	0.043273
IP6K2___ENSG00000068745.10	0	112	3	NA	13.9139	13.0634	0.0055652	0.043273
C14orf166___ENSG00000087302.4	0	106	5	NA	12.5606	11.8572	0.00556202	0.043273
C3orf18___ENSG00000088543.10	0	112	3	NA	10.6103	8.69886	0.0055652	0.043273
FKBP1A___ENSG00000088832.10	0	113	3	NA	13.2478	12.3358	0.00553151	0.043273
AATF___ENSG00000108270.6	0	103	4	NA	11.9949	11.4758	0.00551433	0.043273
GPAM___ENSG00000119927.9	0	93	4	NA	10.5154	9.85794	0.00550559	0.043273
RAC1___ENSG00000136238.13	0	121	3	NA	14.2124	13.576	0.00555892	0.043273
LHFPL4___ENSG00000156959.7	0	114	3	NA	9.8417	7.68854	0.00549857	0.043273
AZI2___ENSG00000163512.9	0	113	4	NA	11.8949	11.3875	0.00552135	0.043273
PIGO___ENSG00000165282.9	0	96	3	NA	11.1992	10.0895	0.00550173	0.043273
KBTBD2___ENSG00000170852.6	0	121	3	NA	11.7714	11.0234	0.00555892	0.043273
MRPS22___ENSG00000175110.7	4	110	0	11.0044	10.418	NA	0.00557189	0.043273
SLC25A20___ENSG00000178537.5	0	112	3	NA	9.52101	8.43192	0.0055652	0.043273
WDR53___ENSG00000185798.6	3	112	0	9.48599	8.8006	NA	0.0055652	0.043273
ZNF501___ENSG00000186446.7	0	113	3	NA	9.80849	8.80291	0.00553151	0.043273
SNORD58___ENSG00000212615.1	0	106	5	NA	3.11118	2.43615	0.00548357	0.043273
NCKIPSD___ENSG00000213672.3	0	112	3	NA	11.466	10.7307	0.0055652	0.043273
AL137190.1___ENSG00000221236.2	0	106	6	NA	2.47223	2.68549	0.00557422	0.043273
SH3BP5-AS1___ENSG00000224660.1	0	113	3	NA	12.177	9.87196	0.00553151	0.043273
RP11-85F14.5___ENSG00000239213.1	4	110	0	7.80741	7.29313	NA	0.00557189	0.043273
RP11-28F1.2___ENSG00000267701.1	0	116	3	NA	3.81332	2.43615	0.00556448	0.043273
RP11-1020A11.1___ENSG00000269894.1	0	114	3	NA	5.87686	4.84769	0.00549857	0.043273
AIF1L___ENSG00000126878.8	0	85	24	NA	10.3112	9.6822	0.00557948	0.043279
NSUN3___ENSG00000178694.5	3	111	0	10.0359	9.35098	NA	0.00559969	0.0434009
FAM208A___ENSG00000163946.9	0	112	4	NA	12.5982	11.7715	0.00562431	0.043522
RP11-672L10.6___ENSG00000273355.1	0	117	4	NA	5.73487	4.91213	0.00562306	0.043522
SCARNA13___ENSG00000252481.1	0	106	6	NA	7.02588	6.29489	0.00568767	0.0439771
RNU6-43P___ENSG00000207029.1	0	92	4	NA	3.34101	2.43615	0.00569706	0.0440145
ACOT1___ENSG00000184227.3	0	108	5	NA	7.04038	6.03896	0.00570213	0.0440185
CDC27___ENSG00000004897.7	0	99	3	NA	12.0102	11.3523	0.00572872	0.0440643
UHRF2___ENSG00000147854.12	1	99	3	NA	12.3938	11.5919	0.00572872	0.0440643
RHO___ENSG00000163914.4	4	111	0	5.89233	4.3914	NA	0.00572551	0.0440643
H1FX___ENSG00000184897.4	4	111	0	14.8608	14.1359	NA	0.00573087	0.0440643
ADSSL1___ENSG00000185100.6	0	111	4	NA	8.82761	7.07866	0.00573087	0.0440643
ACAA1___ENSG00000060971.13	0	115	3	NA	11.1244	10.1121	0.00576093	0.0442251
CNTN4___ENSG00000144619.10	0	115	3	NA	10.643	8.47367	0.00576093	0.0442251
CINP___ENSG00000100865.10	0	109	5	NA	10.2552	9.65307	0.00577145	0.0442707
RP11-641C17.1___ENSG00000244183.1	0	113	4	NA	3.98841	2.88643	0.00577623	0.0442723
AC136289.1___ENSG00000224479.1	0	113	4	NA	5.84677	4.58473	0.00578136	0.0442764
FGD5-AS1___ENSG00000225733.1	0	114	3	NA	13.2118	12.3351	0.00579731	0.0443283
SNRK-AS1___ENSG00000234617.1	0	114	3	NA	6.69461	5.02791	0.00579731	0.0443283
IDE___ENSG00000119912.11	0	97	3	NA	10.6541	9.70986	0.00581315	0.0443442
HECTD2___ENSG00000165338.12	0	97	3	NA	11.5758	10.7219	0.00581315	0.0443442
CTD-2002H8.2___ENSG00000258682.1	0	106	5	NA	6.17414	5.60015	0.00580984	0.0443442
GLCCI1___ENSG00000106415.8	0	121	3	NA	11.8392	10.5492	0.00584304	0.0443621
RAF1___ENSG00000132155.7	0	113	3	NA	13.458	12.8815	0.00583453	0.0443621
CHST12___ENSG00000136213.7	0	121	3	NA	10.5262	9.7593	0.00584304	0.0443621
PDCD4___ENSG00000150593.11	0	93	4	NA	11.8743	10.4976	0.00582066	0.0443621
QTRTD1___ENSG00000151576.6	4	110	0	10.7948	10.1606	NA	0.00584118	0.0443621
FAM86HP___ENSG00000253540.1	4	110	0	9.24932	8.00977	NA	0.00584118	0.0443621
BECN1___ENSG00000126581.8	0	100	4	NA	11.4443	10.6417	0.00586558	0.0444471
RHOT1___ENSG00000126858.12	0	104	3	NA	11.6652	11.0286	0.00586549	0.0444471
WDR6___ENSG00000178252.13	0	112	3	NA	14.4219	13.1032	0.00587262	0.0444471
SACM1L___ENSG00000211456.6	0	112	3	NA	11.3562	10.6044	0.00587262	0.0444471
WDR89___ENSG00000140006.7	0	107	5	NA	9.94354	9.36324	0.00588064	0.0444729
RP11-544A12.8___ENSG00000246851.1	0	85	24	NA	2.61346	2.43615	0.00589401	0.0445392
SLC4A7___ENSG00000033867.12	0	114	4	NA	11.8487	10.9592	0.00593954	0.0448482
NISCH___ENSG00000010322.11	0	111	4	NA	14.1566	12.8685	0.00600458	0.0450927
ABCC2___ENSG00000023839.6	0	93	3	NA	7.52107	5.66387	0.00599641	0.0450927
SNRPB2___ENSG00000125870.6	0	111	4	NA	12.0777	11.0373	0.00600458	0.0450927
HAUS1___ENSG00000152240.8	0	117	3	NA	10.6569	9.66787	0.00599075	0.0450927
RP11-360P21.2___ENSG00000229102.1	4	108	0	3.33217	2.7824	NA	0.00598234	0.0450927
EBAG9P1___ENSG00000233690.1	0	93	3	NA	5.76087	4.20656	0.00599641	0.0450927
RPL38P1___ENSG00000241993.1	4	109	0	3.02468	2.5858	NA	0.00598726	0.0450927
ATG14___ENSG00000126775.8	0	106	5	NA	11.3327	10.5286	0.00606758	0.0455112
C3orf35___ENSG00000198590.7	0	115	3	NA	7.88455	6.41108	0.00606973	0.0455112
CNTLN___ENSG00000044459.10	1	99	3	NA	11.2147	10.3619	0.00608599	0.0455977
CPNE9___ENSG00000144550.8	0	114	3	NA	9.33184	6.33755	0.0061106	0.0457112
AC022007.5___ENSG00000206567.5	0	114	3	NA	7.53009	6.05075	0.0061106	0.0457112
SNX13___ENSG00000071189.17	0	121	3	NA	11.3192	10.2978	0.00614019	0.0457221
ABCD4___ENSG00000119688.16	0	107	5	NA	12.4769	11.7894	0.00613878	0.0457221
SENP7___ENSG00000138468.11	4	110	0	12.4989	11.795	NA	0.00612215	0.0457221
CBWD6___ENSG00000204790.8	0	110	4	NA	8.59642	7.61687	0.00612215	0.0457221
RP11-54D18.4___ENSG00000234297.2	1	98	3	NA	6.79098	5.93853	0.00613368	0.0457221
AC091132.1___ENSG00000236234.1	0	100	4	NA	2.44669	2.58427	0.00614516	0.0457221
RP11-61L19.1___ENSG00000266805.1	0	117	4	NA	6.35068	5.62019	0.00614403	0.0457221
RUSC2___ENSG00000198853.7	0	97	3	NA	12.7273	11.4005	0.00618268	0.0459305
RP11-613M10.6___ENSG00000234160.1	0	97	3	NA	7.9881	7.07796	0.00618268	0.0459305
SCAP___ENSG00000114650.14	0	112	3	NA	12.8268	11.951	0.00619527	0.0459534
AMT___ENSG00000145020.10	0	112	3	NA	10.7897	8.84485	0.00619527	0.0459534
DPF3___ENSG00000205683.7	0	108	5	NA	11.3712	10.2928	0.00620943	0.0460231
RP11-337A23.5___ENSG00000232466.1	0	96	3	NA	4.06691	2.62479	0.00622407	0.0460963
G2E3___ENSG00000092140.10	0	109	4	NA	11.5366	10.8488	0.00624396	0.0462082
ZNF462___ENSG00000148143.8	0	78	26	NA	12.093	11.6984	0.00628518	0.0464776
CALHM2___ENSG00000138172.6	0	92	4	NA	10.3989	9.16988	0.00629675	0.046492
RP11-112N13.1___ENSG00000238208.1	0	78	26	NA	2.77694	2.53316	0.00629601	0.046492
Y_RNA___ENSG00000202523.1	0	84	26	NA	3.93427	3.4806	0.00632264	0.0466476
GEMIN2___ENSG00000092208.12	0	106	5	NA	9.74947	8.99597	0.00633558	0.0466718
TIMM9___ENSG00000100575.9	0	106	5	NA	10.9365	10.2138	0.00633558	0.0466718
KLHL24___ENSG00000114796.11	4	108	0	13.8217	13.1344	NA	0.00637021	0.0468555
EIF2B5___ENSG00000145191.7	4	108	0	12.5882	12.082	NA	0.00637021	0.0468555
TRNT1___ENSG00000072756.12	0	115	3	NA	10.1273	9.3165	0.00639335	0.046883
KCNIP2___ENSG00000120049.14	0	93	3	NA	10.3221	8.94344	0.00639285	0.046883
GOLGA4___ENSG00000144674.12	0	115	3	NA	12.5142	11.5103	0.00639335	0.046883
CTDSPL___ENSG00000144677.10	0	115	3	NA	12.6217	11.3642	0.00639335	0.046883
METTL10___ENSG00000203791.9	0	96	4	NA	9.54762	8.76516	0.00640215	0.0468907
RP11-72B4.2___ENSG00000237631.2	0	81	24	NA	3.73184	3.30177	0.00640411	0.0468907
TIMMDC1___ENSG00000113845.5	4	110	0	11.877	11.2353	NA	0.00641524	0.0469187
RP11-62G11.1___ENSG00000240265.1	0	111	5	NA	4.429	3.22434	0.00641764	0.0469187
RNF216P1___ENSG00000196204.7	0	121	3	NA	10.44	9.32918	0.00645087	0.047126
HMGB1P5___ENSG00000132967.9	0	112	4	NA	9.77014	10.6302	0.00645895	0.0471354
CCDC171___ENSG00000164989.11	1	99	3	NA	9.55978	8.60625	0.00646321	0.0471354
GCNT1___ENSG00000187210.8	0	83	26	NA	6.31979	5.50319	0.00646679	0.0471354
ADAM20P1___ENSG00000259158.1	0	108	5	NA	5.78153	4.89787	0.00647802	0.0471816
AL137024.1___ENSG00000216182.1	0	78	25	NA	3.2059	2.7467	0.00653514	0.0475261
ACY1___ENSG00000243989.3	0	112	3	NA	7.24849	5.56001	0.00653378	0.0475261
PPP2R3C___ENSG00000092020.6	0	111	4	NA	11.3925	10.7205	0.0065876	0.0476565
OXT___ENSG00000101405.3	0	111	4	NA	4.9751	4.03389	0.0065876	0.0476565
SNX6___ENSG00000129515.14	0	111	4	NA	11.8724	11.2982	0.0065876	0.0476565
CNBP___ENSG00000169714.12	4	111	0	14.8214	14.1797	NA	0.0065876	0.0476565
LRRC26___ENSG00000184709.7	0	88	24	NA	4.10467	3.33411	0.00657383	0.0476565
ALDH1L1-AS1___ENSG00000250218.1	4	111	0	5.94958	4.16043	NA	0.00658162	0.0476565
RP11-613M10.9___ENSG00000255872.3	0	97	3	NA	3.70017	2.61396	0.00656415	0.0476565
RP11-58E21.3___ENSG00000258929.2	0	106	5	NA	4.60522	3.97861	0.00661417	0.047813
FANCG___ENSG00000221829.5	0	96	3	NA	11.6483	10.6615	0.00663056	0.0478956
TBL1XR1___ENSG00000177565.11	4	108	0	14.5133	13.8152	NA	0.00667955	0.0481775
RP11-58E21.7___ENSG00000273307.1	0	106	5	NA	3.12477	2.43615	0.00667689	0.0481775
NOC3L___ENSG00000173145.7	0	95	3	NA	10.1646	9.32198	0.00668954	0.0482136
TRANK1___ENSG00000168016.9	0	115	3	NA	10.3816	8.44999	0.00673243	0.0483843
ZNF619___ENSG00000177873.8	0	115	3	NA	8.97251	8.01924	0.00673243	0.0483843
RNU6-386P___ENSG00000199520.1	0	112	4	NA	3.30929	2.43615	0.00672055	0.0483843
SNORA31___ENSG00000253041.1	0	79	26	NA	4.70205	4.0861	0.00673325	0.0483843
ADAM20___ENSG00000134007.3	0	108	5	NA	5.1349	4.23339	0.00675701	0.0484037
Y_RNA___ENSG00000200737.1	0	94	3	NA	5.89033	4.94988	0.00675024	0.0484037
IGHG2___ENSG00000211893.3	0	112	4	NA	5.20765	3.65801	0.00676099	0.0484037
FAM86DP___ENSG00000244026.2	0	112	4	NA	9.86855	9.03802	0.00676099	0.0484037
RP11-162A12.2___ENSG00000264278.1	1	119	4	NA	7.31265	6.54107	0.00674598	0.0484037
CIDECP___ENSG00000186162.6	0	114	3	NA	9.75987	8.88758	0.00678331	0.0484558
CYCSP10___ENSG00000232901.1	0	114	3	NA	4.46183	3.38642	0.00678331	0.0484558
CCDC13___ENSG00000244607.1	0	114	3	NA	7.08472	5.88581	0.00678331	0.0484558
NFKB2___ENSG00000077150.13	0	93	3	NA	10.1716	8.57676	0.00681272	0.048594
SUFU___ENSG00000107882.7	0	93	3	NA	11.5841	10.2769	0.00681272	0.048594
CTD-2535L24.2___ENSG00000266076.1	0	98	3	NA	2.71314	3.35056	0.00683039	0.0486842
RANBP6___ENSG00000137040.8	1	99	3	NA	11.0897	10.3364	0.00686134	0.0488687
PSMA3___ENSG00000100567.8	0	106	5	NA	11.6179	10.9733	0.00690374	0.048961
PPP2R2D___ENSG00000175470.14	0	105	3	NA	11.6445	10.9721	0.00690469	0.048961
PRSS42___ENSG00000178055.8	0	112	3	NA	4.76412	3.29624	0.00688874	0.048961
NUDT14___ENSG00000183828.10	0	111	4	NA	7.2331	5.7998	0.00689779	0.048961
U73169.1___ENSG00000213600.2	0	112	3	NA	4.92971	3.53255	0.00688885	0.048961
RP11-343B5.1___ENSG00000233597.3	4	111	0	9.16048	7.98777	NA	0.00689779	0.048961
FIGNL1___ENSG00000132436.7	0	120	4	NA	10.3338	9.13635	0.00691006	0.0489631
DENND4C___ENSG00000137145.16	1	98	3	NA	11.8431	11.1688	0.0069227	0.0490168
MBD1___ENSG00000141644.13	0	117	3	NA	12.449	11.926	0.00697868	0.049377
RP11-329B9.4___ENSG00000272970.1	4	108	0	7.83566	6.15674	NA	0.00700234	0.0495081
MYNN___ENSG00000085274.11	4	110	0	11.4395	10.9224	NA	0.00703957	0.0496261
CASC3___ENSG00000108349.10	0	101	4	NA	13.909	13.4358	0.00703701	0.0496261
SLC35G2___ENSG00000168917.8	4	110	0	11.6521	10.83	NA	0.00703957	0.0496261
ZBTB11-AS1___ENSG00000256628.2	4	110	0	8.26661	7.41606	NA	0.00703957	0.0496261
HSD17B3___ENSG00000130948.5	0	80	25	NA	7.39298	6.45342	0.0070721	0.0498079
FLNB___ENSG00000136068.10	0	112	4	NA	12.8797	11.6783	0.00707565	0.0498079
CTNNB1___ENSG00000168036.12	0	115	3	NA	14.2605	13.3501	0.00708758	0.0498555
TMEM106B___ENSG00000106460.14	0	121	3	NA	12.5362	11.5274	0.00711501	0.0498897
TECPR2___ENSG00000196663.11	0	109	5	NA	10.5575	9.92988	0.00711729	0.0498897
RP11-298J20.4___ENSG00000249456.1	0	96	4	NA	5.49813	4.60739	0.00711826	0.0498897
RP11-111K18.2___ENSG00000261019.1	0	121	3	NA	6.21917	4.91299	0.00711501	0.0498897
CTB-119C2.1___ENSG00000273237.1	0	121	3	NA	8.61922	6.83447	0.00711501	0.0498897

## Sheet: (C) All_CN_Events_SHH
Gene	Gain/Amp	Neut	Loss/Del	Mean_Gain	Mean_Neut	Mean_Loss	p.value	fdr
ZBTB43___ENSG00000169155.5	1	77	50	NA	10.5959	9.76242	3.51e-19	5.19e-15
GAPVD1___ENSG00000165219.17	1	78	49	NA	12.1809	11.2208	1.21e-19	5.19e-15
RABGAP1___ENSG00000011454.12	1	78	49	NA	12.1421	11.3078	3.26e-19	5.19e-15
GTF3C5___ENSG00000148308.13	3	78	47	12.5058	12.0159	11.1548	4.45e-19	5.19e-15
RP4-544H6.2___ENSG00000227290.1	3	121	4	2.97607	2.43615	2.43615	5.78e-19	5.39e-15
TOR1B___ENSG00000136816.11	1	79	48	NA	10.4575	9.61112	7.62e-19	5.92e-15
FBXW2___ENSG00000119402.12	2	76	50	NA	12.7384	11.9126	5.54e-18	3.02289e-14
GPR107___ENSG00000148358.15	2	78	48	NA	12.4092	11.5356	5.84e-18	3.02289e-14
UBAC1___ENSG00000130560.4	3	80	45	11.5946	11.3712	10.536	5.73e-18	3.02289e-14
IPPK___ENSG00000127080.5	3	81	44	10.3068	9.82852	8.87066	9.17e-18	4.27227e-14
RAB14___ENSG00000119396.6	2	76	50	NA	12.5324	11.7841	1.38e-17	4.85522e-14
RAD23B___ENSG00000119318.8	2	77	49	NA	13.067	12.3751	1.47e-17	4.85522e-14
PPP6C___ENSG00000119414.7	1	78	49	NA	12.0078	11.2701	1.3e-17	4.85522e-14
MSANTD3___ENSG00000066697.10	2	77	49	NA	9.98246	9.10739	1.53e-17	4.85522e-14
ZER1___ENSG00000160445.6	1	79	48	NA	12.6216	11.7073	1.56e-17	4.85522e-14
TSTD2___ENSG00000136925.10	2	78	48	NA	12.2288	11.3533	1.9e-17	5.19547e-14
FUBP3___ENSG00000107164.15	2	78	48	NA	11.9912	11.2498	1.81e-17	5.19547e-14
BRD3___ENSG00000169925.12	3	78	47	13.5602	13.1812	12.2973	2.06e-17	5.34579e-14
URM1___ENSG00000167118.6	1	80	47	NA	11.875	11.1426	2.48e-17	6.08582e-14
GLE1___ENSG00000119392.10	1	80	47	NA	11.6588	10.7866	2.7e-17	6.29869e-14
ISCA1___ENSG00000135070.9	1	83	44	NA	11.5645	10.7237	3.15e-17	6.98091e-14
SET___ENSG00000119335.12	1	79	48	NA	14.5731	13.8668	3.52e-17	7.45279e-14
ZFAND5___ENSG00000107372.8	1	82	45	NA	14.0896	13.1801	3.68e-17	7.45773e-14
KIAA0368___ENSG00000136813.10	3	76	49	13.8704	12.9795	12.1227	4.71e-17	8.16958e-14
RBM18___ENSG00000119446.9	2	77	49	NA	11.2374	10.5298	5.08e-17	8.16958e-14
CIZ1___ENSG00000148337.15	1	79	48	NA	13.619	12.8644	4.73e-17	8.16958e-14
PPP2R4___ENSG00000119383.15	1	79	48	NA	12.0049	11.102	4.94e-17	8.16958e-14
UCK1___ENSG00000130717.8	3	77	48	11.469	11.3294	10.4325	4.88e-17	8.16958e-14
NELFB___ENSG00000188986.4	3	81	44	12.5694	12.1261	11.3833	4.32e-17	8.16958e-14
RNF20___ENSG00000155827.7	2	77	49	NA	12.1102	11.3791	5.53e-17	8.36342e-14
MAN1B1___ENSG00000177239.10	3	81	44	12.7649	12.245	11.3085	5.56e-17	8.36342e-14
ODF2___ENSG00000136811.12	1	80	47	NA	12.0714	11.1504	7.19e-17	1.01527e-13
WDR5___ENSG00000196363.5	3	78	47	12.1943	11.7232	10.9969	7.15e-17	1.01527e-13
NAA35___ENSG00000135040.11	1	83	44	NA	10.5317	9.72774	7.45e-17	1.02095e-13
INIP___ENSG00000148153.9	3	76	49	11.3393	10.7858	10.136	8.07e-17	1.07466e-13
SURF6___ENSG00000148296.5	3	78	47	10.9708	10.7643	9.88335	1.01e-16	1.2769e-13
FBXW5___ENSG00000159069.9	3	81	44	12.5859	12.3536	11.3225	1.01e-16	1.2769e-13
FPGS___ENSG00000136877.10	1	79	48	NA	11.9278	11.1987	1.14e-16	1.40402e-13
SECISBP2___ENSG00000187742.10	2	82	44	NA	12.2403	11.4551	1.18e-16	1.40915e-13
AUH___ENSG00000148090.7	3	81	44	10.3791	10.0464	9.04054	1.32e-16	1.54358e-13
TRAF2___ENSG00000127191.13	3	81	44	10.5553	10.1185	9.24528	1.61e-16	1.83466e-13
TTF1___ENSG00000125482.8	3	78	47	10.4134	10.5102	9.70293	2.04e-16	2.26671e-13
TMEM246___ENSG00000165152.4	2	77	49	NA	12.3825	11.2762	2.41e-16	2.53495e-13
ABHD17B___ENSG00000107362.9	1	82	45	NA	10.594	9.82802	2.39e-16	2.53495e-13
UBQLN1___ENSG00000135018.9	1	83	44	NA	12.9352	12.0969	2.45e-16	2.53495e-13
DPH7___ENSG00000148399.7	4	82	42	11.6762	11.5313	10.5735	2.53e-16	2.56329e-13
SPIN1___ENSG00000106723.12	2	82	44	NA	13.3858	12.6481	2.77e-16	2.749e-13
STXBP1___ENSG00000136854.13	1	79	48	NA	14.6201	13.2689	2.85e-16	2.77141e-13
FKBP15___ENSG00000119321.4	3	76	49	11.6354	11.2055	10.5006	3.17e-16	2.95198e-13
HABP4___ENSG00000130956.9	2	78	48	NA	11.0106	9.8986	3.12e-16	2.95198e-13
SEC16A___ENSG00000148396.14	3	81	44	13.9494	13.2399	12.4151	3.35e-16	3.05681e-13
PRRC2B___ENSG00000130723.13	3	77	48	16.0681	15.2222	14.3241	3.88e-16	3.47873e-13
ZFP37___ENSG00000136866.9	3	76	49	10.7567	10.2561	9.4116	4.1e-16	3.60919e-13
TOR1A___ENSG00000136827.11	1	79	48	NA	11.0188	10.2334	4.49e-16	3.87274e-13
IKBKAP___ENSG00000070061.10	2	77	49	NA	12.4363	11.5005	5.08e-16	4.01474e-13
TMEM245___ENSG00000106771.8	2	77	49	NA	12.0972	11.3495	5.08e-16	4.01474e-13
MAPKAP1___ENSG00000119487.12	1	78	49	NA	11.7683	11.0382	4.76e-16	4.01474e-13
SETX___ENSG00000107290.9	3	78	47	12.5996	12.2292	11.5092	5.04e-16	4.01474e-13
PMPCA___ENSG00000165688.7	4	79	45	11.6659	11.5819	10.7649	4.94e-16	4.01474e-13
GOLGA2___ENSG00000167110.12	1	79	48	NA	11.8771	11.0911	6.75e-16	5.24516e-13
NT5C2___ENSG00000076685.14	6	91	31	12.8822	12.7261	11.8234	8.35e-16	6.37727e-13
QSOX2___ENSG00000165661.11	3	80	45	12.361	11.8049	10.9214	1.1e-15	8.11974e-13
SDCCAG3___ENSG00000165689.12	4	79	45	11.1517	11.1116	10.3323	1.09e-15	8.11974e-13
RABL6___ENSG00000196642.11	3	81	44	13.2412	12.6142	11.5692	1.27e-15	9.25942e-13
TBC1D13___ENSG00000107021.11	1	79	48	NA	11.6642	10.9355	1.29e-15	9.26384e-13
USP20___ENSG00000136878.8	1	79	48	NA	11.6676	10.768	1.35e-15	9.4991e-13
FKTN___ENSG00000106692.9	2	76	50	NA	11.5561	10.73	1.37e-15	9.50916e-13
GOLGA1___ENSG00000136935.9	1	78	49	NA	11.4396	10.7536	1.42e-15	9.73113e-13
RP11-244O19.1___ENSG00000261534.1	2	77	49	NA	10.4887	9.15026	1.66e-15	1.12156e-12
SNX30___ENSG00000148158.12	3	76	49	11.9732	11.3066	10.2921	1.7e-15	1.13126e-12
PRPF4___ENSG00000136875.8	3	76	49	11.7236	11.1836	10.5736	1.78e-15	1.16573e-12
CAMSAP1___ENSG00000130559.14	3	80	45	13.8626	12.9996	11.9762	2.21e-15	1.42832e-12
DOLPP1___ENSG00000167130.13	1	79	48	NA	10.2352	9.36519	2.36e-15	1.50697e-12
C9orf78___ENSG00000136819.10	1	79	48	NA	11.4679	10.6714	2.56e-15	1.61032e-12
ANAPC2___ENSG00000176248.7	3	81	44	12.3351	12.0516	11.1665	2.77e-15	1.71986e-12
CRAT___ENSG00000095321.12	1	79	48	NA	11.7608	10.5831	3e-15	1.83923e-12
C10orf76___ENSG00000120029.8	6	93	29	11.2181	11.0949	10.1959	3.05e-15	1.84455e-12
INPP5E___ENSG00000148384.11	3	80	45	12.1572	11.7208	10.7612	3.43e-15	2.04689e-12
REXO4___ENSG00000148300.7	3	78	47	10.9157	10.4524	9.67882	4.33e-15	2.55195e-12
COX15___ENSG00000014919.8	6	93	29	11.7203	11.5404	10.5829	4.7e-15	2.74072e-12
NOL8___ENSG00000198000.7	3	81	44	11.634	11.4351	10.7709	5.18e-15	2.98094e-12
TMEM203___ENSG00000187713.5	3	82	43	10.9652	10.8805	10.2385	5.26e-15	2.99173e-12
ARL3___ENSG00000138175.8	6	91	31	12.2582	11.9624	11.0464	5.51e-15	3.09535e-12
FAM120AOS___ENSG00000188938.11	2	82	44	NA	10.7265	10.0718	5.99e-15	3.32365e-12
SH3GLB2___ENSG00000148341.13	1	79	48	NA	12.619	11.5788	6.12e-15	3.35592e-12
MRPL50___ENSG00000136897.6	2	77	49	NA	10.9319	10.2557	6.23e-15	3.36304e-12
SNAPC4___ENSG00000165684.3	3	80	45	11.9303	11.7918	10.8037	6.28e-15	3.36304e-12
RP11-167N5.5___ENSG00000267834.1	1	79	48	NA	6.00385	4.93923	7.16e-15	3.79422e-12
PPAPDC3___ENSG00000160539.4	3	77	48	10.4516	9.89031	8.94289	7.27e-15	3.80614e-12
POMT1___ENSG00000130714.11	3	77	48	12.8979	12.6354	11.6738	7.36e-15	3.81219e-12
RP11-355O1.11___ENSG00000261094.2	1	78	49	NA	8.57085	7.69161	7.8e-15	3.95219e-12
PTGES2___ENSG00000148334.10	1	79	48	NA	11.1686	10.2784	7.75e-15	3.95219e-12
RP11-522I20.3___ENSG00000254473.1	2	82	44	NA	7.1643	6.18534	8.62e-15	4.32061e-12
CDK5RAP2___ENSG00000136861.13	2	76	50	NA	12.2863	11.5793	9.26e-15	4.4948e-12
ASB6___ENSG00000148331.7	1	79	48	NA	10.4364	9.58211	9.07e-15	4.4948e-12
RP11-216L13.19___ENSG00000273066.1	3	81	44	8.24972	7.48813	6.20526	9.22e-15	4.4948e-12
SLC25A25___ENSG00000148339.8	1	79	48	NA	11.0778	10.1714	1.14628e-14	5.50735e-12
NUP188___ENSG00000095319.10	1	79	48	NA	12.628	11.9097	1.19188e-14	5.61074e-12
C9orf85___ENSG00000155621.10	1	82	45	NA	9.26348	8.49124	1.19114e-14	5.61074e-12
ZBTB6___ENSG00000186130.4	1	78	49	NA	10.2544	9.48909	1.2452e-14	5.74566e-12
GKAP1___ENSG00000165113.8	2	82	44	NA	10.1824	9.33462	1.23831e-14	5.74566e-12
TRUB2___ENSG00000167112.7	1	80	47	NA	10.5448	9.80863	1.26087e-14	5.76094e-12
STRBP___ENSG00000165209.14	1	78	49	NA	11.2984	10.3646	1.39882e-14	6.32918e-12
MRRF___ENSG00000148187.13	2	77	49	NA	10.5491	9.90504	1.42441e-14	6.38301e-12
LINC00476___ENSG00000175611.7	2	78	48	NA	9.82078	8.57632	1.63924e-14	7.27574e-12
ALAD___ENSG00000148218.11	3	76	49	11.5035	11.1231	10.3313	1.77063e-14	7.78477e-12
CCBL1___ENSG00000171097.9	1	79	48	NA	10.4652	9.57433	1.89973e-14	8.27431e-12
ZNF510___ENSG00000081386.8	2	78	48	NA	11.2473	10.3832	2.15545e-14	9.30118e-12
C9orf37___ENSG00000203993.3	4	82	42	9.92384	9.60458	8.80211	2.25307e-14	9.63321e-12
EXOSC2___ENSG00000130713.11	2	78	48	NA	11.1106	10.4801	2.42288e-14	1.02651e-11
SPTLC1___ENSG00000090054.9	3	81	44	11.2703	10.7389	10.166	2.60478e-14	1.09363e-11
ZNF189___ENSG00000136870.6	2	77	49	NA	11.8472	11.2137	2.65581e-14	1.1025e-11
GARNL3___ENSG00000136895.14	1	79	48	NA	10.7781	9.39946	2.68868e-14	1.1025e-11
RN7SKP201___ENSG00000252663.1	6	118	4	2.43615	2.43615	2.74616	2.69688e-14	1.1025e-11
C9orf69___ENSG00000238227.3	3	80	45	11.2032	10.4647	9.69559	2.84588e-14	1.1533e-11
SPTAN1___ENSG00000197694.9	1	80	47	NA	14.8704	13.8749	3.08077e-14	1.23773e-11
HIATL1___ENSG00000148110.11	2	81	45	NA	11.1169	10.4413	3.22931e-14	1.28631e-11
C9orf114___ENSG00000198917.7	1	79	48	NA	11.5397	10.807	3.25816e-14	1.28681e-11
RC3H2___ENSG00000056586.11	1	78	49	NA	12.405	11.7138	3.38819e-14	1.32692e-11
ZNF782___ENSG00000196597.7	2	78	48	NA	9.74054	8.91017	3.57224e-14	1.3836e-11
GPSM1___ENSG00000160360.7	3	80	45	13.9715	13.3959	12.1562	3.59231e-14	1.3836e-11
CWF19L1___ENSG00000095485.12	6	93	29	10.9675	10.7702	10.0183	3.70169e-14	1.41405e-11
WBP1L___ENSG00000166272.12	6	91	31	11.8411	11.5331	10.6446	3.88498e-14	1.472e-11
HIF1AN___ENSG00000166135.9	6	93	29	11.8448	11.7618	10.8585	4.32322e-14	1.62483e-11
GTF3C4___ENSG00000125484.7	3	78	47	12.8228	12.5014	11.7183	4.51791e-14	1.68442e-11
MVB12B___ENSG00000196814.10	1	77	50	NA	12.2153	11.157	4.87618e-14	1.80357e-11
XPA___ENSG00000136936.6	2	78	48	NA	9.84146	9.04341	5.05554e-14	1.85518e-11
POLE3___ENSG00000148229.8	3	76	49	12.4952	12.1778	11.5581	5.12963e-14	1.86195e-11
RP11-356B19.11___ENSG00000271833.1	1	79	48	NA	7.20265	6.26602	5.15389e-14	1.86195e-11
DAB2IP___ENSG00000136848.12	2	77	49	NA	12.7475	11.6338	5.31253e-14	1.88996e-11
MED22___ENSG00000148297.11	3	78	47	11.5561	11.2544	10.5325	5.28972e-14	1.88996e-11
MRPS2___ENSG00000122140.6	3	80	45	11.9553	11.4742	10.7709	5.42514e-14	1.9154e-11
LINC00963___ENSG00000204054.7	1	79	48	NA	11.0067	9.87734	6.00046e-14	2.1026e-11
CUEDC2___ENSG00000107874.6	6	92	30	12.6524	12.5497	11.6495	7.79052e-14	2.70947e-11
RALGDS___ENSG00000160271.10	3	78	47	15.2197	14.2363	13.0406	8.24687e-14	2.84694e-11
R3HCC1L___ENSG00000166024.9	6	93	29	10.0811	9.97671	9.16959	9.0519e-14	3.10187e-11
ZDHHC6___ENSG00000023041.7	8	93	27	11.4392	11.3168	10.5341	1.01813e-13	3.46342e-11
BTRC___ENSG00000166167.13	6	93	29	11.6464	11.4792	10.5262	1.06154e-13	3.58494e-11
ZBTB26___ENSG00000171448.8	1	78	49	NA	10.3393	9.65112	1.09405e-13	3.66813e-11
FAM175B___ENSG00000165660.7	8	95	25	10.5347	10.5633	9.81956	1.17165e-13	3.90025e-11
ZRANB1___ENSG00000019995.6	8	95	25	12.3935	12.2913	11.4406	1.30422e-13	4.31077e-11
SMC5___ENSG00000198887.7	1	83	44	NA	11.4981	10.8165	1.38984e-13	4.5614e-11
RP11-165J3.6___ENSG00000227603.1	2	82	44	NA	6.13715	4.93501	1.41677e-13	4.61729e-11
ZNF79___ENSG00000196152.6	1	79	48	NA	9.07015	8.43507	1.42787e-13	4.62115e-11
BMPR1A___ENSG00000107779.7	5	99	24	12.1028	11.9266	10.9222	1.52097e-13	4.8885e-11
NUP214___ENSG00000126883.12	3	77	48	13.424	12.7788	12.1387	1.63328e-13	5.21351e-11
RP11-213G2.3___ENSG00000165121.10	1	83	44	NA	9.384	8.58948	1.68132e-13	5.33034e-11
EHMT1___ENSG00000181090.13	5	81	42	13.4644	13.1016	12.1105	1.7657e-13	5.52727e-11
TRIM8___ENSG00000171206.9	6	91	31	12.2553	12.0825	11.2644	1.76715e-13	5.52727e-11
SURF4___ENSG00000148248.9	3	78	47	13.2541	12.5091	11.94	1.85577e-13	5.76577e-11
C10orf137___ENSG00000107938.13	8	95	25	11.6237	11.4623	10.5949	1.88909e-13	5.83042e-11
FUT7___ENSG00000180549.7	3	81	44	6.11331	6.26088	4.41247	1.93316e-13	5.92718e-11
LRRC8A___ENSG00000136802.7	1	79	48	NA	12.3485	11.4605	1.99754e-13	6.08454e-11
DENND1A___ENSG00000119522.11	1	78	49	NA	12.0685	11.3515	2.13798e-13	6.42828e-11
NPDC1___ENSG00000107281.5	3	81	44	13.729	14.226	13.0397	2.12468e-13	6.42828e-11
RP11-432J22.2___ENSG00000238058.1	3	80	45	7.6751	7.10567	6.2699	2.16832e-13	6.47771e-11
RP11-216B9.6___ENSG00000228395.1	1	80	47	NA	6.37443	5.53168	2.38472e-13	7.07883e-11
PHF2___ENSG00000197724.6	2	82	44	NA	12.4033	11.4551	2.42302e-13	7.14699e-11
MGEA5___ENSG00000198408.9	6	93	29	14.5385	14.3302	13.5538	2.50505e-13	7.34247e-11
MRPL43___ENSG00000055950.12	6	93	29	12.0862	11.7638	10.9373	2.60824e-13	7.59715e-11
UBE2R2___ENSG00000107341.4	22	96	10	13.6502	13.0379	12.3765	2.69605e-13	7.80413e-11
GNAQ___ENSG00000156052.6	1	83	44	NA	12.5656	11.6807	2.75011e-13	7.91149e-11
RP11-395P17.3___ENSG00000234771.2	1	79	48	NA	11.1062	10.0804	3.11584e-13	8.90864e-11
RP11-57H14.4___ENSG00000260917.1	8	93	27	10.0994	10.244	9.32605	3.52996e-13	1.00311e-10
SMU1___ENSG00000122692.7	22	96	10	12.4671	11.7808	11.4039	3.58948e-13	1.01384e-10
PDCD11___ENSG00000148843.9	6	91	31	12.1466	12.0719	11.3185	3.8343e-13	1.07002e-10
ACADSB___ENSG00000196177.8	7	95	26	11.6938	11.4012	10.4064	3.82942e-13	1.07002e-10
TUBGCP2___ENSG00000130640.9	11	92	25	12.602	12.6265	11.7914	3.93856e-13	1.09257e-10
ZCCHC6___ENSG00000083223.13	1	83	44	NA	10.1833	9.51191	4.00382e-13	1.10411e-10
CDK9___ENSG00000136807.7	1	79	48	NA	11.9116	11.1227	4.03184e-13	1.10529e-10
EXD3___ENSG00000187609.11	3	81	44	10.9855	10.9142	9.81936	4.43837e-13	1.20963e-10
RP11-213G2.5___ENSG00000231741.2	1	83	44	NA	6.80654	5.34841	4.47918e-13	1.21365e-10
ABL1___ENSG00000097007.13	3	77	48	13.7029	13.1113	12.3744	4.51221e-13	1.21553e-10
C10orf88___ENSG00000119965.8	8	95	25	10.0613	9.9589	9.19826	4.56721e-13	1.22328e-10
IDNK___ENSG00000148057.11	1	83	44	NA	8.60656	7.51215	4.64962e-13	1.22918e-10
XPNPEP1___ENSG00000108039.13	8	91	29	11.7694	11.9047	11.201	4.66838e-13	1.22918e-10
FAM160B1___ENSG00000151553.10	8	94	26	11.6397	11.5541	10.6019	4.61685e-13	1.22918e-10
C9orf41___ENSG00000156017.8	1	83	44	NA	9.55708	8.79578	4.82643e-13	1.26366e-10
C9orf89___ENSG00000165233.13	3	81	44	11.5576	11.3029	10.0812	5.64536e-13	1.46981e-10
SEMA4D___ENSG00000187764.7	2	81	45	NA	11.7766	10.7682	6.40137e-13	1.65738e-10
ST6GALNAC6___ENSG00000160408.10	1	79	48	NA	10.7109	10.0041	6.72679e-13	1.73202e-10
DPM2___ENSG00000136908.13	1	79	48	NA	11.325	10.6216	6.97601e-13	1.77656e-10
PPP2R2D___ENSG00000175470.14	7	96	25	11.8005	11.6876	10.8465	6.95595e-13	1.77656e-10
ZFYVE27___ENSG00000155256.13	6	93	29	12.5093	12.0035	10.794	7.34514e-13	1.8604e-10
MMS19___ENSG00000155229.16	6	94	28	12.8561	12.746	11.9572	7.54359e-13	1.90033e-10
NCBP1___ENSG00000136937.8	2	78	48	NA	12.1563	11.5602	7.85e-13	1.96689e-10
PDCL___ENSG00000136940.9	1	78	49	NA	10.7389	10.1886	7.97549e-13	1.98765e-10
MCMBP___ENSG00000197771.8	8	95	25	12.3255	12.279	11.4477	8.21113e-13	2.03549e-10
PIP5KL1___ENSG00000167103.7	1	79	48	NA	7.58027	6.34931	8.36465e-13	2.06257e-10
C9orf156___ENSG00000136932.9	2	78	48	NA	9.08029	8.35358	8.44685e-13	2.07188e-10
GOLM1___ENSG00000135052.12	1	83	44	NA	14.0769	13.2466	8.73917e-13	2.13236e-10
BBIP1___ENSG00000214413.3	8	92	28	11.6636	11.435	10.4301	8.80128e-13	2.13633e-10
UBAP2___ENSG00000137073.16	22	96	10	13.1691	12.5586	11.9321	9.37225e-13	2.26313e-10
RP11-305L7.7___ENSG00000273381.1	3	81	44	6.92467	6.65491	5.39649	9.45235e-13	2.27071e-10
IARS___ENSG00000196305.13	3	81	44	13.2743	12.7304	12.1445	1.02514e-12	2.45003e-10
FSD1L___ENSG00000106701.7	2	76	50	NA	11.3548	10.5373	1.11303e-12	2.6465e-10
ATE1___ENSG00000107669.13	8	95	25	11.4264	11.5257	10.5843	1.27064e-12	3.00594e-10
LRSAM1___ENSG00000148356.9	1	79	48	NA	11.5814	10.7383	1.29e-12	3.03632e-10
ATP6V1G1___ENSG00000136888.6	2	77	49	NA	12.5936	11.8909	1.35452e-12	3.17216e-10
CNNM2___ENSG00000148842.13	6	91	31	11.3574	11.1649	10.1129	1.38186e-12	3.22e-10
COQ4___ENSG00000167113.6	1	80	47	NA	12.0889	11.4286	1.43567e-12	3.32876e-10
NTMT1___ENSG00000148335.10	2	78	48	NA	10.2011	9.42747	1.45884e-12	3.36574e-10
UGCG___ENSG00000148154.5	3	76	49	11.2701	10.3369	9.72165	1.48094e-12	3.39989e-10
SLC2A8___ENSG00000136856.13	1	79	48	NA	10.1986	9.5036	1.48924e-12	3.40219e-10
MARCH5___ENSG00000198060.5	6	95	27	12.0373	11.8617	11.0705	1.5558e-12	3.53689e-10
SLC31A1___ENSG00000136868.9	3	76	49	11.4474	10.6809	10.1102	1.69135e-12	3.8264e-10
FAM120A___ENSG00000048828.12	2	82	44	NA	12.7904	12.4016	1.70143e-12	3.83059e-10
TEX10___ENSG00000136891.9	2	78	48	NA	11.4118	10.8128	1.74813e-12	3.91683e-10
MED27___ENSG00000160563.9	3	78	47	10.5699	10.393	9.59854	1.81808e-12	4.05405e-10
FRA10AC1___ENSG00000148690.10	6	96	26	11.3346	11.0618	10.0077	1.83245e-12	4.06664e-10
RP11-339B21.11___ENSG00000272593.1	1	80	47	NA	7.79898	6.95485	1.84648e-12	4.07836e-10
SLC27A4___ENSG00000167114.8	1	80	47	NA	10.7861	9.86042	1.91388e-12	4.18753e-10
RP11-339B21.14___ENSG00000273281.1	1	80	47	NA	6.73899	5.98666	1.91388e-12	4.18753e-10
TNKS2___ENSG00000107854.5	6	96	26	12.3531	12.2188	11.3794	1.99284e-12	4.33993e-10
TM9SF3___ENSG00000077147.10	6	95	27	12.9812	12.8211	12.1379	2.18356e-12	4.73314e-10
LINC00094___ENSG00000235106.4	3	78	47	11.6643	11.3236	10.545	2.34646e-12	5.0627e-10
RALGPS1___ENSG00000136828.14	1	78	49	NA	12.0931	10.901	2.50378e-12	5.37724e-10
CACNA1B___ENSG00000148408.8	5	81	42	13.5514	12.8138	11.0788	2.53426e-12	5.39299e-10
FBXW4___ENSG00000107829.9	6	93	29	11.8056	11.4774	10.6176	2.52716e-12	5.39299e-10
C9orf172___ENSG00000232434.1	3	81	44	10.2137	9.91907	7.07023	2.67606e-12	5.66887e-10
DNAJC25___ENSG00000059769.15	3	76	49	9.80026	9.17071	8.41682	2.72053e-12	5.73699e-10
PSIP1___ENSG00000164985.10	23	97	8	14.9768	14.1884	13.5422	2.79988e-12	5.87773e-10
PHPT1___ENSG00000054148.13	3	81	44	11.6412	11.8395	10.8554	2.87855e-12	6.01578e-10
KIAA1984___ENSG00000213213.9	3	81	44	7.40673	6.27378	5.37052	3.10724e-12	6.46472e-10
ZDHHC16___ENSG00000171307.14	6	94	28	10.8173	10.6863	10.063	3.37966e-12	7.00025e-10
PSMB7___ENSG00000136930.8	1	78	49	NA	12.8014	12.0618	3.43876e-12	7.09115e-10
TCTN3___ENSG00000119977.16	6	95	27	11.6109	11.4429	10.6296	3.52271e-12	7.23226e-10
MIR600HG___ENSG00000236901.3	1	78	49	NA	10.7883	9.59129	4.71369e-12	9.63494e-10
CTBP2___ENSG00000175029.12	8	95	25	12.5149	12.4739	11.7502	4.95977e-12	1.00937e-09
ERP44___ENSG00000023318.7	2	78	48	NA	11.2789	10.7917	5.48314e-12	1.11103e-09
ANKS6___ENSG00000165138.12	2	78	48	NA	11.8871	11.247	5.68024e-12	1.14598e-09
WDR11___ENSG00000120008.11	8	95	25	12.1682	12.2217	11.3797	5.75785e-12	1.15663e-09
ARPC5L___ENSG00000136950.9	1	78	49	NA	10.6494	9.7918	5.81027e-12	1.16215e-09
FNBP1___ENSG00000187239.12	1	78	49	NA	13.0013	12.0815	6.22861e-12	1.24051e-09
ERLIN1___ENSG00000107566.9	6	93	29	11.1536	10.9749	10.2496	6.51419e-12	1.29186e-09
CACUL1___ENSG00000151893.10	8	95	25	11.709	11.5538	10.7199	6.98532e-12	1.37942e-09
FAM178A___ENSG00000119906.7	6	93	29	11.5759	11.5781	10.6684	8.11945e-12	1.59662e-09
ZMYND19___ENSG00000165724.5	4	82	42	10.7937	10.6111	9.82899	9.17922e-12	1.79743e-09
NCS1___ENSG00000107130.6	2	78	48	NA	12.2177	11.0083	9.28862e-12	1.81124e-09
ZBTB34___ENSG00000177125.5	1	78	49	NA	10.3858	9.54155	1.24177e-11	2.4013e-09
SHC3___ENSG00000148082.5	2	82	44	NA	7.39869	5.88293	1.23948e-11	2.4013e-09
POLR3A___ENSG00000148606.8	7	99	22	11.7769	11.7908	10.8536	1.28109e-11	2.46711e-09
VTI1A___ENSG00000151532.9	8	93	27	9.96173	10.1496	9.35121	1.30862e-11	2.50974e-09
TIAL1___ENSG00000151923.13	8	95	25	12.8508	12.6836	11.7874	1.33083e-11	2.54188e-09
APBA1___ENSG00000107282.5	1	83	44	NA	10.5939	8.89547	1.34263e-11	2.55396e-09
NOLC1___ENSG00000166197.12	6	92	30	12.6904	12.7601	12.128	1.37369e-11	2.60241e-09
ABCA2___ENSG00000107331.12	3	81	44	14.579	14.4947	12.9752	1.41547e-11	2.67071e-09
SURF2___ENSG00000148291.5	3	78	47	9.95797	9.68056	8.80998	1.50841e-11	2.82321e-09
AK3___ENSG00000147853.12	24	96	8	13.0669	12.4558	11.9624	1.50536e-11	2.82321e-09
SUFU___ENSG00000107882.7	6	92	30	11.8774	11.6002	10.5155	1.73112e-11	3.22709e-09
POLL___ENSG00000166169.12	6	93	29	11.4735	11.1265	10.2963	1.79961e-11	3.34139e-09
NDUFA8___ENSG00000119421.5	2	77	49	NA	10.9512	10.1899	1.90272e-11	3.50491e-09
TRIM32___ENSG00000119401.10	2	77	49	NA	10.1814	9.56012	1.90272e-11	3.50491e-09
LL09NC01-251B2.3___ENSG00000273249.1	3	78	47	6.42067	5.71459	4.78158	1.95022e-11	3.57826e-09
TPRN___ENSG00000176058.7	3	82	43	10.6613	10.7336	9.45442	2.05118e-11	3.74875e-09
LZTS2___ENSG00000107816.13	6	93	29	12.3536	12.2681	11.5047	2.11285e-11	3.84638e-09
C9orf163___ENSG00000196366.1	3	81	44	5.49586	5.75438	4.74497	2.18571e-11	3.96354e-09
DCLRE1A___ENSG00000198924.3	8	94	26	9.88382	9.91385	9.09465	2.25737e-11	4.07762e-09
GBF1___ENSG00000107862.4	6	92	30	13.1774	13.0978	12.3588	2.28581e-11	4.11305e-09
LDB1___ENSG00000198728.6	6	92	30	13.4909	13.2727	12.2782	2.36546e-11	4.23999e-09
HIATL2___ENSG00000196312.7	2	78	48	NA	9.62596	8.77326	2.44794e-11	4.37102e-09
TRUB1___ENSG00000165832.4	8	94	26	10.6842	10.641	9.76493	2.48535e-11	4.42089e-09
NSMF___ENSG00000165802.15	4	82	42	13.1778	13.0186	11.9748	2.59936e-11	4.60611e-09
RP11-247A12.2___ENSG00000204055.4	1	79	48	NA	6.63727	5.47612	2.77919e-11	4.90611e-09
HECTD2___ENSG00000165338.12	6	96	26	11.6415	11.5846	10.7093	2.82876e-11	4.97478e-09
CREB3___ENSG00000107175.6	21	97	10	11.8401	11.2133	10.7318	2.9985e-11	5.25347e-09
SHOC2___ENSG00000108061.7	8	92	28	11.578	11.3572	10.7575	3.11969e-11	5.44531e-09
C9orf147___ENSG00000230185.4	3	76	49	7.79055	6.49049	5.75729	3.52104e-11	6.12293e-09
RP11-339B21.15___ENSG00000272960.1	1	80	47	NA	7.05102	6.34838	3.56348e-11	6.1737e-09
AGTPBP1___ENSG00000135049.11	2	82	44	NA	11.5343	10.6969	3.79741e-11	6.55461e-09
DERL2___ENSG00000072849.6	50	60	18	11.556	11.3861	10.6476	3.84228e-11	6.60758e-09
TOPORS___ENSG00000197579.3	22	96	10	11.6969	11.0571	10.6064	3.95955e-11	6.78421e-09
PSD___ENSG00000059915.12	6	92	30	11.9638	11.6091	10.5303	4.00274e-11	6.83311e-09
ERCC6L2___ENSG00000182150.11	2	78	48	NA	11.0097	10.0391	4.08122e-11	6.94166e-09
TTLL11___ENSG00000175764.10	2	77	49	NA	9.04082	7.82765	4.30458e-11	7.29493e-09
CACFD1___ENSG00000160325.10	3	78	47	11.4928	10.4944	9.62771	4.39071e-11	7.41394e-09
TUBB4B___ENSG00000188229.5	3	82	43	14.0986	13.4389	12.5699	4.4783e-11	7.5216e-09
MXI1___ENSG00000119950.16	8	91	29	13.3013	13.0862	12.1722	4.48675e-11	7.5216e-09
CEP78___ENSG00000148019.8	1	83	44	NA	11.4586	10.8031	4.65511e-11	7.77587e-09
EXOC6___ENSG00000138190.12	6	95	27	10.1286	10.2981	9.50887	4.84298e-11	8.0608e-09
FAM149B1___ENSG00000138286.10	6	98	24	10.9449	10.8553	10.0246	5.10539e-11	8.46732e-09
PDZD8___ENSG00000165650.7	8	95	25	11.0218	10.9191	9.91172	5.24054e-11	8.66064e-09
FAM73B___ENSG00000148343.14	1	79	48	NA	10.9372	10.2139	5.2613e-11	8.66423e-09
SEC23IP___ENSG00000107651.8	8	95	25	11.3411	11.3159	10.6211	5.52712e-11	9.06993e-09
ECD___ENSG00000122882.6	6	98	24	11.3395	11.0084	10.331	5.93334e-11	9.66845e-09
SAR1A___ENSG00000079332.10	7	101	20	12.4411	12.2423	11.5758	5.93109e-11	9.66845e-09
ZNF518A___ENSG00000177853.10	6	95	27	12.1275	12.0763	11.0708	6.14414e-11	9.97706e-09
FAM35A___ENSG00000122376.7	5	99	24	11.0694	10.6862	9.91098	6.60958e-11	1.06956e-08
RMI1___ENSG00000178966.11	2	82	44	NA	10.5137	9.92988	7.29117e-11	1.17577e-08
DNM1___ENSG00000106976.14	1	79	48	NA	12.5505	10.9978	7.33584e-11	1.17889e-08
RAB11FIP2___ENSG00000107560.6	8	95	25	11.0892	11.0959	10.2626	7.37027e-11	1.18036e-08
MAMDC4___ENSG00000177943.9	3	81	44	11.5624	11.2386	9.90998	7.45997e-11	1.19063e-08
PPP1R26___ENSG00000196422.6	3	79	46	11.7587	10.7393	9.84433	7.49324e-11	1.19186e-08
FAM102A___ENSG00000167106.7	1	79	48	NA	10.9101	10.1414	7.58276e-11	1.202e-08
WAPAL___ENSG00000062650.13	6	99	23	11.8253	11.7575	10.9321	8.06979e-11	1.27486e-08
FAM206A___ENSG00000119328.7	2	77	49	NA	9.95972	9.4024	8.13333e-11	1.28056e-08
CNTLN___ENSG00000044459.10	23	97	8	12.1914	11.2097	10.6106	8.49034e-11	1.33227e-08
OAT___ENSG00000065154.7	8	95	25	11.3876	11.3675	10.5365	8.83504e-11	1.37749e-08
DDX50___ENSG00000107625.8	6	100	22	11.8044	11.6312	10.7762	8.83761e-11	1.37749e-08
C9orf96___ENSG00000198870.6	3	78	47	8.42372	7.42429	6.53086	8.91554e-11	1.385e-08
ALG2___ENSG00000119523.8	2	78	48	NA	10.5153	10.0299	9.14007e-11	1.41182e-08
BTAF1___ENSG00000095564.9	6	95	27	12.0823	11.846	10.8953	9.14879e-11	1.41182e-08
NFX1___ENSG00000086102.14	22	96	10	12.7132	12.2036	11.553	9.18749e-11	1.41311e-08
MORN4___ENSG00000171160.13	6	93	29	10.9574	10.8241	9.92677	9.7885e-11	1.5006e-08
HPS6___ENSG00000166189.6	6	93	29	9.61353	9.57063	8.75506	1.05006e-10	1.6045e-08
SMC3___ENSG00000108055.9	8	92	28	13.1628	13.1386	12.3859	1.0856e-10	1.64799e-08
RP11-397G17.1___ENSG00000226733.1	3	125	0	2.63313	2.43615	NA	1.08239e-10	1.64799e-08
SIGMAR1___ENSG00000147955.12	22	96	10	12.2315	11.6237	11.1202	1.11073e-10	1.68066e-08
SENP2___ENSG00000163904.8	21	107	0	11.8286	11.3298	NA	1.11643e-10	1.68383e-08
RCL1___ENSG00000120158.7	24	96	8	10.8905	10.1587	9.34912	1.13305e-10	1.70337e-08
PARP2___ENSG00000129484.9	1	105	22	NA	11.6731	10.9836	1.1895e-10	1.78249e-08
ENDOG___ENSG00000167136.6	1	79	48	NA	9.93594	8.98002	1.24232e-10	1.85207e-08
HPS1___ENSG00000107521.14	6	93	29	11.8158	11.6346	10.8545	1.24388e-10	1.85207e-08
C5___ENSG00000106804.6	2	76	50	NA	10.0026	9.08128	1.25438e-10	1.86175e-08
OLFM1___ENSG00000130558.14	3	79	46	14.4573	13.1956	11.6242	1.28426e-10	1.90005e-08
ACO1___ENSG00000122729.14	22	96	10	11.6725	10.9978	10.6938	1.34956e-10	1.99035e-08
RAPGEF1___ENSG00000107263.14	3	77	48	14.1369	13.3292	12.43	1.36573e-10	2.00784e-08
C9orf91___ENSG00000157693.10	2	77	49	NA	10.2233	9.7013	1.38036e-10	2.02296e-08
CTD-2333K2.1___ENSG00000248261.1	2	123	3	NA	2.43615	2.71023	1.52229e-10	2.21703e-08
AL391416.1___ENSG00000252309.1	3	123	2	2.62427	2.43615	NA	1.52229e-10	2.21703e-08
ZNF169___ENSG00000175787.12	2	81	45	NA	9.10702	8.36488	1.52877e-10	2.21952e-08
DCAF12___ENSG00000198876.8	22	96	10	12.7151	12.1193	11.6286	1.53549e-10	2.22236e-08
RP11-77P6.2___ENSG00000227896.2	6	99	23	8.12288	8.00107	6.91296	1.68318e-10	2.42858e-08
EXOSC1___ENSG00000171311.8	6	94	28	10.4961	10.4136	9.74772	1.76313e-10	2.53608e-08
C10orf2___ENSG00000107815.3	6	93	29	10.4008	10.2253	9.43649	1.87187e-10	2.68421e-08
EIF4EBP2___ENSG00000148730.6	8	100	20	14.0691	14.081	13.0207	1.89558e-10	2.70986e-08
CDC37L1___ENSG00000106993.7	24	96	8	10.6679	10.2495	9.62731	1.98896e-10	2.83466e-08
ASCC1___ENSG00000138303.13	5	101	22	11.1151	10.9014	10.2659	1.99867e-10	2.83982e-08
TYSND1___ENSG00000156521.9	7	101	20	9.88506	9.96267	8.91715	2.02873e-10	2.87377e-08
EIF3A___ENSG00000107581.8	8	95	25	13.8447	13.7505	12.8824	2.06833e-10	2.92098e-08
SLK___ENSG00000065613.9	7	90	31	12.0304	11.8899	11.0151	2.15091e-10	3.02843e-08
Y_RNA___ENSG00000199331.1	2	77	49	NA	5.6621	4.85506	2.18155e-10	3.06231e-08
SMNDC1___ENSG00000119953.8	8	91	29	11.0389	11.0611	10.467	2.26603e-10	3.17135e-08
LRRC20___ENSG00000172731.9	8	100	20	11.2569	11.1683	10.0651	2.35737e-10	3.28931e-08
RP11-305L7.1___ENSG00000230537.1	2	82	44	NA	6.15738	5.20611	2.36679e-10	3.2926e-08
MICU1___ENSG00000107745.12	6	98	24	12.0152	12.0026	11.1584	2.4206e-10	3.35743e-08
SCAI___ENSG00000173611.13	1	78	49	NA	11.2084	10.5614	2.53934e-10	3.51168e-08
GLUD1___ENSG00000148672.7	5	99	24	12.345	12.2987	11.598	2.67103e-10	3.68286e-08
FAM204A___ENSG00000165669.9	8	95	25	11.0011	10.8283	10.166	2.69038e-10	3.6986e-08
MRPS16___ENSG00000182180.9	6	98	24	11.6934	11.5722	10.8421	2.71822e-10	3.71806e-08
WARS___ENSG00000140105.13	3	103	22	12.0504	11.7384	11.0111	2.72049e-10	3.71806e-08
Y_RNA___ENSG00000200737.1	6	94	28	6.32523	5.89033	5.08581	2.95911e-10	4.03234e-08
INVS___ENSG00000119509.8	2	78	48	NA	10.4118	9.7478	2.98264e-10	4.05256e-08
CCDC147___ENSG00000120051.10	7	90	31	7.88743	7.22891	5.89912	3.06307e-10	4.14974e-08
RP11-109D9.4___ENSG00000261447.1	1	83	44	NA	4.35289	3.56409	3.11832e-10	4.21235e-08
C9orf16___ENSG00000171159.4	1	79	48	NA	11.8389	10.8298	3.17722e-10	4.27952e-08
NSMCE4A___ENSG00000107672.10	8	95	25	11.507	11.346	10.6368	3.40328e-10	4.55765e-08
PSTK___ENSG00000179988.9	8	95	25	9.09652	8.93054	8.14768	3.39976e-10	4.55765e-08
PCGF6___ENSG00000156374.10	6	91	31	9.79581	9.78677	9.04357	3.70586e-10	4.94866e-08
SNAPC3___ENSG00000164975.11	23	97	8	12.7461	12.0925	11.5368	3.725e-10	4.95999e-08
RP11-339B21.13___ENSG00000272696.1	1	80	47	NA	6.29694	5.42586	3.80909e-10	5.05751e-08
LRRC27___ENSG00000148814.13	9	94	25	11.1989	10.7525	9.70433	3.90296e-10	5.16742e-08
APTX___ENSG00000137074.14	22	96	10	11.2188	10.7022	10.2026	4.27652e-10	5.64597e-08
LIN52___ENSG00000205659.6	1	104	23	NA	9.962	9.26395	4.50622e-10	5.93243e-08
C9orf9___ENSG00000165698.11	3	78	47	9.79187	9.95385	8.89712	4.78852e-10	6.28631e-08
DOLK___ENSG00000175283.7	1	79	48	NA	9.1755	8.53522	4.80832e-10	6.29458e-08
BRINP1___ENSG00000078725.8	2	76	50	NA	11.1629	9.00281	4.87214e-10	6.36026e-08
NDOR1___ENSG00000188566.7	3	82	43	11.3868	11.1892	10.2609	5.00843e-10	6.51991e-08
RP11-182L21.6___ENSG00000272447.1	7	99	22	8.28429	8.46163	7.59967	5.07106e-10	6.58306e-08
RNF167___ENSG00000108523.11	50	60	18	12.4314	12.381	11.5881	5.24328e-10	6.78772e-08
SFXN4___ENSG00000183605.12	8	95	25	11.0503	10.7578	9.94898	5.32431e-10	6.87352e-08
KIAA1958___ENSG00000165185.10	3	76	49	12.3602	11.1299	10.2571	5.43615e-10	6.99852e-08
DCAF10___ENSG00000122741.11	21	97	10	12.2056	11.6163	11.1843	5.48982e-10	7.04814e-08
CLTA___ENSG00000122705.12	21	97	10	13.6967	13.0095	12.4815	5.54082e-10	7.09407e-08
UBR7___ENSG00000012963.9	2	104	22	NA	11.7604	11.1954	5.59716e-10	7.14658e-08
CNTRL___ENSG00000119397.12	2	76	50	NA	11.1452	10.4926	5.70996e-10	7.27068e-08
SETD3___ENSG00000183576.8	2	103	23	NA	11.1526	10.5686	5.92827e-10	7.52809e-08
KIAA0020___ENSG00000080608.9	25	95	8	11.5657	10.6197	10.047	5.99786e-10	7.59577e-08
FAM69B___ENSG00000165716.5	3	81	44	12.269	11.3925	10.5427	6.22515e-10	7.86225e-08
IKZF5___ENSG00000095574.7	8	95	25	11.4702	11.1702	10.3337	6.30818e-10	7.94558e-08
FBXL15___ENSG00000107872.8	6	92	30	10.6439	10.4364	9.72742	6.36686e-10	7.99788e-08
MIR4292___ENSG00000265806.1	3	81	44	6.27707	5.55243	4.83939	6.38675e-10	8.0013e-08
HERC4___ENSG00000148634.11	6	101	21	12.0439	11.8778	11.078	6.52332e-10	8.15048e-08
PTEN___ENSG00000171862.5	5	99	24	12.9543	12.7968	11.7462	6.65651e-10	8.29466e-08
BCCIP___ENSG00000107949.12	8	95	25	11.7889	11.6341	11.0248	6.71732e-10	8.3481e-08
FAM122A___ENSG00000187866.6	1	83	44	NA	10.2021	9.70245	6.77863e-10	8.40189e-08
METTL10___ENSG00000203791.9	8	95	25	9.96428	9.54315	8.71194	7.14448e-10	8.83186e-08
RP11-441O15.3___ENSG00000224934.2	6	93	29	9.04316	8.76229	7.85829	7.71206e-10	9.50828e-08
MINPP1___ENSG00000107789.11	5	99	24	10.641	10.5516	9.89173	7.74267e-10	9.52082e-08
SEC24C___ENSG00000176986.10	6	98	24	13.1336	13.0638	12.319	7.83276e-10	9.60627e-08
BICD2___ENSG00000185963.9	3	81	44	12.3894	11.8218	11.1537	7.89958e-10	9.66278e-08
UBAP1___ENSG00000165006.9	22	96	10	12.1403	11.7414	11.0958	8.24709e-10	1.00614e-07
RNU6-432P___ENSG00000206923.1	3	76	49	2.64182	2.43615	2.43615	8.95774e-10	1.04106e-07
RP11-432F4.2___ENSG00000213529.3	3	76	49	2.64182	2.43615	2.43615	8.95774e-10	1.04106e-07
Y_RNA___ENSG00000200842.1	3	92	33	2.61465	2.43615	2.43615	8.95774e-10	1.04106e-07
RP11-434D2.8___ENSG00000230339.2	3	95	30	2.70055	2.43615	2.43615	8.95774e-10	1.04106e-07
RP11-598G2.1___ENSG00000250560.2	3	117	8	2.60847	2.43615	2.43615	8.95774e-10	1.04106e-07
EEF1A1P21___ENSG00000249542.2	3	118	7	2.9584	2.43615	2.43615	8.95774e-10	1.04106e-07
RP11-390C19.1___ENSG00000249564.1	3	118	7	2.72487	2.43615	2.43615	8.95774e-10	1.04106e-07
RP11-208N20.1___ENSG00000250141.1	3	118	7	2.67858	2.43615	2.43615	8.95774e-10	1.04106e-07
Y_RNA___ENSG00000201026.1	3	119	6	2.64786	2.43615	2.43615	8.95774e-10	1.04106e-07
snoU2_19___ENSG00000199894.1	3	120	5	2.60847	2.43615	2.43615	8.95774e-10	1.04106e-07
DUTP8___ENSG00000214904.5	3	120	5	2.73323	2.43615	2.43615	8.95774e-10	1.04106e-07
CCDC34P1___ENSG00000250556.1	3	120	5	2.60847	2.43615	2.43615	8.95774e-10	1.04106e-07
MIR587___ENSG00000207577.1	3	121	4	2.63313	2.43615	2.43615	8.95774e-10	1.04106e-07
OR7G2___ENSG00000170923.2	7	118	3	2.43615	2.43615	2.61704	8.95774e-10	1.04106e-07
SNORA51___ENSG00000206853.1	7	118	3	2.43615	2.43615	2.64625	8.95774e-10	1.04106e-07
RNU7-95P___ENSG00000239007.1	3	122	3	2.64089	2.43615	2.43615	8.95774e-10	1.04106e-07
IGKV3-31___ENSG00000253158.1	13	112	3	2.43615	2.43615	2.61868	8.95774e-10	1.04106e-07
CTC-457E21.5___ENSG00000269025.2	7	118	3	2.43615	2.43615	2.72979	8.95774e-10	1.04106e-07
AL138847.1___ENSG00000269624.1	3	122	3	2.43615	2.43615	2.71284	8.95774e-10	1.04106e-07
RPP25L___ENSG00000164967.5	22	96	10	9.99231	9.04003	8.65003	9.03254e-10	1.04715e-07
RP11-82L18.4___ENSG00000231632.1	2	82	44	NA	5.61563	4.38643	9.93536e-10	1.14895e-07
RP11-175O19.4___ENSG00000231025.1	6	94	28	9.90507	9.84077	9.14694	1.02477e-09	1.18214e-07
TOR2A___ENSG00000160404.13	1	79	48	NA	10.3088	9.66954	1.05453e-09	1.21347e-07
VTI1B___ENSG00000100568.6	1	106	21	NA	11.5431	10.9322	1.05872e-09	1.21529e-07
GPAM___ENSG00000119927.9	8	92	28	10.485	10.5188	9.82363	1.06368e-09	1.21798e-07
FANCG___ENSG00000221829.5	22	96	10	12.3426	11.6483	11.1486	1.07726e-09	1.23051e-07
RPP30___ENSG00000148688.9	6	97	25	11.098	11.1257	10.4484	1.09968e-09	1.25305e-07
TRAPPC6B___ENSG00000182400.10	1	106	21	NA	11.506	10.856	1.10257e-09	1.25327e-07
ALDH18A1___ENSG00000059573.4	6	95	27	12.0907	12.161	11.4841	1.11436e-09	1.2636e-07
NUTM2A-AS1___ENSG00000223482.3	5	99	24	9.89418	10.0216	8.91258	1.13066e-09	1.27896e-07
PSMF1___ENSG00000125818.13	7	108	13	13.3078	12.9826	12.1641	1.1877e-09	1.34023e-07
PLEKHA1___ENSG00000107679.10	8	95	25	11.7959	11.5569	10.832	1.26372e-09	1.42257e-07
TBRG1___ENSG00000154144.8	6	107	15	11.9252	11.5152	10.8374	1.30501e-09	1.46551e-07
MURC___ENSG00000170681.6	2	77	49	NA	9.73211	8.96858	1.33824e-09	1.49562e-07
DNLZ___ENSG00000213221.4	3	80	45	5.88124	5.77352	4.9338	1.33612e-09	1.49562e-07
UROS___ENSG00000188690.8	8	95	25	11.3618	11.2439	10.5565	1.35832e-09	1.51443e-07
STAMBPL1___ENSG00000138134.7	6	98	24	10.1483	9.80457	8.89749	1.38327e-09	1.53857e-07
FRRS1L___ENSG00000260230.2	2	77	49	NA	12.6038	11.4251	1.42412e-09	1.58023e-07
SSNA1___ENSG00000176101.7	3	81	44	11.4623	11.1822	10.4622	1.44344e-09	1.59786e-07
GSKIP___ENSG00000100744.10	2	104	22	NA	9.7962	9.05934	1.53429e-09	1.69441e-07
MSS51___ENSG00000166343.5	6	98	24	9.28078	9.49272	8.61476	1.54973e-09	1.70484e-07
ADO___ENSG00000181915.3	7	105	16	11.285	11.4212	10.5841	1.55105e-09	1.70484e-07
ELP5___ENSG00000170291.10	47	62	19	11.6339	11.5696	10.7595	1.58832e-09	1.74169e-07
MIS12___ENSG00000167842.11	50	60	18	10.7634	10.5507	9.96831	1.6083e-09	1.75946e-07
FAM45A___ENSG00000119979.11	8	95	25	9.78894	9.88981	9.22953	1.68952e-09	1.84399e-07
BAAT___ENSG00000136881.7	2	77	49	NA	5.69769	4.71886	1.82465e-09	1.98682e-07
GLUD1P3___ENSG00000250959.2	6	98	24	8.27483	8.20354	7.24015	1.90269e-09	2.06697e-07
PTPN3___ENSG00000070159.9	3	76	49	8.02929	9.24219	7.93897	1.96248e-09	2.12696e-07
BUB3___ENSG00000154473.13	8	95	25	12.9469	12.966	12.3231	2.0248e-09	2.18942e-07
UBOX5___ENSG00000185019.12	6	109	13	10.7755	10.4225	9.48054	2.05358e-09	2.2154e-07
RDH11___ENSG00000072042.8	1	106	21	NA	11.9944	11.3994	2.09878e-09	2.25372e-07
TINF2___ENSG00000092330.11	1	107	20	NA	11.6444	11.081	2.09832e-09	2.25372e-07
RP11-137H2.6___ENSG00000271738.1	6	100	22	10.944	10.9032	10.049	2.12583e-09	2.27752e-07
DNAAF2___ENSG00000165506.10	1	105	22	NA	10.7597	9.99799	2.29226e-09	2.4502e-07
RABEPK___ENSG00000136933.12	1	78	49	NA	10.6807	10.1641	2.33026e-09	2.48512e-07
TGFBR1___ENSG00000106799.8	2	78	48	NA	12.2968	11.7124	2.40008e-09	2.55373e-07
VCP___ENSG00000165280.11	22	96	10	13.9126	13.4079	12.8853	2.42174e-09	2.57091e-07
SMG6___ENSG00000070366.9	50	61	17	12.0836	12.1125	11.341	2.49553e-09	2.64322e-07
RP11-598D12.1___ENSG00000259990.2	2	120	6	NA	2.44504	2.82985	2.50263e-09	2.64473e-07
RPL7A___ENSG00000148303.12	3	78	47	16.5178	16.1968	15.3075	2.54948e-09	2.68208e-07
LCOR___ENSG00000196233.7	6	94	28	11.3075	11.397	10.4662	2.54914e-09	2.68208e-07
HAUS6___ENSG00000147874.6	23	96	9	12.2995	11.5598	10.8977	2.63584e-09	2.76668e-07
GLRX3___ENSG00000108010.7	11	92	25	11.3388	11.2259	10.6035	2.69798e-09	2.82555e-07
RP11-65N13.8___ENSG00000239705.1	1	78	49	NA	3.59357	3.06987	2.76621e-09	2.8905e-07
RRAGA___ENSG00000155876.4	23	96	9	12.8064	12.3179	11.7929	2.79144e-09	2.91034e-07
ZFP3___ENSG00000180787.5	50	60	18	10.8547	10.7167	10.0093	2.80117e-09	2.91396e-07
FAM53B___ENSG00000189319.9	8	95	25	11.8452	11.8125	10.9269	2.81582e-09	2.92269e-07
CSNK2A1___ENSG00000101266.12	9	105	14	13.2648	13.006	12.2686	2.82261e-09	2.92322e-07
PLAA___ENSG00000137055.10	22	96	10	11.5491	10.8053	10.4914	2.88086e-09	2.97693e-07
PRUNE2___ENSG00000106772.13	2	82	44	NA	10.4088	8.48056	2.91583e-09	3.0064e-07
TMEM254___ENSG00000133678.9	6	100	22	11.3276	11.0533	10.2821	2.94962e-09	3.03453e-07
VPS26A___ENSG00000122958.10	6	100	22	11.7277	11.6186	10.9939	2.95945e-09	3.03793e-07
RLN2___ENSG00000107014.7	23	97	8	6.68485	4.24775	4.87676	3.09247e-09	3.16751e-07
CEL___ENSG00000170835.10	3	78	47	8.29683	8.74733	7.90599	3.12588e-09	3.1947e-07
ACAD9___ENSG00000177646.13	19	109	0	12.0158	11.3844	NA	3.19534e-09	3.25854e-07
RP11-773D16.1___ENSG00000225484.2	7	99	22	8.32504	8.40708	7.58275	3.31036e-09	3.36847e-07
INPP5A___ENSG00000068383.14	10	93	25	10.8494	10.5218	9.4917	3.58253e-09	3.63747e-07
ZSWIM8___ENSG00000214655.6	6	98	24	13.4523	13.2552	12.3424	3.65235e-09	3.69337e-07
PSEN1___ENSG00000080815.14	1	105	22	NA	12.3028	11.8321	3.65343e-09	3.69337e-07
RANBP6___ENSG00000137040.8	23	97	8	11.6569	11.0904	10.4371	3.66885e-09	3.70093e-07
RP11-569G13.2___ENSG00000237212.1	2	78	48	NA	5.16858	4.27111	3.68394e-09	3.70813e-07
CPSF2___ENSG00000165934.8	1	105	22	NA	11.1686	10.4224	3.79716e-09	3.81385e-07
VDAC2___ENSG00000165637.9	6	98	24	13.1329	12.8493	12.1606	3.94543e-09	3.95426e-07
CAAP1___ENSG00000120159.7	22	96	10	11.1671	10.458	10.1199	3.95453e-09	3.95487e-07
CTDNEP1___ENSG00000175826.7	47	62	19	12.5019	12.4169	11.6683	4.02357e-09	4.0153e-07
RP11-435O5.4___ENSG00000271659.1	2	78	48	NA	6.88708	5.84984	4.03593e-09	4.01903e-07
Y_RNA___ENSG00000200788.1	1	79	48	NA	5.23613	4.60448	4.17316e-09	4.14682e-07
SNORA11___ENSG00000221164.1	6	98	24	5.75886	5.24545	4.52726	4.18443e-09	4.14917e-07
PTPRA___ENSG00000132670.16	6	109	13	13.602	13.1988	12.4227	4.2138e-09	4.16943e-07
Y_RNA___ENSG00000201451.1	3	78	47	3.71012	4.3481	3.64435	4.39664e-09	4.34112e-07
TMEM180___ENSG00000138111.10	6	92	30	10.5518	10.4063	9.65508	4.42928e-09	4.36411e-07
EDF1___ENSG00000107223.8	3	81	44	13.5692	13.2616	12.5785	4.53068e-09	4.4546e-07
RNU4-13P___ENSG00000200889.1	5	90	33	2.8991	2.44249	2.4701	4.59322e-09	4.50658e-07
AC113189.5___ENSG00000233223.2	45	62	21	8.36649	8.31538	7.35369	4.82058e-09	4.70048e-07
POLR1E___ENSG00000137054.11	21	97	10	12.0838	11.2845	10.706	4.8099e-09	4.70048e-07
KIAA2026___ENSG00000183354.7	23	97	8	12.9097	12.4205	11.7271	4.82111e-09	4.70048e-07
PELP1___ENSG00000141456.10	50	60	18	12.5997	12.6103	11.9037	4.92905e-09	4.79568e-07
C9orf153___ENSG00000187753.8	1	83	44	NA	6.01915	5.15065	5.00802e-09	4.85226e-07
FKBP3___ENSG00000100442.6	1	106	21	NA	12.124	11.3369	4.9992e-09	4.85226e-07
DNAJB12___ENSG00000148719.10	6	98	24	11.3238	11.1763	10.5562	5.19585e-09	5.01539e-07
ERO1L___ENSG00000197930.8	1	106	21	NA	11.2964	10.7337	5.19791e-09	5.01539e-07
SNORD62B___ENSG00000231587.1	3	77	48	9.08687	8.19144	7.45638	5.31684e-09	5.11954e-07
STOML2___ENSG00000165283.11	22	96	10	12.9028	12.1895	11.7342	5.41155e-09	5.19999e-07
FXR2___ENSG00000129245.7	45	62	21	11.9221	11.9476	11.3064	5.43969e-09	5.21628e-07
EIF2B5___ENSG00000145191.7	21	107	0	12.6142	12.0697	NA	5.4571e-09	5.22223e-07
RPAIN___ENSG00000129197.10	50	60	18	12.5105	12.4249	11.6391	6.067e-09	5.79398e-07
CHRNB1___ENSG00000170175.6	47	62	19	8.84627	8.62705	7.56251	6.08687e-09	5.80107e-07
RP11-395P17.11___ENSG00000269988.1	1	79	48	NA	7.89905	7.02194	6.15318e-09	5.84039e-07
GLOD4___ENSG00000167699.9	50	62	16	11.8267	11.7604	10.9399	6.14947e-09	5.84039e-07
PPP2R5C___ENSG00000078304.15	2	105	21	NA	12.7987	12.2904	6.50836e-09	6.16495e-07
MEGF9___ENSG00000106780.7	2	76	50	NA	12.3415	11.5082	6.65865e-09	6.23731e-07
RP11-229P13.25___ENSG00000260190.1	3	81	44	6.3232	5.84664	5.02472	6.62896e-09	6.23731e-07
FRAT2___ENSG00000181274.5	6	94	28	9.98728	9.7975	9.06222	6.60239e-09	6.23731e-07
ATAD1___ENSG00000138138.9	5	99	24	11.5623	11.5881	10.8528	6.66505e-09	6.23731e-07
RP11-345K20.2___ENSG00000229659.1	6	98	24	7.40597	6.90389	6.14595	6.61363e-09	6.23731e-07
BAG5___ENSG00000166170.9	3	105	20	11.8349	11.6743	11.0474	6.64389e-09	6.23731e-07
TBC1D12___ENSG00000108239.8	6	95	27	10.2025	10.2691	9.5729	6.88039e-09	6.41318e-07
MCU___ENSG00000156026.10	6	98	24	10.4204	10.4455	9.67716	6.88051e-09	6.41318e-07
COPS7B___ENSG00000144524.13	14	111	3	12.2458	11.6882	11.1224	6.90187e-09	6.42026e-07
KIAA0753___ENSG00000198920.5	47	62	19	11.1965	11.2344	10.3512	6.92077e-09	6.42501e-07
PPA1___ENSG00000180817.7	8	100	20	13.6452	13.2014	12.3029	7.05496e-09	6.53657e-07
RP11-244N9.4___ENSG00000231521.1	2	78	48	NA	4.28771	3.51607	7.12321e-09	6.58671e-07
SAMD8___ENSG00000156671.8	6	98	24	11.2463	11.1923	10.4103	7.14961e-09	6.59802e-07
RUFY2___ENSG00000204130.8	6	100	22	12.3265	12.2824	11.1744	7.26362e-09	6.69e-07
ISCA2___ENSG00000165898.9	1	105	22	NA	9.45913	8.85078	7.84504e-09	7.21125e-07
RP11-60I3.4___ENSG00000254571.1	2	78	48	NA	3.96917	3.21482	8.30706e-09	7.62091e-07
ZMIZ1___ENSG00000108175.12	8	98	22	15.3172	15.2097	14.112	8.38149e-09	7.67408e-07
PSMC6___ENSG00000100519.7	1	106	21	NA	11.9375	11.3864	8.59556e-09	7.85465e-07
SFXN2___ENSG00000156398.8	6	91	31	10.8442	10.5075	9.49338	8.91152e-09	8.12744e-07
PPAPDC2___ENSG00000205808.4	24	96	8	10.3164	9.58322	9.055	9.10898e-09	8.29131e-07
RP11-229P13.22___ENSG00000229257.2	3	81	44	4.17043	3.976	3.12352	9.57326e-09	8.68e-07
CSTF2T___ENSG00000177613.7	7	107	14	10.8617	10.8463	9.8833	9.56337e-09	8.68e-07
SENP3___ENSG00000161956.8	45	62	21	9.48296	9.29683	8.71925	9.74578e-09	8.80218e-07
NRBF2___ENSG00000148572.10	8	104	16	9.56618	9.37959	8.75313	9.72825e-09	8.80218e-07
ARCN1___ENSG00000095139.9	6	108	14	13.4012	12.8247	12.1759	9.92192e-09	8.94393e-07
ZC3H14___ENSG00000100722.14	1	105	22	NA	12.3961	11.8857	1.0603e-08	9.50274e-07
ALKBH1___ENSG00000100601.5	1	105	22	NA	9.892	9.41797	1.0603e-08	9.50274e-07
SIRT1___ENSG00000096717.7	6	101	21	11.6259	11.5859	10.8846	1.0575e-08	9.50274e-07
MTG1___ENSG00000148824.14	12	92	24	9.51432	9.42428	8.63838	1.0717e-08	9.58645e-07
SLC25A28___ENSG00000155287.6	6	93	29	11.254	11.0216	10.378	1.08849e-08	9.71801e-07
SUPV3L1___ENSG00000156502.9	6	100	22	11.5761	11.4068	10.6806	1.10867e-08	9.87927e-07
RP11-82L18.2___ENSG00000224945.1	2	82	44	NA	6.52685	5.54951	1.12249e-08	9.9833e-07
CCDC171___ENSG00000164989.11	23	97	8	10.346	9.54754	8.81515	1.12534e-08	9.98959e-07
ARF6___ENSG00000165527.5	1	105	22	NA	10.9454	10.3826	1.14279e-08	1.01252e-06
PPRC1___ENSG00000148840.6	6	92	30	12.3914	12.2118	11.4371	1.16871e-08	1.03353e-06
PRDX3___ENSG00000165672.5	8	95	25	12.5569	12.7252	12.0073	1.18527e-08	1.04618e-06
CDC26___ENSG00000176386.4	3	76	49	8.92665	8.5511	7.96484	1.19101e-08	1.04926e-06
TMEM251___ENSG00000153485.5	2	104	22	NA	8.61557	7.97827	1.1972e-08	1.05272e-06
RP11-54D18.4___ENSG00000234297.2	24	96	8	7.42842	6.79511	6.28114	1.20691e-08	1.05926e-06
SFR1___ENSG00000156384.10	8	89	31	9.58033	9.56992	8.64818	1.23756e-08	1.08412e-06
COPG1___ENSG00000181789.10	19	109	0	13.7866	13.1842	NA	1.29545e-08	1.1327e-06
TMEM261___ENSG00000137038.7	24	96	8	11.4345	10.885	10.329	1.314e-08	1.14677e-06
C14orf1___ENSG00000133935.6	1	105	22	NA	10.8119	10.1042	1.32689e-08	1.15502e-06
SPAG7___ENSG00000091640.3	50	60	18	11.4734	11.489	10.4529	1.3284e-08	1.15502e-06
DHX32___ENSG00000089876.7	8	95	25	10.203	10.1485	9.40113	1.35414e-08	1.1752e-06
UPF3AP3___ENSG00000234709.2	2	78	48	NA	5.71031	5.03676	1.41371e-08	1.22462e-06
SUPT16H___ENSG00000092201.5	1	105	22	NA	13.3722	12.8506	1.42943e-08	1.23594e-06
ADAMTS13___ENSG00000160323.14	3	78	47	11.7913	11.255	10.0922	1.46707e-08	1.26355e-06
RP11-49O14.2___ENSG00000236095.1	2	80	46	NA	7.51359	6.50728	1.46949e-08	1.26355e-06
DVL3___ENSG00000161202.13	21	107	0	15.2478	14.5803	NA	1.4676e-08	1.26355e-06
VAV2___ENSG00000160293.12	3	78	47	12.6133	11.298	9.97869	1.52861e-08	1.31196e-06
DNAJC9___ENSG00000213551.4	6	98	24	11.3836	11.343	10.6719	1.54038e-08	1.31721e-06
MAP2K4___ENSG00000065559.10	47	65	16	11.4721	11.4535	10.6054	1.54003e-08	1.31721e-06
RP11-142L1.3___ENSG00000240404.1	6	112	10	2.43615	2.43615	2.63247	1.55345e-08	1.32595e-06
NUP88___ENSG00000108559.7	50	60	18	11.291	11.282	10.6321	1.55643e-08	1.32607e-06
WDR33___ENSG00000136709.7	16	111	1	13.1853	12.806	NA	1.58093e-08	1.34448e-06
PPP2R5E___ENSG00000154001.9	1	105	22	NA	12.2469	11.6266	1.59783e-08	1.35638e-06
TBC1D20___ENSG00000125875.9	9	105	14	12.205	12.0672	11.2998	1.60165e-08	1.35715e-06
ZCCHC7___ENSG00000147905.13	21	97	10	11.587	10.8861	10.4344	1.61829e-08	1.36877e-06
RP11-308N19.4___ENSG00000234229.3	2	76	50	NA	3.85798	3.25026	1.6728e-08	1.4123e-06
RP11-316M21.7___ENSG00000236308.1	6	93	29	4.56702	4.23513	3.59373	1.67813e-08	1.41424e-06
ARRDC1___ENSG00000197070.9	4	82	42	10.9379	10.5716	9.35642	1.69148e-08	1.42292e-06
RP11-574K11.29___ENSG00000272140.2	6	98	24	6.97018	6.82607	6.01167	1.69746e-08	1.42538e-06
snoU13___ENSG00000238824.1	3	81	44	3.99882	4.37447	3.59397	1.76043e-08	1.4756e-06
CGRRF1___ENSG00000100532.7	1	106	21	NA	9.92298	9.31975	1.77061e-08	1.48146e-06
MAPK8___ENSG00000107643.11	9	105	14	13.1123	13.0833	12.127	1.80688e-08	1.5091e-06
SPTSSA___ENSG00000165389.6	1	103	24	NA	10.8441	10.1289	1.8158e-08	1.51384e-06
SLC39A9___ENSG00000029364.7	1	106	21	NA	12.2973	11.7756	1.8385e-08	1.53003e-06
HNRNPK___ENSG00000165119.14	2	82	44	NA	14.7683	14.4787	1.86475e-08	1.54751e-06
PTAR1___ENSG00000188647.8	1	83	44	NA	11.8929	11.3062	1.86615e-08	1.54751e-06
SLC25A51___ENSG00000122696.8	21	97	10	10.017	9.48436	8.7931	1.96631e-08	1.62767e-06
ATP6V1D___ENSG00000100554.7	1	106	21	NA	11.3357	10.7026	1.98194e-08	1.6377e-06
UHRF2___ENSG00000147854.12	23	97	8	12.8793	12.3978	11.701	1.99168e-08	1.64283e-06
CDK20___ENSG00000156345.13	2	82	44	NA	10.8947	10.0507	2.03794e-08	1.67802e-06
NSFL1C___ENSG00000088833.13	6	109	13	12.4336	12.1217	11.2471	2.13461e-08	1.75143e-06
EEFSEC___ENSG00000132394.6	21	107	0	11.4951	10.8114	NA	2.13159e-08	1.75143e-06
MGAT2___ENSG00000168282.4	1	105	22	NA	10.1312	9.66724	2.14663e-08	1.75765e-06
DCAF11___ENSG00000100897.13	1	107	20	NA	12.0001	11.4515	2.14973e-08	1.75765e-06
BAG1___ENSG00000107262.12	22	96	10	11.9104	11.4404	10.6921	2.16128e-08	1.764e-06
SLC25A11___ENSG00000108528.9	50	60	18	11.8271	11.7044	11.0136	2.27617e-08	1.85452e-06
SCFD1___ENSG00000092108.16	1	106	21	NA	11.4316	10.9577	2.30214e-08	1.87241e-06
GLRX5___ENSG00000182512.4	2	104	22	NA	11.1732	10.4438	2.34439e-08	1.90345e-06
GRHPR___ENSG00000137106.13	21	97	10	12.7778	12.2985	11.7022	2.35012e-08	1.90478e-06
KLHL9___ENSG00000198642.5	25	94	9	12.262	11.7274	10.9777	2.3753e-08	1.92185e-06
HNRNPH3___ENSG00000096746.13	6	101	21	13.8607	13.8561	13.3723	2.40336e-08	1.94118e-06
ZNF594___ENSG00000180626.9	50	60	18	10.4019	10.3691	9.55771	2.40986e-08	1.94306e-06
RNF208___ENSG00000212864.2	3	82	43	10.8344	9.84847	8.97576	2.43276e-08	1.95814e-06
PPP1R26-AS1___ENSG00000225361.3	3	79	46	7.34803	6.9585	5.76792	2.51411e-08	2.02013e-06
GHITM___ENSG00000165678.15	6	100	22	12.6906	12.4134	11.8711	2.54797e-08	2.04382e-06
RP1-202I21.3___ENSG00000220556.4	4	124	0	2.58388	2.43615	NA	2.58028e-08	2.06618e-06
RNASEK___ENSG00000219200.6	47	62	19	7.17723	7.0181	6.20913	2.59917e-08	2.07417e-06
ELAC2___ENSG00000006744.14	48	64	16	12.0121	11.946	11.3159	2.59621e-08	2.07417e-06
MIR3617___ENSG00000266071.1	10	117	1	2.8461	2.46124	NA	2.64008e-08	2.10322e-06
NDUFB8___ENSG00000166136.11	6	93	29	9.69921	9.28326	8.46098	2.72253e-08	2.1652e-06
AL359091.2___ENSG00000268211.1	1	80	47	NA	6.4129	5.56672	2.73517e-08	2.17155e-06
YEATS2___ENSG00000163872.11	21	106	1	13.5166	12.8053	NA	2.77352e-08	2.19825e-06
RP11-383C5.4___ENSG00000224023.6	8	95	25	8.4008	7.69379	6.67816	2.85545e-08	2.25934e-06
AC073465.1___ENSG00000213148.3	16	110	2	2.72271	2.44551	NA	2.90019e-08	2.29086e-06
CTD-3195I5.1___ENSG00000262758.1	50	61	17	10.9454	10.8129	9.97156	2.9656e-08	2.33856e-06
TMEM199___ENSG00000244045.6	0	101	27	NA	10.2375	9.79326	3.02896e-08	2.38448e-06
PI4K2A___ENSG00000155252.12	6	93	29	10.6464	10.5688	10.0436	3.03503e-08	2.38523e-06
TLN1___ENSG00000137076.14	21	97	10	13.9593	13.3017	12.9804	3.07618e-08	2.41351e-06
COPB2___ENSG00000184432.5	21	107	0	12.8485	12.3516	NA	3.08356e-08	2.41523e-06
FCF1___ENSG00000119616.7	1	105	22	NA	10.259	9.74587	3.09382e-08	2.4192e-06
RP11-119F19.2___ENSG00000226381.3	7	99	22	8.08658	7.89983	6.88003	3.23872e-08	2.52826e-06
AP3M1___ENSG00000185009.8	6	98	24	12.5792	12.3601	11.5968	3.25957e-08	2.54028e-06
TSC1___ENSG00000165699.9	3	78	47	13.7611	13.2073	12.2669	3.32894e-08	2.58464e-06
FRAT1___ENSG00000165879.7	6	94	28	8.5487	8.49298	7.67331	3.32927e-08	2.58464e-06
TTC19___ENSG00000011295.11	48	65	15	12.5787	12.524	11.6513	3.33324e-08	2.58464e-06
CDH12P2___ENSG00000249230.1	2	122	4	NA	2.43615	2.64367	3.33867e-08	2.58464e-06
COQ6___ENSG00000119723.11	1	104	23	NA	10.5857	10.036	3.35715e-08	2.59464e-06
RP11-4O1.2___ENSG00000259953.1	3	76	49	9.16405	9.15989	8.14662	3.44731e-08	2.65991e-06
SNHG7___ENSG00000233016.2	3	81	44	12.3467	11.9165	11.0791	3.46174e-08	2.66663e-06
DNAJC13___ENSG00000138246.11	20	108	0	12.3659	11.805	NA	3.53783e-08	2.72074e-06
NANOGP5___ENSG00000231697.3	2	78	48	NA	5.82972	5.05663	3.56876e-08	2.7355e-06
CUTC___ENSG00000119929.8	6	93	29	9.90414	9.76873	9.04198	3.56855e-08	2.7355e-06
RP11-541N10.3___ENSG00000260461.1	7	90	31	8.26039	8.20897	7.47699	3.63792e-08	2.78394e-06
RP11-498E2.8___ENSG00000270102.1	2	77	49	NA	6.15769	5.35917	3.64466e-08	2.78452e-06
HINFP___ENSG00000172273.8	6	108	14	11.7641	11.4096	10.6802	3.72706e-08	2.84281e-06
CSRP2BP___ENSG00000149474.9	7	110	11	11.2133	10.8863	9.98045	3.78497e-08	2.88227e-06
SCEL-AS1___ENSG00000224347.2	8	120	0	2.58733	2.43615	NA	3.82499e-08	2.90799e-06
RP11-344N10.5___ENSG00000272630.1	6	98	24	8.35762	8.06475	7.11611	3.87066e-08	2.93792e-06
RP11-179B2.2___ENSG00000272572.1	6	93	29	6.90878	7.1284	6.31232	3.8973e-08	2.95333e-06
RFK___ENSG00000135002.7	1	83	44	NA	10.3634	9.84645	3.96867e-08	3.00253e-06
AREL1___ENSG00000119682.12	1	105	22	NA	11.5739	10.8052	3.98651e-08	3.01114e-06
GPR137C___ENSG00000180998.7	1	106	21	NA	11.8138	10.7531	4.01328e-08	3.02156e-06
FBXO10___ENSG00000147912.8	21	97	10	10.2937	9.78962	9.29961	4.01084e-08	3.02156e-06
CHMP5___ENSG00000086065.9	22	96	10	12.5517	11.9278	11.6399	4.06986e-08	3.05922e-06
HLTF___ENSG00000071794.11	21	107	0	12.9751	12.2086	NA	4.13115e-08	3.1003e-06
MPDU1___ENSG00000129255.10	45	62	21	11.2586	11.2072	10.3046	4.17275e-08	3.12648e-06
EVL___ENSG00000196405.8	3	103	22	14.3693	14.1222	13.3357	4.43939e-08	3.32092e-06
NIPSNAP3A___ENSG00000136783.9	2	76	50	NA	10.1398	9.39456	4.49516e-08	3.35725e-06
NAMA___ENSG00000271086.1	2	78	48	NA	7.30413	6.52552	4.60954e-08	3.43717e-06
PLIN2___ENSG00000147872.5	23	96	9	12.2434	10.8989	10.8944	4.77113e-08	3.55197e-06
AC027763.2___ENSG00000215067.5	47	62	19	9.07556	8.98489	8.13473	4.78044e-08	3.55323e-06
FAM213A___ENSG00000122378.9	6	100	22	11.8957	12.0539	11.3762	4.83382e-08	3.58719e-06
RP11-80I15.1___ENSG00000223849.1	2	79	47	NA	6.44427	4.98396	4.87633e-08	3.61298e-06
AC135178.1___ENSG00000198150.2	46	62	20	10.1442	10.0915	9.26607	4.91123e-08	3.63306e-06
RP11-329N22.1___ENSG00000238063.1	5	120	3	2.95448	2.44144	2.63313	4.9931e-08	3.68777e-06
FANCC___ENSG00000158169.7	2	78	48	NA	10.6894	9.94162	5.0178e-08	3.70015e-06
SH2D3C___ENSG00000095370.15	1	79	48	NA	11.8311	10.8804	5.19233e-08	3.81677e-06
AK1___ENSG00000106992.13	1	79	48	NA	8.55827	7.59748	5.19233e-08	3.81677e-06
TFAM___ENSG00000108064.6	7	107	14	11.383	11.493	10.7219	5.20137e-08	3.8174e-06
BMS1___ENSG00000165733.7	7	109	12	11.8452	11.776	11.0181	5.22686e-08	3.83007e-06
RABEP1___ENSG00000029725.12	50	60	18	12.3893	12.3263	11.6721	5.32238e-08	3.89395e-06
CRNKL1___ENSG00000101343.10	7	110	11	11.8384	11.2926	10.4022	5.38111e-08	3.93074e-06
SLC25A16___ENSG00000122912.10	6	100	22	10.4008	10.3409	9.77261	5.43854e-08	3.96647e-06
SAT2___ENSG00000141504.7	45	62	21	11.7411	11.5797	10.6864	5.48624e-08	3.99502e-06
CYB5D1___ENSG00000182224.7	46	62	20	10.2067	10.1922	9.36989	5.50952e-08	4.00571e-06
PITPNA___ENSG00000174238.10	50	62	16	12.5506	12.5285	11.6472	5.54453e-08	4.02488e-06
C10orf118___ENSG00000165813.12	8	94	26	10.3505	10.2528	9.4917	5.59224e-08	4.0532e-06
SPNS2___ENSG00000183018.4	50	60	18	14.1699	13.6261	12.2627	5.62215e-08	4.06855e-06
RP11-464F9.21___ENSG00000271848.1	6	98	24	6.58786	6.81123	5.75908	5.722e-08	4.13439e-06
RP11-574K11.28___ENSG00000271816.1	6	98	24	6.22502	6.27802	5.5667	5.78431e-08	4.16649e-06
ARG2___ENSG00000081181.3	1	106	21	NA	9.64001	8.10768	5.78347e-08	4.16649e-06
TMX1___ENSG00000139921.8	1	106	21	NA	11.3203	10.5931	5.99736e-08	4.31328e-06
VPS53___ENSG00000141252.15	51	61	16	12.0039	12.0511	11.2211	6.27363e-08	4.50502e-06
WDR20___ENSG00000140153.13	2	105	21	NA	10.5326	10.0804	6.52334e-08	4.67713e-06
CTC-297N7.5___ENSG00000263400.2	46	64	18	8.78269	8.51601	7.15895	6.5551e-08	4.6906e-06
LRCH3___ENSG00000186001.8	23	104	1	12.642	12.2324	NA	6.56225e-08	4.6906e-06
RBBP9___ENSG00000089050.10	7	110	11	11.4843	10.9282	9.83958	6.64195e-08	4.7403e-06
RPS6___ENSG00000137154.8	23	96	9	17.2674	16.4605	15.6412	6.73247e-08	4.79755e-06
MIS18BP1___ENSG00000129534.9	1	106	21	NA	10.7225	9.79361	6.93213e-08	4.93229e-06
MARK3___ENSG00000075413.13	3	105	20	13.0047	12.8987	12.3643	7.01175e-08	4.98134e-06
RP11-554F20.1___ENSG00000237461.1	2	78	48	NA	4.71882	4.125	7.02999e-08	4.9867e-06
MYH10___ENSG00000133026.8	46	63	19	13.9097	13.9434	13.1096	7.14915e-08	5.06351e-06
AP5S1___ENSG00000125843.6	6	109	13	9.69194	9.0897	8.16762	7.18113e-08	5.07844e-06
GNE___ENSG00000159921.10	21	97	10	12.1012	11.5024	10.9186	7.19223e-08	5.07858e-06
H2AFY2___ENSG00000099284.9	7	101	20	12.031	12.3476	11.4174	7.40567e-08	5.22139e-06
NHLRC2___ENSG00000196865.4	8	94	26	11.1605	11.1063	9.94932	7.46293e-08	5.25381e-06
VPS16___ENSG00000215305.5	6	109	13	11.293	10.9516	10.0961	7.53033e-08	5.29327e-06
RP11-613M10.6___ENSG00000234160.1	21	97	10	8.66157	7.9881	7.29655	7.57744e-08	5.31836e-06
RP11-589P10.5___ENSG00000262089.1	47	62	19	7.64868	7.41324	6.54152	7.77774e-08	5.45074e-06
ST6GALNAC4___ENSG00000136840.14	1	79	48	NA	10.0207	9.50221	7.87315e-08	5.50932e-06
FXR1___ENSG00000114416.13	22	106	0	13.2656	12.7192	NA	7.9408e-08	5.54832e-06
RP11-56M3.1___ENSG00000234043.3	6	96	26	5.68115	5.35947	4.35681	7.95956e-08	5.5531e-06
PTBP3___ENSG00000119314.11	3	76	49	12.7198	11.7774	11.1703	8.18161e-08	5.69098e-06
RPS24___ENSG00000138326.14	7	99	22	17.0568	16.1136	14.9452	8.17942e-08	5.69098e-06
EIF4E2___ENSG00000135930.9	14	111	3	12.3771	11.9759	11.4564	8.31927e-08	5.77811e-06
SERF1AP1___ENSG00000250813.1	3	119	6	2.94803	2.45525	2.43615	8.3562e-08	5.79513e-06
TTLL5___ENSG00000119685.15	1	105	22	NA	11.5236	10.9463	8.43039e-08	5.83789e-06
RP11-108L7.4___ENSG00000236662.1	6	93	29	6.58577	6.30286	5.21203	8.51862e-08	5.89024e-06
STK35___ENSG00000125834.8	7	108	13	12.1322	11.7187	10.8774	8.55268e-08	5.90502e-06
PPP3CB___ENSG00000107758.11	6	98	24	12.6629	12.5571	11.8609	8.58222e-08	5.91666e-06
C14orf119___ENSG00000179933.4	1	106	21	NA	11.0318	10.4631	8.60388e-08	5.92283e-06
YWHAE___ENSG00000108953.12	50	62	16	15.6113	15.4702	14.8455	8.67093e-08	5.96018e-06
ANKFY1___ENSG00000185722.12	50	60	18	12.6292	12.5988	11.8788	8.6843e-08	5.96058e-06
HMCES___ENSG00000183624.9	19	109	0	11.8376	11.2964	NA	8.71978e-08	5.97613e-06
ZNF883___ENSG00000228623.2	3	76	49	10.4155	9.89856	9.18428	8.75046e-08	5.98835e-06
MED11___ENSG00000161920.5	50	60	18	9.55708	9.42174	8.69148	8.91131e-08	6.08948e-06
CASC2___ENSG00000177640.11	8	95	25	8.2729	7.9555	6.93821	8.95797e-08	6.1124e-06
RP11-690D19.1___ENSG00000239861.1	11	107	10	2.61919	2.43615	2.43615	9.14826e-08	6.23312e-06
CHUK___ENSG00000213341.6	6	93	29	10.3528	10.4236	9.83406	9.37273e-08	6.37674e-06
RP11-380G5.3___ENSG00000213613.2	5	99	24	7.26273	7.11855	6.08006	9.444e-08	6.41587e-06
RP11-18I14.10___ENSG00000269609.1	6	92	30	10.3348	10.0666	9.2024	9.47451e-08	6.42722e-06
GEMIN2___ENSG00000092208.12	1	106	21	NA	9.74947	9.12443	9.58007e-08	6.48938e-06
AZI2___ENSG00000163512.9	7	111	10	12.3893	11.8956	11.4696	9.87894e-08	6.68212e-06
RRP12___ENSG00000052749.9	6	94	28	11.3379	11.0207	10.3801	1.0305e-07	6.96018e-06
RP11-334J6.6___ENSG00000230289.1	3	77	48	4.48673	4.29126	3.55966	1.06216e-07	7.16364e-06
DDX24___ENSG00000089737.11	2	104	22	NA	13.0219	12.6041	1.06923e-07	7.20092e-06
BCL2L2___ENSG00000129473.5	1	107	20	NA	10.7524	10.2216	1.1067e-07	7.4425e-06
TMEFF1___ENSG00000241697.3	2	77	49	NA	8.76024	7.90606	1.11392e-07	7.4803e-06
RP11-228B15.4___ENSG00000225032.1	1	79	48	NA	7.99801	7.08948	1.12443e-07	7.53999e-06
NBAS___ENSG00000151779.8	17	109	2	12.7355	11.7905	NA	1.14481e-07	7.66563e-06
ZNF18___ENSG00000154957.9	47	65	16	9.61908	9.59352	8.80601	1.16246e-07	7.77262e-06
CNTROB___ENSG00000170037.9	46	62	20	12.1724	12.1783	11.5578	1.16859e-07	7.80243e-06
SGPL1___ENSG00000166224.12	9	99	20	12.2988	12.4562	11.8294	1.18838e-07	7.92324e-06
SEC31B___ENSG00000075826.12	6	93	29	11.845	11.5564	10.7704	1.19327e-07	7.94446e-06
RNMTL1___ENSG00000171861.6	50	62	16	9.69345	9.63929	8.84355	1.21928e-07	8.10603e-06
SEL1L___ENSG00000071537.9	1	105	22	NA	11.7845	11.3097	1.23939e-07	8.22797e-06
CYB5D2___ENSG00000167740.5	50	60	18	10.3612	10.4773	9.45338	1.24419e-07	8.24812e-06
RP11-344B5.4___ENSG00000235007.2	1	79	48	NA	5.63957	4.59216	1.27082e-07	8.41266e-06
CTB-58E17.1___ENSG00000261005.1	0	97	31	NA	6.9273	6.44336	1.28414e-07	8.48878e-06
DDRGK1___ENSG00000198171.8	6	109	13	11.4507	11.304	10.4867	1.32353e-07	8.7368e-06
CCDC6___ENSG00000108091.10	7	107	14	11.8916	11.847	10.9884	1.34985e-07	8.89791e-06
DVL2___ENSG00000004975.7	47	62	19	12.0822	12.1003	11.3324	1.38788e-07	9.13572e-06
KAT6B___ENSG00000156650.8	6	98	24	13.4623	13.751	12.6788	1.39106e-07	9.14369e-06
KIAA1432___ENSG00000107036.7	23	97	8	11.4516	10.9142	10.3388	1.39977e-07	9.18799e-06
CFL1P1___ENSG00000223820.5	5	99	24	7.66111	7.73422	6.83917	1.40504e-07	9.20428e-06
RAB7A___ENSG00000075785.8	19	109	0	14.0631	13.5961	NA	1.4062e-07	9.20428e-06
ZNF511___ENSG00000198546.10	11	93	24	10.7977	10.5326	9.84223	1.42042e-07	9.28432e-06
SNW1___ENSG00000100603.9	1	105	22	NA	11.7161	11.3256	1.42414e-07	9.29558e-06
JMJD1C___ENSG00000171988.13	8	104	16	14.0269	13.6554	12.5164	1.43076e-07	9.32577e-06
NDEL1___ENSG00000166579.11	46	62	20	11.2436	11.2355	10.6361	1.43617e-07	9.34797e-06
ABCF3___ENSG00000161204.7	21	107	0	12.0622	11.5112	NA	1.44091e-07	9.36571e-06
NUDT2___ENSG00000164978.13	22	96	10	10.1793	9.63818	8.9522	1.44378e-07	9.37133e-06
USP4___ENSG00000114316.8	7	111	10	12.6447	12.2573	11.6651	1.45435e-07	9.42675e-06
INPP5F___ENSG00000198825.7	8	95	25	11.1442	11.2603	10.4036	1.47216e-07	9.51878e-06
TMEM55B___ENSG00000165782.6	1	105	22	NA	11.175	10.6857	1.47433e-07	9.51878e-06
TET1___ENSG00000138336.8	6	100	22	11.5395	11.0985	9.79964	1.47467e-07	9.51878e-06
DUSP8P5___ENSG00000235316.1	6	98	24	8.76806	8.77134	7.57007	1.48421e-07	9.56712e-06
PNN___ENSG00000100941.4	1	106	21	NA	13.9044	13.4295	1.51977e-07	9.78277e-06
AMBP___ENSG00000106927.7	2	78	48	NA	4.2602	3.28401	1.58315e-07	1.01767e-05
DNAJA1___ENSG00000086061.11	22	96	10	13.7328	13.0114	12.6049	1.59139e-07	1.02156e-05
RP11-80H5.9___ENSG00000235100.3	6	98	24	5.67841	5.65281	4.64535	1.62036e-07	1.0373e-05
IWS1___ENSG00000163166.9	16	111	1	11.9279	11.3652	NA	1.61967e-07	1.0373e-05
SIK3___ENSG00000160584.11	6	108	14	12.3511	11.964	11.2066	1.62975e-07	1.04188e-05
TXN___ENSG00000136810.8	2	78	48	NA	12.6105	11.8368	1.69843e-07	1.0843e-05
DHX36___ENSG00000174953.9	20	108	0	12.893	12.3592	NA	1.7534e-07	1.11786e-05
ASAH2B___ENSG00000204147.5	7	107	14	9.03182	8.74759	7.72716	1.84522e-07	1.15445e-05
BTF3L4P4___ENSG00000229226.3	4	116	8	2.5904	2.43615	2.43615	1.85539e-07	1.15445e-05
RNU6-1336P___ENSG00000206613.1	4	117	7	2.5904	2.43615	2.43615	1.85539e-07	1.15445e-05
RNU6-284P___ENSG00000223037.1	4	117	7	2.5904	2.43615	2.43615	1.85539e-07	1.15445e-05
RP11-627H22.6___ENSG00000249386.1	4	117	7	2.5904	2.43615	2.43615	1.85539e-07	1.15445e-05
RP11-312A15.1___ENSG00000249627.1	4	117	7	2.5904	2.43615	2.43615	1.85539e-07	1.15445e-05
RP11-627H22.8___ENSG00000249698.1	4	117	7	2.5904	2.43615	2.43615	1.85539e-07	1.15445e-05
MTND6P17___ENSG00000249770.1	4	117	7	2.65269	2.43615	2.43615	1.85539e-07	1.15445e-05
RP11-502M1.1___ENSG00000250997.1	4	117	7	2.5904	2.43615	2.43615	1.85539e-07	1.15445e-05
RP11-54P19.1___ENSG00000251300.1	4	117	7	2.57381	2.43615	2.43615	1.85539e-07	1.15445e-05
RP11-571O6.1___ENSG00000261154.1	4	117	7	2.82183	2.43615	2.43615	1.85539e-07	1.15445e-05
AC093844.1___ENSG00000263395.1	4	118	6	2.56539	2.43615	2.43615	1.85539e-07	1.15445e-05
AC006499.3___ENSG00000250505.1	4	119	5	2.59493	2.43615	2.43615	1.85539e-07	1.15445e-05
LINC00710___ENSG00000229240.3	10	114	4	2.43615	2.43615	2.59973	1.85539e-07	1.15445e-05
RP1-273G13.3___ENSG00000254194.1	6	118	4	2.43615	2.43615	2.58858	1.85539e-07	1.15445e-05
AC084121.16___ENSG00000255378.1	7	117	4	2.43615	2.43615	2.65729	1.85539e-07	1.15445e-05
RP11-656E20.5___ENSG00000255958.1	3	121	4	2.43615	2.43615	2.58672	1.85539e-07	1.15445e-05
RP11-510D21.2___ENSG00000271238.1	6	118	4	2.43615	2.43615	2.56352	1.85539e-07	1.15445e-05
ZNF487___ENSG00000243660.5	8	108	12	10.0599	9.62328	8.44464	1.86634e-07	1.15972e-05
DBR1___ENSG00000138231.8	20	108	0	11.0937	10.6542	NA	1.88211e-07	1.16796e-05
ERCC6___ENSG00000225830.6	9	105	14	10.0141	9.70283	8.78774	1.88961e-07	1.17105e-05
ERCC3___ENSG00000163161.8	16	111	1	12.7215	12.2683	NA	1.89506e-07	1.17287e-05
RP11-383C5.5___ENSG00000234134.1	8	95	25	4.92337	4.75528	3.9004	1.90801e-07	1.17932e-05
C9orf139___ENSG00000180539.4	3	81	44	5.00721	5.42516	4.25393	1.93674e-07	1.19549e-05
STX17___ENSG00000136874.6	2	78	48	NA	9.49547	9.00594	1.945e-07	1.199e-05
SCRN3___ENSG00000144306.9	16	110	2	11.3583	10.8956	NA	1.96896e-07	1.21217e-05
NAIF1___ENSG00000171169.8	1	79	48	NA	9.19793	8.88269	1.98266e-07	1.21739e-05
ATL2___ENSG00000119787.9	13	113	2	11.8229	11.3092	NA	1.98206e-07	1.21739e-05
RANGRF___ENSG00000108961.9	46	62	20	10.1183	9.93857	9.27461	2.0165e-07	1.23654e-05
NLGN2___ENSG00000169992.5	47	62	19	13.5161	13.5364	12.6944	2.0468e-07	1.25347e-05
ATRNL1___ENSG00000107518.12	8	94	26	9.26169	9.36284	8.03548	2.08396e-07	1.27122e-05
PSMC1___ENSG00000100764.9	1	105	22	NA	11.4564	10.9347	2.08013e-07	1.27122e-05
DCAF5___ENSG00000139990.13	1	106	21	NA	12.5398	12.0801	2.08336e-07	1.27122e-05
DDX58___ENSG00000107201.5	22	96	10	9.78895	8.84499	8.78235	2.09379e-07	1.27554e-05
TSPAN14___ENSG00000108219.10	6	100	22	13.288	13.2373	12.3326	2.15884e-07	1.31346e-05
RP11-435O5.5___ENSG00000271155.1	2	78	48	NA	6.57249	5.81345	2.16683e-07	1.3166e-05
ZNF37BP___ENSG00000234420.3	7	109	12	12.3616	12.1366	10.8614	2.18526e-07	1.32607e-05
ACADVL___ENSG00000072778.15	47	62	19	13.5588	13.4326	12.6825	2.22162e-07	1.3448e-05
UNC13B___ENSG00000198722.8	21	97	10	12.4022	11.711	11.275	2.2219e-07	1.3448e-05
ARHGAP19___ENSG00000213390.6	6	94	28	10.5253	10.4337	9.70506	2.24454e-07	1.35674e-05
STX8___ENSG00000170310.10	46	63	19	10.4621	10.3262	9.5366	2.29168e-07	1.38165e-05
TESK1___ENSG00000107140.11	21	97	10	12.0136	11.6862	10.9892	2.28891e-07	1.38165e-05
AP5M1___ENSG00000053770.7	1	106	21	NA	11.3436	10.6274	2.31264e-07	1.39249e-05
ENO4___ENSG00000188316.9	8	95	25	8.07443	7.05961	5.6983	2.31699e-07	1.3933e-05
ALDH1B1___ENSG00000137124.6	21	97	10	11.0919	10.4832	9.93695	2.3432e-07	1.40725e-05
SLC25A19___ENSG00000125454.7	2	97	29	NA	8.91963	8.37676	2.38081e-07	1.428e-05
NOL6___ENSG00000165271.12	22	96	10	12.3064	11.7872	11.2236	2.39636e-07	1.43547e-05
NCOA4___ENSG00000138293.15	7	108	13	13.1028	13.0097	12.1174	2.40756e-07	1.44033e-05
CTD-2199O4.1___ENSG00000249807.1	3	122	3	2.43615	2.45505	2.79735	2.45006e-07	1.46388e-05
SMC2___ENSG00000136824.14	2	76	50	NA	11.2892	10.723	2.4558e-07	1.46543e-05
AMMECR1L___ENSG00000144233.5	16	111	1	11.638	11.1542	NA	2.48951e-07	1.48364e-05
RP1-118J21.24___ENSG00000229213.1	7	117	4	3.00202	2.44722	2.43615	2.51206e-07	1.49518e-05
CCDC43___ENSG00000180329.9	0	96	32	NA	10.3839	10.0466	2.52092e-07	1.49853e-05
TBC1D2___ENSG00000095383.15	2	78	48	NA	9.10933	8.54317	2.61518e-07	1.55258e-05
ZNF202___ENSG00000166261.6	6	107	15	11.2347	10.8654	10.2947	2.69332e-07	1.59694e-05
MAMDC2-AS1___ENSG00000204706.10	1	83	44	NA	6.66683	6.02173	2.70901e-07	1.60217e-05
XRN2___ENSG00000088930.6	7	110	11	13.381	13.1006	12.2664	2.7086e-07	1.60217e-05
RNA5SP124___ENSG00000199609.1	7	113	8	2.43615	2.43615	2.60112	2.71824e-07	1.60559e-05
CGB8___ENSG00000213030.4	9	118	1	2.5701	2.43615	NA	2.73216e-07	1.61177e-05
FAM168B___ENSG00000152102.13	17	110	1	13.9944	13.3281	NA	2.74076e-07	1.61479e-05
PELI2___ENSG00000139946.5	1	106	21	NA	11.8181	10.5243	2.74996e-07	1.61817e-05
CEP63___ENSG00000182923.12	20	108	0	11.5215	11.1332	NA	2.7704e-07	1.62814e-05
SRR___ENSG00000167720.8	50	61	17	10.8397	10.6811	9.77713	2.77955e-07	1.63034e-05
TMEM41A___ENSG00000163900.6	21	107	0	10.6559	10.2048	NA	2.78114e-07	1.63034e-05
LINC00863___ENSG00000224914.2	5	99	24	8.4123	8.69456	7.70517	2.81124e-07	1.64592e-05
AGAP6___ENSG00000204149.5	7	107	14	11.296	11.3481	10.5171	2.82625e-07	1.65263e-05
RP11-359E3.4___ENSG00000272631.1	6	98	24	7.76606	7.88533	7.07751	2.84719e-07	1.66278e-05
C3orf17___ENSG00000163608.10	20	108	0	12.1254	11.6992	NA	2.86878e-07	1.6733e-05
RP11-380G5.2___ENSG00000224745.1	5	99	24	5.25157	5.12773	4.30014	2.88672e-07	1.68166e-05
FANCM___ENSG00000187790.6	1	106	21	NA	9.33417	8.62224	2.94639e-07	1.71427e-05
GPS2___ENSG00000132522.11	47	62	19	7.81354	7.66646	6.93859	2.96747e-07	1.72439e-05
RP11-119B16.2___ENSG00000229539.1	6	109	13	8.54966	8.03424	7.24239	2.97659e-07	1.72753e-05
TMED8___ENSG00000100580.7	1	105	22	NA	11.3515	10.7884	3.02385e-07	1.75278e-05
DZANK1___ENSG00000089091.12	7	110	11	10.1035	9.64295	8.54174	3.06163e-07	1.77247e-05
RNF214___ENSG00000167257.6	6	108	14	11.8874	11.2815	10.7578	3.13376e-07	1.81198e-05
HSDL2___ENSG00000119471.10	3	76	49	11.366	10.5413	10.0778	3.19884e-07	1.84503e-05
FAM129B___ENSG00000136830.7	1	79	48	NA	11.5485	10.9054	3.19686e-07	1.84503e-05
RP11-154D17.1___ENSG00000233926.1	1	84	43	NA	4.6936	4.00914	3.22272e-07	1.85651e-05
RBCK1___ENSG00000125826.15	9	105	14	13.0495	12.8447	11.9318	3.23337e-07	1.86035e-05
XRCC3___ENSG00000126215.9	3	105	20	9.86423	10.1878	9.25765	3.25635e-07	1.87126e-05
KIF27___ENSG00000165115.10	2	82	44	NA	8.86713	8.2441	3.26903e-07	1.87623e-05
PSMD11___ENSG00000108671.5	0	96	32	NA	12.5998	12.2473	3.27981e-07	1.8801e-05
REC8___ENSG00000100918.8	1	107	20	NA	13.4884	12.618	3.34154e-07	1.91313e-05
RP11-119F7.5___ENSG00000260400.1	6	100	22	10.5366	10.4405	9.61662	3.37677e-07	1.92856e-05
ZNF343___ENSG00000088876.7	6	109	13	10.1529	9.87511	9.02248	3.37654e-07	1.92856e-05
ALDOB___ENSG00000136872.13	2	77	49	NA	4.44512	3.7972	3.40584e-07	1.94003e-05
SLC34A3___ENSG00000198569.5	3	82	43	3.79701	3.32587	2.74488	3.40152e-07	1.94003e-05
IFT74___ENSG00000096872.11	22	96	10	10.5019	9.774	9.30027	3.41346e-07	1.94003e-05
MSL2___ENSG00000174579.3	20	108	0	12.4304	11.8567	NA	3.41349e-07	1.94003e-05
METTL6___ENSG00000206562.7	7	111	10	10.7333	10.3412	9.60383	3.41858e-07	1.94055e-05
FXN___ENSG00000165060.7	1	83	44	NA	8.7111	8.22913	3.45001e-07	1.95601e-05
DNMT3A___ENSG00000119772.12	13	113	2	12.7243	11.8762	NA	3.45532e-07	1.95664e-05
DENND4C___ENSG00000137145.16	23	96	9	12.3683	11.8405	11.2832	3.50144e-07	1.98036e-05
ZNF133___ENSG00000125846.11	7	110	11	12.019	11.709	10.6954	3.58375e-07	2.022e-05
SENP5___ENSG00000119231.6	20	107	1	11.9407	11.5351	NA	3.58344e-07	2.022e-05
PHF23___ENSG00000040633.8	47	62	19	11.174	11.2088	10.5723	3.70716e-07	2.0891e-05
CTNNAL1___ENSG00000119326.10	2	77	49	NA	10.0402	9.57224	3.73697e-07	2.09829e-05
EPM2AIP1___ENSG00000178567.5	8	112	8	13.6974	13.2668	12.5156	3.72898e-07	2.09829e-05
C2orf44___ENSG00000163026.7	13	112	3	10.9158	10.3377	9.72651	3.73347e-07	2.09829e-05
ZNF618___ENSG00000157657.10	2	77	49	NA	12.912	12.1304	3.83671e-07	2.1517e-05
MARCH8___ENSG00000165406.11	8	107	13	12.2716	11.9947	10.8404	3.87595e-07	2.16954e-05
GIGYF2___ENSG00000204120.10	14	109	5	12.8394	12.3406	11.7635	3.87783e-07	2.16954e-05
RP4-675G8.2___ENSG00000239275.1	3	121	4	2.82901	2.45319	2.61877	4.0002e-07	2.23532e-05
IPMK___ENSG00000151151.5	7	107	14	9.59947	9.7834	8.8612	4.0402e-07	2.25497e-05
KIAA1279___ENSG00000198954.4	6	100	22	11.2911	11.2406	10.6375	4.04778e-07	2.25649e-05
EIF5___ENSG00000100664.6	3	105	20	14.0118	13.8294	13.3616	4.09973e-07	2.28272e-05
C14orf142___ENSG00000170270.4	2	104	22	NA	9.04404	8.47975	4.10719e-07	2.28414e-05
SMPD4___ENSG00000136699.15	17	110	1	13.2937	12.7063	NA	4.13646e-07	2.29768e-05
SAPCD2___ENSG00000186193.7	3	81	44	11.2912	10.3528	9.33185	4.2259e-07	2.33918e-05
VASH1___ENSG00000071246.6	1	105	22	NA	13.0223	12.2869	4.23125e-07	2.33918e-05
POLR1A___ENSG00000068654.11	13	114	1	12.7717	12.0501	NA	4.22647e-07	2.33918e-05
AL109761.5___ENSG00000244676.1	5	122	1	3.25706	2.54774	NA	4.21945e-07	2.33918e-05
BACE1___ENSG00000186318.12	6	108	14	13.1451	12.4277	11.6034	4.24161e-07	2.34214e-05
DLG4___ENSG00000132535.14	47	62	19	13.0638	13.1441	12.1494	4.27826e-07	2.35957e-05
SEC23B___ENSG00000101310.10	7	110	11	11.903	11.6555	10.6187	4.28796e-07	2.36213e-05
AL355490.1___ENSG00000224474.2	6	94	28	7.54516	7.22237	6.42607	4.30738e-07	2.37003e-05
MCFD2___ENSG00000180398.7	14	113	1	12.4384	11.9687	NA	4.41948e-07	2.42598e-05
PCYT1A___ENSG00000161217.7	20	107	1	11.7408	11.401	NA	4.4149e-07	2.42598e-05
ARRB2___ENSG00000141480.13	50	60	18	12.9319	12.8993	12.2334	4.49277e-07	2.4633e-05
ERMP1___ENSG00000099219.9	23	97	8	10.7368	10.1089	9.87287	4.50018e-07	2.46447e-05
TMEM25___ENSG00000149582.11	6	108	14	12.5847	12.0927	11.2633	4.58854e-07	2.50991e-05
SERP1___ENSG00000120742.6	21	107	0	13.0779	12.5533	NA	4.62641e-07	2.52766e-05
TMEM136___ENSG00000181264.4	6	108	14	10.9976	10.5312	10.0217	4.71931e-07	2.5754e-05
RP11-197P3.4___ENSG00000203321.2	1	83	44	NA	4.61598	4.14996	4.87481e-07	2.65714e-05
ENTPD1-AS1___ENSG00000226688.2	6	95	27	8.75673	8.9947	8.04065	4.91427e-07	2.668e-05
EXD2___ENSG00000081177.14	1	106	21	NA	11.3517	10.8439	4.91762e-07	2.668e-05
LINC00843___ENSG00000178440.5	7	107	14	6.86887	6.94763	5.87164	4.90815e-07	2.668e-05
TRAPPC12___ENSG00000171853.11	13	109	6	12.583	11.9114	11.4469	4.91463e-07	2.668e-05
SHBG___ENSG00000129214.10	45	62	21	5.04813	5.07742	4.25282	4.94206e-07	2.67814e-05
NUMB___ENSG00000133961.15	1	104	23	NA	11.9984	11.6099	4.9786e-07	2.69481e-05
RAB3GAP1___ENSG00000115839.13	16	110	2	11.9676	11.4868	NA	4.99788e-07	2.7021e-05
RFX3___ENSG00000080298.11	25	95	8	12.4113	11.83	11.1883	5.04645e-07	2.7252e-05
TMEM39A___ENSG00000176142.8	20	108	0	11.4521	11.005	NA	5.15888e-07	2.78269e-05
IER5L___ENSG00000188483.6	1	79	48	NA	10.829	10.0907	5.24892e-07	2.82798e-05
CTC-297N7.8___ENSG00000273290.1	46	64	18	9.81388	9.66383	9.01596	5.25598e-07	2.82852e-05
ZNF232___ENSG00000167840.9	50	60	18	10.3819	10.3779	9.54512	5.30253e-07	2.85028e-05
RP11-290O12.1___ENSG00000249200.1	3	118	7	2.67858	2.43615	2.52962	5.31729e-07	2.85163e-05
OR7A15P___ENSG00000176923.4	7	118	3	2.5514	2.43615	2.72979	5.31729e-07	2.85163e-05
RP11-474D14.2___ENSG00000226318.1	6	101	21	7.13829	6.77028	5.45458	5.33727e-07	2.85906e-05
PARG___ENSG00000227345.4	7	107	14	9.73649	9.76784	9.07002	5.37575e-07	2.87636e-05
PSME2___ENSG00000100911.9	1	107	20	NA	11.8889	11.192	5.43097e-07	2.89926e-05
EMC9___ENSG00000100908.9	1	107	20	NA	10.2092	9.40032	5.43097e-07	2.89926e-05
PAFAH1B1___ENSG00000007168.8	50	61	17	13.7629	13.7977	13.1296	5.5038e-07	2.93477e-05
SC5D___ENSG00000109929.5	6	108	14	11.503	10.8237	10.0191	5.56857e-07	2.96592e-05
MRPS14___ENSG00000120333.4	8	114	6	11.5302	10.9217	10.3862	5.57672e-07	2.96686e-05
TGFBRAP1___ENSG00000135966.8	13	114	1	11.9292	11.4149	NA	5.65068e-07	3.00279e-05
RP11-77A13.1___ENSG00000259094.1	18	109	1	2.74118	2.44119	NA	5.68383e-07	3.01696e-05
TRAPPC1___ENSG00000170043.7	46	62	20	11.1022	10.9841	10.2929	5.69179e-07	3.01775e-05
EXOSC3___ENSG00000107371.8	21	97	10	10.1751	9.5295	9.21576	5.74548e-07	3.04275e-05
ZNF259___ENSG00000109917.6	6	108	14	11.4554	11.0545	10.4417	5.77202e-07	3.05334e-05
RP11-849F2.8___ENSG00000269928.1	46	62	20	8.3407	8.20574	7.14433	5.81881e-07	3.0746e-05
RP11-72B4.2___ENSG00000237631.2	2	78	48	NA	3.77425	3.19387	5.89524e-07	3.11146e-05
ZSWIM7___ENSG00000214941.3	48	65	15	11.0425	10.9366	9.85535	5.93914e-07	3.12831e-05
FAM210A___ENSG00000177150.8	6	115	7	10.0901	9.56892	8.93486	5.94059e-07	3.12831e-05
CNIH1___ENSG00000100528.7	1	106	21	NA	11.3024	10.6836	6.02041e-07	3.16319e-05
C20orf196___ENSG00000171984.10	6	110	12	8.38893	8.1114	7.08011	6.01915e-07	3.16319e-05
RP11-50E11.3___ENSG00000226200.2	7	107	14	9.6827	9.39632	8.26901	6.06873e-07	3.18499e-05
NOC3L___ENSG00000173145.7	6	95	27	10.2002	10.1646	9.51635	6.16843e-07	3.23368e-05
MARCH7___ENSG00000136536.10	17	110	1	13.2424	12.5584	NA	6.20637e-07	3.2499e-05
C10orf32___ENSG00000166275.11	6	91	31	10.1339	9.97726	9.30999	6.2344e-07	3.26092e-05
NEURL4___ENSG00000215041.5	47	62	19	11.2448	11.3228	10.5593	6.38781e-07	3.33742e-05
CCNL1___ENSG00000163660.7	20	108	0	13.2579	12.7832	NA	6.54601e-07	3.41242e-05
CDV3___ENSG00000091527.11	20	108	0	12.8638	12.2995	NA	6.54601e-07	3.41242e-05
HINT2___ENSG00000137133.6	21	97	10	11.0085	10.1672	9.60657	6.59006e-07	3.43154e-05
UBE2G1___ENSG00000132388.8	50	60	18	12.0102	11.9821	11.3249	6.67852e-07	3.47372e-05
MED31___ENSG00000108590.6	47	62	19	9.18078	8.99496	8.19151	6.92321e-07	3.59698e-05
AC079603.1___ENSG00000215993.1	0	123	5	NA	2.43615	2.78589	7.05517e-07	3.64523e-05
MARK2P10___ENSG00000227284.2	0	123	5	NA	2.43615	2.58315	7.05517e-07	3.64523e-05
AC093716.1___ENSG00000235243.1	0	123	5	NA	2.43615	2.5547	7.05517e-07	3.64523e-05
AC002543.2___ENSG00000235945.1	0	123	5	NA	2.43615	2.56011	7.05517e-07	3.64523e-05
TRBV12-1___ENSG00000244661.1	0	123	5	NA	2.43615	2.59013	7.05517e-07	3.64523e-05
PSMA3___ENSG00000100567.8	1	106	21	NA	11.6179	11.0308	7.11812e-07	3.67367e-05
RP11-261C10.1___ENSG00000234116.1	7	117	4	2.76671	2.46278	2.43615	7.22165e-07	3.72299e-05
SHPK___ENSG00000197417.7	50	61	17	7.92247	7.78263	6.84524	7.23965e-07	3.72814e-05
CINP___ENSG00000100865.10	2	105	21	NA	10.2596	9.83159	7.33997e-07	3.77563e-05
TMC1___ENSG00000165091.11	1	82	45	NA	4.80027	3.83273	7.42948e-07	3.81746e-05
PAFAH1B2___ENSG00000168092.9	6	108	14	13.1859	12.9746	12.2375	7.49819e-07	3.84852e-05
INPP5K___ENSG00000132376.15	50	62	16	11.4515	11.4464	10.8279	7.63096e-07	3.91236e-05
TNFSF12___ENSG00000239697.6	46	62	20	9.38107	9.18861	8.3588	7.67328e-07	3.92973e-05
GS1-410F4.5___ENSG00000256835.1	1	122	5	NA	2.43615	2.559	7.82687e-07	4.00399e-05
EEF1DP2___ENSG00000226721.2	3	81	44	7.5432	7.86152	6.95602	8.06081e-07	4.11915e-05
AVPI1___ENSG00000119986.6	6	93	29	8.75353	8.22111	7.49598	8.08201e-07	4.12247e-05
RPUSD4___ENSG00000165526.4	6	108	14	11.4228	10.967	10.3608	8.08501e-07	4.12247e-05
PPM1A___ENSG00000100614.13	1	106	21	NA	12.3126	11.8192	8.13277e-07	4.14229e-05
RP11-229P13.15___ENSG00000236394.1	3	81	44	3.76244	4.09696	3.40019	8.15435e-07	4.14422e-05
SIAH2___ENSG00000181788.3	21	107	0	11.8665	11.3073	NA	8.14709e-07	4.14422e-05
AP2M1___ENSG00000161203.9	21	107	0	14.6177	14.1402	NA	8.41981e-07	4.27448e-05
CTD-3195I5.5___ENSG00000262194.1	50	61	17	7.43988	7.29828	6.41209	8.45122e-07	4.28575e-05
SHMT1___ENSG00000176974.13	47	68	13	11.1156	10.755	9.99427	8.49401e-07	4.30277e-05
GOLGA5___ENSG00000066455.8	2	104	22	NA	11.0733	10.6412	8.54268e-07	4.32272e-05
IFIT5___ENSG00000152778.7	6	98	24	10.4732	10.3196	9.64965	8.57872e-07	4.33156e-05
CCDC50___ENSG00000152492.9	20	108	0	13.3624	12.8581	NA	8.57211e-07	4.33156e-05
UGGT1___ENSG00000136731.8	17	110	1	12.5614	11.8751	NA	8.61217e-07	4.34374e-05
IDE___ENSG00000119912.11	6	95	27	10.7196	10.6635	10.0357	8.64512e-07	4.35565e-05
DPYSL4___ENSG00000151640.8	9	94	25	13.3325	13.3268	12.3967	8.77578e-07	4.4167e-05
BRMS1L___ENSG00000100916.9	1	103	24	NA	9.86868	9.24849	8.90867e-07	4.47874e-05
C9orf40___ENSG00000135045.6	1	83	44	NA	8.96511	8.41436	9.12733e-07	4.58373e-05
SEC23A___ENSG00000100934.10	1	106	21	NA	12.3213	11.8212	9.28599e-07	4.65338e-05
EBF4___ENSG00000088881.16	6	109	13	11.7279	10.1112	8.82326	9.28412e-07	4.65338e-05
RP11-476B13.2___ENSG00000213669.2	3	81	44	4.35373	4.83784	4.07974	9.31266e-07	4.6604e-05
GZF1___ENSG00000125812.11	7	111	10	11.1211	10.6764	9.83503	9.32001e-07	4.6604e-05
ZBTB5___ENSG00000168795.4	21	97	10	11.9534	11.4379	10.8547	9.47713e-07	4.73389e-05
DRG2___ENSG00000108591.5	47	69	12	11.6571	11.4338	10.8538	9.55879e-07	4.76957e-05
JKAMP___ENSG00000050130.13	1	106	21	NA	12.0097	11.5285	9.59802e-07	4.78402e-05
RP11-649E7.5___ENSG00000258377.1	1	105	22	NA	5.62214	4.99644	9.63337e-07	4.79651e-05
RP11-65J3.3___ENSG00000230676.1	1	79	48	NA	3.62072	2.98665	9.97399e-07	4.96081e-05
CCNJ___ENSG00000107443.11	6	95	27	10.546	10.5674	9.84339	1.01405e-06	5.03824e-05
RTN1___ENSG00000139970.12	1	106	21	NA	15.0185	14.1533	1.05959e-06	5.25888e-05
OR2K2___ENSG00000171133.2	3	76	49	3.829	3.65967	2.98196	1.06129e-06	5.26174e-05
CLASP1___ENSG00000074054.13	17	110	1	14.44	13.5032	NA	1.06909e-06	5.2948e-05
TIMM22___ENSG00000177370.4	50	61	17	10.2179	10.1507	9.48205	1.07123e-06	5.29973e-05
OR2A2___ENSG00000221989.2	1	122	5	NA	2.44592	3.22513	1.08372e-06	5.3403e-05
RAB10___ENSG00000084733.6	13	114	1	13.5919	13.0886	NA	1.08516e-06	5.3403e-05
SUPT7L___ENSG00000119760.11	13	114	1	12.9092	12.4959	NA	1.08516e-06	5.3403e-05
CIAO1___ENSG00000144021.2	13	114	1	12.6517	12.1896	NA	1.08516e-06	5.3403e-05
RYK___ENSG00000163785.8	20	108	0	12.1562	11.6178	NA	1.08296e-06	5.3403e-05
AS3MT___ENSG00000214435.3	6	91	31	4.09717	4.2481	3.60679	1.09362e-06	5.37345e-05
RP11-348N5.7___ENSG00000270589.1	8	92	28	7.48643	6.97055	5.92926	1.0942e-06	5.37345e-05
HDLBP___ENSG00000115677.12	17	109	2	15.0974	14.5431	NA	1.09559e-06	5.37461e-05
RP11-96C23.9___ENSG00000237280.1	5	99	24	5.26316	4.9037	4.16705	1.1016e-06	5.39842e-05
WDR48___ENSG00000114742.9	7	113	8	12.9308	12.3084	11.7457	1.10847e-06	5.42639e-05
RP5-1103G7.4___ENSG00000225377.1	9	105	14	8.91723	8.33701	7.39756	1.12723e-06	5.51244e-05
RNU4-82P___ENSG00000199313.1	1	78	49	NA	4.93656	4.48872	1.13871e-06	5.56271e-05
C20orf27___ENSG00000101220.13	6	109	13	12.0903	11.4993	10.4693	1.15213e-06	5.62241e-05
TTC5___ENSG00000136319.7	1	105	22	NA	10.3838	9.89102	1.16936e-06	5.7005e-05
RP11-220I1.1___ENSG00000233137.2	21	97	10	12.5194	12.0881	11.5935	1.17744e-06	5.73392e-05
EBAG9P1___ENSG00000233690.1	6	93	29	5.8377	5.76087	4.86152	1.18411e-06	5.76034e-05
CTC-512J12.7___ENSG00000270679.1	8	118	2	3.67983	2.73023	NA	1.18582e-06	5.76268e-05
RP11-27I1.4___ENSG00000214654.5	2	76	50	NA	7.27692	6.49451	1.1926e-06	5.78956e-05
DLST___ENSG00000119689.10	1	105	22	NA	11.9604	11.4965	1.20758e-06	5.85621e-05
RCOR1___ENSG00000089902.8	2	105	21	NA	11.5314	11.0517	1.21024e-06	5.863e-05
STRN3___ENSG00000196792.7	1	108	19	NA	11.126	10.6823	1.21532e-06	5.88147e-05
RP11-31K23.2___ENSG00000248762.2	6	119	3	2.43615	2.46099	2.85301	1.23065e-06	5.94948e-05
TMEM141___ENSG00000244187.3	3	81	44	8.42792	8.19311	7.66751	1.23825e-06	5.98007e-05
DNM1P38___ENSG00000259567.1	3	122	3	2.92748	2.45696	2.43615	1.2759e-06	6.15549e-05
ITPRIP___ENSG00000148841.11	7	90	31	11.3268	11.0526	10.1853	1.28137e-06	6.1755e-05
RP11-45A16.4___ENSG00000244757.1	2	77	49	NA	4.85002	3.79273	1.31623e-06	6.33693e-05
SLC4A3___ENSG00000114923.12	14	112	2	12.8936	11.9134	NA	1.32348e-06	6.36528e-05
ADK___ENSG00000156110.9	6	98	24	11.1792	10.9269	10.3243	1.32888e-06	6.38463e-05
DLAT___ENSG00000150768.11	7	107	14	11.4894	11.2074	10.5	1.33801e-06	6.41742e-05
ASAP2___ENSG00000151693.5	12	110	6	12.9088	12.1786	11.5848	1.33845e-06	6.41742e-05
VPS26B___ENSG00000151502.6	9	108	11	13.3327	12.779	12.209	1.34041e-06	6.42018e-05
LINC00883___ENSG00000243701.1	19	108	1	10.2454	9.44224	NA	1.34595e-06	6.44009e-05
SLC25A6P5___ENSG00000228948.2	2	76	50	NA	3.96803	3.31288	1.3638e-06	6.51881e-05
CTNS___ENSG00000040531.10	50	61	17	10.0244	9.76945	9.11756	1.36719e-06	6.52831e-05
TDP1___ENSG00000042088.9	1	105	22	NA	10.7918	10.2697	1.37284e-06	6.54862e-05
MRPL52___ENSG00000172590.14	1	106	21	NA	10.9438	10.2506	1.3769e-06	6.56126e-05
POLE2___ENSG00000100479.8	1	105	22	NA	9.59949	8.69813	1.41744e-06	6.74754e-05
OLA1___ENSG00000138430.11	16	110	2	13.2813	12.6795	NA	1.42672e-06	6.78478e-05
PANK2___ENSG00000125779.17	6	109	13	11.409	11.1481	10.3475	1.43126e-06	6.79944e-05
HNRNPF___ENSG00000169813.12	8	108	12	12.8276	12.9117	12.2006	1.45742e-06	6.91664e-05
PNPLA7___ENSG00000130653.11	4	82	42	9.55217	9.55612	8.52709	1.47401e-06	6.98827e-05
GSTO2___ENSG00000065621.10	7	90	31	6.85536	7.10601	6.24594	1.48228e-06	7.02033e-05
RP11-500G22.2___ENSG00000226864.1	8	95	25	8.42325	7.58173	5.78662	1.50229e-06	7.10787e-05
TMED10___ENSG00000170348.4	1	105	22	NA	13.2173	12.769	1.51085e-06	7.14114e-05
RP11-15E18.2___ENSG00000266943.1	6	89	33	2.87215	2.44505	2.43615	1.53621e-06	7.25366e-05
ATRN___ENSG00000088812.13	6	109	13	12.5756	12.1346	11.354	1.53801e-06	7.25481e-05
RP11-217F16.1___ENSG00000230003.2	1	82	45	NA	3.37154	2.60734	1.54194e-06	7.266e-05
DTD1___ENSG00000125821.7	7	110	11	11.6567	11.5133	10.4843	1.54458e-06	7.27109e-05
RNU6-623P___ENSG00000200013.1	6	89	33	2.61884	2.43615	2.45511	1.55172e-06	7.29417e-05
GLUD1P2___ENSG00000227781.4	9	106	13	7.44756	6.67204	5.70004	1.55262e-06	7.29417e-05
RBM25___ENSG00000119707.9	1	105	22	NA	13.9838	13.5284	1.55975e-06	7.32028e-05
DDX21___ENSG00000165732.8	6	100	22	12.2376	12.1125	11.4885	1.57066e-06	7.35666e-05
BMS1P5___ENSG00000204164.6	9	106	13	10.6169	9.82422	8.72787	1.57009e-06	7.35666e-05
IFI27L1___ENSG00000165948.6	2	104	22	NA	9.83101	9.24832	1.58315e-06	7.40773e-05
OR10D5P___ENSG00000213182.3	6	107	15	2.71033	2.44177	2.43615	1.59841e-06	7.47166e-05
ASTE1___ENSG00000034533.7	20	108	0	9.59027	9.12078	NA	1.60913e-06	7.51421e-05
RP11-435O5.6___ENSG00000271314.1	2	78	48	NA	3.44969	2.90713	1.61199e-06	7.52003e-05
TEX261___ENSG00000144043.7	13	114	1	12.7416	12.2071	NA	1.61868e-06	7.5437e-05
ACOT2___ENSG00000119673.10	1	104	23	NA	9.32408	8.7178	1.6227e-06	7.54735e-05
TMEM220___ENSG00000187824.4	46	64	18	8.74913	8.51895	7.52994	1.62209e-06	7.54735e-05
RPL32P3___ENSG00000251474.2	19	109	0	11.0961	10.5631	NA	1.62435e-06	7.5475e-05
RP11-407H12.8___ENSG00000229255.1	9	115	4	2.5679	2.43615	2.43615	1.63097e-06	7.5707e-05
SNORA65___ENSG00000201302.1	1	79	48	NA	4.4534	3.9546	1.64092e-06	7.6093e-05
RP11-712L6.5___ENSG00000255062.1	6	108	14	6.81636	6.58844	5.55349	1.64503e-06	7.62075e-05
NEDD8___ENSG00000129559.8	1	107	20	NA	10.5838	9.96331	1.65122e-06	7.64187e-05
IDH3B___ENSG00000101365.16	6	109	13	12.5139	12.4727	11.5356	1.65534e-06	7.65332e-05
POMT2___ENSG00000009830.7	1	105	22	NA	12.0515	11.5782	1.66214e-06	7.66954e-05
RPS6KL1___ENSG00000198208.7	1	105	22	NA	10.8213	8.5243	1.66214e-06	7.66954e-05
POLDIP2___ENSG00000004142.7	0	101	27	NA	12.4942	12.2165	1.69863e-06	7.83017e-05
WRAP53___ENSG00000141499.12	45	62	21	10.7082	10.7096	10.1217	1.70473e-06	7.85054e-05
VIPAS39___ENSG00000151445.11	1	105	22	NA	11.3874	10.9675	1.71573e-06	7.8856e-05
NDUFB1___ENSG00000183648.5	1	105	22	NA	10.9906	10.277	1.71573e-06	7.8856e-05
RNU7-38P___ENSG00000238446.1	8	100	20	3.82843	3.18816	2.74304	1.72026e-06	7.89861e-05
CRK___ENSG00000167193.7	50	62	16	12.449	12.3553	11.8255	1.72307e-06	7.90375e-05
TIMM21___ENSG00000075336.7	5	117	6	11.0033	10.4166	9.32193	1.77586e-06	8.13789e-05
KCNIP2-AS1___ENSG00000226009.1	6	93	29	6.14817	5.88006	5.27357	1.78179e-06	8.15704e-05
ACTR10___ENSG00000131966.9	1	106	21	NA	11.9053	11.4483	1.78459e-06	8.16185e-05
VRK1___ENSG00000100749.3	2	104	22	NA	9.69028	9.06731	1.79941e-06	8.22155e-05
ECHS1___ENSG00000127884.4	11	93	24	11.8386	11.8524	11.3112	1.82715e-06	8.3401e-05
ITGAE___ENSG00000083457.7	50	61	17	10.1816	10.0216	9.36979	1.82944e-06	8.34239e-05
PPIF___ENSG00000108179.9	8	98	22	11.6912	11.8239	11.1754	1.83393e-06	8.35467e-05
ACTR1A___ENSG00000138107.7	6	92	30	12.8673	12.9948	12.408	1.83885e-06	8.36892e-05
NXNL2___ENSG00000130045.11	2	82	44	NA	4.33936	3.82457	1.84692e-06	8.39744e-05
C9orf170___ENSG00000204446.2	1	83	44	NA	5.45575	4.78562	1.86331e-06	8.46373e-05
PHBP7___ENSG00000213711.3	1	83	44	NA	4.14137	3.36316	1.87403e-06	8.5041e-05
RPS6KB1___ENSG00000108443.9	5	90	33	13.9485	11.365	11.1588	1.87625e-06	8.50592e-05
EIF2B2___ENSG00000119718.6	1	105	22	NA	10.7851	10.3047	1.88665e-06	8.54476e-05
MPDZ___ENSG00000107186.12	25	95	8	12.6893	12.1923	11.6143	1.89511e-06	8.57471e-05
TMEM11___ENSG00000178307.5	3	94	31	12.634	10.3744	9.98607	1.89713e-06	8.57554e-05
HIF1A___ENSG00000100644.12	1	106	21	NA	13.2164	12.7171	1.90337e-06	8.57877e-05
FBXO33___ENSG00000165355.7	1	106	21	NA	10.0222	9.52135	1.90337e-06	8.57877e-05
SMOX___ENSG00000088826.13	6	109	13	10.3427	9.67079	8.87384	1.90035e-06	8.57877e-05
AASDHPPT___ENSG00000149313.6	7	107	14	12.5126	12.1784	11.3696	1.9073e-06	8.58821e-05
ZNF33B___ENSG00000272373.1	7	109	12	8.39244	8.01496	6.70888	1.94338e-06	8.73377e-05
KDM2A___ENSG00000173120.10	8	114	6	13.6672	12.9858	12.3952	1.94225e-06	8.73377e-05
RASA2___ENSG00000155903.7	21	107	0	11.8592	11.413	NA	1.95436e-06	8.77466e-05
KIN___ENSG00000151657.7	10	114	4	10.6894	10.3293	9.59059	1.96105e-06	8.79621e-05
TASP1___ENSG00000089123.11	7	110	11	9.13693	8.98026	8.11222	1.96627e-06	8.81117e-05
RP11-266E8.2___ENSG00000254935.1	6	108	14	2.62874	2.44155	2.43615	1.99617e-06	8.93654e-05
RP11-247A12.7___ENSG00000268707.1	1	79	48	NA	6.01353	5.13966	1.9997e-06	8.94376e-05
HPX___ENSG00000110169.6	7	113	8	10.0002	8.83152	7.39107	2.00918e-06	8.97754e-05
CCAR1___ENSG00000060339.9	6	100	22	12.6613	12.731	12.2466	2.0117e-06	8.98021e-05
PUM2___ENSG00000055917.11	13	113	2	13.9543	13.5929	NA	2.01526e-06	8.98747e-05
RP11-116K4.1___ENSG00000264296.1	6	115	7	2.62272	2.44115	2.43615	2.0207e-06	9.00312e-05
RP11-452K12.4___ENSG00000225850.2	6	94	28	4.71761	4.37436	3.82582	2.06291e-06	9.18243e-05
STAG1___ENSG00000118007.8	20	108	0	12.6079	12.1682	NA	2.08833e-06	9.2867e-05
GMFB___ENSG00000197045.8	1	106	21	NA	12.6652	12.0447	2.09587e-06	9.30246e-05
NCBP2___ENSG00000114503.6	21	106	1	12.9582	12.5663	NA	2.09587e-06	9.30246e-05
ZNF639___ENSG00000121864.5	22	106	0	11.747	11.2903	NA	2.10368e-06	9.32827e-05
MOAP1___ENSG00000165943.4	2	104	22	NA	11.8206	11.3014	2.10986e-06	9.34674e-05
RPL21P108___ENSG00000232701.1	7	121	0	2.64526	2.44111	NA	2.15123e-06	9.52098e-05
TTLL11-IT1___ENSG00000237548.1	2	77	49	NA	4.21864	3.49347	2.1643e-06	9.56973e-05
RPL15___ENSG00000174748.14	7	112	9	16.9	16.2021	15.3255	2.17374e-06	9.60235e-05
TATDN2___ENSG00000157014.6	6	113	9	11.1899	10.6761	9.99461	2.19221e-06	9.6748e-05
RP11-146N23.1___ENSG00000232176.1	23	96	9	7.60765	6.77567	5.91795	2.20947e-06	9.74175e-05
ANP32B___ENSG00000136938.8	2	78	48	NA	13.0454	12.5775	2.21996e-06	9.77875e-05
ZFYVE20___ENSG00000131381.8	7	112	9	12.0411	11.7279	11.171	2.28755e-06	0.00010067
HNRNPA1P16___ENSG00000262333.1	50	61	17	6.69263	6.54213	6.09488	2.28996e-06	0.000100681
RTN3___ENSG00000133318.9	8	112	8	15.1165	14.6821	13.6832	2.29628e-06	0.000100863
ERH___ENSG00000100632.6	1	106	21	NA	12.1952	11.6069	2.307e-06	0.000101239
RP11-408O19.3___ENSG00000237906.1	3	76	49	6.65875	6.41684	5.08471	2.32928e-06	0.000101878
HELLS___ENSG00000119969.10	6	95	27	11.776	12.3037	11.4323	2.32596e-06	0.000101878
SPRN___ENSG00000203772.6	12	91	25	9.51699	8.99674	7.30988	2.33032e-06	0.000101878
NPR2___ENSG00000159899.10	21	97	10	12.3444	11.8126	11.369	2.32973e-06	0.000101878
NARS___ENSG00000134440.7	6	116	6	13.6402	12.8597	12.2862	2.34671e-06	0.000102499
METTL16___ENSG00000127804.8	50	61	17	11.3578	11.3089	10.6952	2.35426e-06	0.000102732
C9orf64___ENSG00000165118.10	2	82	44	NA	9.82159	9.37624	2.37813e-06	0.000103676
RHOBTB1___ENSG00000072422.12	7	107	14	11.6553	11.6518	10.2635	2.42714e-06	0.000105714
CRBN___ENSG00000113851.9	8	112	8	12.2285	11.7777	11.2401	2.43883e-06	0.000106125
RP11-57H14.3___ENSG00000225292.2	8	93	27	4.17938	4.62098	3.87352	2.4556e-06	0.000106754
RP11-247A12.8___ENSG00000268050.2	1	79	48	NA	4.0901	3.56052	2.48824e-06	0.000108073
RBM7___ENSG00000076053.6	7	107	14	10.2352	10.1486	9.20976	2.49534e-06	0.00010828
AHSA1___ENSG00000100591.3	1	105	22	NA	12.0428	11.5266	2.50324e-06	0.000108522
RPA1___ENSG00000132383.7	50	61	17	12.5834	12.463	11.9451	2.52848e-06	0.000109413
FAM168A___ENSG00000054965.6	7	115	6	13.7289	12.9565	12.2199	2.52647e-06	0.000109413
TET3___ENSG00000187605.11	13	114	1	13.2583	12.3013	NA	2.59457e-06	0.000112168
RP11-344B5.3___ENSG00000241084.1	1	79	48	NA	4.02578	3.28547	2.65974e-06	0.000114879
RP11-229P13.2___ENSG00000213590.2	3	81	44	4.2356	4.75089	4.20821	2.68488e-06	0.000115857
RP11-152N13.5___ENSG00000227540.1	6	98	24	8.48427	8.19436	7.47467	2.75916e-06	0.000118843
ZNF148___ENSG00000163848.14	19	109	0	12.4949	12.0651	NA	2.75803e-06	0.000118843
CBWD1___ENSG00000172785.14	25	97	6	9.87479	9.39042	8.90072	2.80531e-06	0.000120719
RP11-509J21.1___ENSG00000232104.2	25	95	8	7.73221	7.03464	5.82637	2.82665e-06	0.000121525
MYL1___ENSG00000168530.11	14	112	2	3.55949	2.61781	NA	2.82987e-06	0.000121551
TMX4___ENSG00000125827.4	7	110	11	12.5011	12.1208	11.301	2.90576e-06	0.000124696
NUDT14___ENSG00000183828.10	3	105	20	7.34843	7.28847	6.01492	2.94783e-06	0.000126385
SOCS4___ENSG00000180008.8	1	106	21	NA	11.2901	10.6633	2.97458e-06	0.000127386
RP11-963H4.3___ENSG00000263508.1	46	64	18	6.21619	5.80957	4.52722	2.97663e-06	0.000127386
EIF2AK3___ENSG00000172071.7	13	114	1	11.2363	10.5412	NA	3.03053e-06	0.000129573
ARMC7___ENSG00000125449.2	2	97	29	NA	9.41277	8.872	3.03533e-06	0.000129659
FXYD6___ENSG00000137726.11	6	108	14	14.3321	13.7842	13.0879	3.04366e-06	0.000129777
LSG1___ENSG00000041802.6	21	107	0	11.7033	11.2289	NA	3.04133e-06	0.000129777
ORC4___ENSG00000115947.9	16	111	1	12.4798	12.0293	NA	3.09464e-06	0.00013183
RGP1___ENSG00000107185.8	21	97	10	12.2077	11.643	10.9621	3.13366e-06	0.000133249
NSUN6___ENSG00000241058.1	10	113	5	10.1334	9.60858	8.91276	3.13314e-06	0.000133249
TTC9___ENSG00000133985.2	1	106	21	NA	9.32851	7.73505	3.16843e-06	0.000134482
RP11-333E1.1___ENSG00000261879.1	50	60	18	9.53449	9.52679	8.60683	3.16742e-06	0.000134482
XRCC5___ENSG00000079246.11	14	112	2	14.881	14.4194	NA	3.19837e-06	0.00013563
GSTZ1___ENSG00000100577.14	1	105	22	NA	9.66531	8.86267	3.21004e-06	0.000136001
WDR25___ENSG00000176473.9	3	103	22	9.39625	9.23851	8.68551	3.22945e-06	0.000136699
MRPL41___ENSG00000182154.7	4	82	42	10.6124	10.5255	9.83282	3.24871e-06	0.000137389
PAK2___ENSG00000180370.6	20	107	1	13.6029	13.1553	NA	3.27123e-06	0.000138216
MAX___ENSG00000125952.14	1	104	23	NA	11.4187	10.995	3.29515e-06	0.000139101
SMEK1___ENSG00000100796.13	1	105	22	NA	12.4359	12.0242	3.31082e-06	0.000139614
RP11-54D18.3___ENSG00000232000.2	24	96	8	8.07467	6.08642	6.44233	3.3133e-06	0.000139614
EMC6___ENSG00000127774.6	50	61	17	9.90641	9.74754	9.09336	3.33141e-06	0.00014025
GNG10___ENSG00000242616.3	3	76	49	4.82196	3.93027	3.61804	3.38758e-06	0.000142486
ZBTB4___ENSG00000174282.7	47	62	19	12.6845	12.6991	11.8845	3.40213e-06	0.000142922
TSR1___ENSG00000167721.6	50	61	17	11.5329	11.4919	10.9343	3.40408e-06	0.000142922
PSME3___ENSG00000131467.6	0	96	32	NA	12.4863	12.1181	3.41102e-06	0.000142956
TECPR2___ENSG00000196663.11	2	105	21	NA	10.5845	9.98546	3.40938e-06	0.000142956
HPS3___ENSG00000163755.4	21	107	0	11.2474	10.6799	NA	3.44599e-06	0.000144292
PCED1A___ENSG00000132635.12	6	109	13	12.603	12.1724	11.2065	3.49908e-06	0.000146383
ASGR1___ENSG00000141505.7	47	62	19	9.18518	9.31348	7.79769	3.50883e-06	0.00014666
RP11-80I15.4___ENSG00000229065.1	2	80	46	NA	4.84257	3.88778	3.5377e-06	0.000147734
USP28___ENSG00000048028.7	7	107	14	11.6792	11.4506	10.8094	3.58046e-06	0.000149386
RP11-153K11.3___ENSG00000233590.1	6	101	21	3.79688	4.34848	3.45988	3.58738e-06	0.00014954
NDUFB6___ENSG00000165264.6	22	96	10	11.6885	10.9828	10.641	3.60985e-06	0.000150343
LHX3___ENSG00000107187.11	3	80	45	5.32303	3.47601	2.90226	3.61691e-06	0.000150502
LINC00557___ENSG00000260962.1	11	117	0	2.52988	2.43615	NA	3.65031e-06	0.000151757
C17orf85___ENSG00000074356.12	50	61	17	12.1553	12.1581	11.2296	3.6738e-06	0.000152369
DCTN1___ENSG00000204843.8	13	114	1	13.8269	12.8183	NA	3.67486e-06	0.000152369
KCMF1___ENSG00000176407.13	13	114	1	11.9687	11.5276	NA	3.67486e-06	0.000152369
RP11-165J3.5___ENSG00000237385.1	2	82	44	NA	3.31296	2.80396	3.68806e-06	0.000152645
C15orf60___ENSG00000183324.6	4	121	3	3.02119	2.47854	2.43615	3.68588e-06	0.000152645
VPS25___ENSG00000131475.2	0	96	32	NA	11.119	10.7027	3.69446e-06	0.000152774
DDX31___ENSG00000125485.13	3	78	47	11.2661	10.9119	10.3844	3.73079e-06	0.00015414
RP11-724N1.1___ENSG00000272912.1	6	91	31	5.93898	6.05962	5.05343	3.77163e-06	0.000155689
RALB___ENSG00000144118.9	19	108	1	11.0365	10.0883	NA	3.77664e-06	0.000155758
SLC41A3___ENSG00000114544.11	21	107	0	12.7193	12.1543	NA	3.78286e-06	0.000155877
PHC3___ENSG00000173889.11	20	108	0	12.4847	11.8822	NA	3.83748e-06	0.000157988
SOX12___ENSG00000177732.6	9	105	14	13.2838	13.1367	12.3764	3.84108e-06	0.000157996
AC090519.7___ENSG00000203576.1	2	119	7	NA	2.44149	2.59736	3.88181e-06	0.000159531
PBLD___ENSG00000108187.11	6	101	21	9.29819	9.39076	8.6404	3.9378e-06	0.000161689
RP11-16N11.2___ENSG00000260572.1	19	109	0	8.1644	7.59688	NA	3.94345e-06	0.000161779
LRRC16B___ENSG00000186648.10	1	107	20	NA	12.4337	11.4197	3.96329e-06	0.00016245
CORO2A___ENSG00000106789.8	2	78	48	NA	7.35879	6.16808	3.99339e-06	0.000163539
FAM57A___ENSG00000167695.10	50	62	16	9.83232	9.839	9.17133	3.99907e-06	0.000163628
SMC6___ENSG00000163029.11	14	113	1	11.5396	11.0473	NA	4.00448e-06	0.000163706
MBD2___ENSG00000134046.7	6	115	7	11.2817	10.7817	10.1203	4.01836e-06	0.000164129
LINC00959___ENSG00000237489.2	11	92	25	7.3567	6.62307	5.64382	4.02985e-06	0.000164454
DNAL1___ENSG00000119661.10	1	104	23	NA	10.9067	10.4434	4.07175e-06	0.000165921
VHL___ENSG00000134086.7	6	113	9	12.364	12.1029	11.3579	4.0729e-06	0.000165921
CCDC180___ENSG00000197816.9	2	78	48	NA	8.91679	8.34931	4.09104e-06	0.000166369
PALM2___ENSG00000243444.3	2	78	48	NA	8.04192	6.80299	4.09104e-06	0.000166369
TMF1___ENSG00000144747.10	6	111	11	11.7529	11.4065	10.6767	4.11201e-06	0.000167076
SNORA12___ENSG00000212464.1	6	93	29	4.95859	4.86843	4.23724	4.18371e-06	0.000169841
CCDC174___ENSG00000154781.11	7	113	8	10.9883	10.6163	9.95707	4.18809e-06	0.000169871
RAB6A___ENSG00000175582.15	7	115	6	14.0421	13.4191	12.5413	4.1968e-06	0.000169929
AC024560.3___ENSG00000214135.4	23	104	1	11.7281	11.1886	NA	4.19609e-06	0.000169929
LINC00888___ENSG00000240024.1	21	106	1	9.59929	9.02617	NA	4.20103e-06	0.000169952
Y_RNA___ENSG00000202297.1	6	95	27	4.15004	4.13218	3.52449	4.2556e-06	0.00017201
ACAD8___ENSG00000151498.7	9	108	11	11.4385	11.2186	10.6738	4.29984e-06	0.000173648
CCSER2___ENSG00000107771.11	6	100	22	13.7651	13.6198	12.586	4.30704e-06	0.000173788
RP6-65G23.3___ENSG00000259153.1	1	106	21	NA	6.27869	4.80105	4.33391e-06	0.000174721
SETD5-AS1___ENSG00000206573.4	8	112	8	11.4454	11.1205	10.217	4.34472e-06	0.000175005
RP11-122K13.12___ENSG00000235245.1	11	93	24	7.33446	7.28212	6.42572	4.3525e-06	0.000175167
PDCD4-AS1___ENSG00000203497.2	8	92	28	8.39394	8.08571	7.23018	4.35845e-06	0.000175256
ACTA2-AS1___ENSG00000180139.10	6	98	24	5.326	5.58865	4.32526	4.39058e-06	0.000176395
MBD1___ENSG00000141644.13	6	116	6	13.0802	12.4624	11.8462	4.39846e-06	0.000176509
DTNB___ENSG00000138101.14	13	113	2	11.5776	10.7626	NA	4.40099e-06	0.000176509
RPL35___ENSG00000136942.10	1	78	49	NA	14.7656	14.0759	4.40843e-06	0.000176656
G2E3___ENSG00000092140.10	1	106	21	NA	11.5618	11.0259	4.47081e-06	0.000178854
RP13-580F15.2___ENSG00000262823.1	50	60	18	6.88436	6.37638	5.33061	4.47096e-06	0.000178854
ZNF142___ENSG00000115568.11	14	112	2	12.6608	11.9236	NA	4.4797e-06	0.00017905
PAPPA-AS2___ENSG00000226604.2	2	77	49	NA	5.97539	4.8013	4.50523e-06	0.000179762
MYO1B___ENSG00000128641.13	15	112	1	13.2417	12.1151	NA	4.50329e-06	0.000179762
Y_RNA___ENSG00000222192.1	5	99	24	2.5547	2.43615	2.43615	4.55174e-06	0.00018069
RP11-884K10.7___ENSG00000271976.1	7	111	10	10.152	9.9906	8.9815	4.54036e-06	0.00018069
RN7SL335P___ENSG00000241037.2	5	117	6	2.71795	2.43615	2.43615	4.55174e-06	0.00018069
AC114812.10___ENSG00000248705.1	14	109	5	2.43615	2.43615	2.60938	4.55174e-06	0.00018069
KRT8P24___ENSG00000259500.1	3	120	5	2.43615	2.43615	2.54335	4.55174e-06	0.00018069
RP4-816N1.1___ENSG00000224438.3	5	120	3	2.54627	2.43615	2.43615	4.55174e-06	0.00018069
PIGH___ENSG00000100564.4	1	106	21	NA	10.529	10.0895	4.61185e-06	0.000182764
STYX___ENSG00000198252.7	1	106	21	NA	9.80052	9.39657	4.61185e-06	0.000182764
INSIG2___ENSG00000125629.10	17	110	1	11.4742	10.6301	NA	4.62552e-06	0.00018315
DNAJC19___ENSG00000205981.2	22	106	0	11.3479	10.9113	NA	4.67231e-06	0.000184846
MIR1254-1___ENSG00000221184.1	6	100	22	5.8379	5.88433	5.17238	4.6945e-06	0.000185566
MIR602___ENSG00000207693.1	5	81	42	3.6475	3.84752	3.33965	4.81092e-06	0.000190007
CDS2___ENSG00000101290.9	6	110	12	12.3674	12.0318	11.3018	4.89051e-06	0.000192987
RP11-248J18.3___ENSG00000270062.1	1	105	22	NA	5.25991	4.36908	4.93075e-06	0.00019441
VAMP2___ENSG00000220205.4	46	62	20	13.7778	13.7037	12.8289	4.978e-06	0.000195998
BIRC2___ENSG00000110330.4	12	106	10	12.9909	11.7824	11.2446	4.97945e-06	0.000195998
RP11-936I5.1___ENSG00000266998.1	2	98	28	NA	6.58087	5.35677	4.98606e-06	0.000196093
BTBD6___ENSG00000184887.9	3	105	20	11.3781	11.1239	10.4903	5.00399e-06	0.000196632
AGAP5___ENSG00000172650.8	6	98	24	5.25654	5.28283	4.51669	5.01434e-06	0.000196873
CTD-2358C21.3___ENSG00000260568.1	3	120	5	3.09881	2.49723	2.43615	5.06126e-06	0.000198478
ANKRD27___ENSG00000105186.10	8	118	2	11.6521	11.0783	NA	5.06374e-06	0.000198478
RP11-152N13.16___ENSG00000272599.1	6	98	24	6.88884	7.01462	6.4054	5.08141e-06	0.000199003
PIK3R4___ENSG00000196455.3	20	108	0	11.227	10.7262	NA	5.09268e-06	0.000199277
TM9SF1___ENSG00000100926.10	1	107	20	NA	7.81639	7.42478	5.10689e-06	0.00019965
GEMIN4___ENSG00000179409.6	50	62	16	10.8503	10.8796	10.1466	5.11077e-06	0.00019965
PTRH1___ENSG00000187024.9	1	79	48	NA	8.32298	7.78038	5.12664e-06	0.000200102
MTAP___ENSG00000099810.14	23	95	10	11.6813	10.9918	10.3958	5.156e-06	0.00020108
AC067960.1___ENSG00000234455.1	18	109	1	5.34628	3.05895	NA	5.2273e-06	0.00020369
ADPRM___ENSG00000170222.11	46	64	18	9.4381	9.43375	8.6911	5.26858e-06	0.000205127
RP11-423C15.3___ENSG00000229582.2	1	78	49	NA	4.59985	3.95144	5.32547e-06	0.000207169
TOR1AIP2___ENSG00000169905.8	7	115	6	12.4419	11.8287	11.3812	5.33808e-06	0.000207486
TMEM185B___ENSG00000226479.3	19	108	1	11.0513	9.68161	NA	5.39119e-06	0.000209376
MSANTD4___ENSG00000170903.6	7	107	14	12.0967	11.5279	10.8064	5.42242e-06	0.000210413
RP11-723O4.2___ENSG00000231305.3	19	109	0	7.88733	6.76614	NA	5.43332e-06	0.000210661
DLG5___ENSG00000151208.12	7	99	22	12.1741	12.3989	11.4182	5.43844e-06	0.000210684
AL360004.1___ENSG00000196979.1	2	78	48	NA	4.50845	3.62793	5.50665e-06	0.00021315
COX10___ENSG00000006695.6	48	65	15	9.71982	9.75735	9.13063	5.51953e-06	0.000213471
MARVELD1___ENSG00000155254.8	6	93	29	11.5167	11.2757	10.5474	5.52958e-06	0.000213682
MBIP___ENSG00000151332.14	1	106	21	NA	10.1834	9.49457	5.55189e-06	0.000214366
PSME4___ENSG00000068878.10	14	112	2	12.4938	11.9706	NA	5.59322e-06	0.000215784
RP11-549L6.2___ENSG00000214067.2	8	91	29	5.92245	5.44808	4.72373	5.61006e-06	0.000216254
CERS6___ENSG00000172292.10	15	111	2	13.6524	12.8681	NA	5.65819e-06	0.000217929
MNAT1___ENSG00000020426.6	1	106	21	NA	9.1305	8.68271	5.72541e-06	0.000220336
NDUFS5P4___ENSG00000251437.1	3	120	5	2.86434	2.45963	2.43615	5.75581e-06	0.000221323
TRA2B___ENSG00000136527.13	21	107	0	13.898	13.5453	NA	5.8182e-06	0.000223538
RPP14___ENSG00000163684.7	7	111	10	11.4123	11.2407	10.5272	5.83075e-06	0.000223836
ZNF32___ENSG00000169740.9	8	108	12	12.2025	12.004	11.2401	5.84906e-06	0.000224353
GORASP2___ENSG00000115806.8	16	110	2	12.7447	12.237	NA	5.9502e-06	0.000228046
MFSD9___ENSG00000135953.6	13	114	1	9.80354	9.18335	NA	6.02314e-06	0.000230651
PPM1D___ENSG00000170836.7	6	89	33	13.6336	10.8222	10.593	6.06891e-06	0.000232213
ZNF22___ENSG00000165512.4	8	107	13	11.8968	11.873	11.2787	6.10472e-06	0.000233392
TMEM87A___ENSG00000103978.11	2	118	8	NA	11.7539	10.9946	6.1226e-06	0.000233692
GJA9___ENSG00000131233.8	5	119	4	2.74554	2.44578	2.43615	6.11886e-06	0.000233692
CEP70___ENSG00000114107.4	20	108	0	11.2919	10.8031	NA	6.13861e-06	0.000234111
ZNF501___ENSG00000186446.7	6	113	9	9.96955	9.80849	8.9094	6.24191e-06	0.000237856
PPT1___ENSG00000131238.12	6	118	4	14.4663	12.454	11.8262	6.26908e-06	0.000238696
EXOC5___ENSG00000070367.11	1	106	21	NA	12.5704	11.9338	6.27767e-06	0.000238828
KIDINS220___ENSG00000134313.10	12	110	6	14.4043	13.4766	12.8157	6.32718e-06	0.000240516
EIF2A___ENSG00000144895.7	21	107	0	13.3467	12.7198	NA	6.374e-06	0.000242098
ACP1___ENSG00000143727.11	20	100	8	12.3725	11.9576	11.5675	6.42614e-06	0.000243879
TMEM2___ENSG00000135048.9	1	82	45	NA	9.99772	9.27306	6.44511e-06	0.0002444
KDSR___ENSG00000119537.11	6	116	6	12.352	11.8572	11.2499	6.48716e-06	0.000245795
RPS26P4___ENSG00000228349.1	6	122	0	2.54076	2.43615	NA	6.50573e-06	0.000246298
TBCCD1___ENSG00000113838.8	21	107	0	10.4218	9.88966	NA	6.5703e-06	0.000248541
ATG13___ENSG00000175224.12	8	114	6	13.1331	12.6444	12.2497	6.62802e-06	0.000250521
KTN1___ENSG00000126777.13	1	106	21	NA	12.9959	12.4939	6.67378e-06	0.000252046
SAP130___ENSG00000136715.13	17	110	1	12.4591	11.8926	NA	6.69355e-06	0.000252588
TTC40___ENSG00000171811.8	10	93	25	8.03497	7.34072	5.59756	6.77911e-06	0.00025561
WDR34___ENSG00000119333.7	1	79	48	NA	12.1856	11.7153	6.79947e-06	0.00025617
RP11-339B21.8___ENSG00000228510.2	1	80	47	NA	5.07257	4.10545	6.82298e-06	0.000256848
ATL1___ENSG00000198513.7	1	105	22	NA	11.6937	11.1133	6.87131e-06	0.000258459
NAA30___ENSG00000139977.9	1	106	21	NA	11.0812	10.5931	6.8807e-06	0.000258603
SNX6___ENSG00000129515.14	1	103	24	NA	11.9008	11.4993	6.93855e-06	0.000260567
FNTB___ENSG00000257365.3	1	104	23	NA	9.31123	8.81796	6.95706e-06	0.000261052
RP11-276E15.4___ENSG00000226609.1	3	76	49	4.64146	4.26413	3.76208	6.97949e-06	0.000261613
MTMR14___ENSG00000163719.14	6	113	9	11.9091	11.5534	10.9259	6.98323e-06	0.000261613
KLHL23___ENSG00000213160.5	15	111	2	12.5163	11.9617	NA	7.0037e-06	0.000262169
TAS2R40___ENSG00000221937.3	1	121	6	NA	2.43615	2.55865	7.09791e-06	0.000265482
CYP2E1___ENSG00000130649.5	11	92	25	8.22349	7.31698	6.11134	7.12032e-06	0.000266107
SEC61A1___ENSG00000058262.5	21	107	0	14.1225	13.5707	NA	7.19452e-06	0.000268664
C9orf142___ENSG00000148362.6	3	81	44	11.4704	11.582	10.9742	7.22647e-06	0.000269471
HEATR5B___ENSG00000008869.7	14	112	2	12.3902	11.7066	NA	7.22768e-06	0.000269471
CSGALNACT2___ENSG00000169826.6	8	108	12	11.6607	11.6606	10.9354	7.23711e-06	0.000269607
SLC35F6___ENSG00000213699.4	13	114	1	11.4092	10.8114	NA	7.26383e-06	0.000270386
NFIB___ENSG00000147862.10	24	96	8	16.6144	16.1193	15.5774	7.34751e-06	0.000273283
CALHM2___ENSG00000138172.6	6	91	31	11.0502	10.4152	9.63268	7.3747e-06	0.000274075
SCO1___ENSG00000133028.6	46	64	18	9.62853	9.5434	8.96812	7.40443e-06	0.000274961
LL09NC01-139C3.1___ENSG00000273473.1	3	78	47	5.70185	5.60942	4.69898	7.42049e-06	0.000275338
RNF168___ENSG00000163961.4	20	107	1	11.3604	11.0442	NA	7.43211e-06	0.00027555
CCDC84___ENSG00000186166.4	6	108	14	11.7324	11.5973	11.051	7.45852e-06	0.000276309
AL160269.1___ENSG00000265367.1	2	78	48	NA	3.29511	2.77195	7.52233e-06	0.000278452
C2orf49___ENSG00000135974.5	13	114	1	10.9837	10.5852	NA	7.53971e-06	0.000278874
GVQW1___ENSG00000241043.1	22	96	10	6.17908	5.78215	5.03162	7.66687e-06	0.000283352
ZNF33B___ENSG00000196693.10	7	109	12	11.7381	11.4933	10.5898	7.69e-06	0.000283982
DHRS13___ENSG00000167536.9	0	98	30	NA	9.69528	8.9169	7.75383e-06	0.000285008
LRR1___ENSG00000165501.12	1	105	22	NA	9.1217	8.18936	7.74356e-06	0.000285008
RP11-30G8.2___ENSG00000258594.1	2	120	6	NA	2.43615	2.52548	7.74422e-06	0.000285008
VN1R68P___ENSG00000259979.1	2	120	6	NA	2.43615	2.92814	7.74422e-06	0.000285008
RP11-393I2.2___ENSG00000218313.1	3	123	2	2.71284	2.44038	NA	7.7545e-06	0.000285008
RPL34P17___ENSG00000240534.1	6	120	2	2.53571	2.43615	NA	7.74422e-06	0.000285008
RP11-12J10.3___ENSG00000258539.1	8	95	25	5.77655	5.38099	4.65423	7.77597e-06	0.000285572
MLLT10___ENSG00000078403.12	10	113	5	13.2693	12.8863	11.648	7.79199e-06	0.000285935
UVRAG___ENSG00000198382.4	7	114	7	10.8623	10.3865	9.86442	7.79871e-06	0.000285957
USP47___ENSG00000170242.13	8	112	8	12.949	12.6371	11.5377	7.82773e-06	0.00028657
AC012307.3___ENSG00000204685.5	13	114	1	9.02812	8.58989	NA	7.8256e-06	0.00028657
TOP2B___ENSG00000077097.9	8	111	9	14.6205	14.2023	13.6626	7.90609e-06	0.000289212
TAL2___ENSG00000186051.4	2	76	50	NA	4.94082	4.48575	7.99084e-06	0.000292082
SWI5___ENSG00000175854.7	1	79	48	NA	9.8516	9.41214	8.00444e-06	0.000292121
SEC22C___ENSG00000093183.9	7	113	8	11.9285	11.6597	11.0924	8.004e-06	0.000292121
LINC00954___ENSG00000228784.3	13	113	2	6.29133	4.59317	NA	8.07549e-06	0.000294484
ITPRIPL1___ENSG00000198885.5	13	114	1	9.33765	8.05727	NA	8.12184e-06	0.000295942
TIRAP___ENSG00000150455.9	6	108	14	9.87678	9.40026	8.91467	8.14472e-06	0.000296544
DDX1___ENSG00000079785.10	17	110	1	14.025	13.091	NA	8.16831e-06	0.000297171
ZDHHC12___ENSG00000160446.14	1	79	48	NA	8.68786	8.16384	8.19241e-06	0.000297188
RP11-464F9.22___ENSG00000272791.1	6	98	24	7.27577	7.09143	6.22258	8.18909e-06	0.000297188
NPFFR1___ENSG00000148734.7	8	100	20	7.74683	6.21355	4.62096	8.19428e-06	0.000297188
C3orf14___ENSG00000114405.6	7	111	10	12.2723	11.9242	10.7583	8.17766e-06	0.000297188
ERAL1___ENSG00000132591.7	0	99	29	NA	12.2018	11.8478	8.20252e-06	0.000297255
TOX4___ENSG00000092203.9	1	105	22	NA	11.9448	11.669	8.21845e-06	0.000297569
TRIB3___ENSG00000101255.6	9	105	14	10.2111	10.0965	9.26647	8.22395e-06	0.000297569
OXA1L___ENSG00000155463.8	1	106	21	NA	12.5084	12.1041	8.25707e-06	0.000298536
GRN___ENSG00000030582.12	0	96	32	NA	12.7644	12.2224	8.30051e-06	0.000299874
C3orf62___ENSG00000188315.3	7	111	10	10.3045	10.1714	9.07815	8.35485e-06	0.00030137
MYNN___ENSG00000085274.11	20	108	0	11.298	10.9133	NA	8.35291e-06	0.00030137
FREM1___ENSG00000164946.15	24	96	8	13.3356	11.5293	11.5868	8.38629e-06	0.00030227
DYNC1H1___ENSG00000197102.6	2	105	21	NA	15.1571	14.5041	8.40341e-06	0.000302653
VPS8___ENSG00000156931.11	21	107	0	12.2459	11.8682	NA	8.61723e-06	0.000309636
SLC33A1___ENSG00000169359.9	21	107	0	11.7451	11.346	NA	8.61723e-06	0.000309636
RP11-319G6.1___ENSG00000248932.1	21	107	0	8.61014	7.80141	NA	8.61723e-06	0.000309636
BEND3P3___ENSG00000224886.2	7	99	22	5.91618	6.37659	5.10157	8.68698e-06	0.000311901
CFL2___ENSG00000165410.10	1	103	24	NA	12.3004	11.7995	8.73626e-06	0.000313429
SLC4A1AP___ENSG00000163798.9	13	114	1	11.296	10.8633	NA	8.74678e-06	0.000313565
BUD13___ENSG00000137656.7	6	108	14	11.1211	10.9213	10.3394	8.89826e-06	0.000318751
RP11-468E2.5___ENSG00000259321.1	1	107	20	NA	5.62565	4.96622	8.94546e-06	0.000320195
PANK1___ENSG00000152782.12	6	98	24	9.3853	9.58678	8.86916	9.01586e-06	0.000322467
WNK2___ENSG00000165238.12	3	81	44	12.8858	12.2176	11.0262	9.06717e-06	0.000324054
FCF1P2___ENSG00000228638.1	7	111	10	9.00005	8.79522	8.02418	9.08076e-06	0.000324291
THOC1___ENSG00000079134.7	8	112	8	12.3891	12.0812	11.4636	9.09377e-06	0.000324507
TBCEL___ENSG00000154114.8	6	108	14	11.0195	10.6878	10.1757	9.11887e-06	0.000325154
FOXRED1___ENSG00000110074.6	6	108	14	11.4202	11.4288	10.6367	9.13361e-06	0.00032543
RP11-6J24.6___ENSG00000273061.1	24	96	8	6.81418	6.23301	5.69231	9.16963e-06	0.000326464
RP11-336N8.1___ENSG00000233457.1	1	83	44	NA	3.29198	2.91739	9.23174e-06	0.000328329
C20orf96___ENSG00000196476.7	9	105	14	12.1825	11.8961	10.7743	9.24315e-06	0.000328329
TMEM223___ENSG00000168569.7	8	112	8	9.85206	9.7185	9.01378	9.23796e-06	0.000328329
USP54___ENSG00000166348.13	6	98	24	11.9153	11.8056	10.9849	9.4325e-06	0.0003348
ZNF529___ENSG00000186020.8	8	116	4	12.3182	11.7313	11.0341	9.44483e-06	0.000334982
FOXN3___ENSG00000053254.11	1	105	22	NA	12.9441	12.3613	9.53051e-06	0.000337764
ASTN2___ENSG00000148219.12	2	77	49	NA	10.2394	8.98579	9.58525e-06	0.000339446
DCUN1D5___ENSG00000137692.7	11	107	10	11.3378	10.248	9.53165	9.607e-06	0.000339958
PPP2R1B___ENSG00000137713.11	7	107	14	11.5848	11.4381	10.7144	9.65156e-06	0.000341017
POLR3F___ENSG00000132664.7	7	110	11	10.6521	10.5193	9.7178	9.64614e-06	0.000341017
THAP4___ENSG00000176946.7	19	105	4	11.814	11.4025	11.3044	9.76985e-06	0.000344935
AC012506.2___ENSG00000233714.1	13	112	3	3.81169	2.7977	2.7583	9.80496e-06	0.000345912
PCGF5___ENSG00000180628.10	6	96	26	11.527	11.1425	10.3597	9.86832e-06	0.000347884
TCERG1L___ENSG00000176769.9	9	94	25	13.1286	12.1979	10.9841	9.88533e-06	0.000348003
STK32C___ENSG00000165752.12	9	94	25	11.0185	10.5828	9.41585	9.8871e-06	0.000348003
AC118754.4___ENSG00000229782.1	50	60	18	6.88762	6.32551	5.44979	9.89407e-06	0.000348003
NOP56___ENSG00000101361.10	6	109	13	13.1474	13.147	12.2925	9.9314e-06	0.000349052
GID4___ENSG00000141034.5	47	69	12	10.3184	10.1057	9.60026	1.01245e-05	0.000355571
USP39___ENSG00000168883.15	13	114	1	12.2496	11.7564	NA	1.01372e-05	0.000355749
PPIL4___ENSG00000131013.3	4	117	7	11.3405	10.8397	10.062	1.01705e-05	0.000356647
VPS13A___ENSG00000197969.7	1	83	44	NA	10.9896	10.3117	1.01927e-05	0.000357157
RANBP3___ENSG00000031823.10	9	119	0	12.714	12.2904	NA	1.0201e-05	0.00035718
PSMB6___ENSG00000142507.5	50	60	18	12.0646	11.9328	11.2119	1.02959e-05	0.000359963
LRPPRC___ENSG00000138095.14	14	113	1	13.8889	13.3352	NA	1.02894e-05	0.000359963
BLMH___ENSG00000108578.10	0	98	30	NA	11.882	11.5345	1.03373e-05	0.000361138
CNPPD1___ENSG00000115649.11	14	112	2	12.0386	11.478	NA	1.03732e-05	0.000361852
GID8___ENSG00000101193.6	14	112	2	11.6313	11.1794	NA	1.03732e-05	0.000361852
NFIL3___ENSG00000165030.3	3	81	44	10.7272	9.949	9.31174	1.04713e-05	0.000365
KCNIP2___ENSG00000120049.14	6	93	29	10.7298	10.3221	9.42928	1.05172e-05	0.000366325
HACL1___ENSG00000131373.10	7	111	10	11.1079	10.368	9.94716	1.06186e-05	0.000369305
ATR___ENSG00000175054.10	21	107	0	11.7421	11.2089	NA	1.06172e-05	0.000369305
ZNF649___ENSG00000198093.6	8	118	2	10.7182	9.88894	NA	1.0723e-05	0.00037266
MRPL49___ENSG00000149792.4	8	112	8	11.5223	11.2666	10.6689	1.07578e-05	0.000373591
RNU6-1231P___ENSG00000252994.1	6	91	31	3.5434	3.03765	2.65449	1.08217e-05	0.000375527
FAM21C___ENSG00000172661.13	7	108	13	10.7849	10.6376	9.27373	1.084e-05	0.000375885
PTP4A1P4___ENSG00000250359.1	2	123	3	NA	2.44365	2.63313	1.09284e-05	0.000378387
CTD-2331D11.2___ENSG00000248667.1	2	123	3	NA	2.44097	2.63313	1.09284e-05	0.000378387
SEMA4G___ENSG00000095539.11	6	93	29	11.6888	11.3281	10.5297	1.10208e-05	0.000381302
AL354808.2___ENSG00000269591.1	8	120	0	2.73766	2.44258	NA	1.1092e-05	0.000383482
MYL2___ENSG00000111245.10	0	120	8	NA	2.47543	2.80205	1.11142e-05	0.000383962
TAB2___ENSG00000055208.13	4	117	7	12.9185	12.2404	11.4557	1.11346e-05	0.000384381
NKIRAS1___ENSG00000197885.6	7	112	9	10.6264	10.2143	9.53434	1.11767e-05	0.000385549
MAT2A___ENSG00000168906.8	13	114	1	14.6891	14.192	NA	1.13161e-05	0.000390069
KIAA1737___ENSG00000198894.3	1	105	22	NA	11.4613	10.8618	1.13697e-05	0.000391629
E2F6___ENSG00000169016.12	12	111	5	10.1775	9.70397	9.34959	1.14195e-05	0.000393053
NTPCR___ENSG00000135778.7	7	118	3	11.7849	11.2836	10.5888	1.14518e-05	0.000393875
FBXO34___ENSG00000178974.5	1	106	21	NA	10.5851	10.1051	1.14913e-05	0.000394943
GBA2___ENSG00000070610.10	21	97	10	12.9835	12.7338	12.0212	1.1544e-05	0.00039646
METTL4___ENSG00000101574.10	6	116	6	10.5058	9.9829	9.30355	1.17066e-05	0.000401748
TFDP2___ENSG00000114126.13	21	107	0	13.8634	12.9505	NA	1.19515e-05	0.000409853
EIF1AD___ENSG00000175376.4	8	113	7	10.923	10.5965	9.94114	1.19633e-05	0.000409954
RPL39P31___ENSG00000242176.1	3	118	7	2.83123	2.46046	2.43615	1.19974e-05	0.000410822
VN1R108P___ENSG00000230772.1	6	114	8	7.74687	7.02313	5.76544	1.20156e-05	0.000411142
NUTM2D___ENSG00000214562.9	5	99	24	7.74314	7.84894	6.66376	1.20917e-05	0.000413444
MED9___ENSG00000141026.4	49	68	11	11.0707	10.8905	10.0159	1.21483e-05	0.000415072
TBL1XR1___ENSG00000177565.11	21	106	1	14.3714	13.8171	NA	1.21967e-05	0.000416421
AC083799.1___ENSG00000203644.2	19	109	0	8.02946	7.28665	NA	1.22513e-05	0.000417978
SMEK2___ENSG00000138041.11	14	112	2	13.3175	12.9883	NA	1.24002e-05	0.000422751
NIN___ENSG00000100503.19	1	105	22	NA	11.8891	10.8525	1.24119e-05	0.000422839
RP11-305L7.5___ENSG00000230147.2	3	81	44	3.52074	3.46609	2.92476	1.25368e-05	0.000426784
CCNK___ENSG00000090061.13	2	103	23	NA	12.0707	11.6929	1.25877e-05	0.000428201
ABCC2___ENSG00000023839.6	6	93	29	8.01843	7.52107	6.48694	1.26144e-05	0.000428799
EAPP___ENSG00000129518.4	1	103	24	NA	11.3602	10.9524	1.26403e-05	0.000429366
SOX15___ENSG00000129194.3	45	62	21	10.0867	9.66544	8.23577	1.27178e-05	0.000431682
YLPM1___ENSG00000119596.13	1	105	22	NA	13.1471	12.6298	1.27791e-05	0.000433447
DCP1A___ENSG00000162290.12	7	111	10	13.2573	13.0497	12.1675	1.28261e-05	0.000434727
NDUFS1___ENSG00000023228.9	14	112	2	12.8858	12.4767	NA	1.28487e-05	0.000435173
TXNDC16___ENSG00000087301.4	1	106	21	NA	11.4059	10.8875	1.29432e-05	0.000438058
FASTKD5___ENSG00000215251.3	6	109	13	10.1966	10.0972	9.33074	1.29538e-05	0.000438096
RP11-589B3.6___ENSG00000226676.1	7	99	22	4.0693	3.89299	3.24954	1.29885e-05	0.000438954
RPUSD3___ENSG00000156990.10	6	113	9	10.9319	10.6099	9.81686	1.30344e-05	0.000440186
C1QBP___ENSG00000108561.4	50	60	18	12.2294	12.0979	11.3998	1.3059e-05	0.000440696
IARS2___ENSG00000067704.8	7	118	3	12.4919	11.6737	11.3341	1.32718e-05	0.000447554
TMEM198___ENSG00000188760.6	14	112	2	10.9257	10.2528	NA	1.33125e-05	0.000448602
RP11-62H20.1___ENSG00000261120.1	1	106	21	NA	4.49733	3.87249	1.33323e-05	0.000448619
RP11-509J21.3___ENSG00000235326.1	25	95	8	7.17032	6.49045	5.28811	1.33258e-05	0.000448619
ZNF502___ENSG00000196653.7	6	113	9	10.4643	10.096	9.31964	1.33717e-05	0.000449621
POLR2H___ENSG00000163882.5	21	107	0	11.8642	11.4259	NA	1.34451e-05	0.000451763
C17orf49___ENSG00000258315.1	47	62	19	6.8374	6.76575	6.16749	1.34981e-05	0.000453216
REPS1___ENSG00000135597.14	4	119	5	13.0055	12.3786	11.5829	1.36491e-05	0.000457956
TK1___ENSG00000167900.7	2	98	28	NA	10.4475	9.5774	1.37226e-05	0.000460091
EIF2S1___ENSG00000134001.8	1	106	21	NA	11.9325	11.5499	1.37332e-05	0.000460118
BIRC6___ENSG00000115760.9	14	112	2	13.3821	12.7119	NA	1.37923e-05	0.000461434
GPATCH11___ENSG00000152133.10	14	112	2	10.731	10.3386	NA	1.37923e-05	0.000461434
RNU1-19P___ENSG00000200176.1	5	99	24	3.28856	3.51521	2.89327	1.38464e-05	0.00046258
ABCC5___ENSG00000114770.12	21	107	0	13.4888	13.0313	NA	1.38454e-05	0.00046258
AQP11___ENSG00000178301.3	8	114	6	8.53075	7.89887	6.98807	1.38838e-05	0.000463496
TIMM8B___ENSG00000150779.7	7	107	14	11.1242	11.113	10.0942	1.40154e-05	0.000467553
TDRP___ENSG00000180190.7	11	113	4	11.8733	11.2253	10.0359	1.41144e-05	0.000470519
C14orf166___ENSG00000087302.4	1	106	21	NA	12.5606	11.9555	1.41453e-05	0.000470877
PTPN23___ENSG00000076201.10	7	111	10	13.6161	13.228	12.6012	1.4145e-05	0.000470877
NAP1L4___ENSG00000205531.8	8	112	8	13.6832	13.4267	12.923	1.4214e-05	0.000472827
KDM6B___ENSG00000132510.6	46	62	20	13.1812	13.2291	12.6916	1.42617e-05	0.000474075
RP11-420A6.2___ENSG00000263220.1	50	60	18	5.80078	5.6574	4.90072	1.43089e-05	0.000475303
TMEM38B___ENSG00000095209.7	2	76	50	NA	9.1534	8.68219	1.43611e-05	0.000476359
MXD1___ENSG00000059728.6	12	114	2	11.7411	11.0103	NA	1.43611e-05	0.000476359
BTBD7___ENSG00000011114.10	2	104	22	NA	11.7381	11.2941	1.43949e-05	0.00047714
MED17___ENSG00000042429.6	7	109	12	11.917	11.6753	11.0802	1.45478e-05	0.000481662
MKKS___ENSG00000125863.13	7	110	11	11.5075	11.3588	10.5682	1.4552e-05	0.000481662
EIF2AK2___ENSG00000055332.12	14	112	2	12.8929	12.4076	NA	1.48019e-05	0.000489587
ATMIN___ENSG00000166454.5	4	117	7	11.9823	12.2042	11.2564	1.4917e-05	0.000492693
PAPOLG___ENSG00000115421.8	12	114	2	12.0636	11.5344	NA	1.49139e-05	0.000492693
C8G___ENSG00000176919.7	3	81	44	5.09714	5.72945	4.94001	1.49506e-05	0.000493105
PPME1___ENSG00000214517.4	7	115	6	12.942	12.5694	11.9703	1.4945e-05	0.000493105
SEH1L___ENSG00000085415.11	5	116	7	12.6727	11.8992	11.2541	1.50644e-05	0.000496507
NRSN2___ENSG00000125841.8	9	105	14	12.6696	12.42	11.6329	1.51309e-05	0.000497377
SOS1___ENSG00000115904.8	13	113	2	13.2206	12.6323	NA	1.51274e-05	0.000497377
SPRED2___ENSG00000198369.5	13	114	1	12.8122	12.1407	NA	1.51335e-05	0.000497377
OPA1___ENSG00000198836.4	21	107	0	12.7916	12.3563	NA	1.51157e-05	0.000497377
PAK1___ENSG00000149269.5	8	114	6	12.7892	12.1543	11.3086	1.51635e-05	0.000497663
SPTBN1___ENSG00000115306.11	14	113	1	15.3559	14.6598	NA	1.51621e-05	0.000497663
FGD5-AS1___ENSG00000225733.1	7	113	8	13.659	13.2143	12.7032	1.51898e-05	0.000497823
MKRN2___ENSG00000075975.11	7	113	8	11.6033	11.2189	10.7593	1.51842e-05	0.000497823
RAB2B___ENSG00000129472.8	1	105	22	NA	12.0269	11.5942	1.52096e-05	0.000498123
ANKEF1___ENSG00000132623.11	7	110	11	8.6194	8.3346	7.36709	1.52788e-05	0.000500037
C2CD2L___ENSG00000172375.8	6	108	14	11.452	11.0518	10.2915	1.52979e-05	0.000500312
FARSB___ENSG00000116120.8	14	112	2	12.4114	11.9179	NA	1.53327e-05	0.000501099
TUSC1___ENSG00000198680.3	22	96	10	10.7523	10.3396	9.86629	1.54604e-05	0.000504916
SNX5___ENSG00000089006.12	7	110	11	12.2067	12.1175	11.3737	1.55087e-05	0.000506141
USP14___ENSG00000101557.10	8	112	8	12.5417	12.1369	11.6708	1.55748e-05	0.00050794
NINL___ENSG00000101004.10	6	113	9	12.3599	11.8686	10.7852	1.55986e-05	0.000508362
C20orf194___ENSG00000088854.11	6	109	13	12.9146	12.2181	11.3883	1.56188e-05	0.000508664
PCMT1___ENSG00000120265.12	4	117	7	12.6421	12.1332	11.1111	1.56732e-05	0.000509722
IMP4___ENSG00000136718.5	17	110	1	11.9245	11.4518	NA	1.56657e-05	0.000509722
PSG9___ENSG00000183668.13	8	118	2	2.63935	2.44379	NA	1.56949e-05	0.000510073
GABARAP___ENSG00000170296.5	47	62	19	8.89637	8.56901	7.93673	1.57646e-05	0.000511982
NGDN___ENSG00000129460.11	1	107	20	NA	11.1862	10.7764	1.59276e-05	0.000516916
RP11-324H6.5___ENSG00000235618.3	7	107	14	6.68686	6.17361	4.9912	1.59496e-05	0.000517268
AC012146.7___ENSG00000234327.3	50	60	18	9.19039	8.98831	8.17778	1.61049e-05	0.000521831
ZNF197___ENSG00000186448.10	6	113	9	11.3596	10.9876	10.2997	1.61127e-05	0.000521831
TMEM107___ENSG00000179029.10	46	62	20	9.66526	9.60401	8.78552	1.6177e-05	0.000522841
RTF1___ENSG00000137815.10	2	118	8	NA	13.1756	12.4245	1.61775e-05	0.000522841
RMND1___ENSG00000155906.12	4	117	7	11.0852	10.4301	9.5342	1.61682e-05	0.000522841
ZNF624___ENSG00000197566.5	50	66	12	9.16424	8.96439	8.1997	1.62677e-05	0.000525027
IMMT___ENSG00000132305.16	13	114	1	12.9187	12.5015	NA	1.62643e-05	0.000525027
RP11-229P13.23___ENSG00000231864.2	3	81	44	3.83199	4.00146	3.3694	1.63046e-05	0.000525854
TOMM5___ENSG00000175768.8	21	97	10	8.23006	7.83049	7.13818	1.64848e-05	0.000531298
UBE2Q1___ENSG00000160714.5	7	118	3	12.4	11.9595	11.5352	1.65309e-05	0.000532414
SLIRP___ENSG00000119705.5	1	105	22	NA	10.7878	10.1818	1.65844e-05	0.00053377
GABBR2___ENSG00000136928.4	2	78	48	NA	10.4292	8.85724	1.66773e-05	0.000535826
GDA___ENSG00000119125.12	1	82	45	NA	4.18621	3.4775	1.66735e-05	0.000535826
RALBP1___ENSG00000017797.7	5	116	7	12.6606	12.2728	11.679	1.66828e-05	0.000535826
CDC27___ENSG00000004897.7	1	96	31	NA	12.0148	11.7446	1.6705e-05	0.000536171
NOXA1___ENSG00000188747.4	3	81	44	9.16742	9.33487	8.3035	1.70656e-05	0.000547368
PPP6R3___ENSG00000110075.10	8	114	6	12.9884	12.7474	12.1526	1.709e-05	0.000547691
RP11-192M23.1___ENSG00000259381.2	6	120	2	2.66148	2.4478	NA	1.70992e-05	0.000547691
DDX10___ENSG00000178105.5	7	107	14	11.0598	10.965	10.3103	1.71863e-05	0.000550102
SNORD62A___ENSG00000235284.1	3	77	48	5.4252	4.38783	3.92864	1.72596e-05	0.000552069
FAM192A___ENSG00000172775.12	2	119	7	NA	12.5398	11.7315	1.72782e-05	0.000552287
RP11-677M14.6___ENSG00000254509.1	6	107	15	2.76351	2.45861	2.4763	1.7341e-05	0.000553914
FBXO18___ENSG00000134452.15	10	114	4	12.4574	12.0645	11.1699	1.73841e-05	0.000554908
ACTR3___ENSG00000115091.7	15	112	1	13.3308	12.8778	NA	1.74416e-05	0.000556363
VMP1___ENSG00000062716.6	5	90	33	13.9756	11.7072	11.3662	1.75459e-05	0.000559308
SPTLC2___ENSG00000100596.2	1	105	22	NA	11.2431	10.7972	1.75658e-05	0.000559562
CNEP1R1___ENSG00000205423.7	2	118	8	NA	10.0177	9.2664	1.77068e-05	0.000563667
TRIM44___ENSG00000166326.5	9	111	8	12.1879	11.7651	10.9938	1.78467e-05	0.000567732
MIR497HG___ENSG00000267532.2	47	62	19	8.78503	8.58514	7.80096	1.79096e-05	0.000568955
PGM2L1___ENSG00000165434.6	7	115	6	12.0073	10.9366	9.71635	1.79011e-05	0.000568955
TMEM256___ENSG00000205544.3	47	62	19	7.68428	7.33032	6.42925	1.80005e-05	0.000570744
SLC23A2___ENSG00000089057.10	6	110	12	12.5317	12.0161	11.2582	1.80026e-05	0.000570744
MCCC1___ENSG00000078070.7	21	107	0	11.1555	10.7124	NA	1.79972e-05	0.000570744
RP5-833A20.1___ENSG00000237853.2	4	121	3	3.05713	2.48764	2.63313	1.81106e-05	0.000573457
STARD7___ENSG00000084090.9	13	114	1	13.5283	13.1766	NA	1.81128e-05	0.000573457
PAPOLA___ENSG00000090060.13	2	104	22	NA	13.9117	13.5602	1.81641e-05	0.000574691
TVP23B___ENSG00000171928.9	47	67	14	10.3189	9.98712	9.54734	1.82065e-05	0.000575643
AP4E1___ENSG00000081014.6	3	119	6	10.3473	9.73249	8.86713	1.84619e-05	0.000583321
SLC2A6___ENSG00000160326.9	3	78	47	9.61947	7.91731	6.89871	1.85863e-05	0.000586298
BNIP3___ENSG00000176171.7	7	96	25	11.2948	11.3742	10.8977	1.86064e-05	0.000586298
TRIM3___ENSG00000110171.14	7	113	8	12.0113	11.3012	10.1452	1.86007e-05	0.000586298
OPN3___ENSG00000054277.8	7	117	4	11.1113	9.9257	9.19578	1.85968e-05	0.000586298
RP11-58B17.2___ENSG00000269975.1	7	112	9	10.6204	10.3259	8.82569	1.87637e-05	0.000590454
RP11-670N15.2___ENSG00000254816.1	9	111	8	2.57427	2.43615	2.50022	1.87596e-05	0.000590454
RN7SL181P___ENSG00000243738.2	2	76	50	NA	3.90025	3.50676	1.88109e-05	0.000591541
RP11-65J3.6___ENSG00000236146.2	1	79	48	NA	3.63672	2.98145	1.88709e-05	0.000592627
RP11-18I14.11___ENSG00000273262.1	6	92	30	5.61175	5.39678	4.89858	1.88595e-05	0.000592627
AC105053.4___ENSG00000232504.4	13	114	1	4.72184	3.45889	NA	1.88968e-05	0.000593042
CSNK2A2___ENSG00000070770.4	2	119	7	NA	12.1238	11.3762	1.90163e-05	0.000596389
RP11-445J9.1___ENSG00000238270.1	7	114	7	2.60636	2.44405	2.43615	1.91528e-05	0.000600267
PPP2R3C___ENSG00000092020.6	1	103	24	NA	11.4211	10.9544	1.92113e-05	0.000601695
MIR215___ENSG00000207590.1	7	118	3	2.60025	2.44469	2.43615	1.92805e-05	0.000603458
PIGO___ENSG00000165282.9	22	96	10	11.6342	11.1992	10.7279	1.95428e-05	0.000610847
MPPE1___ENSG00000154889.12	5	116	7	10.8349	10.3289	9.74571	1.95399e-05	0.000610847
DHRS11___ENSG00000108272.9	0	97	31	NA	9.59641	9.0011	1.96513e-05	0.000613827
RANBP2___ENSG00000153201.11	15	111	2	13.1538	12.6928	NA	1.97606e-05	0.000616827
PFN1P11___ENSG00000213061.2	6	91	31	4.46411	4.22358	3.58093	1.97773e-05	0.000616934
GLTSCR1___ENSG00000063169.6	8	119	1	12.803	12.2549	NA	1.98006e-05	0.000617249
TRMT1L___ENSG00000121486.7	7	115	6	10.9694	10.5109	9.87085	1.98288e-05	0.000617714
RP11-574K11.27___ENSG00000270808.1	6	98	24	5.03268	4.83555	4.1364	1.98947e-05	0.000619354
CCNT2___ENSG00000082258.8	16	111	1	12.9265	12.4543	NA	2.0005e-05	0.000622371
PSMB5___ENSG00000100804.14	1	106	21	NA	11.893	11.3608	2.01054e-05	0.000625077
FAHD2A___ENSG00000115042.5	13	114	1	11.6575	11.1794	NA	2.01603e-05	0.000626367
NPAT___ENSG00000149308.12	7	106	15	11.6088	11.1416	10.5997	2.03516e-05	0.000631888
BOC___ENSG00000144857.10	20	108	0	16.0608	15.0668	NA	2.0529e-05	0.000636973
RP11-575L7.2___ENSG00000226877.3	2	82	44	NA	3.40138	2.93972	2.06118e-05	0.000639118
POLR2D___ENSG00000144231.6	16	111	1	10.7035	10.1642	NA	2.06661e-05	0.000640375
RNF187___ENSG00000168159.9	7	118	3	14.4982	13.7163	13.1431	2.07782e-05	0.000643395
RNF13___ENSG00000082996.15	21	107	0	11.5077	11.0691	NA	2.07912e-05	0.000643395
CUL5___ENSG00000166266.9	7	106	15	11.7072	11.5501	10.7947	2.08648e-05	0.000645244
ATPAF2___ENSG00000171953.11	47	69	12	10.5753	10.3811	9.807	2.09699e-05	0.000648065
PTGR1___ENSG00000106853.12	3	76	49	10.7072	10.6368	10.148	2.10931e-05	0.000651439
OSER1-AS1___ENSG00000223891.1	10	117	1	11.076	10.2132	NA	2.11934e-05	0.000654105
RP11-197P3.5___ENSG00000229587.2	1	83	44	NA	6.58138	5.83979	2.12901e-05	0.000656298
RP11-245J9.5___ENSG00000271843.1	7	111	10	5.55349	5.122	4.49191	2.12926e-05	0.000656298
RP11-445L6.3___ENSG00000234692.1	2	77	49	NA	4.52199	3.74815	2.14036e-05	0.000658845
TSSC1___ENSG00000032389.8	13	109	6	11.1214	10.3328	9.95241	2.13932e-05	0.000658845
RLN1___ENSG00000107018.6	23	97	8	5.18889	3.75895	3.86767	2.14558e-05	0.000660019
ZBTB2___ENSG00000181472.4	4	116	8	10.4392	9.91328	9.33278	2.16615e-05	0.000665905
TARS2___ENSG00000143374.10	7	112	9	11.6794	10.986	10.7015	2.18921e-05	0.000672552
REEP3___ENSG00000165476.8	8	104	16	11.2385	11.4423	10.6893	2.21438e-05	0.000679836
KCTD6___ENSG00000168301.8	8	110	10	10.4013	10.1495	9.30431	2.234e-05	0.00068536
RPL36AP41___ENSG00000242087.2	1	123	4	NA	2.49346	2.90892	2.23532e-05	0.00068536
RP11-57J16.1___ENSG00000265374.1	6	118	4	2.79088	2.47421	2.7539	2.2414e-05	0.000686774
DLG5-AS1___ENSG00000233871.1	7	99	22	6.3516	6.17269	5.44576	2.26001e-05	0.00069202
C1orf74___ENSG00000162757.3	7	118	3	8.40564	7.51312	6.596	2.26424e-05	0.000692862
TTC8___ENSG00000165533.14	1	105	22	NA	10.3548	9.72443	2.27089e-05	0.00069444
RP11-298J20.4___ENSG00000249456.1	8	95	25	5.27985	5.49356	4.6027	2.275e-05	0.000695241
FAM166B___ENSG00000215187.5	21	97	10	5.04811	4.40836	4.23546	2.2866e-05	0.000698287
EXOG___ENSG00000157036.8	9	111	8	10.8564	10.5154	9.72758	2.28797e-05	0.000698287
ITPA___ENSG00000125877.8	6	109	13	11.6757	11.4762	10.5768	2.29366e-05	0.000699567
SPATA6L___ENSG00000106686.12	24	96	8	8.87026	8.29332	7.31693	2.29839e-05	0.00070055
C18orf56___ENSG00000176912.3	8	112	8	7.91634	7.36075	6.11257	2.31784e-05	0.000706017
CNOT11___ENSG00000158435.3	13	114	1	11.2079	10.7595	NA	2.32351e-05	0.000707282
BIRC5___ENSG00000089685.10	2	98	28	NA	11.3334	10.4642	2.32766e-05	0.000708083
AC007375.1___ENSG00000269883.1	1	105	22	NA	6.67148	5.58013	2.33617e-05	0.000710207
PAOX___ENSG00000148832.10	11	93	24	7.64243	7.83477	7.17236	2.35633e-05	0.000715869
ACAP2___ENSG00000114331.8	20	108	0	12.3077	11.9281	NA	2.37622e-05	0.000720973
TXNRD3___ENSG00000197763.8	20	108	0	8.9236	8.22062	NA	2.37622e-05	0.000720973
TIPARP___ENSG00000163659.8	19	109	0	10.9791	10.446	NA	2.3828e-05	0.000722498
RP11-178G16.4___ENSG00000267957.1	6	98	24	8.77069	8.50906	7.94483	2.38911e-05	0.00072394
GPHN___ENSG00000171723.11	1	106	21	NA	11.5484	10.2567	2.39175e-05	0.000724269
PSMD2___ENSG00000175166.12	21	107	0	13.8721	13.3594	NA	2.39952e-05	0.00072615
ANKRD36BP2___ENSG00000230006.3	13	114	1	8.08649	5.7801	NA	2.40708e-05	0.000727966
ZC3H18___ENSG00000158545.11	7	114	7	12.2275	12.047	11.3405	2.42999e-05	0.000734419
U2SURP___ENSG00000163714.13	21	107	0	13.9302	13.3903	NA	2.469e-05	0.000745724
ELMOD2___ENSG00000179387.5	4	117	7	12.0276	11.4145	10.8093	2.48372e-05	0.000749542
SDHAP1___ENSG00000185485.10	20	107	1	11.1506	10.6866	NA	2.48486e-05	0.000749542
SF3B1___ENSG00000115524.11	13	113	2	15.0296	14.6417	NA	2.50283e-05	0.000754477
RP11-407N17.4___ENSG00000259083.1	1	106	21	NA	3.71046	3.21705	2.52204e-05	0.000759774
GOLGB1___ENSG00000173230.11	19	109	0	13.3854	12.9563	NA	2.52874e-05	0.0007613
SPPL2A___ENSG00000138600.5	3	119	6	11.1634	10.0794	9.37906	2.53169e-05	0.000761696
SAFB___ENSG00000160633.8	9	119	0	13.3657	12.902	NA	2.57828e-05	0.000775214
AGPS___ENSG00000018510.8	15	110	3	11.8652	11.2389	10.7564	2.58705e-05	0.000777349
EPB41L4B___ENSG00000095203.10	2	77	49	NA	11.9706	10.9452	2.59777e-05	0.000780066
LRRC18___ENSG00000165383.6	9	105	14	9.21029	7.69594	4.61858	2.6145e-05	0.000784586
DPP7___ENSG00000176978.9	3	81	44	12.0731	11.5509	10.8588	2.62529e-05	0.000787317
ACAT1___ENSG00000075239.9	7	106	15	12.0633	11.9331	11.1506	2.62712e-05	0.00078736
CCDC147-AS1___ENSG00000231233.1	7	90	31	6.73385	5.97695	5.13834	2.64639e-05	0.000792116
ARL8B___ENSG00000134108.8	8	112	8	12.5377	12.2032	11.6874	2.64603e-05	0.000792116
EBLN2___ENSG00000255423.1	6	112	10	8.26693	8.13524	7.2858	2.64918e-05	0.00079232
RP11-767C1.2___ENSG00000272263.1	7	113	8	6.49791	5.7034	4.64653	2.65047e-05	0.00079232
RP11-235E17.4___ENSG00000261916.1	50	61	17	5.57682	5.56625	4.79411	2.66374e-05	0.000795774
RP11-424E7.3___ENSG00000229926.1	5	81	42	3.76653	3.25453	2.77459	2.66913e-05	0.000796875
EML1___ENSG00000066629.12	3	103	22	11.0715	10.5848	10.0147	2.6767e-05	0.000797603
SPNS3___ENSG00000182557.3	50	60	18	8.02116	7.86539	6.39452	2.67666e-05	0.000797603
RNF25___ENSG00000163481.3	14	112	2	11.0944	10.6752	NA	2.67329e-05	0.000797603
NLRP1___ENSG00000091592.11	50	60	18	12.4826	12.4794	11.6281	2.69741e-05	0.000802942
RP11-347D21.1___ENSG00000234967.1	11	116	1	2.94596	2.44552	NA	2.69807e-05	0.000802942
TAF5___ENSG00000148835.9	6	91	31	9.33869	9.37283	8.94201	2.70826e-05	0.000805462
PSMB3___ENSG00000108294.4	0	97	31	NA	12.296	11.7505	2.71059e-05	0.00080564
CDHR1___ENSG00000148600.10	6	100	22	13.5168	12.5816	11.3604	2.71978e-05	0.000807857
BCAR1___ENSG00000050820.12	3	118	7	13.8812	13.2587	12.0627	2.72524e-05	0.000808962
OR13C5___ENSG00000255800.1	2	76	50	NA	3.2971	2.82512	2.73891e-05	0.000812502
DKFZP434A062___ENSG00000267845.1	3	80	45	3.90388	3.14995	2.74603	2.75062e-05	0.000814565
TUBG1___ENSG00000131462.3	0	96	32	NA	11.9143	11.4275	2.75111e-05	0.000814565
COPRS___ENSG00000172301.6	0	96	32	NA	10.506	10.0291	2.75111e-05	0.000814565
EI24___ENSG00000149547.10	6	108	14	12.9121	12.7398	12.1596	2.75447e-05	0.000815042
RN7SL514P___ENSG00000266199.1	6	110	12	2.65903	2.44205	2.48441	2.75904e-05	0.000815878
UBE2V1P8___ENSG00000233118.2	5	120	3	3.11039	2.46997	2.63313	2.7912e-05	0.000824863
RP11-119F7.3___ENSG00000227583.1	6	100	22	4.75529	4.28248	3.55981	2.81179e-05	0.000830421
RP4-765H13.1___ENSG00000255778.1	0	124	4	NA	2.46433	2.71202	2.81607e-05	0.00083116
PSMA6___ENSG00000100902.6	1	103	24	NA	8.20995	7.8101	2.81858e-05	0.000831375
ARHGEF39___ENSG00000137135.13	21	97	10	9.93413	8.88639	8.68006	2.8401e-05	0.000837191
ACYP1___ENSG00000119640.4	1	105	22	NA	10.3564	9.92136	2.84567e-05	0.000837898
SLC25A36___ENSG00000114120.7	21	107	0	14.0714	13.6158	NA	2.84609e-05	0.000837898
STK11IP___ENSG00000144589.16	14	112	2	12.0619	11.3995	NA	2.86268e-05	0.000842251
VPS4B___ENSG00000119541.5	6	116	6	11.7839	11.147	10.7332	2.87528e-05	0.000845422
AK8___ENSG00000165695.5	3	78	47	6.54436	7.27223	6.55065	2.8868e-05	0.000848274
RP11-203J24.9___ENSG00000257524.1	1	79	48	NA	3.4503	3.04112	2.89302e-05	0.000849567
AC005224.2___ENSG00000231595.1	48	65	15	6.52453	6.43134	5.81173	2.90975e-05	0.000853362
EPS15L1___ENSG00000127527.9	7	119	2	12.5817	11.9508	NA	2.91144e-05	0.000853362
PRKCI___ENSG00000163558.8	20	108	0	11.9391	11.5868	NA	2.91114e-05	0.000853362
SMC5-AS1___ENSG00000268364.1	1	83	44	NA	5.90248	5.3744	2.91535e-05	0.000853971
MRPS22___ENSG00000175110.7	21	107	0	10.7681	10.4034	NA	2.92781e-05	0.000857084
PSMD6___ENSG00000163636.6	7	111	10	11.9909	11.5784	11.0767	2.9314e-05	0.000857596
RP11-158D2.2___ENSG00000227463.2	2	82	44	NA	3.39921	2.9472	2.93633e-05	0.000858458
BMS1P4___ENSG00000242338.2	6	98	24	6.24914	6.15352	5.58238	2.93803e-05	0.000858458
TMX3___ENSG00000166479.5	5	117	6	12.3938	11.7142	10.7289	3.00281e-05	0.00087636
RNU4-50P___ENSG00000201231.1	7	118	3	3.11334	2.57534	3.02123	3.00306e-05	0.00087636
RP11-229P13.20___ENSG00000235117.2	3	81	44	4.2618	4.95597	4.03813	3.02029e-05	0.000879972
CLASP2___ENSG00000163539.11	6	112	10	14.9351	14.6283	13.7054	3.02299e-05	0.000879972
DCTN3___ENSG00000137100.11	22	96	10	12.6535	12.281	11.7184	3.02135e-05	0.000879972
USP34___ENSG00000115464.10	12	114	2	14.1162	13.6412	NA	3.01872e-05	0.000879972
FUT4___ENSG00000196371.2	7	109	12	9.13365	8.79667	8.12323	3.04153e-05	0.000884817
UBA3___ENSG00000144744.12	6	111	11	12.2389	11.9207	11.3286	3.06076e-05	0.000889855
MYH3___ENSG00000109063.10	46	64	18	9.0309	8.86258	8.02879	3.07983e-05	0.000894841
PIK3CB___ENSG00000051382.4	20	108	0	10.7329	10.33	NA	3.08386e-05	0.000895454
HSP90AA1___ENSG00000080824.14	2	105	21	NA	15.9252	15.4266	3.09162e-05	0.000897149
RP11-124N2.1___ENSG00000250012.1	21	107	0	5.88917	5.08556	NA	3.09766e-05	0.000898341
EIF5A___ENSG00000132507.13	47	62	19	13.4521	13.3068	12.7175	3.11629e-05	0.000903181
YWHAQ___ENSG00000134308.9	12	110	6	15.4256	14.9549	14.4414	3.14546e-05	0.00091107
MRPS25___ENSG00000131368.3	7	112	9	12.5809	12.153	11.1593	3.15196e-05	0.000912385
ARHGEF12___ENSG00000196914.4	6	108	14	13.4827	12.7646	12.1723	3.16773e-05	0.000916379
MELK___ENSG00000165304.3	21	97	10	11.0214	9.81798	9.88167	3.1771e-05	0.00091852
RP11-51B23.3___ENSG00000254847.1	8	112	8	3.57383	2.61616	2.51143	3.18458e-05	0.000920112
RP11-598O8.1___ENSG00000223970.1	0	121	7	NA	2.43615	2.52469	3.21596e-05	0.000926307
RP11-398K14.1___ENSG00000234304.2	0	121	7	NA	2.43615	2.52469	3.21596e-05	0.000926307
snoU13___ENSG00000238865.1	0	121	7	NA	2.43615	2.5239	3.21596e-05	0.000926307
LINC01074___ENSG00000227611.1	7	121	0	2.52688	2.43615	NA	3.21596e-05	0.000926307
FAM204CP___ENSG00000230902.1	7	121	0	2.55504	2.43615	NA	3.21596e-05	0.000926307
CCDC66___ENSG00000180376.12	7	111	10	11.5221	11.2572	10.5437	3.22201e-05	0.000927478
WDR96___ENSG00000197748.8	8	89	31	9.28532	8.63237	7.56199	3.23573e-05	0.000930852
C11orf30___ENSG00000158636.12	7	115	6	12.3552	11.7934	10.8822	3.24198e-05	0.0009315
ACVR2A___ENSG00000121989.10	16	111	1	11.7878	11.1829	NA	3.24076e-05	0.0009315
RP11-112J3.16___ENSG00000227388.2	21	97	10	7.13645	6.67437	5.97471	3.25409e-05	0.000934402
FBXW10___ENSG00000171931.8	47	67	14	5.14509	4.89634	4.09074	3.25952e-05	0.000935386
RP11-576C12.1___ENSG00000250068.1	3	76	49	2.64182	2.44327	2.43615	3.26658e-05	0.000936836
RP11-464F9.20___ENSG00000268584.1	6	98	24	5.91117	6.05103	5.31028	3.26934e-05	0.000937051
PBRM1___ENSG00000163939.14	7	111	10	13.332	12.9099	12.2369	3.33128e-05	0.000953631
PARP1___ENSG00000143799.8	7	116	5	14.7643	13.8356	13.3453	3.3303e-05	0.000953631
SRBD1___ENSG00000068784.8	14	113	1	10.0534	9.57985	NA	3.33545e-05	0.000954237
ALG9___ENSG00000086848.10	7	107	14	10.76	10.5175	9.96602	3.33819e-05	0.000954437
XRN1___ENSG00000114127.6	21	107	0	12.5409	11.9913	NA	3.37097e-05	0.000963218
VPS35___ENSG00000069329.11	4	118	6	13.3889	13.0165	12.3477	3.40143e-05	0.000971324
RP11-822E23.5___ENSG00000263375.1	3	94	31	2.81937	2.4795	2.43615	3.41739e-05	0.000975285
GTF2H1___ENSG00000110768.7	8	111	9	11.8021	11.534	11.0395	3.4216e-05	0.000975889
BRD7___ENSG00000166164.11	2	118	8	NA	12.6409	11.7517	3.4439e-05	0.00098165
ENTPD6___ENSG00000197586.8	6	113	9	11.6634	11.3926	10.4265	3.46578e-05	0.000987056
AC092104.4___ENSG00000266121.1	1	120	7	NA	2.43615	2.54115	3.46711e-05	0.000987056
RP11-789L4.1___ENSG00000249540.1	21	107	0	3.00717	2.58799	NA	3.49657e-05	0.000994837
IPO9___ENSG00000198700.5	7	119	2	14.4028	13.6109	NA	3.5083e-05	0.000997563
C9orf43___ENSG00000157653.7	3	76	49	6.48515	6.10181	5.45861	3.51526e-05	0.000998934
KRT8P11___ENSG00000255815.2	2	78	48	NA	3.84029	3.43542	3.53654e-05	0.00100315
IAH1___ENSG00000134330.14	12	110	6	11.4012	10.949	10.472	3.5361e-05	0.00100315
DOK1___ENSG00000115325.9	13	114	1	9.54198	8.90351	NA	3.53642e-05	0.00100315
BPNT1___ENSG00000162813.13	7	118	3	10.5794	10.0059	9.22493	3.55073e-05	0.00100656
CDKN3___ENSG00000100526.15	1	106	21	NA	9.5185	8.49011	3.56621e-05	0.00100911
CLCN2___ENSG00000114859.10	21	107	0	11.019	10.2027	NA	3.56549e-05	0.00100911
ACTG1P1___ENSG00000178631.7	21	107	0	7.75762	6.71759	NA	3.56549e-05	0.00100911
RIOK3___ENSG00000101782.10	6	118	4	12.3342	11.7095	11.1445	3.56921e-05	0.00100934
NCL___ENSG00000115053.11	14	111	3	14.8848	14.5067	14.0279	3.58022e-05	0.00101184
RP11-802O23.3___ENSG00000272182.1	8	110	10	6.12932	6.0736	4.96783	3.6632e-05	0.00103279
DEAF1___ENSG00000177030.12	14	106	8	12.8554	12.4029	11.5645	3.66198e-05	0.00103279
GTF3C2___ENSG00000115207.9	13	114	1	13.0094	12.6093	NA	3.66095e-05	0.00103279
RAB11FIP5___ENSG00000135631.11	13	114	1	10.7784	10.1123	NA	3.66095e-05	0.00103279
MAP3K9___ENSG00000006432.11	1	106	21	NA	10.2907	8.99205	3.66833e-05	0.00103361
SGSM2___ENSG00000141258.8	50	61	17	12.8182	12.7689	12.1755	3.67101e-05	0.00103374
FAF2P1___ENSG00000228759.1	6	96	26	3.32547	3.25771	2.68481	3.68019e-05	0.0010357
HNRNPU-AS1___ENSG00000188206.5	7	117	4	14.1351	13.3159	12.6693	3.70722e-05	0.00104205
NMD3___ENSG00000169251.8	19	109	0	12.0652	11.6188	NA	3.70584e-05	0.00104205
RP11-165F24.2___ENSG00000235330.2	26	94	8	5.25445	4.47028	3.69825	3.73182e-05	0.00104833
U8___ENSG00000207430.1	2	119	7	NA	2.43615	2.52079	3.73798e-05	0.00104879
CTD-3032H12.1___ENSG00000259725.1	2	119	7	NA	2.43615	2.51272	3.73798e-05	0.00104879
COX18___ENSG00000163626.12	3	117	8	10.0016	9.62076	9.09613	3.74255e-05	0.00104945
HNRNPUL1___ENSG00000105323.12	8	118	2	15.3142	14.8028	NA	3.75721e-05	0.00105292
RP11-107I14.5___ENSG00000230967.2	6	93	29	2.53945	2.43615	2.43615	3.84302e-05	0.00105415
FGFBP3___ENSG00000174721.9	6	96	26	8.79578	8.72251	8.10695	3.81257e-05	0.00105415
TIMM9P1___ENSG00000236900.1	6	98	24	2.5412	2.43615	2.43615	3.84302e-05	0.00105415
DNAJC12___ENSG00000108176.10	6	101	21	10.7952	10.3874	9.61167	3.7926e-05	0.00105415
SNX18P24___ENSG00000251539.1	6	106	16	2.54201	2.43615	2.43615	3.84302e-05	0.00105415
FAM25B___ENSG00000189090.7	6	108	14	2.53494	2.43615	2.43615	3.84302e-05	0.00105415
RP11-778O17.4___ENSG00000259541.1	6	108	14	2.53464	2.43615	2.43615	3.84302e-05	0.00105415
AC079298.1___ENSG00000264137.1	3	118	7	2.67858	2.44168	2.43615	3.79028e-05	0.00105415
RP11-18M17.1___ENSG00000173966.7	3	119	6	2.64786	2.44137	2.43615	3.79886e-05	0.00105415
MIR1269A___ENSG00000221563.1	3	119	6	2.43615	2.43615	2.53898	3.84302e-05	0.00105415
RP11-181K3.4___ENSG00000224468.3	7	115	6	2.43615	2.43615	2.53464	3.84302e-05	0.00105415
AC019118.4___ENSG00000226649.1	13	109	6	2.43615	2.43615	2.5349	3.84302e-05	0.00105415
RN7SL342P___ENSG00000239398.2	6	116	6	2.43615	2.43615	2.53464	3.84302e-05	0.00105415
RP11-440I14.2___ENSG00000250596.1	5	117	6	2.43615	2.43615	2.52106	3.84302e-05	0.00105415
RP11-685F15.1___ENSG00000251049.2	3	119	6	2.43615	2.43615	2.53464	3.84302e-05	0.00105415
RNU6-197P___ENSG00000252489.1	3	119	6	2.43615	2.43615	2.53898	3.84302e-05	0.00105415
RN7SL112P___ENSG00000265229.1	6	116	6	2.53618	2.43615	2.43615	3.84302e-05	0.00105415
OR4K7P___ENSG00000265340.1	6	116	6	2.7276	2.43615	2.43615	3.84302e-05	0.00105415
OR4K8P___ENSG00000266693.1	6	116	6	2.60444	2.43615	2.43615	3.84302e-05	0.00105415
RP11-19C24.1___ENSG00000272304.1	3	119	6	2.43615	2.43615	2.69728	3.84302e-05	0.00105415
ADH7___ENSG00000196344.7	3	120	5	2.77555	2.44085	2.43615	3.80732e-05	0.00105415
RP11-15B17.3___ENSG00000248820.2	3	120	5	2.73982	2.44076	2.43615	3.80732e-05	0.00105415
RP1-39G22.4___ENSG00000231296.1	6	118	4	2.56178	2.43615	2.43615	3.84302e-05	0.00105415
RNU7-121P___ENSG00000252413.1	6	118	4	2.52548	2.43615	2.43615	3.84302e-05	0.00105415
RP11-1057N3.2___ENSG00000253225.1	6	118	4	2.5349	2.43615	2.43615	3.84302e-05	0.00105415
RP11-593P24.3___ENSG00000253685.1	6	118	4	2.5349	2.43615	2.43615	3.84302e-05	0.00105415
RP11-44K6.4___ENSG00000254287.1	6	118	4	2.54933	2.43615	2.43615	3.84302e-05	0.00105415
AC090349.1___ENSG00000265730.1	6	118	4	2.57663	2.43615	2.43615	3.84302e-05	0.00105415
KB-1205A7.1___ENSG00000254112.1	6	119	3	2.43615	2.44082	2.79461	3.79886e-05	0.00105415
RP11-93K7.1___ENSG00000218475.2	3	122	3	2.70055	2.44064	2.43615	3.82387e-05	0.00105415
AC096644.1___ENSG00000224867.2	7	118	3	2.43615	2.44052	2.66603	3.79028e-05	0.00105415
RN7SL228P___ENSG00000244033.2	6	119	3	2.53571	2.43615	2.43615	3.84302e-05	0.00105415
CTD-2272D18.2___ENSG00000253581.1	6	119	3	2.5349	2.43615	2.43615	3.84302e-05	0.00105415
RP11-696P8.2___ENSG00000255402.1	6	119	3	2.58635	2.43615	2.43615	3.84302e-05	0.00105415
SENP7___ENSG00000138468.11	18	109	1	12.3037	11.7944	NA	3.79104e-05	0.00105415
MSH2___ENSG00000095002.8	13	114	1	12.1608	11.6234	NA	3.78965e-05	0.00105415
SGPP1___ENSG00000126821.7	1	105	22	NA	10.1288	9.70794	3.86507e-05	0.00105957
KIF20B___ENSG00000138182.10	6	98	24	10.1812	10.5196	9.90102	3.8819e-05	0.00106356
CENPB___ENSG00000125817.7	6	109	13	11.8769	11.7437	11.0673	3.89313e-05	0.00106601
RPL12___ENSG00000197958.8	1	79	48	NA	15.1961	14.607	3.92184e-05	0.00107324
SUCO___ENSG00000094975.9	8	115	5	12.8971	11.7598	11.521	3.92526e-05	0.00107355
NAPG___ENSG00000134265.8	5	116	7	11.698	11.0649	10.4466	3.92827e-05	0.00107374
EIF4A3___ENSG00000141543.5	2	99	27	NA	12.1015	11.7612	3.934e-05	0.00107468
MIR1296___ENSG00000221063.1	8	104	16	5.37102	5.39086	4.52409	3.95187e-05	0.00107893
ACBD6___ENSG00000135847.5	7	115	6	11.8842	11.2475	10.6517	3.95897e-05	0.00108023
VMO1___ENSG00000182853.7	50	60	18	6.64293	6.56067	5.68517	3.97017e-05	0.00108266
RP11-316E14.6___ENSG00000259606.2	1	105	22	NA	5.58351	4.96117	3.97324e-05	0.00108286
TMEM210___ENSG00000185863.7	3	81	44	2.80964	2.98123	2.53146	3.98303e-05	0.00108489
ROCK2___ENSG00000134318.9	12	111	5	11.937	11.5348	10.9888	3.98843e-05	0.00108573
RBM17___ENSG00000134453.11	10	114	4	12.8273	12.4944	11.8915	4.01063e-05	0.00109114
ANAPC16___ENSG00000166295.4	6	99	23	11.9567	11.7883	11.3354	4.02757e-05	0.0010921
ATG2B___ENSG00000066739.7	2	104	22	NA	11.9063	11.4268	4.01867e-05	0.0010921
CAMTA2___ENSG00000108509.16	50	60	18	12.3902	12.2949	11.6026	4.02776e-05	0.0010921
RP11-717D12.1___ENSG00000214773.1	7	111	10	7.47303	7.28215	6.17729	4.03057e-05	0.0010921
NUDT21___ENSG00000167005.9	2	119	7	NA	13.2754	12.5977	4.03036e-05	0.0010921
KATNB1___ENSG00000140854.8	2	119	7	NA	11.437	10.4079	4.03036e-05	0.0010921
ARPP19___ENSG00000128989.6	3	120	5	14.7848	13.9662	13.3314	4.02711e-05	0.0010921
RP11-391M1.4___ENSG00000272452.1	7	114	7	10.6763	10.4334	9.10689	4.06319e-05	0.0011003
PDK1___ENSG00000152256.9	16	110	2	10.5334	9.6703	NA	4.07512e-05	0.00110289
DGKZ___ENSG00000149091.11	8	114	6	13.0843	12.2663	11.5428	4.11545e-05	0.00111315
KCTD3___ENSG00000136636.8	7	117	4	13.4741	12.7393	12.354	4.12736e-05	0.00111573
TSN___ENSG00000211460.7	17	110	1	13.202	12.6083	NA	4.13833e-05	0.00111804
RP11-517P14.7___ENSG00000236114.1	9	107	12	7.50987	7.32792	6.06894	4.16389e-05	0.0011243
AC068896.1___ENSG00000203457.3	8	95	25	3.93191	4.04275	3.52703	4.16631e-05	0.0011243
NUTM2B___ENSG00000188199.6	7	99	22	5.22203	5.20951	4.29162	4.18985e-05	0.00113
C16orf80___ENSG00000070761.3	2	119	7	NA	11.1515	10.4014	4.22019e-05	0.00113752
PPP3CC___ENSG00000120910.10	6	118	4	10.3703	9.77306	8.75745	4.22602e-05	0.00113844
SCYL1___ENSG00000142186.12	8	113	7	12.6163	12.1265	11.7233	4.2419e-05	0.00114205
SNHG10___ENSG00000247092.2	2	104	22	NA	8.92984	8.51629	4.24817e-05	0.00114308
RPL17P51___ENSG00000271429.1	9	119	0	2.8469	2.47348	NA	4.25399e-05	0.00114399
HAUS1___ENSG00000152240.8	6	117	5	11.3879	10.6569	9.88069	4.29489e-05	0.00115432
CHMP4A___ENSG00000254505.4	1	107	20	NA	7.14054	6.6161	4.30605e-05	0.00115665
ALKBH5___ENSG00000091542.8	47	69	12	12.3033	12.0894	11.5262	4.3109e-05	0.00115729
MYCL___ENSG00000116990.9	7	117	4	14.6998	11.2246	10.0743	4.32684e-05	0.0011609
BCL9L___ENSG00000186174.8	6	108	14	13.6501	13.0566	12.5072	4.33636e-05	0.00116278
AL353751.1___ENSG00000266769.1	6	98	24	3.93704	3.76032	3.1579	4.35173e-05	0.00116623
RP11-140C5.3___ENSG00000271237.1	9	105	14	3.01257	2.48649	2.55282	4.36371e-05	0.00116877
UCK2___ENSG00000143179.8	7	116	5	12.4572	11.7206	11.3384	4.3748e-05	0.00117107
FAM20B___ENSG00000116199.7	7	114	7	12.3712	11.591	11.3	4.37949e-05	0.00117165
TECTA___ENSG00000109927.5	6	108	14	10.1835	9.37265	8.99296	4.38851e-05	0.00117339
ZNF485___ENSG00000198298.8	8	108	12	8.71992	8.43919	7.58011	4.39936e-05	0.00117562
RP11-572O6.1___ENSG00000271973.1	7	111	10	5.37883	5.5183	4.40145	4.4137e-05	0.00117877
TTLL4___ENSG00000135912.6	14	112	2	11.7968	11.2482	NA	4.44183e-05	0.00118561
RP11-317N8.3___ENSG00000257272.1	1	103	24	NA	5.00059	4.52949	4.4466e-05	0.001186
BRSK2___ENSG00000174672.11	9	111	8	14.4325	14.0445	13.1622	4.44838e-05	0.001186
NICN1___ENSG00000145029.7	7	111	10	10.964	10.9146	9.86659	4.46104e-05	0.00118869
MED6___ENSG00000133997.7	1	106	21	NA	10.171	9.76088	4.46485e-05	0.00118887
ZNF614___ENSG00000142556.14	8	118	2	11.1249	10.482	NA	4.4668e-05	0.00118887
PRKAR2A___ENSG00000114302.11	7	111	10	12.3412	12.0744	11.5279	4.47071e-05	0.00118923
SLC25A12___ENSG00000115840.9	16	110	2	11.8462	11.2805	NA	4.48042e-05	0.00119113
EXOC6B___ENSG00000144036.10	13	114	1	11.9792	11.4462	NA	4.50016e-05	0.0011957
CDCA4___ENSG00000170779.10	3	105	20	10.8533	10.6236	10.005	4.52593e-05	0.00120186
CTC1___ENSG00000178971.9	46	62	20	11.3068	11.4011	10.6942	4.56489e-05	0.00121083
C11orf58___ENSG00000110696.5	8	111	9	13.354	13.1087	12.635	4.5648e-05	0.00121083
WDR11-AS1___ENSG00000227165.3	8	95	25	7.48528	7.65121	6.61939	4.58302e-05	0.00121494
AC108448.3___ENSG00000234791.1	7	113	8	3.50855	2.54469	2.43615	4.59369e-05	0.00121708
ZNF317___ENSG00000130803.10	7	118	3	11.9801	11.4628	11.2064	4.60744e-05	0.00122003
DPCD___ENSG00000166171.8	6	93	29	9.64337	9.38366	8.70584	4.61631e-05	0.00122168
OGFOD1___ENSG00000087263.12	2	119	7	NA	11.0729	10.3502	4.62559e-05	0.00122345
RP11-567L7.6___ENSG00000265313.1	5	90	33	3.63513	2.4752	2.46813	4.63969e-05	0.00122648
KIF12___ENSG00000136883.8	2	78	48	NA	6.66168	4.85669	4.6632e-05	0.001232
UAP1L1___ENSG00000197355.6	3	81	44	10.8004	9.38369	8.49224	4.7089e-05	0.00124336
WDHD1___ENSG00000198554.7	1	106	21	NA	10.3649	9.66423	4.72098e-05	0.00124585
CHORDC1___ENSG00000110172.7	7	109	12	10.8742	10.2142	9.33691	4.73733e-05	0.00124946
DHRS7B___ENSG00000109016.13	3	94	31	12.0528	9.96592	9.59774	4.76126e-05	0.00125505
ZNF483___ENSG00000173258.8	3	76	49	9.03138	7.94621	7.09148	4.77391e-05	0.00125768
ZFP30___ENSG00000120784.11	8	117	3	11.7259	11.1541	10.1235	4.80212e-05	0.00126439
IFT43___ENSG00000119650.8	1	105	22	NA	10.6576	10.1185	4.81487e-05	0.00126704
MGMT___ENSG00000170430.9	11	92	25	10.2138	10.0953	9.45375	4.82759e-05	0.00126895
PSME1___ENSG00000092010.10	1	107	20	NA	11.9541	11.3892	4.82516e-05	0.00126895
GAS1___ENSG00000180447.5	1	83	44	NA	10.5912	9.83561	4.83533e-05	0.00127027
PEX3___ENSG00000034693.10	4	119	5	10.1246	9.53042	8.2974	4.8382e-05	0.00127031
ARL2BP___ENSG00000102931.3	2	119	7	NA	12.5484	11.5627	4.84189e-05	0.00127056
Y_RNA___ENSG00000207123.1	3	92	33	2.61465	2.44442	2.43615	4.86177e-05	0.00127369
AGAP9___ENSG00000198035.9	8	107	13	7.41148	7.22624	6.05316	4.86193e-05	0.00127369
ORC2___ENSG00000115942.4	13	113	2	11.2098	10.7886	NA	4.86202e-05	0.00127369
FLII___ENSG00000177731.11	47	69	12	12.4198	12.2371	11.5101	4.87901e-05	0.00127742
PFKFB4___ENSG00000114268.7	7	111	10	10.3771	9.97405	9.21468	4.89793e-05	0.00128166
TRNT1___ENSG00000072756.12	8	112	8	10.6787	10.1175	9.71797	4.90508e-05	0.00128281
RP11-174O3.1___ENSG00000240882.1	19	109	0	4.08378	3.47347	NA	4.91152e-05	0.00128377
AL157871.2___ENSG00000259052.1	3	103	22	4.50423	4.50204	3.79971	4.92024e-05	0.00128533
ZBTB1___ENSG00000126804.9	1	105	22	NA	11.4044	11.024	4.94808e-05	0.00129188
PPP4C___ENSG00000149923.9	3	116	9	12.1894	12.1916	11.417	4.95162e-05	0.00129208
RP11-575L7.4___ENSG00000231616.4	2	82	44	NA	3.82522	3.34747	4.97921e-05	0.0012971
ADIPOR1___ENSG00000159346.8	7	118	3	12.377	11.8947	11.6622	4.97646e-05	0.0012971
ZXDC___ENSG00000070476.10	21	107	0	12.4651	11.8059	NA	4.97582e-05	0.0012971
LRRTM4___ENSG00000176204.9	13	114	1	7.8773	5.07363	NA	4.98276e-05	0.0012973
PYCR2___ENSG00000143811.12	7	116	5	10.791	10.2555	9.58864	4.98843e-05	0.00129805
NCOR1___ENSG00000141027.16	50	65	13	14.1253	14.0886	13.5511	4.99213e-05	0.00129829
COG2___ENSG00000135775.9	7	118	3	11.7753	11.232	10.8364	4.99813e-05	0.00129912
ACAA1___ENSG00000060971.13	9	111	8	11.643	11.1165	10.4944	5.00758e-05	0.00130086
AC010745.1___ENSG00000226041.1	19	107	2	3.17209	2.48252	NA	5.01959e-05	0.00130325
RCOR3___ENSG00000117625.9	7	117	4	13.3682	12.6055	12.3074	5.04318e-05	0.00130864
GTPBP4___ENSG00000107937.14	11	112	5	11.7841	11.5344	10.7608	5.05033e-05	0.00130977
RP11-513M16.8___ENSG00000273226.1	23	96	9	7.75618	7.30358	6.72712	5.0563e-05	0.00131059
C9orf106___ENSG00000179082.3	1	79	48	NA	5.323	4.66765	5.07014e-05	0.00131126
CBX1___ENSG00000108468.10	1	97	30	NA	13.1164	12.815	5.06443e-05	0.00131126
ZNF770___ENSG00000198146.4	2	119	7	NA	11.6332	10.8436	5.06775e-05	0.00131126
RP11-798K23.3___ENSG00000251545.2	3	121	4	2.84845	2.4678	2.43615	5.06585e-05	0.00131126
RN7SL75P___ENSG00000239908.2	2	78	48	NA	3.77929	3.30262	5.08161e-05	0.00131277
INO80C___ENSG00000153391.11	6	118	4	10.2826	9.37104	8.75486	5.08136e-05	0.00131277
ATG16L1___ENSG00000085978.17	13	110	5	11.4604	10.8734	10.4577	5.10481e-05	0.00131803
OR4F17___ENSG00000176695.5	17	108	3	2.43615	2.44194	2.63373	5.12511e-05	0.00132108
OR5K3___ENSG00000206536.1	17	108	3	2.43615	2.44184	2.61969	5.12511e-05	0.00132108
PLEKHB2___ENSG00000115762.12	17	110	1	12.7312	12.1166	NA	5.12057e-05	0.00132108
HDHD2___ENSG00000167220.7	6	117	5	12.0936	11.6183	11.029	5.12823e-05	0.00132115
DHX30___ENSG00000132153.10	7	111	10	13.5661	13.2347	12.677	5.142e-05	0.00132324
AC011306.2___ENSG00000226702.1	14	113	1	10.9506	9.7633	NA	5.13952e-05	0.00132324
MOGS___ENSG00000115275.7	13	114	1	11.8053	11.2922	NA	5.15774e-05	0.00132655
IL17RD___ENSG00000144730.12	7	110	11	12.5431	11.8208	10.9385	5.18128e-05	0.00133187
RP11-698N11.4___ENSG00000261355.1	9	111	8	11.0065	10.5738	9.69321	5.20111e-05	0.00133623
RFXAP___ENSG00000133111.3	8	120	0	10.0087	9.52483	NA	5.21498e-05	0.00133906
RBM4___ENSG00000173933.15	8	114	6	9.69741	9.37355	8.56732	5.22079e-05	0.00133981
RP11-490D19.11___ENSG00000270982.1	2	77	49	NA	2.95721	2.63397	5.24823e-05	0.00134537
NDUFAF7___ENSG00000003509.11	14	112	2	10.677	10.2639	NA	5.24586e-05	0.00134537
RPS3AP17___ENSG00000244031.3	3	118	7	2.64182	2.44172	2.43615	5.25856e-05	0.0013458
RP11-23E19.1___ENSG00000259833.1	3	118	7	2.63364	2.4413	2.43615	5.25856e-05	0.0013458
SPRR2F___ENSG00000244094.1	7	118	3	2.43615	2.44886	2.63313	5.25856e-05	0.0013458
DHX33___ENSG00000005100.8	50	60	18	11.3378	11.2931	10.7334	5.27305e-05	0.00134877
C17orf80___ENSG00000141219.11	2	97	29	NA	11.2795	11.0658	5.28883e-05	0.00134917
RNU6-1235P___ENSG00000207289.1	3	120	5	2.61127	2.44122	2.43615	5.28295e-05	0.00134917
RRP15___ENSG00000067533.5	7	117	4	11.7221	10.9972	10.5889	5.28585e-05	0.00134917
RP11-757G14.1___ENSG00000243141.2	3	121	4	2.61577	2.44185	2.43615	5.29488e-05	0.00134917
RP11-654A16.1___ENSG00000259621.1	4	121	3	2.43615	2.44185	2.60923	5.29488e-05	0.00134917
RP4-657M3.2___ENSG00000270241.1	4	121	3	2.43615	2.44106	2.63313	5.29488e-05	0.00134917
KIAA2018___ENSG00000176542.5	20	108	0	12.0041	11.4413	NA	5.28852e-05	0.00134917
RP11-437F6.1___ENSG00000256473.1	3	122	3	2.607	2.4414	2.43615	5.30664e-05	0.00134921
PRB4___ENSG00000230657.2	3	122	3	2.607	2.44129	2.43615	5.30664e-05	0.00134921
PSMC1P8___ENSG00000256896.1	3	122	3	2.607	2.44129	2.43615	5.30664e-05	0.00134921
RP11-59H1.4___ENSG00000270296.1	3	122	3	2.607	2.44041	2.43615	5.30664e-05	0.00134921
C9orf3___ENSG00000148120.10	3	80	45	11.7484	11.8155	10.6906	5.34786e-05	0.00135895
CYP2R1___ENSG00000186104.6	9	110	9	10.9281	10.6354	9.70917	5.39307e-05	0.00136921
MTPAP___ENSG00000107951.8	10	114	4	11.3577	10.9904	10.2748	5.39412e-05	0.00136921
DARS2___ENSG00000117593.8	7	114	7	10.9637	9.91532	9.56858	5.41914e-05	0.00137482
PRPF39___ENSG00000185246.13	1	106	21	NA	11.5536	11.1946	5.42363e-05	0.00137521
AC018730.4___ENSG00000239587.1	13	114	1	3.1149	2.63418	NA	5.44497e-05	0.00137987
OR4D5___ENSG00000171014.2	6	107	15	2.75659	2.44702	2.43615	5.4849e-05	0.00138923
LINC00665___ENSG00000232677.2	8	116	4	12.7741	12.1304	11.5218	5.50521e-05	0.00139286
SLC5A3___ENSG00000272962.1	7	121	0	2.65534	2.44499	NA	5.5046e-05	0.00139286
TERF2___ENSG00000132604.6	3	118	7	11.4853	11.5407	10.6217	5.50838e-05	0.00139291
ATXN3___ENSG00000066427.17	1	105	22	NA	10.7154	10.2849	5.5167e-05	0.00139425
RN7SL328P___ENSG00000240853.2	3	77	48	4.75272	4.64263	4.08168	5.54212e-05	0.00139952
BACE2-IT1___ENSG00000224388.1	6	122	0	3.94057	2.76132	NA	5.54354e-05	0.00139952
PCA3___ENSG00000225937.1	1	83	44	NA	3.22387	2.64491	5.55705e-05	0.00140205
CCT4___ENSG00000115484.10	12	114	2	14.1182	13.5183	NA	5.55957e-05	0.00140205
SUPT4H1___ENSG00000213246.2	2	95	31	NA	11.8103	11.5285	5.57417e-05	0.0014038
GRID1___ENSG00000182771.13	6	99	23	10.9881	10.4842	9.40642	5.57402e-05	0.0014038
SLC38A6___ENSG00000139974.11	1	106	21	NA	8.88243	8.31326	5.57557e-05	0.0014038
RP11-2B6.2___ENSG00000269929.1	2	81	45	NA	6.72283	6.14274	5.5808e-05	0.00140436
VTA1___ENSG00000009844.11	4	119	5	12.4608	11.9071	10.9471	5.59622e-05	0.00140748
snoU13___ENSG00000238746.1	2	79	47	NA	3.60326	3.10736	5.63085e-05	0.00141543
LDHAP4___ENSG00000214110.3	24	96	8	9.01913	7.47052	7.72328	5.64874e-05	0.00141916
AC104389.32___ENSG00000236248.1	7	113	8	2.73024	2.46184	2.43615	5.66447e-05	0.00142234
MTMR2___ENSG00000087053.14	7	109	12	12.1211	11.6208	11.0166	5.68384e-05	0.00142644
LCN12___ENSG00000184925.7	3	81	44	6.88518	7.15991	5.89229	5.69381e-05	0.00142817
NMRK1___ENSG00000106733.16	1	83	44	NA	9.31463	8.74431	5.74825e-05	0.00144105
FKBP1A___ENSG00000088832.10	6	109	13	13.4606	13.2756	12.5699	5.76296e-05	0.00144319
ELAVL1___ENSG00000066044.9	7	118	3	13.3945	12.806	12.5997	5.76041e-05	0.00144319
ZNF234___ENSG00000263002.3	8	118	2	10.5143	9.75848	NA	5.77361e-05	0.00144508
TOMM70A___ENSG00000154174.7	17	110	1	12.5683	12.2782	NA	5.77717e-05	0.00144519
OGG1___ENSG00000114026.17	6	113	9	12.2152	12.0305	11.0993	5.78316e-05	0.00144592
CCDC88A___ENSG00000115355.11	14	112	2	14.1387	13.6198	NA	5.79256e-05	0.00144671
AC096772.6___ENSG00000244567.1	14	112	2	9.62944	9.17306	NA	5.79256e-05	0.00144671
AQR___ENSG00000021776.6	2	119	7	NA	11.773	11.0845	5.80676e-05	0.00144948
FAM21FP___ENSG00000237840.2	7	108	13	6.38264	5.8942	4.93873	5.82173e-05	0.00145244
UBE3A___ENSG00000114062.13	3	119	6	13.7945	13.328	12.5275	5.83339e-05	0.00145457
RP11-864G5.8___ENSG00000271600.1	12	106	10	2.55875	2.43615	2.43615	5.87169e-05	0.00146334
AL590708.2___ENSG00000232850.1	1	79	48	NA	3.98381	3.5481	5.87734e-05	0.00146357
CHCHD1___ENSG00000172586.7	6	98	24	10.8818	10.5176	10.0371	5.87889e-05	0.00146357
SNORA81___ENSG00000253092.1	21	106	1	5.1997	4.65209	NA	5.89148e-05	0.00146592
RP11-105N14.3___ENSG00000236193.3	14	112	2	2.55038	2.43615	NA	5.92023e-05	0.00147229
KCNT1___ENSG00000107147.7	3	80	45	9.51213	8.43792	6.19944	5.92395e-05	0.00147242
ATF2___ENSG00000115966.12	16	110	2	13.1508	12.6954	NA	5.93819e-05	0.00147518
PET112___ENSG00000059691.7	3	117	8	10.8563	10.1103	9.45629	5.95369e-05	0.00147824
SNORA20___ENSG00000206649.1	6	118	4	3.14611	2.55062	2.43615	6.00233e-05	0.00148952
ZNF615___ENSG00000197619.9	8	118	2	10.9977	10.4282	NA	6.0239e-05	0.00149408
SMG7___ENSG00000116698.16	7	115	6	13.8978	13.1913	12.8389	6.03566e-05	0.0014962
RP11-379B18.5___ENSG00000241288.3	19	109	0	9.02483	8.16347	NA	6.04214e-05	0.00149701
TGOLN2___ENSG00000152291.9	13	114	1	13.8397	13.4332	NA	6.10813e-05	0.00151176
GPN1___ENSG00000198522.9	13	114	1	11.2371	10.8118	NA	6.10813e-05	0.00151176
RP11-188C12.3___ENSG00000203987.2	5	81	42	3.20702	3.16039	2.7443	6.117e-05	0.00151241
ZDHHC21___ENSG00000175893.7	24	96	8	12.4899	12.1447	11.44	6.11726e-05	0.00151241
C9orf57___ENSG00000204669.5	1	82	45	NA	2.86637	2.54888	6.12097e-05	0.00151252
RP11-108K14.4___ENSG00000214279.8	11	92	25	8.47201	8.06807	6.93986	6.12662e-05	0.00151312
SNORD62___ENSG00000199411.1	3	81	44	3.52141	2.91772	2.62798	6.14406e-05	0.00151662
PBX3___ENSG00000167081.12	1	77	50	NA	11.7613	10.7415	6.15142e-05	0.00151763
RNF38___ENSG00000137075.13	21	97	10	13.2897	12.8799	12.3618	6.15507e-05	0.00151773
ECE2___ENSG00000145194.13	21	107	0	11.7706	11.1137	NA	6.19424e-05	0.00152658
RPN1___ENSG00000163902.7	19	109	0	13.5203	13.1637	NA	6.21601e-05	0.00153114
ZNF662___ENSG00000182983.10	7	113	8	11.5911	11.4368	10.5366	6.30066e-05	0.00155117
RP11-16L21.7___ENSG00000224644.1	3	76	49	3.34988	3.65456	3.24367	6.30824e-05	0.00155221
RP11-235E17.5___ENSG00000262248.1	50	61	17	5.34255	5.20054	4.57167	6.32024e-05	0.00155434
APOPT1___ENSG00000256053.3	3	105	20	10.402	10.073	9.67297	6.32612e-05	0.00155497
CRTAC1___ENSG00000095713.9	6	93	29	10.9964	11.3863	9.7647	6.35505e-05	0.00156126
RNU4-41P___ENSG00000201296.1	0	121	7	NA	2.44522	2.59842	6.37907e-05	0.00156633
KIF3C___ENSG00000084731.9	13	113	2	13.9884	12.8623	NA	6.38794e-05	0.00156769
LANCL1___ENSG00000115365.7	14	112	2	13.5267	13.1122	NA	6.39292e-05	0.00156808
RBM23___ENSG00000100461.13	1	106	21	NA	12.4725	12.1262	6.39769e-05	0.00156843
PHF20___ENSG00000025293.11	9	116	3	12.86	12.4163	11.8562	6.41327e-05	0.00157142
LL09NC01-254D11.1___ENSG00000261018.1	3	78	47	2.98989	2.46651	2.47961	6.41881e-05	0.00157142
C10orf12___ENSG00000155640.5	6	94	28	7.61348	7.70129	6.7442	6.42003e-05	0.00157142
DGKD___ENSG00000077044.5	14	109	5	12.6738	11.8113	11.2345	6.44972e-05	0.00157786
RP11-481J13.1___ENSG00000272180.1	14	113	1	4.59438	3.0864	NA	6.49589e-05	0.00158832
AL807752.1___ENSG00000268996.1	3	81	44	5.93718	5.93994	5.3112	6.54034e-05	0.00159759
YOD1___ENSG00000180667.6	8	117	3	11.018	10.115	10.3449	6.54065e-05	0.00159759
RP11-68L1.2___ENSG00000249290.1	20	108	0	3.18251	2.74501	NA	6.55295e-05	0.00159976
TADA2A___ENSG00000108264.12	0	97	31	NA	10.6227	10.3517	6.58738e-05	0.00160732
CTSO___ENSG00000256043.2	4	117	7	11.5522	10.3738	9.84934	6.59279e-05	0.0016078
SNF8___ENSG00000159210.5	1	97	30	NA	11.5985	11.2545	6.60181e-05	0.00160832
H3F3B___ENSG00000132475.4	2	97	29	NA	15.3877	14.9966	6.59839e-05	0.00160832
BCS1L___ENSG00000074582.8	14	112	2	11.8356	11.3508	NA	6.60581e-05	0.00160845
DUSP8P2___ENSG00000215024.3	7	108	13	3.92644	3.68283	2.6784	6.6148e-05	0.0016098
UPF1___ENSG00000005007.8	8	119	1	12.8672	12.3139	NA	6.62775e-05	0.00161211
SLC7A6OS___ENSG00000103061.7	3	118	7	10.5867	10.6004	9.97301	6.64754e-05	0.0016153
ZNF544___ENSG00000198131.9	11	115	2	11.8239	11.3279	NA	6.6478e-05	0.0016153
PGF___ENSG00000119630.9	1	105	22	NA	10.019	8.543	6.66357e-05	0.00161828
DEF8___ENSG00000140995.12	10	111	7	11.9044	11.7558	10.7129	6.70052e-05	0.00162619
STK24___ENSG00000102572.10	10	118	0	12.9308	12.3103	NA	6.70309e-05	0.00162619
SNRNP200___ENSG00000144028.10	13	114	1	15.5483	14.8273	NA	6.75559e-05	0.00163722
FOXN2___ENSG00000170802.11	13	114	1	12.2761	11.4171	NA	6.75559e-05	0.00163722
RP11-263I1.1___ENSG00000248659.1	19	109	0	4.25866	3.75425	NA	6.76324e-05	0.00163822
CDC42BPA___ENSG00000143776.14	7	117	4	13.8954	13.126	12.5048	6.77775e-05	0.00164079
RP11-273G15.2___ENSG00000247317.3	6	118	4	7.82556	6.16524	4.44014	6.7809e-05	0.00164079
CELF1___ENSG00000149187.13	8	113	7	14.7736	14.342	13.7537	6.82722e-05	0.00165029
GTF3C3___ENSG00000119041.6	14	112	2	11.9839	11.5608	NA	6.82539e-05	0.00165029
AIF1L___ENSG00000126878.8	3	77	48	11.5604	10.3459	9.70296	6.86966e-05	0.00165969
NUP43___ENSG00000120253.9	4	117	7	11.7417	11.3998	10.6145	6.88442e-05	0.00166239
ZNF239___ENSG00000196793.9	8	108	12	9.78655	9.63272	8.86469	6.89499e-05	0.00166408
ZDHHC7___ENSG00000153786.8	4	117	7	11.3835	11.2275	10.4766	6.94297e-05	0.00167479
REV1___ENSG00000135945.5	13	114	1	12.1681	11.8622	NA	6.98548e-05	0.00168418
RP11-1096G20.5___ENSG00000266368.1	47	65	16	5.09995	4.92294	4.47281	7.00553e-05	0.00168766
VPS11___ENSG00000160695.10	6	108	14	11.7637	11.5067	11.0505	7.00717e-05	0.00168766
AIFM2___ENSG00000042286.10	7	101	20	8.85545	8.48662	7.74301	7.02653e-05	0.00169145
TRIP12___ENSG00000153827.9	14	112	2	13.504	13.156	NA	7.05186e-05	0.00169667
AC012363.13___ENSG00000235840.1	19	108	1	3.17192	2.6394	NA	7.06239e-05	0.00169833
SNX11___ENSG00000002919.10	1	97	30	NA	9.79258	9.40625	7.09223e-05	0.00170374
ADI1___ENSG00000182551.9	13	109	6	11.777	11.2997	10.7167	7.089e-05	0.00170374
C9orf117___ENSG00000160401.10	1	79	48	NA	5.73505	5.08745	7.10285e-05	0.00170542
CASC4___ENSG00000166734.14	2	118	8	NA	12.6479	11.992	7.13154e-05	0.00171142
RP1-118J21.5___ENSG00000236546.1	7	117	4	6.81455	3.8896	3.55821	7.16369e-05	0.00171825
BRIP1___ENSG00000136492.4	3	92	33	12.4095	10.3737	9.6501	7.16803e-05	0.00171841
ZNF839___ENSG00000022976.11	2	105	21	NA	9.90121	9.42904	7.18044e-05	0.0017205
BROX___ENSG00000162819.7	7	116	5	11.609	11.1773	10.4864	7.20494e-05	0.00172548
SKA1___ENSG00000154839.5	6	116	6	9.76904	8.4172	7.44555	7.23355e-05	0.00173145
ZNF484___ENSG00000127081.9	3	81	44	10.1852	9.54522	8.92756	7.24224e-05	0.00173263
ADAM8___ENSG00000151651.11	11	92	25	10.048	9.38153	8.25166	7.24658e-05	0.00173278
CLUH___ENSG00000132361.12	50	61	17	12.079	12.1031	11.4797	7.25597e-05	0.00173414
CGGBP1___ENSG00000163320.6	6	113	9	13.7694	13.4032	12.8681	7.28526e-05	0.00174002
EIF4A2___ENSG00000156976.10	21	107	0	15.6314	15.109	NA	7.28803e-05	0.00174002
AHCYP2___ENSG00000238181.2	2	76	50	NA	3.66331	3.12683	7.38421e-05	0.00175937
ANXA7___ENSG00000138279.11	6	98	24	11.4732	11.1898	10.777	7.37472e-05	0.00175937
RP11-262I2.2___ENSG00000224222.1	7	101	20	5.42131	5.0755	4.22391	7.38276e-05	0.00175937
NAA50___ENSG00000121579.8	20	108	0	12.5513	12.1431	NA	7.37827e-05	0.00175937
ALKBH8___ENSG00000137760.10	7	107	14	9.69858	9.34479	8.75246	7.39112e-05	0.00176012
C11orf57___ENSG00000150776.13	7	107	14	11.5636	11.478	10.8586	7.39619e-05	0.00176043
MUCL1___ENSG00000172551.6	0	124	4	NA	2.47137	2.82206	7.42806e-05	0.00176711
SMG9___ENSG00000105771.9	8	118	2	12.254	11.7331	NA	7.43715e-05	0.00176837
AL390778.1___ENSG00000269408.1	3	79	46	3.12382	2.52706	2.43615	7.45451e-05	0.00176979
ATXN7___ENSG00000163635.13	7	111	10	11.3923	11.1138	10.434	7.45187e-05	0.00176979
PLSCR2___ENSG00000163746.7	21	107	0	4.04551	3.39296	NA	7.45249e-05	0.00176979
CD8A___ENSG00000153563.11	13	114	1	8.41548	6.82761	NA	7.46745e-05	0.00177196
GNPAT___ENSG00000116906.7	7	118	3	12.7188	12.1735	11.7295	7.51101e-05	0.00178139
NIPSNAP3B___ENSG00000165028.7	2	76	50	NA	8.36778	7.98341	7.51725e-05	0.00178196
PLGRKT___ENSG00000107020.5	23	97	8	10.2199	9.64614	9.35563	7.54158e-05	0.00178682
RP11-179B15.5___ENSG00000228527.1	7	107	14	4.35141	3.93833	3.10377	7.58115e-05	0.00179528
HERC2___ENSG00000128731.11	2	119	7	NA	13.2052	12.3027	7.60156e-05	0.00179898
PIGT___ENSG00000124155.12	10	117	1	12.7193	12.166	NA	7.60449e-05	0.00179898
REM2___ENSG00000139890.5	1	106	21	NA	8.54488	7.38534	7.74317e-05	0.00183086
RNU7-171P___ENSG00000238406.1	1	80	47	NA	3.8482	3.44532	7.75511e-05	0.00183275
CKS2___ENSG00000123975.4	2	82	44	NA	11.0828	10.4339	7.79267e-05	0.00183918
RP11-299J3.8___ENSG00000272758.1	19	109	0	9.65102	9.0451	NA	7.78771e-05	0.00183918
RP11-553A10.1___ENSG00000206532.2	20	108	0	5.25735	4.50398	NA	7.79413e-05	0.00183918
WDR31___ENSG00000148225.11	3	76	49	7.794	8.15142	7.66574	7.81346e-05	0.00184281
KLLN___ENSG00000227268.3	5	99	24	6.26996	6.16556	5.44575	7.82723e-05	0.00184512
TMEM88___ENSG00000167874.6	46	62	20	8.85155	8.62062	8.0717	7.93028e-05	0.00186847
LINC00500___ENSG00000249381.1	3	119	6	2.82495	2.46855	2.43615	7.93494e-05	0.00186862
CHERP___ENSG00000085872.10	7	119	2	13.4917	12.9809	NA	7.94755e-05	0.00187064
E2F4___ENSG00000205250.4	3	118	7	12.2515	12.0498	11.0247	7.95503e-05	0.00187146
RP11-527J8.1___ENSG00000273306.1	13	114	1	7.61174	6.98937	NA	7.98115e-05	0.00187666
RP11-813F20.2___ENSG00000267674.1	6	117	5	2.63093	2.44591	2.43615	7.99895e-05	0.00187989
FASTKD2___ENSG00000118246.9	14	112	2	11.5607	11.2214	NA	8.03083e-05	0.00188644
LMAN1___ENSG00000074695.5	6	116	6	13.1656	12.5372	12.1417	8.1107e-05	0.00190424
RP5-1050D4.3___ENSG00000262429.1	50	60	18	5.19346	5.25854	4.51864	8.18348e-05	0.00192036
RAB43___ENSG00000172780.12	19	109	0	5.6634	5.06417	NA	8.23566e-05	0.00193163
CTD-2021H9.1___ENSG00000257265.1	0	122	6	NA	2.47893	2.88977	8.26646e-05	0.00193788
C9orf169___ENSG00000197191.3	3	82	43	6.03491	5.11474	4.61003	8.29889e-05	0.0019445
PARD6A___ENSG00000102981.5	3	118	7	9.53862	9.96204	8.57075	8.31181e-05	0.00194655
CYB5A___ENSG00000166347.14	5	117	6	11.7117	10.801	9.94589	8.40244e-05	0.00196679
KIAA1598___ENSG00000187164.13	8	95	25	12.7235	12.2419	11.5568	8.42886e-05	0.00197198
EPC1___ENSG00000120616.11	11	113	4	12.5894	12.1553	11.2852	8.44574e-05	0.00197494
UBA5___ENSG00000081307.8	20	108	0	11.869	11.5085	NA	8.46166e-05	0.00197767
HDGF___ENSG00000143321.14	7	118	3	14.5163	13.9706	13.6516	8.48444e-05	0.001982
SFRP5___ENSG00000120057.4	6	93	29	13.1412	10.9178	8.11225	8.50603e-05	0.00198406
EMC3___ENSG00000125037.8	6	113	9	11.4372	11.0379	10.5635	8.49891e-05	0.00198406
TBC1D23___ENSG00000036054.8	17	110	1	11.3947	11.1061	NA	8.5057e-05	0.00198406
C14orf80___ENSG00000185347.13	3	105	20	8.8004	9.4992	8.65338	8.51123e-05	0.00198428
[truncated: 3,463 more rows]
