# Supplementary material for: The transcriptional landscape of Shh medulloblastoma
Source: Nat Commun. 2021 Mar 19;12:1749. doi: 10.1038/s41467-021-21883-0 (PMC7979819; doi:10.1038/s41467-021-21883-0)
Supplement: Supplementary file 8 — Supplementary Data 6 [file 41467_2021_21883_MOESM8_ESM.xlsx]

## Sheet: (A) Exonic Filtered_Fusion Rec
gene	enrichment_1_SHH_alpha	enrichment_2_SHH_beta	enrichment_3_SHH_gamma	enrichment_4_SHH_delta	transAbyss	infusion	star	alpha_fusion_patients_count	beta_fusion_patients_count	gamma_fusion_patients_count	delta_fusion_patients_count	event_sum	partner_count	partners	Exact_test_enrichment	Exact_test_enrichment_corrected	alpha_fusion_patients_gene_fold_dif	beta_fusion_patients_gene_fold_dif	gamma_fusion_patients_gene_fold_dif	delta_fusion_patients_gene_fold_dif	subtype_1_SHH_alpha_fusion_patients_gene1_fold_dif_sig_corrected	subtype_2_SHH_beta_fusion_patients_gene1_fold_dif_sig_corrected	subtype_3_SHH_gamma_fusion_patients_gene1_fold_dif_sig_corrected	subtype_4_SHH_delta_fusion_patients_gene1_fold_dif_sig_corrected	alpha_gene_3over5_prime_ratio_fold_dif	beta_gene_3over5_prime_ratio_fold_dif	gamma_gene_3over5_prime_ratio_fold_dif	delta_gene_3over5_prime_ratio_fold_dif	subtype_1_SHH_alpha_fusion_patients_gene1_3over5_prime_ratio_fold_dif_sig_corrected	subtype_2_SHH_beta_fusion_patients_gene1_3over5_prime_ratio_fold_dif_sig_corrected	subtype_3_SHH_gamma_fusion_patients_gene1_3over5_prime_ratio_fold_dif_sig_corrected	subtype_4_SHH_delta_fusion_patients_gene1_3over5_prime_ratio_fold_dif_sig_corrected	readthrough_proportion	flags
Z83851.1___ENSG00000229891.1	0.364196	-0.0363418	-0.866417	0.0225518	0	96	0	22	14	6	25	67	1	TCF20(96)	0.29595	1	-0.487593	0.112237	0.236562	0.103103	0.480084	0.89979	0.815988	0.634931	-1.38536	-1.05865	-0.855127	-1.28857	0.480084	0.89979	0.815988	0.634931	1	flag:adjacent_genes_same(100%);flag:exon_junction_bp1(100%);flag:exon_junction_bp2(100%);flag:FFPM(55.9%);flag:inner_exon_bp1(4.9%);flag:inner_exon_bp2(99%);flag:patient_support(1|0|0)(87.3%);flag:patient_support(2|0|0)(12.7%);flag:readthrough_genes(100%);flag:tier_1(100%)
TCF20___ENSG00000100207.14	0.364196	-0.0363418	-0.866417	0.0225518	0	96	0	22	14	6	25	67	1	Z83851.1(96)	0.29595	1	0.575932	1.0106	0.983122	0.815907	0.0593548	0.0169619	0.305484	0.000362479	-1.67618	-1.98332	-1.62923	-1.85353	0.0593548	0.0169619	0.305484	0.000362479	1	flag:adjacent_genes_same(100%);flag:exon_junction_bp1(100%);flag:exon_junction_bp2(100%);flag:FFPM(55.9%);flag:inner_exon_bp1(4.9%);flag:inner_exon_bp2(99%);flag:patient_support(1|0|0)(87.3%);flag:patient_support(2|0|0)(12.7%);flag:readthrough_genes(100%);flag:tier_1(100%)
RP11-1102P16.1___ENSG00000253379.1	-0.104434	-3.66025	-1.26793	0.88407	0	59	59	14	1	4	40	59	1	EYA1(81)	2.81216e-07	0.0011977	0.968595	2.93836	2.93065	0.943482	0.295589	0.637845	0.521528	0.00693316	1.09098	2.19921	1.10559	1.06864	0.295589	0.637845	0.521528	0.00693316	1	flag:adjacent_genes_same(100%);flag:cohort_support_count(54)(100%);flag:cohort_support_prop(0.394161)(100%);flag:exon_junction_bp1(100%);flag:exon_junction_bp2(100%);flag:FFPM(88.5%);flag:infusion_low_support(3.4%);flag:inner_exon_bp1(8.7%);flag:inner_exon_bp2(67.3%);flag:low_support(9.6%);flag:patient_support(0|1|0)(0.5%);flag:patient_support(0|2|0)(1%);flag:patient_support(0|3|0)(2.9%);flag:pat…
EYA1___ENSG00000104313.13	-0.104434	-3.66025	-1.26793	0.88407	0	59	59	14	1	4	40	59	2	CDKAL1(1);RP11-1102P16.1(81)	2.81216e-07	0.0011977	0.554363	1.07622	0.605203	0.681503	0.295589	0.781874	0.804643	0.0870415	-0.280313	-1.91018	-1.02677	-0.512138	0.295589	0.781874	0.804643	0.0870415	1	flag:adjacent_genes_same(99.5%);flag:cohort_support_count(54)(99.5%);flag:cohort_support_prop(0.394161)(99.5%);flag:exon_junction_bp1(100%);flag:exon_junction_bp2(100%);flag:FFPM(88.5%);flag:infusion_low_support(3.3%);flag:inner_exon_bp1(8.6%);flag:inner_exon_bp2(67%);flag:low_support(10%);flag:patient_support(0|1|0)(1%);flag:patient_support(0|2|0)(1%);flag:patient_support(0|3|0)(2.9%);flag:patie…
AP000525.9___ENSG00000206195.6	-0.199071	-1.94753	-2.55521	0.918716	0	0	42	8	2	1	25	36	1	LA16c-60G3.6(42)	0.000247784	1	1.07051	3.60757	-0.653097	0.332996	0.295589	0.637845	0.932533	0.634931	-1.26577	2.52255	2.00592	0.4869	0.295589	0.637845	0.932533	0.634931	0	flag:exon_junction_bp1(100%);flag:exon_junction_bp2(88.1%);flag:FFPM(83.1%);flag:inner_exon_bp2(100%);flag:low_support(5.1%);flag:patient_support(0|1|0)(45.8%);flag:patient_support(0|2|0)(44.1%);flag:patient_support(0|3|0)(10.2%);flag:tier_1(100%)
LA16c-60G3.6___ENSG00000237299.1	-0.199071	-1.94753	-2.55521	0.918716	0	0	42	8	2	1	25	36	1	AP000525.9(42)	0.000247784	1	0.39705	2.65639	0.780221	1.92065	0.0888472	0.637845	0.296802	0.000187864	-0.787056	-0.84549	-0.976541	-1.1555	0.0888472	0.637845	0.296802	0.000187864	0	flag:exon_junction_bp1(100%);flag:exon_junction_bp2(88.1%);flag:FFPM(83.1%);flag:inner_exon_bp2(100%);flag:low_support(5.1%);flag:patient_support(0|1|0)(45.8%);flag:patient_support(0|2|0)(44.1%);flag:patient_support(0|3|0)(10.2%);flag:tier_1(100%)
IGLL5___ENSG00000254709.2	0.0777688	0.843881	0.91427	-3.25565	0	23	9	7	10	8	1	26	8	IGLV1-40(10);IGLV1-44(4);IGLV1-47(3);IGLV1-51(5);IGLV2-11(2);IGLV2-14(9);IGLV3-21(5);IGLV7-43(1)	0.000297316	1	0.162636	0.59902	1.84051	0.543303	0.844796	0.637845	0.0655248	0.593665	0.124921	0.338222	1.63077	0.809897	0.844796	0.637845	0.0655248	0.593665	0	flag:cohort_support_count(1)(2.1%);flag:cohort_support_count(18)(31.9%);flag:cohort_support_count(2)(10.6%);flag:cohort_support_count(4)(12.8%);flag:cohort_support_prop(0.181818)(10.6%);flag:cohort_support_prop(0.235294)(12.8%);flag:cohort_support_prop(0.45)(31.9%);flag:cohort_support_prop(0.5)(2.1%);flag:exon_junction_bp1(27.7%);flag:FFPM(80.9%);flag:inner_exon_bp1(72.3%);flag:inner_exon_bp2(100…
IGLJ1___ENSG00000211674.2	0.254647	0.868755	0.67611	-3.07878	0	23	4	7	9	6	1	23	9	IGLV1-40(7);IGLV1-44(2);IGLV1-47(1);IGLV1-51(1);IGLV2-11(2);IGLV2-14(9);IGLV3-21(5);IGLV7-43(1);IGLV9-49(1)	0.00159057	1	0	0	0	0	NA	NA	NA	NA	0.124921	0.40632	1.79355	0.809897	NA	NA	NA	NA	0	flag:cohort_support_count(1)(9.7%);flag:cohort_support_count(5)(25.8%);flag:cohort_support_prop(0.125)(3.2%);flag:cohort_support_prop(0.166667)(32.3%);flag:exon_junction_bp1(32.3%);flag:FFPM(87.1%);flag:inner_exon_bp1(67.7%);flag:inner_exon_bp2(100%);flag:patient_support(0|1|0)(9.7%);flag:patient_support(1|0|0)(77.4%);flag:patient_support(1|1|0)(12.9%);flag:rec_junction(9.7%);flag:tier_1(100%)
RP4-565E6.1___ENSG00000227733.4	-0.0291463	-1.09954	1.10014	-0.292181	0	25	0	5	2	7	6	20	2	HYDIN(24);RP11-301M17.1(1)	0.163763	1	0.665326	1.63825	0.595705	-0.651858	0.626061	0.751505	0.693658	0.905591	-0.77112	-0.08924	0.402793	-0.121354	0.626061	0.751505	0.693658	0.905591	0	flag:exon_junction_bp1(96%);flag:exon_junction_bp2(100%);flag:FFPM(76%);flag:inner_exon_bp1(4%);flag:inner_exon_bp2(4%);flag:patient_support(1|0|0)(100%);flag:tier_1(100%);flag:translocation(96%)
CSNK1E___ENSG00000213923.6	0.233888	0.222392	-1.70722	0.122857	9	1	13	6	5	1	8	20	17	AC003090.1(1);AC004840.9(1);CDH11(2);CIAPIN1(1);CPSF6(3);CTNNAL1(1);FRMPD3(1);HNRNPK(1);HOXB3(1);LHX8(1);LINC00478(1);MICAL1(1);NCAM1(4);NFIA(2);RP11-727F15.9(1);RP5-940J5.9(1);RP9P(1)	0.597047	1	-0.0575458	0.367403	0.606981	-0.0398897	1	0.75744	0.782292	0.971377	0.494532	-0.077749	0.352928	-0.883114	1	0.75744	0.782292	0.971377	0	flag:exon_junction_bp1(54.2%);flag:exon_junction_bp2(54.2%);flag:FFPM(87.5%);flag:inner_exon_bp1(50%);flag:inner_exon_bp2(45.8%);flag:low_support(75%);flag:patient_support(0|0|1)(37.5%);flag:patient_support(0|1|0)(58.3%);flag:patient_support(1|0|0)(4.2%);flag:tier_1(100%);flag:translocation(100%)
HYDIN___ENSG00000157423.13	-0.0291463	-1.09954	1.10014	-0.292181	0	24	0	5	2	7	6	20	1	RP4-565E6.1(24)	0.163763	1	-0.128632	0.640373	0.816068	-0.261146	0.98206	0.916567	0.606571	0.795027	0.884344	-0.766528	-0.455065	-0.171487	0.98206	0.916567	0.606571	0.795027	0	flag:exon_junction_bp1(100%);flag:exon_junction_bp2(100%);flag:FFPM(75%);flag:patient_support(1|0|0)(100%);flag:tier_1(100%);flag:translocation(100%)
GNAS___ENSG00000087460.19	0.45628	-0.0995356	-21.6388	0.292782	3	4	21	7	4	0	9	20	24	AC131097.3(2);APP(1);BSG(1);CCDC82(1);CRYBG3(1);CTBP2(1);CUX1(1);EEF1A1(1);FGFR1(1);GFOD2(1);GNAO1(1);IARS(1);L3MBTL4(1);MYO9B(1);NTRK3(1);PAX6(2);PCBP3(1);PHRF1(1);PNISR(1);PPP3R1(1);PROSC(1);RAB28(1);TCF25(1);TFAP2A(1)	0.152405	1	-0.235905	-0.240611	NA	-0.0350355	0.700164	0.972516	NA	1	-0.804394	-1.85692	NA	0.4727	0.700164	0.972516	NA	1	0	flag:cohort_support_count(1)(30%);flag:cohort_support_prop(0.0769231)(13.3%);flag:cohort_support_prop(0.5)(10%);flag:cohort_support_prop(1)(6.7%);flag:exon_junction_bp1(93.3%);flag:exon_junction_bp2(96.7%);flag:FFPM(100%);flag:gene_symbol_duplicates(3.3%);flag:infusion_low_support(6.7%);flag:inner_exon_bp1(56.7%);flag:inner_exon_bp2(100%);flag:low_support(53.3%);flag:mut_wt_proportion(3.3%);flag:…
IGLJ2___ENSG00000211676.2	0.45628	0.485427	0.61471	-1.87714	0	23	7	7	6	5	2	20	12	IGLV1-40(7);IGLV1-44(2);IGLV1-47(4);IGLV1-51(5);IGLV2-14(4);IGLV3-10(1);IGLV3-21(3);IGLV4-69(2);IGLV6-57(5);IGLV7-46(1);IGLV8-61(2);IGLV9-49(2)	0.0477866	1	-0.033332	0	0	0	0.93808	NA	NA	NA	0.0168738	0	0	0	0.93808	NA	NA	NA	0	flag:cohort_support_count(1)(7%);flag:cohort_support_count(2)(18.6%);flag:cohort_support_count(3)(11.6%);flag:cohort_support_count(4)(18.6%);flag:cohort_support_prop(0.0857143)(11.6%);flag:cohort_support_prop(0.0869565)(18.6%);flag:cohort_support_prop(0.2)(7%);flag:cohort_support_prop(0.285714)(18.6%);flag:exon_junction_bp1(37.2%);flag:FFPM(83.7%);flag:infusion_low_support(2.3%);flag:inner_exon_b…
AC096579.7___ENSG00000231486.3	-0.277074	0.78182	0.951745	-1.80314	3	13	11	4	7	6	2	19	9	IGKV1-17(1);IGKV1-39(2);IGKV1-5(4);IGKV1-6(3);IGKV1-9(2);IGKV2D-29(1);IGKV3-20(3);IGKV3D-15(1);IGKV4-1(10)	0.0213815	1	0.0705376	0.565551	2.17528	3.43204	0.866975	0.751505	0.305484	0.531505	-0.341862	0.460486	-2.06826	-2.87143	0.866975	0.751505	0.305484	0.531505	0.47619	flag:adjacent_genes_opp(43.9%);flag:cohort_support_count(9)(43.9%);flag:cohort_support_prop(0.2)(43.9%);flag:exon_junction_bp1(85.4%);flag:exon_junction_bp2(68.3%);flag:FFPM(65.9%);flag:incomplete_data(2.4%);flag:infusion_low_support(9.8%);flag:inner_exon_bp1(41.5%);flag:inner_exon_bp2(100%);flag:low_support(2.4%);flag:patient_support(0|0|1)(7.3%);flag:patient_support(0|1|0)(7.3%);flag:patient_su…
CPSF6___ENSG00000111605.12	0.800929	-0.947532	-0.555215	-0.140178	2	1	24	8	2	2	6	18	16	BCL11A(1);CACTIN(2);CSNK1D(7);CSNK1E(3);EXOC2(1);GPR173(1);KIF26A(1);MALAT1(1);PPM1A(1);RBBP6(1);RP3-449O17.1(2);RPL30(2);RPS12(1);TTC3(1);TUBGCP6(1);ZDHHC17(1)	0.341534	1	0.0735333	-0.0399879	-0.146308	0.0962473	0.968476	0.977343	0.855353	0.59673	-1.05152	0.0153662	0.15191	-0.454852	0.968476	0.977343	0.855353	0.59673	0	flag:cohort_support_count(2)(31%);flag:cohort_support_prop(0.153846)(31%);flag:exon_junction_bp1(96.6%);flag:exon_junction_bp2(100%);flag:FFPM(100%);flag:inner_exon_bp1(3.4%);flag:inner_exon_bp2(48.3%);flag:low_support(86.2%);flag:mut_wt_proportion(3.4%);flag:patient_support(0|1|0)(82.8%);flag:patient_support(0|1|1)(13.8%);flag:patient_support(1|0|0)(3.4%);flag:tier_1(100%);flag:translocation(96.…
IGLV1-40___ENSG00000211653.2	0.205319	0.942284	0.527247	-2.64268	0	13	9	5	7	4	1	17	4	IGLJ1(7);IGLJ2(7);IGLJ3(4);IGLL5(10)	0.0148606	1	2.97847	2.33186	5.0228	4.82057	0.0726367	0.0181899	0.296802	0.593665	0.00199403	0.231625	0.229652	0.559149	0.0726367	0.0181899	0.296802	0.593665	0	flag:cohort_support_count(18)(42.9%);flag:cohort_support_count(2)(34.3%);flag:cohort_support_count(5)(22.9%);flag:cohort_support_prop(0.0869565)(22.9%);flag:cohort_support_prop(0.105263)(11.4%);flag:cohort_support_prop(0.166667)(22.9%);flag:cohort_support_prop(0.45)(42.9%);flag:exon_junction_bp1(57.1%);flag:FFPM(85.7%);flag:inner_exon_bp1(42.9%);flag:inner_exon_bp2(100%);flag:low_support(2.9%);fl…
NCAM1___ENSG00000149294.12	-0.0291463	-0.192645	-0.38529	0.25214	16	1	2	4	3	2	7	16	14	AC097658.1(1);CADM1(1);CSNK1E(4);GAB1(1);IPO5(1);LAS1L(1);LINC00888(2);PPP4R1(1);PRPF39(3);PRRT2(1);RBM38(1);SEZ6L(1);UBA5(1);ZCCHC10(1)	0.970258	1	-0.194715	-0.335652	0.419369	0.279231	0.938903	0.852953	0.772137	0.59673	-0.658269	-0.737145	-1.4308	-0.266385	0.938903	0.852953	0.772137	0.59673	0	flag:exon_junction_bp1(30%);flag:exon_junction_bp2(10%);flag:FFPM(80%);flag:incomplete_data(5%);flag:inner_exon_bp1(80%);flag:inner_exon_bp2(100%);flag:low_support(65%);flag:patient_support(0|0|1)(85%);flag:patient_support(0|1|0)(10%);flag:patient_support(1|0|0)(5%);flag:tier_1(100%);flag:translocation(95%)
IGLJ3___ENSG00000211678.2	-0.0291463	0.54432	0.936638	-1.55521	0	19	6	4	5	5	2	16	11	IGLV1-40(4);IGLV1-47(1);IGLV1-51(3);IGLV2-11(1);IGLV2-14(4);IGLV3-21(3);IGLV4-60(2);IGLV4-69(3);IGLV5-45(1);IGLV6-57(2);IGLV8-61(3)	0.097826	1	0	0	0.690802	-0.0143664	NA	NA	0.208672	0.977002	0	0	-0.557995	0.0103419	NA	NA	0.208672	0.977002	0	flag:cohort_support_count(1)(25%);flag:cohort_support_count(2)(12.5%);flag:cohort_support_count(3)(28.1%);flag:cohort_support_count(5)(6.2%);flag:cohort_support_prop(0.0666667)(9.4%);flag:cohort_support_prop(0.0769231)(6.2%);flag:cohort_support_prop(0.105263)(12.5%);flag:cohort_support_prop(0.15)(18.8%);flag:cohort_support_prop(0.230769)(9.4%);flag:cohort_support_prop(0.25)(9.4%);flag:cohort_supp…
ATF2___ENSG00000115966.12	0.385891	1.12286	-21.2237	-0.877143	1	16	1	5	7	0	3	15	2	CHN1(15);ZNF385B(1)	0.0371171	1	0.365496	0.163175	NA	0.170518	0.405785	0.830072	NA	0.721948	-0.412792	-1.83312	NA	-0.892624	0.405785	0.830072	NA	0.721948	0	flag:cohort_support_count(1)(21.1%);flag:cohort_support_prop(1)(21.1%);flag:exon_junction_bp1(100%);flag:exon_junction_bp2(100%);flag:FFPM(100%);flag:infusion_low_support(5.3%);flag:inner_exon_bp1(78.9%);flag:low_support(10.5%);flag:patient_support(1|0|0)(78.9%);flag:patient_support(1|2|1)(21.1%);flag:tier_1(100%)
PRRT2___ENSG00000167371.12	-0.351074	-1.6845	1.29278	-0.140178	11	3	8	3	1	6	5	15	9	CYFIP1(1);ELAVL3(1);GAP43(1);NCAM1(1);NDUFAF2(1);PAGR1(15);POLR2A(1);PTPRS(1);TMEM64(1)	0.102608	1	0.922725	0.466901	0.225681	0.226386	0.460667	0.916567	0.91755	0.920938	0.293494	-0.0652206	0.176596	0.0911989	0.460667	0.916567	0.91755	0.920938	0	flag:cohort_support_count(13)(66.7%);flag:cohort_support_prop(0.65)(66.7%);flag:exon_junction_bp1(12.5%);flag:exon_junction_bp2(8.3%);flag:FFPM(100%);flag:gene_symbol_duplicates(66.7%);flag:inner_exon_bp1(95.8%);flag:inner_exon_bp2(95.8%);flag:low_support(12.5%);flag:patient_support(0|0|1)(29.2%);flag:patient_support(0|1|0)(8.3%);flag:patient_support(0|1|1)(41.7%);flag:patient_support(0|2|0)(8.3%…
NOC4L___ENSG00000184967.2	0.063963	-0.684498	-0.29218	0.345249	0	3	17	4	2	2	7	15	15	BRSK2(1);DRD4(1);FAM19A5(2);FAM65A(1);GRIN2C(1);MEX3C(1);PAX6(1);PLCH2(1);PLXNB2(1);PPP2R3B(3);PSD(1);PTDSS2(2);RABL6(1);RP11-216L13.19(1);TSPAN4(2)	0.868803	1	0.162433	-0.240671	0.449176	0.0213097	0.816276	0.930445	0.568939	0.894028	-1.12526	0.025314	0.464503	0.420619	0.816276	0.930445	0.568939	0.894028	0	flag:cohort_support_count(1)(9.5%);flag:cohort_support_prop(1)(9.5%);flag:exon_junction_bp1(95.2%);flag:exon_junction_bp2(95.2%);flag:FFPM(100%);flag:gene_symbol_duplicates(14.3%);flag:inner_exon_bp1(47.6%);flag:inner_exon_bp2(85.7%);flag:low_support(76.2%);flag:patient_support(0|1|0)(81%);flag:patient_support(1|0|0)(9.5%);flag:patient_support(1|1|0)(9.5%);flag:tier_1(100%);flag:translocation(100…
RALGAPA2___ENSG00000188559.9	0.063963	0.900464	-0.29218	-0.877143	1	3	19	4	6	2	3	15	27	ACTL6A(1);ACTL6B(1);C3orf17(1);CENPV(1);CRNKL1(2);CUL4A(1);DYNC1LI2(3);GMPR2(1);INO80D(1);KANSL2(1);KDM5D(1);NAA20(1);NBR2(1);POLR2J3(1);PSMA1(2);RP11-514P8.7(1);SFI1(1);SMAP1(1);SRPK1(1);SRPK2(1);STXBP5L(1);TMEM30A(1);UBXN4(2);VASH1(1);WDFY2(1);WDPCP(1);ZDHHC8(1)	0.318015	1	1.69806	0.171113	0.377243	1.17191	0.158349	0.930445	0.71338	0.593665	1.75265	-0.550548	-0.382249	-0.139075	0.158349	0.930445	0.71338	0.593665	0	flag:cohort_support_count(1)(15.2%);flag:cohort_support_prop(0.333333)(12.1%);flag:cohort_support_prop(1)(3%);flag:exon_junction_bp1(90.9%);flag:exon_junction_bp2(97%);flag:FFPM(100%);flag:gene_symbol_duplicates(6.1%);flag:infusion_low_support(3%);flag:inner_exon_bp1(54.5%);flag:inner_exon_bp2(6.1%);flag:low_support(78.8%);flag:patient_support(0|0|1)(3%);flag:patient_support(0|1|0)(81.8%);flag:pa…
IGLV2-14___ENSG00000211666.2	0.748461	6.86997e-08	0.392317	-1.36257	0	16	0	6	3	3	2	14	4	IGLJ1(9);IGLJ2(4);IGLJ3(4);IGLL5(9)	0.217054	1	2.5757	1.17949	0.374938	3.2507	0.105226	0.751505	0.568939	0.474421	2.47706	0.664442	-0.294971	4.02195	0.105226	0.751505	0.568939	0.474421	0	flag:exon_junction_bp1(3.8%);flag:FFPM(80.8%);flag:inner_exon_bp1(96.2%);flag:inner_exon_bp2(100%);flag:patient_support(1|0|0)(100%);flag:tier_1(100%)
UQCR10___ENSG00000184076.10	0.163499	-0.584962	-1.19264	0.444785	21	20	1	4	2	1	7	14	2	C1orf194(23);ELMO2(1)	0.713231	1	-0.0268366	-0.534562	0.0352722	-0.000544684	0.559514	0.933867	0.963961	0.954728	0.151728	0.415146	-1.25998	-0.157579	0.559514	0.933867	0.963961	0.954728	0	flag:cohort_support_count(60)(97.8%);flag:cohort_support_prop(0.759494)(97.8%);flag:exon_junction_bp1(2.2%);flag:exon_junction_bp2(8.7%);flag:FFPM(97.8%);flag:infusion_low_support(8.7%);flag:inner_exon_bp1(97.8%);flag:inner_exon_bp2(97.8%);flag:low_support(6.5%);flag:patient_support(0|0|1)(6.5%);flag:patient_support(1|0|0)(4.3%);flag:patient_support(1|0|1)(65.2%);flag:patient_support(1|0|2)(13%);…
CHN1___ENSG00000128656.9	0.163499	1.22239	-21.1242	-0.777608	0	15	0	4	7	0	3	14	1	ATF2(15)	0.039788	1	0.507653	0.234518	NA	0.202156	0.415934	0.830072	NA	0.59673	-1.68417	-0.664504	NA	-2.18241	0.415934	0.830072	NA	0.59673	0	flag:exon_junction_bp1(100%);flag:exon_junction_bp2(100%);flag:FFPM(100%);flag:inner_exon_bp1(100%);flag:patient_support(1|0|0)(100%);flag:tier_1(100%)
ANK3___ENSG00000151150.16	-0.144624	0.843881	0.499233	-1.25565	2	1	12	3	5	3	2	13	8	BASP1(1);CHD6(1);GDAP1(1);HNRNPH3(1);IPO5(6);LINC00948(3);NDST1(2);PCNXL2(1)	0.239984	1	-0.00343284	0.698518	-0.637428	-2.46284	0.953103	1	0.900912	0.890283	-0.0836281	-0.55307	-0.294813	0.200602	0.953103	1	0.900912	0.890283	0	flag:cohort_support_count(1)(11.8%);flag:cohort_support_prop(1)(11.8%);flag:exon_junction_bp1(17.6%);flag:exon_junction_bp2(11.8%);flag:FFPM(94.1%);flag:infusion_low_support(5.9%);flag:inner_exon_bp1(82.4%);flag:inner_exon_bp2(94.1%);flag:low_support(52.9%);flag:patient_support(0|0|1)(5.9%);flag:patient_support(0|1|0)(82.4%);flag:patient_support(1|0|1)(11.8%);flag:tier_1(100%);flag:translocation(…
C1orf194___ENSG00000179902.8	0.270414	-1.47805	-1.08573	0.5517	20	20	1	4	1	1	7	13	1	UQCR10(23)	0.493647	1	-0.505915	1.37634	2.05967	1.58374	0.928209	0.781874	0.521528	0.595387	0.0673816	0.00646554	-0.52693	0.405844	0.928209	0.781874	0.521528	0.595387	0	flag:cohort_support_count(60)(100%);flag:cohort_support_prop(0.759494)(100%);flag:exon_junction_bp1(2.2%);flag:exon_junction_bp2(8.9%);flag:FFPM(97.8%);flag:infusion_low_support(8.9%);flag:inner_exon_bp1(97.8%);flag:inner_exon_bp2(97.8%);flag:low_support(6.7%);flag:patient_support(0|0|1)(4.4%);flag:patient_support(1|0|0)(4.4%);flag:patient_support(1|0|1)(66.7%);flag:patient_support(1|0|2)(13.3%);…
DNAJC8___ENSG00000126698.6	-0.144624	-21.4096	-0.0857296	0.744345	0	17	0	3	0	2	8	13	1	RP11-561B11.6(17)	0.143288	1	-0.0120737	NA	0.10849	0.0184368	0.883381	NA	0.855353	0.920938	-1.34274	NA	-1.98442	0.20002	0.883381	NA	0.855353	0.920938	0	flag:exon_junction_bp1(100%);flag:exon_junction_bp2(100%);flag:FFPM(100%);flag:patient_support(1|0|0)(100%);flag:tier_1(100%);flag:translocation(100%)
MALAT1___ENSG00000251562.3	0.270414	0.521953	-21.0173	0.0662731	6	5	5	4	4	0	5	13	18	APLP2(1);CPSF6(1);DHRS7(1);ECM1(1);HEATR2(1);KNTC1(1);MKI67(1);NDUFAF2(1);NR4A2(1);NRXN2(1);PCNT(1);PPIL2(1);RP11-158I13.2(1);RTF1(1);SHOC2(1);WSB1(1);YPEL1(1);ZNF512(1)	0.393469	1	-0.398123	-0.35172	NA	0.80961	0.928209	0.980555	NA	0.593665	-0.986681	-0.786922	NA	-1.37073	0.928209	0.980555	NA	0.593665	0	flag:exon_junction_bp1(38.9%);flag:exon_junction_bp2(38.9%);flag:FFPM(100%);flag:inner_exon_bp1(94.4%);flag:inner_exon_bp2(77.8%);flag:low_support(27.8%);flag:patient_support(0|0|1)(33.3%);flag:patient_support(0|1|0)(27.8%);flag:patient_support(1|0|0)(38.9%);flag:tier_1(100%);flag:translocation(88.9%)
AP001347.6___ENSG00000224905.2	-0.729586	0.106915	-21.0173	0.744345	7	0	10	2	3	0	8	13	2	ANKRD20A11P(16);ERLEC1P1(1)	0.206212	1	-0.811907	-1.5727	NA	-0.984061	0.61727	0.637845	NA	0.174806	-1.9811	-0.963643	NA	-1.05323	0.61727	0.637845	NA	0.174806	1	flag:adjacent_genes_opp(96.9%);flag:cohort_support_count(6)(96.9%);flag:cohort_support_prop(0.166667)(96.9%);flag:exon_junction_bp1(96.9%);flag:exon_junction_bp2(87.5%);flag:FFPM(81.2%);flag:inner_exon_bp1(3.1%);flag:inner_exon_bp2(18.8%);flag:intersecting_genes_same(3.1%);flag:low_support(12.5%);flag:patient_support(0|0|1)(12.5%);flag:patient_support(0|0|2)(3.1%);flag:patient_support(0|1|0)(3.1%…
RP11-561B11.6___ENSG00000259017.1	-0.144624	-21.4096	-0.0857296	0.744345	0	17	0	3	0	2	8	13	1	DNAJC8(17)	0.143288	1	0.158522	NA	-0.201239	0.500825	0.772067	NA	0.99867	0.593665	0.1911	NA	-0.25121	0.135896	0.772067	NA	0.99867	0.593665	0	flag:exon_junction_bp1(100%);flag:exon_junction_bp2(100%);flag:FFPM(100%);flag:patient_support(1|0|0)(100%);flag:tier_1(100%);flag:translocation(100%)
IGKV4-1___ENSG00000211598.2	-1.61411	1.44478	0.61471	-2.14018	7	4	7	1	7	3	1	12	2	AC096579.7(10);IGKJ4(5)	0.00601032	1	2.09257	2.23569	4.30625	6.18582	0.525642	0.0518614	0.305484	0.593665	0.217672	0.125922	0.0970792	0.183255	0.525642	0.0518614	0.305484	0.593665	1	flag:adjacent_genes_opp(100%);flag:cohort_support_count(3)(21.7%);flag:cohort_support_count(9)(78.3%);flag:cohort_support_prop(0.2)(100%);flag:exon_junction_bp1(87%);flag:exon_junction_bp2(60.9%);flag:FFPM(82.6%);flag:incomplete_data(4.3%);flag:infusion_low_support(17.4%);flag:inner_exon_bp1(43.5%);flag:inner_exon_bp2(82.6%);flag:low_support(4.3%);flag:patient_support(0|0|1)(30.4%);flag:patient_s…
BASP1___ENSG00000176788.7	0.385891	0.63743	-0.970252	-0.555215	2	1	11	4	4	1	3	12	6	ANK3(1);ATG4B(1);FBXL7(2);RP11-321E2.3(5);RP11-454P21.1(3);TRIO(1)	0.594379	1	-0.106881	0.876536	0.405329	-0.497788	0.972409	0.469907	0.782292	0.595387	0.0334416	1.01466	1.2261	-0.444316	0.972409	0.469907	0.782292	0.595387	0	flag:cohort_support_count(1)(21.4%);flag:cohort_support_count(3)(35.7%);flag:cohort_support_prop(0.25)(35.7%);flag:cohort_support_prop(0.5)(21.4%);flag:exon_junction_bp1(92.9%);flag:exon_junction_bp2(92.9%);flag:FFPM(100%);flag:inner_exon_bp1(7.1%);flag:inner_exon_bp2(7.1%);flag:low_support(85.7%);flag:patient_support(0|0|1)(7.1%);flag:patient_support(0|1|0)(71.4%);flag:patient_support(0|1|1)(14.…
ANKRD20A11P___ENSG00000215559.4	-0.614109	0.222392	-20.9018	0.667177	6	0	10	2	3	0	7	12	1	AP001347.6(16)	0.293047	1	3.11446	6.29881	NA	3.87095	0.295589	0.525487	NA	0.007179	1.46031	-0.319761	NA	0.547851	0.295589	0.525487	NA	0.007179	1	flag:adjacent_genes_opp(100%);flag:cohort_support_count(6)(100%);flag:cohort_support_prop(0.166667)(100%);flag:exon_junction_bp1(100%);flag:exon_junction_bp2(90.3%);flag:FFPM(80.6%);flag:inner_exon_bp2(16.1%);flag:low_support(9.7%);flag:patient_support(0|0|1)(9.7%);flag:patient_support(0|0|2)(3.2%);flag:patient_support(0|1|0)(3.2%);flag:patient_support(0|2|0)(12.9%);flag:patient_support(0|3|0)(9.…
ZEB1___ENSG00000148516.17	0.970853	-1.36257	0.0297476	-0.555215	0	6	9	6	1	2	3	12	8	ARHGAP12(1);ERRFI1(1);GLUD1P3(1);KIF5B(1);RP11-192P3.4(4);RPL32(1);SUGP2(1);ZEB1-AS1(4)	0.266224	1	0.826676	-0.0529704	-0.0443817	0.277192	0.371874	0.996427	0.99867	0.685283	-2.58923	-1.90601	-1.64364	-2.44907	0.371874	0.996427	0.99867	0.685283	0.571429	flag:adjacent_genes_opp(23.5%);flag:adjacent_genes_same(41.2%);flag:cohort_support_count(2)(41.2%);flag:cohort_support_prop(0.25)(41.2%);flag:exon_junction_bp1(70.6%);flag:exon_junction_bp2(88.2%);flag:FFPM(100%);flag:infusion_low_support(5.9%);flag:inner_exon_bp1(41.2%);flag:inner_exon_bp2(11.8%);flag:intersecting_genes_opp(23.5%);flag:low_support(35.3%);flag:patient_support(0|1|0)(41.2%);flag:p…
IGKJ4___ENSG00000211594.2	0.0963845	0.347923	0.740241	-1.01465	5	7	0	3	3	3	2	11	5	IGKV1-6(1);IGKV1-9(1);IGKV3-11(4);IGKV3-20(1);IGKV4-1(5)	0.475667	1	0.853619	-0.0375953	0.990704	-0.0696964	0.41524	0.992686	0.782292	0.977002	0.647698	-0.0365259	1.14374	-0.0801703	0.41524	0.992686	0.782292	0.977002	0.454545	flag:adjacent_genes_opp(41.7%);flag:cohort_support_count(3)(41.7%);flag:cohort_support_prop(0.2)(41.7%);flag:exon_junction_bp1(100%);flag:exon_junction_bp2(91.7%);flag:FFPM(66.7%);flag:inner_exon_bp2(8.3%);flag:patient_support(0|0|1)(41.7%);flag:patient_support(1|0|0)(58.3%);flag:proximal_partner(41.7%);flag:tier_1(100%)
IGLV1-51___ENSG00000211644.2	-0.488578	0.347923	0.740241	-0.429684	0	9	6	2	3	3	3	11	4	IGLJ1(1);IGLJ2(5);IGLJ3(3);IGLL5(5)	0.644157	1	0.363113	0.640768	0.52712	0.0342925	0.739623	0.75744	0.917074	0.870899	0.931075	0.706113	2.35611	1.0867	0.739623	0.75744	0.917074	0.870899	0	flag:cohort_support_count(1)(5.6%);flag:cohort_support_count(3)(61.1%);flag:cohort_support_count(4)(33.3%);flag:cohort_support_prop(0.0857143)(27.8%);flag:cohort_support_prop(0.125)(5.6%);flag:cohort_support_prop(0.15)(33.3%);flag:cohort_support_prop(0.235294)(33.3%);flag:FFPM(88.9%);flag:inner_exon_bp1(100%);flag:inner_exon_bp2(100%);flag:low_support(5.6%);flag:patient_support(0|1|0)(16.7%);flag…
PAGR1___ENSG00000185928.7	-1.48858	-0.237039	0.740241	0.307281	8	1	8	1	2	3	5	11	3	GIGYF1(1);PRRT2(15);SON(1)	0.530721	1	1.31548	0.0951352	0.165352	0.668707	0.460667	0.98576	0.944006	0.661288	-0.775516	0.185518	-0.696389	-1.0812	0.460667	0.98576	0.944006	0.661288	0	flag:cohort_support_count(13)(88.9%);flag:cohort_support_prop(0.65)(88.9%);flag:exon_junction_bp1(5.6%);flag:exon_junction_bp2(5.6%);flag:FFPM(100%);flag:gene_symbol_duplicates(100%);flag:inner_exon_bp1(94.4%);flag:inner_exon_bp2(94.4%);flag:low_support(11.1%);flag:patient_support(0|0|1)(16.7%);flag:patient_support(0|1|0)(11.1%);flag:patient_support(0|1|1)(55.6%);flag:patient_support(0|2|0)(11.1%…
IGKJ1___ENSG00000211597.2	-0.488578	0.347923	1.47721	-2.01465	0	10	3	2	3	5	1	11	7	IGKV1-39(1);IGKV1-5(4);IGKV1-6(2);IGKV1-9(2);IGKV2D-29(1);IGKV3-20(3);IGKV3D-15(1)	0.0329037	1	NA	NA	NA	NA	NA	NA	NA	NA	-0.329124	1.0004	-2.36521	-5.26205	NA	NA	NA	NA	0	flag:exon_junction_bp1(100%);flag:exon_junction_bp2(86.7%);flag:FFPM(80%);flag:inner_exon_bp1(20%);flag:inner_exon_bp2(13.3%);flag:patient_support(0|1|0)(13.3%);flag:patient_support(0|2|0)(13.3%);flag:patient_support(1|0|0)(73.3%);flag:tier_1(100%)
RP11-357C3.3___ENSG00000235437.3	-1.35107	-0.0995355	-20.6388	0.930211	4	3	13	1	2	0	7	10	4	ARHGEF9(11);C19orf43(1);NPHP4(2);RP11-622K12.1(2)	0.182285	1	0.099708	0.474732	NA	0.272656	0.968476	0.751505	NA	0.661288	-2.71644	-0.908982	NA	-0.537265	0.968476	0.751505	NA	0.661288	0.785714	flag:adjacent_genes_same(45.7%);flag:cohort_support_count(1)(17.1%);flag:cohort_support_count(2)(34.3%);flag:cohort_support_count(3)(45.7%);flag:cohort_support_prop(0.0857143)(45.7%);flag:cohort_support_prop(1)(51.4%);flag:exon_junction_bp1(71.4%);flag:exon_junction_bp2(94.3%);flag:FFPM(65.7%);flag:infusion_low_support(2.9%);flag:inner_exon_bp1(28.6%);flag:inner_exon_bp2(5.7%);flag:low_support(17…
GRIK1-AS2___ENSG00000183653.4	0.970853	-21.0311	0.292782	-0.292181	0	5	11	5	0	2	3	10	2	BACH1-IT1(12);GRIK1-AS1(4)	0.159933	1	NA	NA	NA	NA	NA	NA	NA	NA	-1.49449	NA	-0.979044	-1.93102	NA	NA	NA	NA	0.785714	flag:cohort_support_count(4)(75%);flag:cohort_support_prop(0.142857)(75%);flag:exon_junction_bp1(100%);flag:exon_junction_bp2(100%);flag:FFPM(100%);flag:infusion_low_support(6.2%);flag:intersecting_genes_same(75%);flag:low_support(37.5%);flag:patient_support(0|1|0)(62.5%);flag:patient_support(1|0|0)(25%);flag:patient_support(1|1|0)(12.5%);flag:tier_1(100%)
NOVA1___ENSG00000139910.15	0.233888	1.22239	-20.6388	-0.877143	15	0	2	3	5	0	2	10	14	AKAP6(1);CCDC12(1);CDC42SE2(2);DHFRL1(1);NFIA(1);PAN3(1);PPP6R3(1);RAC1(1);RIN2(1);SRSF8(1);SSX2IP(1);SYT1(1);TRA2A(1);UBAP2L(4)	0.112704	1	0.0261977	-0.0123607	NA	-1.04132	0.816276	1	NA	0.650051	0.0213152	0.0321605	NA	-0.0562407	0.816276	1	NA	0.650051	0	flag:exon_junction_bp1(16.7%);flag:exon_junction_bp2(27.8%);flag:FFPM(100%);flag:gene_symbol_duplicates(5.6%);flag:inner_exon_bp1(88.9%);flag:inner_exon_bp2(94.4%);flag:low_support(27.8%);flag:patient_support(0|0|1)(88.9%);flag:patient_support(0|1|0)(11.1%);flag:tier_1(100%);flag:translocation(94.4%)
IGLV3-21___ENSG00000211662.2	-0.199071	1.05247	1.02975	-21.6567	0	10	0	2	4	3	0	9	4	IGLJ1(5);IGLJ2(3);IGLJ3(3);IGLL5(5)	0.0200601	1	1.4445	2.80171	4.57841	NA	0.405785	0.525487	0.305484	NA	1.66639	3.0715	4.58451	NA	0.405785	0.525487	0.305484	NA	0	flag:exon_junction_bp1(12.5%);flag:FFPM(81.2%);flag:inner_exon_bp1(87.5%);flag:inner_exon_bp2(100%);flag:patient_support(1|0|0)(100%);flag:tier_1(100%)
APP___ENSG00000142192.16	0.800928	0.63743	0.444785	-21.6567	0	1	10	4	3	2	0	9	4	ATP5J(1);CYYR1(8);GNAS(1);TWISTNB(1)	0.0428041	1	0.150074	0.0133536	0.0983727	NA	0.848449	0.977343	0.804643	NA	-1.69573	-0.790945	-0.432531	NA	0.848449	0.977343	0.804643	NA	0	flag:cohort_support_count(1)(72.7%);flag:cohort_support_prop(0.1)(72.7%);flag:exon_junction_bp1(90.9%);flag:exon_junction_bp2(90.9%);flag:FFPM(100%);flag:inner_exon_bp1(9.1%);flag:inner_exon_bp2(18.2%);flag:low_support(81.8%);flag:patient_support(0|1|0)(90.9%);flag:patient_support(1|0|0)(9.1%);flag:tier_1(100%);flag:translocation(18.2%)
MFSD10___ENSG00000109736.10	-1.19907	-0.947532	-20.4868	1.08221	5	5	12	1	1	0	7	9	4	ADARB1(1);NKAIN1(1);PTGDS(15);RP11-445F12.1(1)	0.127226	1	0.396949	-0.0251996	NA	0.271146	0.798005	0.996427	NA	0.611229	-1.3952	-0.241673	NA	0.624558	0.798005	0.996427	NA	0.611229	0	flag:cohort_support_count(7)(86.4%);flag:cohort_support_prop(0.304348)(86.4%);flag:exon_junction_bp1(95.5%);flag:exon_junction_bp2(95.5%);flag:FFPM(100%);flag:infusion_low_support(9.1%);flag:inner_exon_bp1(27.3%);flag:inner_exon_bp2(77.3%);flag:low_support(9.1%);flag:mut_gene_ratio(22.7%);flag:patient_support(0|1|0)(22.7%);flag:patient_support(0|1|1)(27.3%);flag:patient_support(1|0|0)(4.5%);flag:…
CHMP1A___ENSG00000131165.10	-1.19907	1.05247	-0.555214	-0.140178	1	1	10	1	4	1	3	9	9	CSTF3(1);EIF2D(1);IFT80(1);ING3(1);PROSC(3);RP11-432B6.3(1);RP11-551L14.1(1);SLC25A36(2);TBCK(1)	0.437294	1	-0.87171	-0.222213	-0.846223	-0.203006	0.460667	0.865646	0.568939	0.640754	-2.69462	-0.846306	-1.30759	-0.62508	0.460667	0.865646	0.568939	0.640754	0	flag:cohort_support_count(1)(30.8%);flag:cohort_support_prop(0.166667)(30.8%);flag:exon_junction_bp1(100%);flag:exon_junction_bp2(100%);flag:FFPM(100%);flag:infusion_low_support(7.7%);flag:inner_exon_bp1(76.9%);flag:low_support(92.3%);flag:patient_support(0|0|1)(7.7%);flag:patient_support(0|1|0)(76.9%);flag:patient_support(1|1|0)(15.4%);flag:tier_1(100%);flag:translocation(100%)
KCNJ12___ENSG00000184185.5	0.555816	-20.7092	-20.3169	0.766713	2	6	12	3	0	0	5	8	2	NCOR1(1);NCOR1P2(12)	0.18465	1	0.787634	NA	NA	0.624639	0.438787	NA	NA	0.971377	-1.77586	NA	NA	-0.791503	0.438787	NA	NA	0.971377	0	flag:cohort_support_count(1)(10%);flag:cohort_support_count(7)(90%);flag:cohort_support_prop(0.583333)(90%);flag:cohort_support_prop(1)(10%);flag:exon_junction_bp1(100%);flag:exon_junction_bp2(100%);flag:FFPM(60%);flag:infusion_low_support(20%);flag:low_support(45%);flag:patient_support(0|1|0)(20%);flag:patient_support(0|1|1)(20%);flag:patient_support(1|1|0)(60%);flag:tier_1(100%)
LMCD1-AS1___ENSG00000227110.2	0.970853	-0.777607	-0.385289	-0.555215	0	4	9	4	1	1	2	8	1	GRM7-AS1(10)	0.560554	1	2.61478	4.66198	0.896408	1.41052	0.00423591	0.637845	0.693658	0.593665	4.15298	6.08563	0.329705	3.12094	0.00423591	0.637845	0.693658	0.593665	0	flag:cohort_support_count(3)(100%);flag:cohort_support_prop(0.3)(100%);flag:exon_junction_bp2(57.9%);flag:FFPM(68.4%);flag:infusion_low_support(5.3%);flag:inner_exon_bp1(100%);flag:inner_exon_bp2(42.1%);flag:patient_support(0|1|0)(10.5%);flag:patient_support(0|2|0)(42.1%);flag:patient_support(1|0|0)(5.3%);flag:patient_support(1|1|0)(10.5%);flag:patient_support(1|2|0)(15.8%);flag:patient_support(1…
BACH1-IT1___ENSG00000248476.1	0.970853	-20.7092	0.61471	-0.555215	0	1	11	4	0	2	2	8	1	GRIK1-AS2(12)	0.197417	1	0.479477	NA	0.277624	0.178627	0.453989	NA	0.901533	0.831529	-0.376774	NA	0.0477122	-0.980783	0.453989	NA	0.901533	0.831529	1	flag:cohort_support_count(4)(100%);flag:cohort_support_prop(0.142857)(100%);flag:exon_junction_bp1(100%);flag:exon_junction_bp2(100%);flag:FFPM(100%);flag:infusion_low_support(8.3%);flag:intersecting_genes_same(100%);flag:low_support(50%);flag:patient_support(0|1|0)(83.3%);flag:patient_support(1|1|0)(16.7%);flag:tier_1(100%)
CCDC11___ENSG00000172361.5	-1.02915	-20.7092	-20.3169	1.25214	0	8	0	1	0	0	7	8	1	MYO5B(8)	0.0447397	1	1.56221	NA	NA	0.644736	0.460667	NA	NA	0.531505	0.515729	NA	NA	-0.286361	0.460667	NA	NA	0.531505	0	flag:exon_junction_bp2(100%);flag:FFPM(100%);flag:inner_exon_bp1(100%);flag:patient_support(1|0|0)(77.8%);flag:patient_support(2|0|0)(22.2%);flag:tier_1(100%)
PHF14___ENSG00000106443.10	0.555816	0.222392	-20.3169	0.0297471	0	2	7	3	2	0	3	8	8	AC011306.2(1);CADM3(1);DLEU1(1);MIR17HG(1);NDUFA4(2);OGDH(1);TMX1(1);ZBTB10(1)	0.63769	1	-0.43456	-0.101445	NA	-0.57208	0.844796	0.916567	NA	0.765573	0.414124	0.298543	NA	-0.136529	0.844796	0.916567	NA	0.765573	0.222222	flag:adjacent_genes_opp(22.2%);flag:cohort_support_count(3)(22.2%);flag:cohort_support_prop(0.0967742)(22.2%);flag:exon_junction_bp1(88.9%);flag:exon_junction_bp2(77.8%);flag:FFPM(100%);flag:inner_exon_bp1(44.4%);flag:inner_exon_bp2(77.8%);flag:low_support(77.8%);flag:patient_support(0|1|0)(66.7%);flag:patient_support(0|2|0)(11.1%);flag:patient_support(1|0|0)(22.2%);flag:tier_1(100%);flag:translo…
AC131097.3___ENSG00000233806.3	-20.9607	1.22239	-0.385289	0.0297471	0	1	10	0	4	1	3	8	2	AC093642.5(8);GNAS(2)	0.140571	1	NA	0.523841	-0.318637	0.801259	NA	0.75744	1	0.593665	NA	-0.86755	-0.195551	0.131245	NA	0.75744	1	0.593665	0.8	flag:adjacent_genes_same(82.4%);flag:cohort_support_count(1)(17.6%);flag:cohort_support_count(4)(82.4%);flag:cohort_support_prop(0.25)(82.4%);flag:cohort_support_prop(0.5)(17.6%);flag:exon_junction_bp1(100%);flag:exon_junction_bp2(100%);flag:FFPM(100%);flag:infusion_low_support(5.9%);flag:inner_exon_bp1(17.6%);flag:inner_exon_bp2(17.6%);flag:low_support(35.3%);flag:patient_support(0|1|0)(17.6%);f…
PTGDS___ENSG00000107317.7	0.555816	-20.7092	-20.3169	0.766713	5	6	10	3	0	0	5	8	3	C17orf75(1);MFSD10(15);PLEC(1)	0.18465	1	1.1591	NA	NA	1.43164	0.405785	NA	NA	0.593665	1.65603	NA	NA	-0.632261	0.405785	NA	NA	0.593665	0	flag:cohort_support_count(7)(90.5%);flag:cohort_support_prop(0.304348)(90.5%);flag:exon_junction_bp1(90.5%);flag:exon_junction_bp2(90.5%);flag:FFPM(100%);flag:infusion_low_support(9.5%);flag:inner_exon_bp1(33.3%);flag:inner_exon_bp2(76.2%);flag:mut_gene_ratio(23.8%);flag:patient_support(0|1|0)(14.3%);flag:patient_support(0|1|1)(28.6%);flag:patient_support(1|0|0)(9.5%);flag:patient_support(1|1|0)(…
ARHGEF9___ENSG00000131089.9	-1.02915	-0.777607	-20.3169	1.02975	0	0	11	1	1	0	6	8	1	RP11-357C3.3(11)	0.240483	1	1.33989	0.255651	NA	0.603205	0.295589	0.89979	NA	0.237384	-1.39972	-0.644018	NA	-0.375093	0.295589	0.89979	NA	0.237384	1	flag:adjacent_genes_same(100%);flag:cohort_support_count(3)(100%);flag:cohort_support_prop(0.0857143)(100%);flag:exon_junction_bp1(81.2%);flag:exon_junction_bp2(100%);flag:FFPM(100%);flag:inner_exon_bp1(18.8%);flag:low_support(31.2%);flag:patient_support(0|1|0)(50%);flag:patient_support(0|2|0)(25%);flag:patient_support(0|4|0)(25%);flag:readthrough_genes(100%);flag:tier_1(100%)
NFIA___ENSG00000162599.11	0.555816	-0.777607	-0.385289	0.0297471	10	0	1	3	1	1	3	8	8	BCL2L13(1);CSNK1E(2);CSNK1G2(1);DNAJA2(1);NOVA1(1);RDH11(3);RTN3(1);ZNF827(1)	0.924544	1	0.16494	-0.476464	-0.00800982	0.180852	0.697539	0.89979	0.917074	1	0.0743498	-0.0306401	-1.02995	0.42117	0.697539	0.89979	0.917074	1	0	flag:exon_junction_bp1(9.1%);flag:exon_junction_bp2(27.3%);flag:FFPM(81.8%);flag:inner_exon_bp1(90.9%);flag:inner_exon_bp2(90.9%);flag:low_support(36.4%);flag:patient_support(0|0|1)(90.9%);flag:patient_support(0|1|0)(9.1%);flag:tier_1(100%);flag:translocation(100%)
GSE1___ENSG00000131149.13	0.970853	0.222392	-20.3169	-0.555215	1	0	10	4	2	0	2	8	5	CTC-786C10.1(7);PPFIA4(1);RP11-1055B8.6(2);RP11-1055B8.7(2);RPL23A(1)	0.359642	1	0.621932	0.605702	NA	0.550212	0.295589	0.830072	NA	0.593665	1.00941	-2.03284	NA	0.564415	0.295589	0.830072	NA	0.593665	0	flag:cohort_support_count(1)(30.8%);flag:cohort_support_prop(0.5)(30.8%);flag:exon_junction_bp1(92.3%);flag:exon_junction_bp2(92.3%);flag:FFPM(100%);flag:inner_exon_bp1(7.7%);flag:inner_exon_bp2(7.7%);flag:low_support(76.9%);flag:patient_support(0|1|0)(69.2%);flag:patient_support(0|1|1)(30.8%);flag:tier_1(100%);flag:translocation(46.2%)
GRM7-AS1___ENSG00000236202.1	0.970853	-0.777607	-0.385289	-0.555215	0	4	9	4	1	1	2	8	1	LMCD1-AS1(10)	0.560554	1	4.97891	6.48688	3.39009	5.03361	0.0617778	0.637845	0.568939	0.292884	2.31237	1.65945	0.668221	3.14965	0.0617778	0.637845	0.568939	0.292884	0	flag:cohort_support_count(3)(100%);flag:cohort_support_prop(0.3)(100%);flag:exon_junction_bp2(57.9%);flag:FFPM(68.4%);flag:infusion_low_support(5.3%);flag:inner_exon_bp1(100%);flag:inner_exon_bp2(42.1%);flag:patient_support(0|1|0)(10.5%);flag:patient_support(0|2|0)(42.1%);flag:patient_support(1|0|0)(5.3%);flag:patient_support(1|1|0)(10.5%);flag:patient_support(1|2|0)(15.8%);flag:patient_support(1…
MYO5B___ENSG00000167306.14	-1.02915	-20.7092	-20.3169	1.25214	0	8	0	1	0	0	7	8	1	CCDC11(8)	0.0447397	1	1.89071	NA	NA	0.764283	0.405785	NA	NA	0.099316	-4.2238	NA	NA	-1.99847	0.405785	NA	NA	0.099316	0	flag:exon_junction_bp2(100%);flag:FFPM(100%);flag:inner_exon_bp1(100%);flag:patient_support(1|0|0)(77.8%);flag:patient_support(2|0|0)(22.2%);flag:tier_1(100%)
RP11-182I10.3___ENSG00000226891.2	0.163499	-0.584962	-0.192644	0.222392	0	8	0	2	1	1	3	7	1	JAK1(8)	1	1	0.632256	0.707744	0.876325	0.172895	0.816276	0.852953	0.757056	0.851758	-0.00613767	-1.26069	-0.782479	-0.654525	0.816276	0.852953	0.757056	0.851758	1	flag:adjacent_genes_same(100%);flag:exon_junction_bp1(100%);flag:exon_junction_bp2(100%);flag:FFPM(100%);flag:patient_support(1|0|0)(100%);flag:readthrough_genes(100%);flag:tier_1(100%)
MPRIP___ENSG00000133030.15	0.163499	0.415037	-0.192644	-0.36257	3	1	7	2	2	1	2	7	6	ANO3(4);EHF(2);FLCN(2);NCOR1(1);NMRAL1(1);TP53(1)	0.952598	1	2.54942	0.165824	0.578089	-0.546791	0.798005	1	0.693658	0.593665	-1.03591	-1.78479	0.464268	-0.175539	0.798005	1	0.693658	0.593665	0.142857	flag:cohort_support_count(1)(79.2%);flag:cohort_support_count(2)(16.7%);flag:cohort_support_prop(0.25)(20.8%);flag:cohort_support_prop(1)(75%);flag:exon_junction_bp1(87.5%);flag:exon_junction_bp2(91.7%);flag:FFPM(79.2%);flag:inner_exon_bp1(20.8%);flag:inner_exon_bp2(16.7%);flag:intersecting_genes_opp(37.5%);flag:low_support(12.5%);flag:patient_support(0|1|0)(12.5%);flag:patient_support(0|2|1)(12.…
NCOR1P2___ENSG00000265019.1	0.163499	-20.5165	-20.1242	0.959357	1	6	11	2	0	0	5	7	1	KCNJ12(12)	0.215532	1	2.15858	NA	NA	1.04047	0.295589	NA	NA	0.122361	-0.576741	NA	NA	-0.552123	0.295589	NA	NA	0.122361	0	flag:cohort_support_count(7)(100%);flag:cohort_support_prop(0.583333)(100%);flag:exon_junction_bp1(100%);flag:exon_junction_bp2(100%);flag:FFPM(55.6%);flag:infusion_low_support(22.2%);flag:low_support(50%);flag:patient_support(0|1|0)(22.2%);flag:patient_support(0|1|1)(11.1%);flag:patient_support(1|1|0)(66.7%);flag:tier_1(100%)
CYYR1___ENSG00000166265.7	0.748461	1	-0.192644	-21.2941	1	0	8	3	3	1	0	7	3	APP(8);TIGD7(1);ZNF263(1)	0.0859363	1	0.86654	-0.0410846	0.524002	NA	0.236209	1	0.782292	NA	-0.361235	-0.0547476	-0.180534	NA	0.236209	1	0.782292	NA	0	flag:cohort_support_count(1)(80%);flag:cohort_support_prop(0.1)(80%);flag:exon_junction_bp1(80%);flag:exon_junction_bp2(80%);flag:FFPM(100%);flag:inner_exon_bp1(20%);flag:inner_exon_bp2(20%);flag:low_support(70%);flag:patient_support(0|0|1)(20%);flag:patient_support(0|1|0)(80%);flag:tier_1(100%);flag:translocation(20%)
NFIB___ENSG00000147862.10	-0.836501	1	-0.192644	-0.36257	4	1	5	1	3	1	2	7	11	DBN1(1);IPO9(1);POU2F1(1);PSIP1(1);RBM14-RBM4(1);RBM4(1);RPP30(1);SHANK1(1);SRSF1(1);STRN4(1);TOPBP1(1)	0.633315	1	-0.153386	1.36472	0.409393	-0.424798	1	0.996427	0.782292	0.626146	-0.516835	1.41905	0.0702333	-0.463864	1	0.996427	0.782292	0.626146	0	flag:exon_junction_bp1(45.5%);flag:exon_junction_bp2(45.5%);flag:FFPM(100%);flag:inner_exon_bp1(54.5%);flag:inner_exon_bp2(63.6%);flag:low_support(54.5%);flag:patient_support(0|0|1)(36.4%);flag:patient_support(0|1|0)(45.5%);flag:patient_support(1|0|0)(18.2%);flag:tier_1(100%);flag:translocation(90.9%)
TTBK2___ENSG00000128881.12	0.748461	0.415037	-0.192644	-1.36257	0	7	2	3	2	1	1	7	5	GTF2I(2);MROH7-TTC4(1);PIGK(1);STARD9(5);TTC4(1)	0.545774	1	-0.208142	0.15846	-0.60688	0.110348	0.857446	1	0.693658	0.695742	0.30977	-0.0610884	-1.91325	-1.34532	0.857446	1	0.693658	0.695742	0.625	flag:adjacent_genes_opp(50%);flag:cohort_support_count(1)(20%);flag:cohort_support_count(46)(50%);flag:cohort_support_prop(1)(70%);flag:exon_junction_bp1(50%);flag:exon_junction_bp2(40%);flag:FFPM(100%);flag:infusion_low_support(50%);flag:inner_exon_bp1(70%);flag:inner_exon_bp2(70%);flag:low_support(20%);flag:patient_support(0|1|0)(10%);flag:patient_support(1|0|0)(20%);flag:patient_support(1|1|0)…
NFIC___ENSG00000141905.13	-20.7681	1	-20.1242	0.637429	8	2	1	0	3	0	4	7	11	AC004257.3(1);ATAT1(1);COL1A1(1);FAM114A1(1);FAM78A(1);GDI1(1);OS9(1);PHACTR1(1);PTPRS(1);RBPJ(1);TP53(1)	0.124794	1	NA	-0.0516206	NA	-0.132633	NA	0.961938	NA	0.831529	NA	-0.878408	NA	-0.304106	NA	0.961938	NA	0.831529	0	flag:exon_junction_bp1(27.3%);flag:exon_junction_bp2(9.1%);flag:FFPM(100%);flag:inner_exon_bp1(72.7%);flag:inner_exon_bp2(100%);flag:low_support(36.4%);flag:patient_support(0|0|1)(72.7%);flag:patient_support(0|1|0)(9.1%);flag:patient_support(1|0|0)(18.2%);flag:tier_1(100%);flag:translocation(81.8%)
CTC-786C10.1___ENSG00000262601.1	0.748461	0.415037	-20.1242	-0.36257	0	0	7	3	2	0	2	7	1	GSE1(7)	0.587691	1	1.9458	1.57879	NA	1.29093	0.0264413	0.751505	NA	0.955109	-0.954633	-1.44505	NA	0.2366	0.0264413	0.751505	NA	0.955109	0	flag:exon_junction_bp1(100%);flag:exon_junction_bp2(100%);flag:FFPM(100%);flag:low_support(71.4%);flag:patient_support(0|1|0)(100%);flag:tier_1(100%)
ZIC1___ENSG00000152977.5	0.748461	-0.584962	-20.1242	0.222392	4	2	5	3	1	0	3	7	7	ATXN7(1);DNASE1L3(2);MAP4(1);PLOD1(1);PSMD2(1);RP11-649A16.1(3);ZNF462(1)	0.658004	1	0.141787	-0.195385	NA	0.674296	0.816276	0.977343	NA	0.531505	0.0103819	1.17183	NA	0.195879	0.816276	0.977343	NA	0.531505	0.333333	flag:adjacent_genes_opp(25%);flag:cohort_support_count(1)(33.3%);flag:cohort_support_prop(1)(33.3%);flag:exon_junction_bp1(66.7%);flag:exon_junction_bp2(75%);flag:FFPM(100%);flag:infusion_low_support(8.3%);flag:inner_exon_bp1(33.3%);flag:inner_exon_bp2(33.3%);flag:low_support(66.7%);flag:patient_support(0|0|1)(25%);flag:patient_support(0|1|0)(33.3%);flag:patient_support(1|0|0)(8.3%);flag:patient_…
GLI2___ENSG00000074047.16	1.74846	-20.5165	-20.1242	-1.36257	5	3	3	6	0	0	1	7	9	AC067960.1(1);DARS(2);FRA10AC1(1);MARCO(2);PCDP1(1);RALB(1);SCTR(1);SH3BP4(2);TFCP2L1(1)	0.0069791	1	3.30598	NA	NA	0.700211	0.00203834	NA	NA	0.593665	-0.159279	NA	NA	-1.81927	0.00203834	NA	NA	0.593665	0	flag:cohort_support_count(1)(35.7%);flag:cohort_support_prop(1)(35.7%);flag:exon_junction_bp1(85.7%);flag:exon_junction_bp2(92.9%);flag:FFPM(92.9%);flag:infusion_low_support(7.1%);flag:inner_exon_bp1(28.6%);flag:inner_exon_bp2(14.3%);flag:low_support(42.9%);flag:mut_wt_proportion(7.1%);flag:patient_support(0|0|1)(28.6%);flag:patient_support(0|0|5)(14.3%);flag:patient_support(0|1|0)(14.3%);flag:pa…
ACTB___ENSG00000075624.9	0.163499	-20.5165	1.39232	-0.36257	5	2	2	2	0	3	2	7	10	ASAP1(1);DAZAP1(1);HHIP(1);HSPH1(1);NAT9(1);NCL(1);SCAF1(1);TIMM50(1);UBE2K(1);ZNF844(1)	0.197989	1	0.656285	NA	0.347351	-0.0712595	0.295847	NA	0.521528	0.971377	1.92598	NA	-0.0510469	-1.18604	0.295847	NA	0.521528	0.971377	0	flag:exon_junction_bp1(10%);flag:exon_junction_bp2(10%);flag:FFPM(90%);flag:inner_exon_bp1(90%);flag:inner_exon_bp2(100%);flag:low_support(50%);flag:patient_support(0|0|1)(60%);flag:patient_support(0|1|0)(20%);flag:patient_support(1|0|0)(20%);flag:tier_1(100%);flag:translocation(100%)
PTPRS___ENSG00000105426.10	-0.836501	-20.5165	0.807355	0.637429	2	2	4	1	0	2	4	7	8	AC108488.3(1);HCFC1(1);MRPL21(1);NFIC(1);PRRT2(1);RERE(1);RTEL1(1);SBF1(1)	0.361768	1	0.183744	NA	-0.248136	0.189674	0.921333	NA	0.901533	0.742837	-1.30611	NA	-0.437987	-1.17256	0.921333	NA	0.901533	0.742837	0	flag:exon_junction_bp1(62.5%);flag:exon_junction_bp2(50%);flag:FFPM(100%);flag:inner_exon_bp1(50%);flag:inner_exon_bp2(62.5%);flag:low_support(62.5%);flag:patient_support(0|0|1)(25%);flag:patient_support(0|1|0)(50%);flag:patient_support(1|0|0)(25%);flag:tier_1(100%);flag:translocation(87.5%)
NCOR1___ENSG00000141027.16	1.48543	-0.584962	-0.192644	-21.2941	5	3	4	5	1	1	0	7	8	AC097359.2(2);C4BPB(3);CCDC144NL(1);KCNJ12(1);MPRIP(1);NF1(1);RAI1(1);USP42(1)	0.0238437	1	1.2911	0.195034	-0.00320537	NA	0.295589	0.89979	0.963961	NA	-1.44499	-0.899639	-0.579247	NA	0.295589	0.89979	0.963961	NA	0	flag:cohort_support_count(1)(58.8%);flag:cohort_support_count(3)(23.5%);flag:cohort_support_prop(0.5)(23.5%);flag:cohort_support_prop(0.75)(23.5%);flag:cohort_support_prop(1)(35.3%);flag:exon_junction_bp1(64.7%);flag:exon_junction_bp2(88.2%);flag:FFPM(64.7%);flag:inner_exon_bp1(41.2%);flag:inner_exon_bp2(23.5%);flag:low_support(11.8%);flag:patient_support(0|0|1)(5.9%);flag:patient_support(0|0|4)(…
PCNT___ENSG00000160299.12	0.748461	-0.584962	0.807355	-1.36257	1	2	5	3	1	2	1	7	6	GOLGA8A(3);HARS(1);MALAT1(1);PFDN4(1);RASGRF2(1);SLC35G2(1)	0.404216	1	1.21296	1.11037	0.399551	3.10527	0.559514	0.75744	0.88376	0.593665	0.912023	-2.69168	-0.979591	-0.583012	0.559514	0.75744	0.88376	0.593665	0	flag:cohort_support_count(1)(22.2%);flag:cohort_support_prop(1)(22.2%);flag:exon_junction_bp1(77.8%);flag:exon_junction_bp2(77.8%);flag:FFPM(88.9%);flag:inner_exon_bp1(66.7%);flag:inner_exon_bp2(22.2%);flag:low_support(55.6%);flag:patient_support(0|0|1)(11.1%);flag:patient_support(0|1|0)(33.3%);flag:patient_support(0|2|0)(22.2%);flag:patient_support(1|0|0)(11.1%);flag:patient_support(1|1|0)(22.2%…
JAK1___ENSG00000162434.7	0.163499	-0.584962	-0.192644	0.222392	0	9	0	2	1	1	3	7	2	EIF3H(1);RP11-182I10.3(8)	1	1	0.203759	0.0508954	-0.0430163	0.343243	0.798005	0.98576	0.99867	0.593665	-2.3909	-2.87401	-0.920298	-0.202584	0.798005	0.98576	0.99867	0.593665	0.888889	flag:adjacent_genes_same(88.9%);flag:exon_junction_bp1(100%);flag:exon_junction_bp2(88.9%);flag:FFPM(100%);flag:inner_exon_bp2(11.1%);flag:patient_support(1|0|0)(100%);flag:readthrough_genes(88.9%);flag:tier_1(100%);flag:translocation(11.1%)
RP11-344E13.3___ENSG00000233098.4	0.385891	-20.2941	-19.9018	0.859822	1	1	8	2	0	0	4	6	3	HIPK2(1);TRIM16(1);UBBP4(7)	0.33801	1	1.22923	NA	NA	-0.0988092	0.460667	NA	NA	0.971377	4.78176	NA	NA	-1.01365	0.460667	NA	NA	0.971377	0	flag:cohort_support_count(1)(50%);flag:cohort_support_prop(1)(50%);flag:exon_junction_bp1(71.4%);flag:exon_junction_bp2(100%);flag:FFPM(64.3%);flag:inner_exon_bp1(42.9%);flag:inner_exon_bp2(7.1%);flag:low_support(7.1%);flag:patient_support(0|1|0)(50%);flag:patient_support(1|2|0)(21.4%);flag:patient_support(2|2|2)(28.6%);flag:tier_1(100%);flag:translocation(28.6%)
IPO5___ENSG00000065150.14	0.385891	0.63743	1.02975	-21.0717	1	2	6	2	2	2	0	6	4	ANK3(6);COX16(1);MTR(1);NCAM1(1)	0.109141	1	0.648821	-0.36404	0.222674	NA	0.460667	0.916567	0.804643	NA	1.01798	-0.586188	0.244555	NA	0.460667	0.916567	0.804643	NA	0	flag:FFPM(77.8%);flag:inner_exon_bp1(100%);flag:inner_exon_bp2(100%);flag:low_support(44.4%);flag:patient_support(0|0|1)(11.1%);flag:patient_support(0|1|0)(66.7%);flag:patient_support(1|0|0)(22.2%);flag:tier_1(100%);flag:translocation(100%)
FJX1___ENSG00000179431.5	-20.5457	-20.2941	-19.9018	1.44478	0	6	0	0	0	0	6	6	1	PAMR1(6)	0.0247474	1	NA	NA	NA	0.625266	NA	NA	NA	0.593665	NA	NA	NA	-0.794766	NA	NA	NA	0.593665	1	flag:adjacent_genes_opp(100%);flag:exon_junction_bp2(100%);flag:FFPM(100%);flag:inner_exon_bp1(100%);flag:patient_support(1|0|0)(83.3%);flag:patient_support(2|0|0)(16.7%);flag:tier_1(100%)
GLTSCR2___ENSG00000105373.14	0.385891	-0.36257	-19.9018	0.444784	3	0	6	2	1	0	3	6	3	BRD2(1);DHX34(7);POLD1(1)	0.845155	1	0.156228	-0.0317452	NA	0.299927	0.938903	0.98576	NA	0.721948	-1.0011	-0.963801	NA	-1.13691	0.938903	0.98576	NA	0.721948	0	flag:cohort_support_count(2)(77.8%);flag:cohort_support_prop(0.285714)(77.8%);flag:exon_junction_bp1(77.8%);flag:exon_junction_bp2(88.9%);flag:FFPM(100%);flag:inner_exon_bp1(22.2%);flag:inner_exon_bp2(22.2%);flag:low_support(44.4%);flag:mut_wt_proportion(11.1%);flag:patient_support(0|0|1)(22.2%);flag:patient_support(0|1|0)(55.6%);flag:patient_support(0|1|1)(22.2%);flag:tier_1(100%);flag:transloca…
DHX34___ENSG00000134815.14	0.385891	-20.2941	-19.9018	0.859822	1	1	6	2	0	0	4	6	2	GLTSCR2(7);VSTM4(1)	0.33801	1	-0.0898291	NA	NA	0.388899	1	NA	NA	0.681918	-0.895895	NA	NA	0.110445	1	NA	NA	0.681918	0	flag:cohort_support_count(2)(87.5%);flag:cohort_support_prop(0.285714)(87.5%);flag:exon_junction_bp1(87.5%);flag:exon_junction_bp2(87.5%);flag:FFPM(100%);flag:inner_exon_bp1(12.5%);flag:inner_exon_bp2(12.5%);flag:low_support(50%);flag:mut_wt_proportion(12.5%);flag:patient_support(0|1|0)(62.5%);flag:patient_support(0|1|1)(25%);flag:patient_support(1|0|0)(12.5%);flag:tier_1(100%);flag:translocation…
RELN___ENSG00000189056.9	0.970853	-0.36257	-19.9018	-0.140178	2	1	3	3	1	0	2	6	6	AL132768.1(1);DYNC1I1(1);FASTKD2(1);FRA10AC1(1);UBE2E3(1);XRN1(1)	0.603429	1	0.540625	-0.776416	NA	0.08594	0.844796	0.977343	NA	0.977002	-0.283815	0.159274	NA	1.83236	0.844796	0.977343	NA	0.977002	0	flag:exon_junction_bp1(50%);flag:exon_junction_bp2(50%);flag:FFPM(100%);flag:incomplete_data(16.7%);flag:inner_exon_bp1(50%);flag:inner_exon_bp2(83.3%);flag:low_support(66.7%);flag:patient_support(0|0|1)(33.3%);flag:patient_support(0|1|0)(50%);flag:patient_support(1|0|0)(16.7%);flag:tier_1(100%);flag:translocation(83.3%)
STARD9___ENSG00000159433.7	1.38589	-0.36257	0.0297478	-21.0717	1	6	0	4	1	1	0	6	4	CTD-2036P10.3(5);MPHOSPH6(1);SLC25A6(1);TTBK2(5)	0.065506	1	0.365108	-0.299335	-0.270242	NA	0.559514	0.996427	0.98372	NA	-0.434986	0.917269	-0.217514	NA	0.559514	0.996427	0.98372	NA	0.714286	flag:adjacent_genes_opp(41.7%);flag:adjacent_genes_same(41.7%);flag:cohort_support_count(1)(16.7%);flag:cohort_support_count(46)(83.3%);flag:cohort_support_prop(1)(100%);flag:exon_junction_bp1(41.7%);flag:exon_junction_bp2(16.7%);flag:FFPM(100%);flag:gene_symbol_duplicates(8.3%);flag:infusion_low_support(91.7%);flag:inner_exon_bp1(100%);flag:inner_exon_bp2(83.3%);flag:low_support(8.3%);flag:patie…
RP3-449O17.1___ENSG00000244627.1	0.970853	0.63743	-19.9018	-1.14018	0	0	6	3	2	0	1	6	6	AC003090.1(1);CPSF6(2);CTNNAL1(1);LHX8(1);LINC00478(1);RP9P(1)	0.303245	1	1.14899	0.835891	NA	-1.54968	0.295589	0.751505	NA	0.661288	0.745697	-0.268273	NA	-1.24296	0.295589	0.751505	NA	0.661288	0	flag:exon_junction_bp1(100%);flag:exon_junction_bp2(100%);flag:FFPM(100%);flag:inner_exon_bp1(28.6%);flag:low_support(85.7%);flag:patient_support(0|1|0)(100%);flag:tier_1(100%);flag:translocation(100%)
POLR2A___ENSG00000181222.10	-0.614108	0.63743	1.02975	-1.14018	6	1	0	1	2	2	1	6	7	ENY2(1);KHDRBS3(1);METAP2(1);PRRT2(1);RBM39(1);XPA(1);ZFHX2(1)	0.436382	1	-0.159251	-0.00348997	-0.14854	0.0103295	0.991076	1	0.917074	1	-0.77356	-3.57142	-0.231575	-3.27822	0.991076	1	0.917074	1	0	flag:exon_junction_bp1(14.3%);flag:exon_junction_bp2(14.3%);flag:FFPM(100%);flag:incomplete_data(14.3%);flag:inner_exon_bp1(100%);flag:inner_exon_bp2(100%);flag:low_support(42.9%);flag:patient_support(0|0|1)(85.7%);flag:patient_support(1|0|0)(14.3%);flag:tier_1(100%);flag:translocation(100%)
CSNK1D___ENSG00000141551.10	0.385891	-0.36257	-19.9018	0.444784	2	0	7	2	1	0	3	6	1	CPSF6(7)	0.845155	1	0.911772	0.0630633	NA	0.246822	0.295589	0.992686	NA	0.593665	-1.40832	-1.13599	NA	-0.587107	0.295589	0.992686	NA	0.593665	0	flag:cohort_support_count(2)(100%);flag:cohort_support_prop(0.153846)(100%);flag:exon_junction_bp1(100%);flag:exon_junction_bp2(100%);flag:FFPM(100%);flag:inner_exon_bp2(100%);flag:low_support(77.8%);flag:mut_wt_proportion(11.1%);flag:patient_support(0|1|0)(55.6%);flag:patient_support(0|1|1)(44.4%);flag:tier_1(100%);flag:translocation(100%)
PAMR1___ENSG00000149090.7	-20.5457	-20.2941	-19.9018	1.44478	0	6	0	0	0	0	6	6	1	FJX1(6)	0.0247474	1	NA	NA	NA	0.0358773	NA	NA	NA	0.77361	NA	NA	NA	0.28571	NA	NA	NA	0.77361	1	flag:adjacent_genes_opp(100%);flag:exon_junction_bp2(100%);flag:FFPM(100%);flag:inner_exon_bp1(100%);flag:patient_support(1|0|0)(83.3%);flag:patient_support(2|0|0)(16.7%);flag:tier_1(100%)
AC093642.5___ENSG00000220804.4	-20.5457	0.63743	0.0297478	0.444784	0	0	8	0	2	1	3	6	1	AC131097.3(8)	0.501692	1	NA	0.233822	-0.536343	0.00104551	NA	0.977343	0.900912	0.765573	NA	-1.09152	-1.74349	0.291094	NA	0.977343	0.900912	0.765573	1	flag:adjacent_genes_same(100%);flag:cohort_support_count(4)(100%);flag:cohort_support_prop(0.25)(100%);flag:exon_junction_bp1(100%);flag:exon_junction_bp2(100%);flag:FFPM(100%);flag:low_support(42.9%);flag:patient_support(0|1|0)(14.3%);flag:patient_support(0|2|0)(57.1%);flag:patient_support(0|3|0)(21.4%);flag:patient_support(1|1|0)(7.1%);flag:readthrough_genes(100%);flag:tier_1(100%)
TUBB___ENSG00000196230.8	0.970853	-0.36257	-19.9018	-0.140178	0	0	8	3	1	0	2	6	2	TUBB1(5);TUBB4A(4)	0.603429	1	0.112745	0.498643	NA	0.346416	0.844796	0.830072	NA	0.593665	-0.514607	-0.71955	NA	-0.85442	0.844796	0.830072	NA	0.593665	0	flag:exon_junction_bp1(52.9%);flag:exon_junction_bp2(52.9%);flag:FFPM(82.4%);flag:inner_exon_bp1(47.1%);flag:inner_exon_bp2(47.1%);flag:low_support(70.6%);flag:patient_support(0|1|0)(23.5%);flag:patient_support(0|2|0)(23.5%);flag:patient_support(0|3|0)(17.6%);flag:patient_support(0|4|0)(35.3%);flag:tier_1(100%);flag:translocation(100%)
RPL13AP5___ENSG00000236552.1	0.648925	-0.0995354	0.292782	-0.877143	6	0	1	2	1	1	1	5	2	CTD-3148I10.15(6);SERF2(1)	0.817089	1	-0.132607	0.563468	-1.00116	-0.715522	0.953103	0.865646	0.804643	0.77361	-0.0667461	-0.282567	-0.752757	-0.133143	0.953103	0.865646	0.804643	0.77361	0	flag:incomplete_data(87.5%);flag:inner_exon_bp1(100%);flag:inner_exon_bp2(100%);flag:low_support(12.5%);flag:patient_support(0|0|1)(62.5%);flag:patient_support(0|0|2)(25%);flag:patient_support(0|2|0)(12.5%);flag:tier_1(100%);flag:translocation(100%)
FXR1___ENSG00000114416.13	1.64892	-0.0995354	-19.6388	-20.8087	3	3	1	4	1	0	0	5	4	ATAD2(2);CKB(1);EBP(1);SEC62(1)	0.0327773	1	0.230885	0.213171	NA	NA	0.653903	0.930445	NA	NA	-0.553437	-2.61876	NA	NA	0.653903	0.930445	NA	NA	0	flag:cohort_support_count(2)(66.7%);flag:cohort_support_prop(0.666667)(66.7%);flag:exon_junction_bp1(33.3%);flag:exon_junction_bp2(88.9%);flag:FFPM(100%);flag:infusion_low_support(22.2%);flag:inner_exon_bp1(66.7%);flag:inner_exon_bp2(100%);flag:low_support(22.2%);flag:patient_support(0|0|1)(11.1%);flag:patient_support(0|1|0)(11.1%);flag:patient_support(1|0|0)(11.1%);flag:patient_support(1|0|2)(66…
UBAP2L___ENSG00000143569.14	1.23389	-0.0995354	-19.6388	-0.877143	4	0	2	3	1	0	1	5	3	EHMT2(1);NOVA1(4);TTC14(1)	0.403159	1	-0.399526	-0.179628	NA	0.14455	0.295589	0.930445	NA	0.77361	-0.0123811	-1.1218	NA	-0.564739	0.295589	0.930445	NA	0.77361	0	flag:exon_junction_bp1(33.3%);flag:exon_junction_bp2(33.3%);flag:FFPM(100%);flag:inner_exon_bp1(100%);flag:inner_exon_bp2(100%);flag:low_support(50%);flag:patient_support(0|0|1)(66.7%);flag:patient_support(0|1|0)(33.3%);flag:tier_1(100%);flag:translocation(100%)
IGKV1-5___ENSG00000243466.1	-20.2826	1.48543	0.292782	-0.877143	0	5	0	0	3	1	1	5	4	AC096579.13(1);AC096579.7(4);IGKJ1(4);IGKJ2(1)	0.139044	1	NA	1.43172	1.87342	3.43725	NA	0.637845	0.576718	0.593665	NA	-0.168685	0.0526908	0.30413	NA	0.637845	0.576718	0.593665	0	flag:exon_junction_bp1(100%);flag:exon_junction_bp2(100%);flag:FFPM(80%);flag:inner_exon_bp2(40%);flag:patient_support(1|0|0)(100%);flag:tier_1(100%)
WSCD1___ENSG00000179314.9	1.64892	-20.0311	-19.6388	-0.877143	1	6	1	4	0	0	1	5	2	DNAH2(1);NLRP1(5)	0.0787536	1	0.847053	NA	NA	2.00245	0.497571	NA	NA	0.593665	-2.33742	NA	NA	-4.9337	0.497571	NA	NA	0.593665	0.833333	flag:adjacent_genes_opp(35.7%);flag:cohort_support_count(1)(64.3%);flag:cohort_support_prop(1)(64.3%);flag:exon_junction_bp1(64.3%);flag:exon_junction_bp2(100%);flag:FFPM(78.6%);flag:inner_exon_bp1(35.7%);flag:inner_exon_bp2(35.7%);flag:patient_support(1|0|0)(35.7%);flag:patient_support(2|3|4)(64.3%);flag:tier_1(100%)
IGLV1-44___ENSG00000211651.2	-0.351074	0.900464	1.29278	-20.8087	0	2	4	1	2	2	0	5	3	IGLJ1(2);IGLJ2(2);IGLL5(4)	0.104474	1	0.120201	1.35823	0.91429	NA	0.655864	0.751505	0.568939	NA	0.189136	0.159444	0.38019	NA	0.655864	0.751505	0.568939	NA	0	flag:exon_junction_bp1(50%);flag:FFPM(100%);flag:inner_exon_bp1(50%);flag:inner_exon_bp2(100%);flag:patient_support(0|1|0)(50%);flag:patient_support(1|0|0)(50%);flag:tier_1(100%)
DTNA___ENSG00000134769.17	0.648925	-0.0995354	0.292782	-0.877143	2	4	3	2	1	1	1	5	6	CDH2(2);CLASP1(1);HMSD(1);SMYD5(1);TIAM2(1);TRAPPC8(1)	0.817089	1	1.8343	-0.418814	0.643823	0.69289	0.14102	0.95363	0.804643	0.611229	0.10772	-0.0734107	-0.209727	1.18717	0.14102	0.95363	0.804643	0.611229	0	flag:cohort_support_count(1)(72.7%);flag:cohort_support_prop(1)(72.7%);flag:exon_junction_bp1(63.6%);flag:exon_junction_bp2(81.8%);flag:FFPM(81.8%);flag:inner_exon_bp1(36.4%);flag:inner_exon_bp2(18.2%);flag:low_support(18.2%);flag:patient_support(0|1|0)(9.1%);flag:patient_support(1|0|0)(18.2%);flag:patient_support(1|0|1)(18.2%);flag:patient_support(1|1|1)(54.5%);flag:tier_1(100%);flag:translocati…
IGLV1-47___ENSG00000211648.2	-0.351074	-0.0995354	1.87774	-20.8087	0	6	4	1	1	3	0	5	4	IGLJ1(1);IGLJ2(4);IGLJ3(1);IGLL5(3)	0.0375352	1	0.887977	2.38715	3.63468	NA	0.559514	0.751505	0.479424	NA	0.42924	0.247604	0.0327504	NA	0.559514	0.751505	0.479424	NA	0	flag:cohort_support_count(1)(30.8%);flag:cohort_support_count(2)(38.5%);flag:cohort_support_prop(0.0769231)(15.4%);flag:cohort_support_prop(0.166667)(15.4%);flag:cohort_support_prop(0.181818)(38.5%);flag:exon_junction_bp1(61.5%);flag:FFPM(46.2%);flag:inner_exon_bp1(38.5%);flag:inner_exon_bp2(100%);flag:low_support(7.7%);flag:patient_support(0|1|0)(7.7%);flag:patient_support(0|2|0)(15.4%);flag:pat…
MSI2___ENSG00000153944.6	1.97085	-20.0311	-19.6388	-20.8087	3	3	3	5	0	0	0	5	8	AC079210.1(1);C16orf72(1);CLTC(1);CTD-2510F5.6(1);NUDT16(1);PTRH2(1);SH3BP5(1);SMG8(1)	0.00331573	1	0.112408	NA	NA	NA	0.928209	NA	NA	NA	2.13887	NA	NA	NA	0.928209	NA	NA	NA	0	flag:cohort_support_count(1)(83.3%);flag:cohort_support_prop(1)(83.3%);flag:exon_junction_bp1(91.7%);flag:exon_junction_bp2(83.3%);flag:FFPM(45.8%);flag:inner_exon_bp1(8.3%);flag:inner_exon_bp2(41.7%);flag:low_support(12.5%);flag:patient_support(0|0|1)(4.2%);flag:patient_support(0|0|2)(4.2%);flag:patient_support(0|1|0)(4.2%);flag:patient_support(1|0|0)(4.2%);flag:patient_support(1|0|2)(4.2%);flag…
EP400___ENSG00000183495.9	1.23389	-20.0311	0.292782	-0.877143	0	2	5	3	0	1	1	5	6	ATP5SL(1);CASP2(1);GOLGA3(1);HERC2P2(1);RBM41(1);TPT1(1)	0.285507	1	0.84684	NA	-0.332934	-0.363097	0.559514	NA	0.932533	0.890283	-2.52833	NA	-0.450205	-0.87859	0.559514	NA	0.932533	0.890283	0	flag:cohort_support_count(1)(37.5%);flag:cohort_support_prop(1)(37.5%);flag:exon_junction_bp1(75%);flag:exon_junction_bp2(75%);flag:FFPM(100%);flag:infusion_low_support(12.5%);flag:inner_exon_bp1(62.5%);flag:inner_exon_bp2(50%);flag:low_support(62.5%);flag:patient_support(0|1|0)(50%);flag:patient_support(1|0|0)(12.5%);flag:patient_support(2|2|0)(37.5%);flag:tier_1(100%);flag:translocation(62.5%)
RTN1___ENSG00000139970.12	-20.2826	-0.0995354	1.29278	0.122856	3	3	2	0	1	2	2	5	6	C16orf45(2);MED12(1);PCNXL4(2);RP11-1021N1.1(2);RP11-16B13.1(1);TDP2(1)	0.353796	1	NA	0.0182259	-0.241552	-0.293641	NA	0.996427	0.901533	0.831529	NA	-2.02254	-1.59985	-3.32793	NA	0.996427	0.901533	0.831529	0	flag:cohort_support_count(1)(54.5%);flag:cohort_support_prop(1)(54.5%);flag:exon_junction_bp1(81.8%);flag:exon_junction_bp2(81.8%);flag:FFPM(63.6%);flag:inner_exon_bp1(36.4%);flag:inner_exon_bp2(18.2%);flag:low_support(9.1%);flag:patient_support(0|0|1)(18.2%);flag:patient_support(0|1|0)(9.1%);flag:patient_support(1|0|0)(18.2%);flag:patient_support(1|1|1)(54.5%);flag:tier_1(100%);flag:translocatio…
IGLV6-57___ENSG00000211640.3	1.64892	-20.0311	0.292782	-20.8087	0	5	4	4	0	1	0	5	2	IGLJ2(5);IGLJ3(2)	0.0199418	1	1.89622	NA	1.41474	NA	0.295589	NA	0.757056	NA	-0.0894581	NA	0.290036	NA	0.295589	NA	0.757056	NA	0	flag:cohort_support_count(4)(80%);flag:cohort_support_count(5)(20%);flag:cohort_support_prop(0.285714)(80%);flag:cohort_support_prop(0.333333)(20%);flag:FFPM(100%);flag:infusion_low_support(10%);flag:inner_exon_bp1(100%);flag:inner_exon_bp2(100%);flag:low_support(10%);flag:patient_support(0|1|0)(10%);flag:patient_support(0|2|0)(20%);flag:patient_support(1|0|0)(30%);flag:patient_support(1|1|0)(40%…
ACTN4___ENSG00000130402.7	0.648925	0.900464	-19.6388	-0.877143	3	4	3	2	2	0	1	5	6	CCNK(1);DIXDC1(1);GOLGA7(1);NDUFB4(2);RBM26(1);TMSB15B(1)	0.558344	1	0.0263377	-0.298677	NA	-0.843985	0.925446	0.95363	NA	0.611229	0.226061	-2.1746	NA	-2.61678	0.925446	0.95363	NA	0.611229	0	flag:cohort_support_count(1)(60%);flag:cohort_support_prop(1)(60%);flag:exon_junction_bp1(70%);flag:exon_junction_bp2(80%);flag:FFPM(100%);flag:infusion_low_support(10%);flag:inner_exon_bp1(40%);flag:inner_exon_bp2(40%);flag:low_support(10%);flag:patient_support(0|0|1)(10%);flag:patient_support(0|1|0)(10%);flag:patient_support(1|0|0)(20%);flag:patient_support(1|1|1)(60%);flag:tier_1(100%);flag:tr…
RP11-1023L17.1___ENSG00000215158.5	0.648925	-20.0311	-19.6388	0.707819	0	6	0	2	0	0	3	5	4	C1QTNF3(3);GUSBP1(1);GUSBP3(1);XXbac-BPGBPG55C20.3(1)	0.525412	1	-0.0985091	NA	NA	-0.336571	0.883381	NA	NA	0.971377	-0.896428	NA	NA	-0.679275	0.883381	NA	NA	0.971377	0.5	flag:adjacent_genes_same(50%);flag:exon_junction_bp1(83.3%);flag:exon_junction_bp2(83.3%);flag:FFPM(83.3%);flag:inner_exon_bp1(16.7%);flag:inner_exon_bp2(16.7%);flag:patient_support(1|0|0)(100%);flag:readthrough_genes(50%);flag:tier_1(100%);flag:translocation(16.7%)
IGKV3-20___ENSG00000239951.1	-0.351074	-20.0311	2.29278	-20.8087	0	2	3	1	0	4	0	5	5	AC096579.13(1);AC096579.7(3);IGKJ1(3);IGKJ2(1);IGKJ4(1)	0.00223537	1	2.18638	NA	3.62557	NA	0.525642	NA	0.296802	NA	-0.00254853	NA	0.188953	NA	0.525642	NA	0.296802	NA	0	flag:exon_junction_bp1(91.7%);flag:exon_junction_bp2(83.3%);flag:FFPM(66.7%);flag:inner_exon_bp1(66.7%);flag:inner_exon_bp2(66.7%);flag:patient_support(0|1|0)(33.3%);flag:patient_support(0|2|0)(16.7%);flag:patient_support(0|4|0)(25%);flag:patient_support(1|0|0)(25%);flag:tier_1(100%)
CTD-2036P10.3___ENSG00000246283.2	1.23389	-0.0995354	0.292782	-20.8087	0	5	0	3	1	1	0	5	1	STARD9(5)	0.127241	1	1.08728	0.766755	0.40083	NA	0.525642	0.830072	0.757056	NA	-0.569291	-0.382344	-0.413087	NA	0.525642	0.830072	0.757056	NA	1	flag:adjacent_genes_same(100%);flag:cohort_support_count(46)(100%);flag:cohort_support_prop(1)(100%);flag:exon_junction_bp1(100%);flag:exon_junction_bp2(20%);flag:FFPM(100%);flag:infusion_low_support(100%);flag:inner_exon_bp1(100%);flag:inner_exon_bp2(80%);flag:patient_support(1|1|0)(100%);flag:proximal_partner(100%);flag:readthrough_genes(100%);flag:rec_junction(100%);flag:tier_1(100%)
RPS24___ENSG00000138326.14	0.648925	-20.0311	0.292782	0.122856	4	0	1	2	0	1	2	5	3	GYS1(1);RP3-417G15.1(3);SMARCA5(1)	0.719486	1	0.0853856	NA	-1.11756	-0.0580629	0.798005	NA	0.782292	0.82988	-0.179034	NA	-0.358538	-1.17965	0.798005	NA	0.782292	0.82988	0	flag:exon_junction_bp1(57.1%);flag:exon_junction_bp2(14.3%);flag:FFPM(57.1%);flag:incomplete_data(71.4%);flag:inner_exon_bp1(100%);flag:inner_exon_bp2(85.7%);flag:low_support(14.3%);flag:patient_support(0|0|1)(42.9%);flag:patient_support(0|0|3)(42.9%);flag:patient_support(0|1|0)(14.3%);flag:tier_1(100%);flag:translocation(100%)
NBAS___ENSG00000151779.8	1.23389	-20.0311	0.292782	-0.877143	3	3	6	3	0	1	1	5	9	AC007682.1(1);AC008069.1(1);C2orf76(1);CCDC93(1);DDX1(1);FAM49A(1);HIF1A(1);PTPN4(2);YPEL5(1)	0.285507	1	2.69788	NA	3.51699	1.72929	0.600183	NA	0.521528	0.593665	-1.65973	NA	-1.71749	-7.9076	0.600183	NA	0.521528	0.593665	0.142857	flag:adjacent_genes_opp(3%);flag:cohort_support_count(1)(39.4%);flag:cohort_support_count(4)(54.5%);flag:cohort_support_prop(0.5)(3%);flag:cohort_support_prop(0.8)(3%);flag:cohort_support_prop(1)(87.9%);flag:exon_junction_bp1(97%);flag:exon_junction_bp2(84.8%);flag:FFPM(72.7%);flag:infusion_low_support(6.1%);flag:inner_exon_bp1(3%);flag:inner_exon_bp2(15.2%);flag:low_support(33.3%);flag:patient_s…
CDKAL1___ENSG00000145996.7	-0.351074	-20.0311	-19.6388	1.12286	0	1	4	1	0	0	4	5	3	CASC15(3);EYA1(1);KIAA1199(1)	0.377023	1	-1.03455	NA	NA	0.709884	0.655864	NA	NA	0.982933	-0.772944	NA	NA	-0.0455954	0.655864	NA	NA	0.982933	0	flag:exon_junction_bp1(100%);flag:exon_junction_bp2(80%);flag:FFPM(100%);flag:inner_exon_bp2(20%);flag:low_support(60%);flag:patient_support(0|1|0)(80%);flag:patient_support(1|0|0)(20%);flag:tier_1(100%);flag:translocation(40%)
RP11-333E1.1___ENSG00000261879.1	0.648925	-20.0311	-19.6388	0.707819	0	4	1	2	0	0	3	5	2	DHX33(1);SCIMP(4)	0.525412	1	0.736658	NA	NA	0.511841	0.559514	NA	NA	0.593665	-1.08819	NA	NA	-0.266278	0.559514	NA	NA	0.593665	0.8	flag:cohort_support_count(9)(80%);flag:cohort_support_prop(0.0471204)(80%);flag:exon_junction_bp1(60%);flag:exon_junction_bp2(100%);flag:FFPM(60%);flag:infusion_low_support(80%);flag:inner_exon_bp1(40%);flag:intersecting_genes_opp(80%);flag:low_support(80%);flag:patient_support(0|1|0)(20%);flag:patient_support(1|0|2)(80%);flag:proximal_partner(80%);flag:rec_junction(40%);flag:tier_1(100%)
BCAS3___ENSG00000141376.16	1.64892	-20.0311	-19.6388	-0.877143	4	5	5	4	0	0	1	5	8	APPBP2(1);CLTC(1);LUC7L3(1);PPM1E(3);PRR11(2);RP11-332H18.4(1);USP32(1);YPEL2(2)	0.0787536	1	3.70611	NA	NA	-0.141736	0.00120017	NA	NA	0.919892	-3.8695	NA	NA	-1.32133	0.00120017	NA	NA	0.919892	0.166667	flag:adjacent_genes_opp(7.4%);flag:cohort_support_count(1)(96.3%);flag:cohort_support_prop(0.5)(25.9%);flag:cohort_support_prop(1)(70.4%);flag:exon_junction_bp1(100%);flag:exon_junction_bp2(100%);flag:FFPM(48.1%);flag:infusion_low_support(7.4%);flag:inner_exon_bp2(7.4%);flag:low_support(11.1%);flag:patient_support(0|1|0)(7.4%);flag:patient_support(0|1|1)(14.8%);flag:patient_support(1|0|1)(7.4%);f…
RP11-649A16.1___ENSG00000243620.1	0.648925	-20.0311	0.292782	0.122856	1	1	6	2	0	1	2	5	4	LRRFIP2(1);RBPMS(1);TMEM25(1);ZIC1(3)	0.719486	1	0.0622621	NA	-1.08503	0.85282	0.883381	NA	0.693658	0.593665	-0.452707	NA	-0.633494	-0.476296	0.883381	NA	0.693658	0.593665	0.5	flag:adjacent_genes_opp(37.5%);flag:cohort_support_count(1)(37.5%);flag:cohort_support_prop(1)(37.5%);flag:exon_junction_bp1(100%);flag:exon_junction_bp2(100%);flag:FFPM(75%);flag:infusion_low_support(12.5%);flag:inner_exon_bp1(37.5%);flag:low_support(100%);flag:patient_support(0|1|0)(62.5%);flag:patient_support(1|1|1)(37.5%);flag:tier_1(100%);flag:translocation(25%)
ATN1___ENSG00000111676.10	0.648925	-0.0995354	-19.6388	0.122856	5	1	0	2	1	0	2	5	5	APLP1(1);CTTN(1);MAML3(2);MANF(1);PSMD2(1)	0.927739	1	-0.0969651	-0.280752	NA	0.0876329	0.972409	0.95363	NA	0.940343	0.186953	-0.837434	NA	-1.51827	0.972409	0.95363	NA	0.940343	0	flag:FFPM(100%);flag:inner_exon_bp1(100%);flag:inner_exon_bp2(100%);flag:low_support(16.7%);flag:patient_support(0|0|1)(83.3%);flag:patient_support(1|0|0)(16.7%);flag:tier_1(100%);flag:translocation(100%)
NTRK3___ENSG00000140538.12	0.648925	-20.0311	-19.6388	0.707819	0	1	4	2	0	0	3	5	5	CHD2(1);FAM227B(1);GNAS(1);MOB1B(1);SET(1)	0.525412	1	-0.715165	NA	NA	0.570438	0.655864	NA	NA	0.593665	0.127214	NA	NA	-1.59695	0.655864	NA	NA	0.593665	0	flag:exon_junction_bp1(100%);flag:exon_junction_bp2(80%);flag:FFPM(100%);flag:inner_exon_bp1(20%);flag:inner_exon_bp2(60%);flag:low_support(80%);flag:patient_support(0|1|0)(80%);flag:patient_support(1|0|0)(20%);flag:tier_1(100%);flag:translocation(60%)
PCBP2___ENSG00000197111.11	0.648925	-0.0995354	0.292782	-0.877143	2	2	2	2	1	1	1	5	8	CDC123(1);CEP95(1);NEDD8(1);NEDD8-MDP1(1);NEUROD6(1);PRMT5(1);PRMT5-AS1(1);RPS9(1)	0.817089	1	-0.533057	-0.408791	-0.285234	-0.0576372	0.651024	0.916567	0.932533	0.940343	-1.03645	-0.939265	0.0672686	-2.92382	0.651024	0.916567	0.932533	0.940343	0	flag:exon_junction_bp1(37.5%);flag:exon_junction_bp2(37.5%);flag:FFPM(100%);flag:inner_exon_bp1(87.5%);flag:inner_exon_bp2(100%);flag:low_support(37.5%);flag:patient_support(0|0|1)(37.5%);flag:patient_support(0|1|0)(25%);flag:patient_support(1|0|0)(37.5%);flag:tier_1(100%);flag:translocation(100%)
EIF3B___ENSG00000106263.13	-0.351074	-0.0995354	0.292782	0.122856	0	1	5	1	1	1	2	5	3	SEC62(1);SSR2(4);ZC3H7B(1)	1	1	-0.374785	0.524917	0.34398	-0.0738011	0.772067	0.751505	0.757056	0.933832	1.32372	3.61797	-1.35365	-0.240715	0.772067	0.751505	0.757056	0.933832	0	flag:exon_junction_bp1(14.3%);flag:FFPM(100%);flag:inner_exon_bp1(100%);flag:inner_exon_bp2(100%);flag:patient_support(0|1|0)(57.1%);flag:patient_support(0|2|0)(28.6%);flag:patient_support(1|0|0)(14.3%);flag:tier_1(100%);flag:translocation(100%)
IGF2___ENSG00000167244.13	-0.351074	0.900464	-19.6388	0.122856	2	3	0	1	2	0	2	5	5	GRIK3(1);HLA-DQB1(1);JUN(1);LZTR1(1);SNRPF(1)	0.766907	1	3.51422	1.54401	NA	1.51159	0.295589	0.637845	NA	0.593665	1.98389	2.35971	NA	1.44485	0.295589	0.637845	NA	0.593665	0	flag:FFPM(100%);flag:inner_exon_bp1(100%);flag:inner_exon_bp2(100%);flag:patient_support(0|0|1)(40%);flag:patient_support(1|0|0)(60%);flag:tier_1(100%);flag:translocation(100%)
GPM6B___ENSG00000046653.10	-0.351074	-0.0995354	-19.6388	0.707819	1	1	3	1	1	0	3	5	4	CTD-2545G14.7(1);FAM213B(1);GABARAP(1);RP1-122K4.3(3)	0.871285	1	0.479853	-0.926428	NA	0.329095	0.816276	0.781874	NA	0.661288	0.668569	-0.522255	NA	-1.02902	0.816276	0.781874	NA	0.661288	0.6	flag:adjacent_genes_same(50%);flag:exon_junction_bp1(50%);flag:exon_junction_bp2(50%);flag:FFPM(100%);flag:inner_exon_bp1(50%);flag:inner_exon_bp2(50%);flag:low_support(83.3%);flag:patient_support(0|0|1)(33.3%);flag:patient_support(0|1|0)(50%);flag:patient_support(1|0|0)(16.7%);flag:readthrough_genes(50%);flag:tier_1(100%);flag:translocation(50%)
CTD-3148I10.15___ENSG00000273189.1	0.648925	-0.0995354	0.292782	-0.877143	6	0	0	2	1	1	1	5	1	RPL13AP5(6)	0.817089	1	-0.748284	-2.41255	-0.0842426	-1.31613	0.880437	0.751505	1	0.721948	-1.65121	-0.515548	-3.12916	-0.0505118	0.880437	0.751505	1	0.721948	0	flag:incomplete_data(100%);flag:inner_exon_bp1(100%);flag:inner_exon_bp2(100%);flag:patient_support(0|0|1)(71.4%);flag:patient_support(0|0|2)(28.6%);flag:tier_1(100%);flag:translocation(100%)
UBBP4___ENSG00000263563.1	-0.351074	-20.0311	-19.6388	1.12286	0	0	7	1	0	0	4	5	1	RP11-344E13.3(7)	0.377023	1	5.58626	NA	NA	4.55066	0.295589	NA	NA	0.122361	0.839837	NA	NA	0.953732	0.295589	NA	NA	0.122361	0	flag:exon_junction_bp1(100%);flag:exon_junction_bp2(100%);flag:FFPM(57.1%);flag:patient_support(0|1|0)(100%);flag:tier_1(100%)
ASNS___ENSG00000070669.12	0.648925	-0.0995354	-19.6388	0.122856	0	5	1	2	1	0	2	5	3	KDM5D(1);LINC00937(4);RP11-52B19.10(1)	0.927739	1	-0.308516	-0.063197	NA	-0.235495	0.852702	0.996427	NA	0.660892	-2.31658	-0.753593	NA	-0.386993	0.852702	0.996427	NA	0.660892	0	flag:exon_junction_bp1(83.3%);flag:exon_junction_bp2(83.3%);flag:FFPM(83.3%);flag:inner_exon_bp1(16.7%);flag:inner_exon_bp2(83.3%);flag:low_support(16.7%);flag:patient_support(0|1|0)(16.7%);flag:patient_support(1|0|0)(83.3%);flag:tier_1(100%);flag:translocation(100%)
NONO___ENSG00000147140.11	-0.351074	-20.0311	1.87774	-0.877143	1	2	3	1	0	3	1	5	5	ANK2(1);JMJD8(1);SMC3(1);TCF4(1);ZNF316(1)	0.0869101	1	-0.209342	NA	-0.23198	0.261239	0.938903	NA	0.789753	0.626146	-2.37653	NA	0.504018	-0.839775	0.938903	NA	0.789753	0.626146	0	flag:cohort_support_count(1)(33.3%);flag:cohort_support_prop(1)(33.3%);flag:exon_junction_bp1(50%);flag:exon_junction_bp2(50%);flag:FFPM(100%);flag:infusion_low_support(16.7%);flag:inner_exon_bp1(50%);flag:inner_exon_bp2(100%);flag:low_support(33.3%);flag:patient_support(0|0|1)(16.7%);flag:patient_support(0|1|0)(33.3%);flag:patient_support(1|0|0)(16.7%);flag:patient_support(1|1|0)(33.3%);flag:tie…
RP11-321E2.3___ENSG00000248455.1	1.23389	-0.0995354	-19.6388	-0.877143	0	0	5	3	1	0	1	5	1	BASP1(5)	0.403159	1	-0.690126	0.919989	NA	-0.136623	0.997936	0.830072	NA	0.919892	-0.399607	0.602665	NA	-0.154034	0.997936	0.830072	NA	0.919892	0	flag:cohort_support_count(3)(100%);flag:cohort_support_prop(0.25)(100%);flag:exon_junction_bp1(100%);flag:exon_junction_bp2(100%);flag:FFPM(100%);flag:low_support(80%);flag:patient_support(0|1|0)(100%);flag:tier_1(100%)
ERVK13-1___ENSG00000260565.2	-0.0291463	1.80735	-19.3169	-20.4868	0	5	0	1	3	0	0	4	2	HERPUD1(1);PDPK1(4)	0.0454299	1	-0.956853	0.0414303	NA	NA	0.559514	0.980555	NA	NA	-2.45196	-1.03339	NA	NA	0.559514	0.980555	NA	NA	0	flag:exon_junction_bp2(80%);flag:FFPM(100%);flag:inner_exon_bp1(100%);flag:inner_exon_bp2(100%);flag:patient_support(1|0|0)(100%);flag:tier_1(100%)
HNRNPA1___ENSG00000135486.13	-19.9607	0.222392	0.61471	0.444784	3	0	2	0	1	1	2	4	4	AC021224.1(2);DBF4B(1);HNRNPA1P7(2);TRIM38(2)	0.70388	1	NA	-0.262527	-0.237853	-0.360294	NA	0.972516	0.98372	0.650051	NA	-2.00126	-0.149354	-1.12642	NA	0.972516	0.98372	0.650051	0	flag:FFPM(75%);flag:incomplete_data(50%);flag:inner_exon_bp1(100%);flag:inner_exon_bp2(100%);flag:patient_support(0|0|1)(62.5%);flag:patient_support(0|1|0)(12.5%);flag:patient_support(0|2|0)(25%);flag:tier_1(100%);flag:translocation(100%)
SSBP1___ENSG00000106028.6	0.970853	0.222392	0.61471	-20.4868	0	1	4	2	1	1	0	4	1	MGAM(4)	0.270417	1	-0.352616	-0.0412366	0.0028064	NA	0.866975	1	0.98372	NA	0.246117	0.183456	0.915389	NA	0.866975	1	0.98372	NA	0	flag:cohort_support_count(1)(100%);flag:cohort_support_prop(0.111111)(100%);flag:exon_junction_bp1(100%);flag:exon_junction_bp2(100%);flag:FFPM(100%);flag:infusion_low_support(20%);flag:inner_exon_bp1(100%);flag:low_support(60%);flag:patient_support(0|1|0)(60%);flag:patient_support(2|1|0)(40%);flag:tier_1(100%)
EPB41L5___ENSG00000115109.9	1.97085	-19.7092	-19.3169	-20.4868	2	2	4	4	0	0	0	4	5	AE000661.37(1);CLASP1(1);DBI(2);EIF4G3(2);PTPN4(2)	0.0107843	1	2.11836	NA	NA	NA	0.0180026	NA	NA	NA	-2.25593	NA	NA	NA	0.0180026	NA	NA	NA	0.4	flag:adjacent_genes_same(42.9%);flag:cohort_support_count(1)(71.4%);flag:cohort_support_prop(0.5)(42.9%);flag:cohort_support_prop(1)(28.6%);flag:exon_junction_bp1(85.7%);flag:exon_junction_bp2(85.7%);flag:FFPM(85.7%);flag:infusion_low_support(7.1%);flag:inner_exon_bp1(14.3%);flag:inner_exon_bp2(28.6%);flag:low_support(35.7%);flag:patient_support(0|0|1)(7.1%);flag:patient_support(0|1|0)(21.4%);fla…
GPR173___ENSG00000184194.5	-0.0291463	1.22239	-19.3169	-0.555215	1	1	3	1	2	0	1	4	4	CPSF6(1);GNB1(1);PPP2R2C(1);WDR46(1)	0.594536	1	0.0506889	0.304019	NA	-0.597057	1	0.977343	NA	0.695742	-1.62903	0.00742264	NA	-1.68766	1	0.977343	NA	0.695742	0	flag:cohort_support_count(1)(40%);flag:cohort_support_prop(1)(40%);flag:exon_junction_bp1(80%);flag:exon_junction_bp2(80%);flag:FFPM(100%);flag:infusion_low_support(20%);flag:inner_exon_bp1(20%);flag:inner_exon_bp2(40%);flag:low_support(60%);flag:patient_support(0|0|1)(20%);flag:patient_support(0|1|0)(40%);flag:patient_support(1|1|0)(40%);flag:tier_1(100%);flag:translocation(100%)
MAZ___ENSG00000103495.9	0.970853	-19.7092	-19.3169	0.444784	2	1	1	2	0	0	2	4	4	LAPTM5(1);RNPC3(1);RPL15(1);SMARCE1(1)	0.647227	1	0.392057	NA	NA	-0.704814	0.525642	NA	NA	0.593665	-0.182471	NA	NA	0.123541	0.525642	NA	NA	0.593665	0	flag:exon_junction_bp1(25%);flag:exon_junction_bp2(25%);flag:FFPM(100%);flag:inner_exon_bp1(100%);flag:inner_exon_bp2(100%);flag:low_support(25%);flag:patient_support(0|0|1)(50%);flag:patient_support(0|1|0)(25%);flag:patient_support(1|0|0)(25%);flag:tier_1(100%);flag:translocation(100%)
TBR1___ENSG00000136535.10	-19.9607	2.22239	-19.3169	-20.4868	0	1	4	0	4	0	0	4	1	SLC4A10(4)	0.00281902	1	NA	5.21819	NA	NA	NA	0.0181899	NA	NA	NA	-8.23602	NA	NA	NA	0.0181899	NA	NA	1	flag:cohort_support_count(96)(100%);flag:cohort_support_prop(0.385542)(100%);flag:exon_junction_bp1(100%);flag:exon_junction_bp2(100%);flag:FFPM(100%);flag:infusion_low_support(14.3%);flag:inner_exon_bp1(100%);flag:intersecting_genes_same(100%);flag:low_support(42.9%);flag:patient_support(0|1|0)(28.6%);flag:patient_support(0|2|0)(28.6%);flag:patient_support(1|2|0)(42.9%);flag:proximal_partner(42.…
HP1BP3___ENSG00000127483.13	0.970853	0.222392	-19.3169	-0.555215	1	3	0	2	1	0	1	4	4	ARMC6(1);C6orf106(1);SAAL1(1);TUT1(1)	0.765352	1	0.0079441	-0.293096	NA	-0.363074	0.991076	0.865646	NA	0.611229	0.008794	-0.794575	NA	-0.38492	0.991076	0.865646	NA	0.611229	0	flag:exon_junction_bp1(75%);flag:FFPM(100%);flag:inner_exon_bp1(50%);flag:inner_exon_bp2(100%);flag:low_support(25%);flag:patient_support(0|0|1)(25%);flag:patient_support(1|0|0)(75%);flag:tier_1(100%);flag:translocation(100%)
EPS15L1___ENSG00000127527.9	0.970853	0.222392	-19.3169	-0.555215	0	1	3	2	1	0	1	4	4	FAM19A5(1);PTPRA(1);STAT5B(1);UBE2R2(1)	0.765352	1	-0.42946	-0.151707	NA	0.0816736	0.449127	0.977343	NA	0.851292	-0.958027	-1.57573	NA	-1.96623	0.449127	0.977343	NA	0.851292	0	flag:exon_junction_bp1(75%);flag:exon_junction_bp2(75%);flag:FFPM(100%);flag:inner_exon_bp1(25%);flag:inner_exon_bp2(50%);flag:low_support(75%);flag:patient_support(0|1|0)(75%);flag:patient_support(1|0|0)(25%);flag:tier_1(100%);flag:translocation(100%)
OPCML___ENSG00000183715.9	-19.9607	1.80735	0.61471	-20.4868	0	4	0	0	3	1	0	4	1	OPCML-IT1(4)	0.0280456	1	NA	1.50663	0.928349	NA	NA	0.637845	0.782292	NA	NA	-0.682452	-0.609645	NA	NA	0.637845	0.782292	NA	1	flag:adjacent_genes_same(100%);flag:exon_junction_bp1(100%);flag:exon_junction_bp2(25%);flag:FFPM(75%);flag:inner_exon_bp2(75%);flag:intersecting_genes_same(100%);flag:patient_support(1|0|0)(75%);flag:patient_support(2|0|0)(25%);flag:readthrough_genes(100%);flag:tier_1(100%)
FOXJ3___ENSG00000198815.4	1.55582	-19.7092	-19.3169	-0.555215	1	3	2	3	0	0	1	4	6	ATG13(1);C2orf44(1);CTPS1(2);MACF1(1);YAP1(1);YBX1(1)	0.217917	1	2.42496	NA	NA	0.492368	0.405785	NA	NA	0.593665	-2.26588	NA	NA	-2.90204	0.405785	NA	NA	0.593665	0	flag:cohort_support_count(1)(25%);flag:cohort_support_prop(1)(25%);flag:exon_junction_bp1(87.5%);flag:exon_junction_bp2(62.5%);flag:FFPM(100%);flag:inner_exon_bp1(37.5%);flag:inner_exon_bp2(62.5%);flag:low_support(25%);flag:patient_support(0|0|2)(25%);flag:patient_support(0|1|0)(25%);flag:patient_support(1|0|0)(25%);flag:patient_support(1|0|1)(25%);flag:tier_1(100%);flag:translocation(37.5%)
SCIMP___ENSG00000161929.10	0.970853	-19.7092	-19.3169	0.444784	0	4	0	2	0	0	2	4	1	RP11-333E1.1(4)	0.647227	1	-0.328128	NA	NA	-1.07026	0.904376	NA	NA	0.593665	0.270417	NA	NA	-0.435489	0.904376	NA	NA	0.593665	1	flag:cohort_support_count(9)(100%);flag:cohort_support_prop(0.0471204)(100%);flag:exon_junction_bp1(50%);flag:exon_junction_bp2(100%);flag:FFPM(50%);flag:infusion_low_support(100%);flag:inner_exon_bp1(50%);flag:intersecting_genes_opp(100%);flag:low_support(75%);flag:patient_support(1|0|2)(100%);flag:proximal_partner(100%);flag:rec_junction(50%);flag:tier_1(100%)
SMARCC1___ENSG00000173473.6	-0.0291463	1.22239	-19.3169	-0.555215	0	0	4	1	2	0	1	4	3	CBL(1);CNBP(1);RPPH1(3)	0.594536	1	-0.164848	0.105108	NA	-0.160219	0.98206	0.972516	NA	0.870899	0.42199	-0.177517	NA	-0.282498	0.98206	0.972516	NA	0.870899	0	flag:exon_junction_bp1(20%);flag:exon_junction_bp2(80%);flag:FFPM(100%);flag:inner_exon_bp1(80%);flag:inner_exon_bp2(80%);flag:low_support(60%);flag:patient_support(0|1|0)(100%);flag:tier_1(100%);flag:translocation(80%)
SYT7___ENSG00000011347.5	-0.0291463	0.222392	-19.3169	0.444784	3	2	0	1	1	0	2	4	5	APEX2(1);DAAM1(1);GRSF1(1);NEDD4L(1);PSMB3(1)	1	1	1.4077	-0.652931	NA	0.561566	0.295589	0.933867	NA	0.593665	-2.93783	-1.80488	NA	-0.774863	0.295589	0.933867	NA	0.593665	0	flag:FFPM(100%);flag:inner_exon_bp1(100%);flag:inner_exon_bp2(100%);flag:low_support(40%);flag:patient_support(0|0|1)(60%);flag:patient_support(1|0|0)(40%);flag:tier_1(100%);flag:translocation(100%)
ZEB1-AS1___ENSG00000237036.4	1.55582	-19.7092	-19.3169	-0.555215	0	4	0	3	0	0	1	4	1	ZEB1(4)	0.217917	1	-0.596164	NA	NA	0.228938	0.787059	NA	NA	0.695742	0.342459	NA	NA	0.275273	0.787059	NA	NA	0.695742	1	flag:adjacent_genes_opp(100%);flag:exon_junction_bp1(25%);flag:exon_junction_bp2(100%);flag:FFPM(100%);flag:inner_exon_bp1(100%);flag:intersecting_genes_opp(100%);flag:patient_support(1|0|0)(100%);flag:tier_1(100%)
HNRNPUL1___ENSG00000105323.12	-19.9607	1.22239	-19.3169	0.444784	2	1	1	0	2	0	2	4	4	GALNT14(1);GLTSCR1(1);ID4(1);TMED9(1)	0.402991	1	NA	0.147209	NA	-0.338269	NA	0.852953	NA	0.593665	NA	-0.464896	NA	-0.351595	NA	0.852953	NA	0.593665	0	flag:exon_junction_bp1(50%);flag:exon_junction_bp2(25%);flag:FFPM(100%);flag:inner_exon_bp1(75%);flag:inner_exon_bp2(100%);flag:low_support(50%);flag:patient_support(0|0|1)(50%);flag:patient_support(0|1|0)(25%);flag:patient_support(1|0|0)(25%);flag:tier_1(100%);flag:translocation(75%)
DPP6___ENSG00000130226.12	0.970853	1.22239	-19.3169	-20.4868	1	1	4	2	2	0	0	4	3	POR(1);RP11-728K20.1(2);SUFU(2)	0.130782	1	0.620641	0.853592	NA	NA	0.61727	0.916567	NA	NA	-1.6878	0.130769	NA	NA	0.61727	0.916567	NA	NA	0	flag:cohort_support_count(1)(88.9%);flag:cohort_support_prop(0.2)(55.6%);flag:cohort_support_prop(1)(33.3%);flag:exon_junction_bp1(100%);flag:exon_junction_bp2(100%);flag:FFPM(100%);flag:infusion_low_support(11.1%);flag:inner_exon_bp1(11.1%);flag:low_support(33.3%);flag:patient_support(0|1|0)(11.1%);flag:patient_support(0|2|0)(22.2%);flag:patient_support(0|3|0)(33.3%);flag:patient_support(1|1|1)(…
PTCH2___ENSG00000117425.9	-0.0291463	-19.7092	0.61471	0.444784	2	2	1	1	0	1	2	4	5	EIF2B3(1);KIF7(1);SLC44A2(1);ZNF689(1);ZNF746(1)	0.832796	1	0.370953	NA	0.416554	1.70351	0.772067	NA	0.900912	0.593665	-1.31093	NA	1.72732	-0.724546	0.772067	NA	0.900912	0.593665	0	flag:cohort_support_count(1)(20%);flag:cohort_support_prop(0.0714286)(20%);flag:exon_junction_bp1(20%);flag:exon_junction_bp2(20%);flag:FFPM(100%);flag:inner_exon_bp1(80%);flag:inner_exon_bp2(80%);flag:low_support(40%);flag:patient_support(0|0|1)(40%);flag:patient_support(1|0|0)(40%);flag:patient_support(1|1|0)(20%);flag:tier_1(100%);flag:translocation(80%)
OCLN___ENSG00000197822.6	-0.0291463	-19.7092	0.61471	0.444784	0	4	0	1	0	1	2	4	1	NAIP(4)	0.832796	1	-1.62873	NA	0.523957	0.964056	0.866975	NA	0.829703	0.593665	-2.99243	NA	-2.14107	-0.263604	0.866975	NA	0.829703	0.593665	0	flag:exon_junction_bp1(100%);flag:exon_junction_bp2(100%);flag:FFPM(25%);flag:patient_support(1|0|0)(100%);flag:tier_1(100%)
RCN2___ENSG00000117906.9	-0.0291463	0.222392	0.61471	-0.555215	1	3	1	1	1	1	1	4	4	CLPX(1);DNMT1(1);GFM1(1);TMEM181(1)	0.91148	1	2.12159	-0.0183265	0.0563339	-0.168769	0.295589	0.98576	0.99867	0.955109	-5.0632	0.033726	-0.804944	-1.21372	0.295589	0.98576	0.99867	0.955109	0	flag:cohort_support_count(1)(66.7%);flag:cohort_support_prop(1)(66.7%);flag:exon_junction_bp1(66.7%);flag:exon_junction_bp2(44.4%);flag:FFPM(66.7%);flag:inner_exon_bp1(33.3%);flag:inner_exon_bp2(55.6%);flag:low_support(11.1%);flag:patient_support(0|3|3)(66.7%);flag:patient_support(1|0|0)(33.3%);flag:tier_1(100%);flag:translocation(33.3%)
LINC00937___ENSG00000226091.3	0.970853	-19.7092	-19.3169	0.444784	0	5	0	2	0	0	2	4	2	ASNS(4);RP5-903G2.2(1)	0.647227	1	-0.906432	NA	NA	0.551847	0.690557	NA	NA	0.703294	-1.51822	NA	NA	-0.0885725	0.690557	NA	NA	0.703294	0	flag:exon_junction_bp1(100%);flag:exon_junction_bp2(80%);flag:FFPM(80%);flag:inner_exon_bp2(80%);flag:patient_support(1|0|0)(100%);flag:tier_1(100%);flag:translocation(100%)
CASC15___ENSG00000272168.1	-19.9607	0.222392	-19.3169	1.02975	0	0	4	0	1	0	3	4	2	CDKAL1(3);PARD6B(1)	0.445481	1	NA	-1.42554	NA	0.184036	NA	0.781874	NA	0.751007	NA	-1.76308	NA	-0.703206	NA	0.781874	NA	0.751007	0	flag:exon_junction_bp1(100%);flag:exon_junction_bp2(100%);flag:FFPM(100%);flag:low_support(75%);flag:patient_support(0|1|0)(100%);flag:tier_1(100%);flag:translocation(25%)
IGKV3-11___ENSG00000241351.1	-0.0291463	-19.7092	0.61471	0.444784	0	4	0	1	0	1	2	4	1	IGKJ4(4)	0.832796	1	2.62237	NA	1.32203	5.54321	0.472112	NA	0.705611	0.531505	-0.236461	NA	-0.0159035	0.579539	0.472112	NA	0.705611	0.531505	0	flag:exon_junction_bp1(100%);flag:exon_junction_bp2(100%);flag:FFPM(75%);flag:patient_support(1|0|0)(100%);flag:tier_1(100%)
TEFM___ENSG00000172171.6	-0.0291463	0.222392	-19.3169	0.444784	0	5	1	1	1	0	2	4	2	CRLF3(5);RP1-66C13.3(1)	1	1	-0.0291855	-0.220371	NA	-0.189739	1	0.933867	NA	0.681918	-1.56271	-1.35551	NA	-0.789703	1	0.933867	NA	0.681918	0	flag:exon_junction_bp1(100%);flag:exon_junction_bp2(100%);flag:FFPM(100%);flag:inner_exon_bp1(100%);flag:low_support(16.7%);flag:patient_support(0|1|0)(16.7%);flag:patient_support(1|0|0)(83.3%);flag:tier_1(100%)
EXOC7___ENSG00000182473.16	1.55582	-19.7092	0.61471	-20.4868	1	3	1	3	0	1	0	4	5	AZI1(1);HIVEP3(1);HYOU1(1);SNRNP70(1);TOP2A(1)	0.0666796	1	0.261266	NA	0.219553	NA	0.798005	NA	0.88376	NA	-1.62542	NA	-1.10229	NA	0.798005	NA	0.88376	NA	0	flag:cohort_support_count(1)(57.1%);flag:cohort_support_prop(1)(57.1%);flag:exon_junction_bp1(71.4%);flag:exon_junction_bp2(71.4%);flag:FFPM(85.7%);flag:infusion_low_support(28.6%);flag:inner_exon_bp1(71.4%);flag:inner_exon_bp2(85.7%);flag:low_support(28.6%);flag:patient_support(0|0|2)(14.3%);flag:patient_support(1|0|0)(28.6%);flag:patient_support(1|1|0)(57.1%);flag:tier_1(100%);flag:translocatio…
CPE___ENSG00000109472.9	-0.0291463	0.222392	-19.3169	0.444784	2	2	2	1	1	0	2	4	4	FAM198B(1);NUP188(1);PXMP2(1);RP11-734I18.1(2)	1	1	-0.981803	0.39731	NA	0.285667	0.61727	0.916567	NA	0.890283	-1.20458	0.411982	NA	1.91891	0.61727	0.916567	NA	0.890283	0	flag:cohort_support_count(1)(70%);flag:cohort_support_prop(1)(70%);flag:exon_junction_bp1(80%);flag:exon_junction_bp2(80%);flag:FFPM(50%);flag:inner_exon_bp1(20%);flag:inner_exon_bp2(20%);flag:low_support(10%);flag:patient_support(0|0|1)(10%);flag:patient_support(0|1|0)(10%);flag:patient_support(1|0|0)(10%);flag:patient_support(2|2|3)(70%);flag:tier_1(100%);flag:translocation(20%)
CCNG2___ENSG00000138764.9	1.55582	0.222392	-19.3169	-20.4868	0	1	5	3	1	0	0	4	2	CXCL13(5);HNRNPU-AS1(1)	0.0809092	1	0.127678	-0.294817	NA	NA	0.857446	0.972516	NA	NA	-0.0136461	0.614929	NA	NA	0.857446	0.972516	NA	NA	0.833333	flag:adjacent_genes_same(83.3%);flag:cohort_support_count(2)(83.3%);flag:cohort_support_prop(0.153846)(83.3%);flag:exon_junction_bp1(83.3%);flag:exon_junction_bp2(100%);flag:FFPM(100%);flag:inner_exon_bp1(16.7%);flag:low_support(50%);flag:patient_support(0|1|0)(66.7%);flag:patient_support(1|0|0)(16.7%);flag:patient_support(1|1|0)(16.7%);flag:readthrough_genes(83.3%);flag:tier_1(100%);flag:translo…
NUTM2A-AS1___ENSG00000223482.3	-0.0291463	0.222392	0.61471	-0.555215	0	3	1	1	1	1	1	4	3	MINPP1(1);PSMB1(1);SYT15(2)	0.91148	1	-0.768512	-0.254016	-0.0696011	-2.47451	0.697539	0.95363	0.99867	0.593665	-0.0185525	-0.329578	0.475626	-6.80783	0.697539	0.95363	0.99867	0.593665	0	flag:exon_junction_bp1(100%);flag:exon_junction_bp2(100%);flag:FFPM(100%);flag:inner_exon_bp1(25%);flag:inner_exon_bp2(25%);flag:low_support(25%);flag:patient_support(0|1|0)(25%);flag:patient_support(1|0|0)(75%);flag:tier_1(100%);flag:translocation(25%)
PTPN4___ENSG00000088179.4	1.97085	-19.7092	-19.3169	-20.4868	3	1	4	4	0	0	0	4	6	C2orf76(2);CLASP1(1);EPB41L5(2);MARCO(2);NBAS(2);STEAP3(1)	0.0107843	1	1.99715	NA	NA	NA	0.0289133	NA	NA	NA	-1.34687	NA	NA	NA	0.0289133	NA	NA	NA	0.5	flag:adjacent_genes_same(37.5%);flag:cohort_support_count(1)(93.8%);flag:cohort_support_prop(0.5)(37.5%);flag:cohort_support_prop(1)(56.2%);flag:exon_junction_bp1(93.8%);flag:exon_junction_bp2(93.8%);flag:FFPM(100%);flag:infusion_low_support(6.2%);flag:inner_exon_bp1(6.2%);flag:inner_exon_bp2(25%);flag:low_support(25%);flag:patient_support(0|1|0)(6.2%);flag:patient_support(0|1|1)(12.5%);flag:pati…
RALB___ENSG00000144118.9	1.55582	-19.7092	-19.3169	-0.555215	1	2	3	3	0	0	1	4	5	EN1(1);GLI2(1);HSPA9(1);KIF5B(1);MARCO(1)	0.217917	1	2.4259	NA	NA	-0.0332955	0.0787091	NA	NA	1	-0.469862	NA	NA	-1.23138	0.0787091	NA	NA	1	0	flag:cohort_support_count(1)(57.1%);flag:cohort_support_prop(1)(57.1%);flag:exon_junction_bp1(71.4%);flag:exon_junction_bp2(85.7%);flag:FFPM(100%);flag:infusion_low_support(14.3%);flag:inner_exon_bp1(28.6%);flag:inner_exon_bp2(71.4%);flag:low_support(28.6%);flag:patient_support(0|1|0)(28.6%);flag:patient_support(0|1|1)(28.6%);flag:patient_support(1|0|0)(14.3%);flag:patient_support(1|1|0)(28.6%);f…
RP11-381K20.2___ENSG00000250159.2	-19.9607	0.222392	-19.3169	1.02975	0	4	0	0	1	0	3	4	1	KLHL3(4)	0.445481	1	NA	0.0872573	NA	0.807082	NA	0.977343	NA	0.531505	NA	0.0582576	NA	0.2979	NA	0.977343	NA	0.531505	0	flag:exon_junction_bp1(100%);flag:exon_junction_bp2(100%);flag:FFPM(100%);flag:patient_support(1|0|0)(50%);flag:patient_support(2|0|0)(50%);flag:tier_1(100%)
DSCR4___ENSG00000184029.5	0.970853	-19.7092	-19.3169	0.444784	0	2	3	2	0	0	2	4	2	DSCR4-IT1(2);KCNJ6(3)	0.647227	1	4.09617	NA	NA	5.19187	0.295589	NA	NA	0.292884	0.450034	NA	NA	-0.0277208	0.295589	NA	NA	0.292884	1	flag:adjacent_genes_same(66.7%);flag:cohort_support_count(8)(66.7%);flag:cohort_support_prop(0.173913)(66.7%);flag:exon_junction_bp1(100%);flag:exon_junction_bp2(100%);flag:FFPM(100%);flag:intersecting_genes_same(33.3%);flag:patient_support(0|1|0)(33.3%);flag:patient_support(1|0|0)(16.7%);flag:patient_support(1|1|0)(33.3%);flag:patient_support(2|0|0)(16.7%);flag:readthrough_genes(66.7%);flag:tier…
DYNLT1___ENSG00000146425.6	-0.0291463	1.22239	0.61471	-20.4868	3	0	1	1	2	1	0	4	2	FYN(1);RP11-471L13.3(3)	0.193524	1	-0.602841	0.395351	0.214025	NA	0.816276	0.830072	0.900912	NA	-0.425115	0.122128	0.502633	NA	0.816276	0.830072	0.900912	NA	0	flag:exon_junction_bp1(25%);flag:exon_junction_bp2(25%);flag:FFPM(100%);flag:inner_exon_bp1(75%);flag:inner_exon_bp2(100%);flag:low_support(50%);flag:patient_support(0|0|1)(75%);flag:patient_support(0|1|0)(25%);flag:tier_1(100%);flag:translocation(75%)
CLTC___ENSG00000141367.7	1.55582	-19.7092	-19.3169	-0.555215	4	3	3	3	0	0	1	4	5	BCAS3(1);BRIP1(1);GLIS3(1);MSI2(1);USP32(1)	0.217917	1	2.58923	NA	NA	0.00384678	0.516181	NA	NA	1	-0.888712	NA	NA	-2.17216	0.516181	NA	NA	1	0	flag:cohort_support_count(1)(93.3%);flag:cohort_support_prop(1)(93.3%);flag:exon_junction_bp1(86.7%);flag:exon_junction_bp2(93.3%);flag:FFPM(73.3%);flag:inner_exon_bp1(46.7%);flag:inner_exon_bp2(6.7%);flag:low_support(6.7%);flag:patient_support(0|0|2)(6.7%);flag:patient_support(1|1|1)(20%);flag:patient_support(1|1|2)(26.7%);flag:patient_support(2|0|2)(13.3%);flag:patient_support(3|2|2)(33.3%);fla…
KCNB2___ENSG00000182674.5	-19.9607	0.222392	-19.3169	1.02975	0	1	4	0	1	0	3	4	3	MEIS2(1);STAU2(1);TERF1(2)	0.445481	1	NA	0.888134	NA	-0.530311	NA	0.830072	NA	0.933591	NA	-1.24556	NA	-0.155354	NA	0.830072	NA	0.933591	0	flag:cohort_support_count(1)(40%);flag:cohort_support_prop(1)(40%);flag:exon_junction_bp1(100%);flag:exon_junction_bp2(100%);flag:FFPM(100%);flag:low_support(40%);flag:patient_support(0|1|0)(60%);flag:patient_support(1|1|2)(40%);flag:tier_1(100%);flag:translocation(40%)
OCRL___ENSG00000122126.11	-0.0291463	0.222392	-19.3169	0.444784	0	4	1	1	1	0	2	4	4	DPH7(1);PEX2(1);TMEM14A(1);XRN2(1)	1	1	0.228115	-0.0465089	NA	-0.271064	0.816276	1	NA	0.765573	-1.64254	-1.37911	NA	-0.59037	0.816276	1	NA	0.765573	0	flag:cohort_support_count(1)(40%);flag:cohort_support_prop(1)(40%);flag:exon_junction_bp1(40%);flag:exon_junction_bp2(40%);flag:FFPM(100%);flag:infusion_low_support(20%);flag:inner_exon_bp1(60%);flag:inner_exon_bp2(60%);flag:low_support(20%);flag:patient_support(1|0|0)(60%);flag:patient_support(1|1|0)(40%);flag:tier_1(100%);flag:translocation(100%)
PAK3___ENSG00000077264.10	-19.9607	1.22239	0.61471	-0.555215	0	2	3	0	2	1	1	4	5	DCX(1);EFHC2(1);EXOC4(1);NEK9(1);TMEM164(1)	0.365813	1	NA	-0.0659146	0.0787894	0.209534	NA	0.996427	0.900912	0.791809	NA	-0.194186	-0.927953	-0.292449	NA	0.996427	0.900912	0.791809	0.2	flag:adjacent_genes_opp(20%);flag:cohort_support_count(1)(20%);flag:cohort_support_prop(1)(20%);flag:exon_junction_bp1(80%);flag:exon_junction_bp2(60%);flag:FFPM(100%);flag:inner_exon_bp1(40%);flag:inner_exon_bp2(60%);flag:low_support(60%);flag:patient_support(0|1|0)(40%);flag:patient_support(1|0|0)(40%);flag:patient_support(1|1|0)(20%);flag:tier_1(100%);flag:translocation(40%)
RPL23AP79___ENSG00000213753.6	0.970853	-19.7092	0.61471	-0.555215	0	6	0	2	0	1	1	4	3	AC138031.1(1);AC139099.3(1);AL672183.2(4)	0.492317	1	0.0828315	NA	-0.139155	0.444672	0.798451	NA	0.917074	0.593665	0.0326357	NA	0.0258482	0.152447	0.798451	NA	0.917074	0.593665	0	flag:exon_junction_bp2(100%);flag:FFPM(100%);flag:inner_exon_bp1(100%);flag:patient_support(1|0|0)(100%);flag:tier_1(100%);flag:translocation(100%)
KMT2E___ENSG00000005483.15	0.970853	0.222392	0.61471	-20.4868	2	0	3	2	1	1	0	4	4	ACTR3B(1);GPATCH2L(1);RNPS1(1);YBX1(1)	0.270417	1	0.475716	-0.300339	0.0175741	NA	0.348916	0.865646	0.99867	NA	-1.95552	0.271107	0.0295907	NA	0.348916	0.865646	0.99867	NA	0	flag:cohort_support_count(1)(40%);flag:cohort_support_prop(1)(40%);flag:exon_junction_bp1(80%);flag:exon_junction_bp2(80%);flag:FFPM(100%);flag:inner_exon_bp1(20%);flag:inner_exon_bp2(20%);flag:low_support(60%);flag:patient_support(0|0|1)(20%);flag:patient_support(0|1|0)(40%);flag:patient_support(0|1|1)(40%);flag:tier_1(100%);flag:translocation(60%)
GALNT1___ENSG00000141429.9	1.55582	-19.7092	0.61471	-20.4868	1	3	2	3	0	1	0	4	4	ASXL3(1);GNA12(1);ODC1(1);STARD6(1)	0.0666796	1	-0.322941	NA	0.402602	NA	0.664879	NA	0.757056	NA	-0.794196	NA	-0.862505	NA	0.664879	NA	0.757056	NA	0	flag:cohort_support_count(1)(57.1%);flag:cohort_support_prop(1)(57.1%);flag:exon_junction_bp1(71.4%);flag:exon_junction_bp2(71.4%);flag:FFPM(100%);flag:infusion_low_support(14.3%);flag:inner_exon_bp1(28.6%);flag:inner_exon_bp2(28.6%);flag:low_support(57.1%);flag:patient_support(0|1|0)(14.3%);flag:patient_support(1|0|0)(28.6%);flag:patient_support(1|2|1)(57.1%);flag:tier_1(100%);flag:translocation…
AKAP6___ENSG00000151320.6	0.970853	-19.7092	-19.3169	0.444784	2	2	5	2	0	0	2	4	6	CTAGE5(1);GZMB(2);NOVA1(1);RP11-407N17.3(1);RP11-60A8.1(2);SPTSSA(1)	0.647227	1	-0.320681	NA	NA	-0.541011	0.852702	NA	NA	0.721948	0.657861	NA	NA	-0.67746	0.852702	NA	NA	0.721948	0	flag:cohort_support_count(1)(71.4%);flag:cohort_support_prop(1)(71.4%);flag:exon_junction_bp1(85.7%);flag:exon_junction_bp2(78.6%);flag:FFPM(64.3%);flag:inner_exon_bp1(42.9%);flag:inner_exon_bp2(42.9%);flag:low_support(35.7%);flag:patient_support(0|1|0)(28.6%);flag:patient_support(1|1|1)(21.4%);flag:patient_support(2|4|7)(50%);flag:tier_1(100%);flag:translocation(50%)
MAP1B___ENSG00000131711.10	-0.0291463	0.222392	0.61471	-0.555215	4	2	0	1	1	1	1	4	6	C16orf72(1);HDAC8(1);MIAT(1);RNF7(1);RPL23(1);TADA3(1)	0.91148	1	0.158429	0.780733	-0.0882696	-0.483328	0.866975	0.781874	1	0.831529	-0.650587	0.222586	-0.900532	-0.807317	0.866975	0.781874	1	0.831529	0	flag:exon_junction_bp1(16.7%);flag:exon_junction_bp2(33.3%);flag:FFPM(100%);flag:inner_exon_bp1(100%);flag:inner_exon_bp2(83.3%);flag:low_support(50%);flag:patient_support(0|0|1)(66.7%);flag:patient_support(1|0|0)(33.3%);flag:tier_1(100%);flag:translocation(100%)
RBFOX3___ENSG00000167281.14	1.97085	-19.7092	-19.3169	-20.4868	1	0	4	4	0	0	0	4	5	CBX1(1);EIF4A3(1);PHACTR1(1);RHOT1(1);RPTOR(2)	0.0107843	1	-0.522401	NA	NA	NA	0.497571	NA	NA	NA	-0.195427	NA	NA	NA	0.497571	NA	NA	NA	0	flag:cohort_support_count(1)(50%);flag:cohort_support_prop(1)(50%);flag:exon_junction_bp1(100%);flag:exon_junction_bp2(100%);flag:FFPM(40%);flag:inner_exon_bp1(10%);flag:inner_exon_bp2(70%);flag:low_support(10%);flag:patient_support(0|1|0)(20%);flag:patient_support(0|1|1)(20%);flag:patient_support(0|3|0)(30%);flag:patient_support(1|3|3)(30%);flag:tier_1(100%);flag:translocation(10%)
TUBB4A___ENSG00000104833.6	0.970853	0.222392	-19.3169	-0.555215	1	0	4	2	1	0	1	4	2	ECH1(1);TUBB(4)	0.765352	1	0.570234	1.53252	NA	-1.67286	0.690557	0.830072	NA	0.940343	1.74659	0.0796673	NA	-1.7544	0.690557	0.830072	NA	0.940343	0	flag:exon_junction_bp1(33.3%);flag:exon_junction_bp2(41.7%);flag:FFPM(83.3%);flag:inner_exon_bp1(66.7%);flag:inner_exon_bp2(66.7%);flag:low_support(75%);flag:patient_support(0|0|1)(8.3%);flag:patient_support(0|2|0)(16.7%);flag:patient_support(0|3|0)(25%);flag:patient_support(0|4|0)(50%);flag:tier_1(100%);flag:translocation(91.7%)
GNB1___ENSG00000078369.13	-0.0291463	1.22239	0.61471	-20.4868	1	1	3	1	2	1	0	4	5	ARF1(1);GPR173(1);IRGQ(1);MON1A(1);ZNF780A(1)	0.193524	1	-0.586475	0.112444	0.428651	NA	0.559514	0.933867	0.757056	NA	0.257206	1.39615	-0.940512	NA	0.559514	0.933867	0.757056	NA	0	flag:exon_junction_bp1(80%);flag:exon_junction_bp2(60%);flag:FFPM(100%);flag:inner_exon_bp1(60%);flag:inner_exon_bp2(80%);flag:low_support(60%);flag:patient_support(0|0|1)(20%);flag:patient_support(0|1|0)(60%);flag:patient_support(1|0|0)(20%);flag:tier_1(100%);flag:translocation(80%)
NPM1___ENSG00000181163.9	-0.0291463	0.222392	0.61471	-0.555215	4	1	0	1	1	1	1	4	3	NPM1P27(3);NPM1P39(1);TUBA1A(1)	0.91148	1	-0.0122222	-0.481271	-0.480256	-0.707068	0.98206	0.89979	0.963961	0.650051	-0.422677	-0.934945	0.138406	-1.53884	0.98206	0.89979	0.963961	0.650051	0	flag:FFPM(83.3%);flag:incomplete_data(66.7%);flag:inner_exon_bp1(100%);flag:inner_exon_bp2(100%);flag:low_support(16.7%);flag:patient_support(0|0|1)(50%);flag:patient_support(0|0|2)(33.3%);flag:patient_support(1|0|0)(16.7%);flag:tier_1(100%);flag:translocation(33.3%)
UBA52___ENSG00000221983.3	0.970853	-19.7092	-19.3169	0.444784	0	1	3	2	0	0	2	4	4	ANKRD11(1);NUBP2(1);UBBP1(1);VEZT(1)	0.647227	1	0.951989	NA	NA	0.801806	0.295847	NA	NA	0.593665	-0.100584	NA	NA	-1.20435	0.295847	NA	NA	0.593665	0	flag:exon_junction_bp1(50%);flag:exon_junction_bp2(50%);flag:FFPM(100%);flag:inner_exon_bp1(100%);flag:inner_exon_bp2(100%);flag:low_support(50%);flag:patient_support(0|1|0)(75%);flag:patient_support(1|0|0)(25%);flag:tier_1(100%);flag:translocation(100%)
DMRTA1___ENSG00000176399.3	-0.0291463	-19.7092	-19.3169	1.02975	0	3	5	1	0	0	3	4	1	RP11-399D6.2(5)	0.5429	1	0.935589	NA	NA	0.088355	0.772067	NA	NA	0.851758	-1.58353	NA	NA	-0.29432	0.772067	NA	NA	0.851758	1	flag:adjacent_genes_same(100%);flag:cohort_support_count(3)(100%);flag:cohort_support_prop(0.5)(100%);flag:exon_junction_bp1(63.6%);flag:exon_junction_bp2(100%);flag:FFPM(100%);flag:infusion_low_support(9.1%);flag:inner_exon_bp1(36.4%);flag:low_support(9.1%);flag:patient_support(0|1|0)(9.1%);flag:patient_support(0|2|0)(18.2%);flag:patient_support(1|1|0)(18.2%);flag:patient_support(1|2|0)(27.3%);f…
CLASP1___ENSG00000074054.13	1.55582	-19.7092	-19.3169	-0.555215	2	4	0	3	0	0	1	4	6	AC073257.1(1);C2orf27A(1);DTNA(1);EPB41L5(1);PTPN4(1);UNC80(1)	0.217917	1	3.70383	NA	NA	0.681925	0.00846122	NA	NA	0.593665	-0.577769	NA	NA	-2.42677	0.00846122	NA	NA	0.593665	0	flag:cohort_support_count(1)(42.9%);flag:cohort_support_prop(1)(42.9%);flag:exon_junction_bp1(85.7%);flag:exon_junction_bp2(85.7%);flag:FFPM(85.7%);flag:infusion_low_support(14.3%);flag:inner_exon_bp1(14.3%);flag:inner_exon_bp2(14.3%);flag:low_support(14.3%);flag:patient_support(0|0|1)(14.3%);flag:patient_support(1|0|0)(28.6%);flag:patient_support(1|0|1)(28.6%);flag:patient_support(1|0|2)(14.3%);…
TUBA1A___ENSG00000167552.9	-19.9607	1.22239	0.61471	-0.555215	1	2	3	0	2	1	1	4	5	BCAT1(1);LANCL1(1);NPM1(1);PEX26(1);ZNF335(2)	0.365813	1	NA	-0.038155	0.410162	0.293117	NA	0.992686	0.693658	0.634931	NA	-0.324328	-2.37803	-2.04439	NA	0.992686	0.693658	0.634931	0	flag:FFPM(91.7%);flag:inner_exon_bp1(100%);flag:inner_exon_bp2(100%);flag:low_support(50%);flag:patient_support(0|0|1)(8.3%);flag:patient_support(0|3|0)(75%);flag:patient_support(1|0|0)(16.7%);flag:tier_1(100%);flag:translocation(91.7%)
ULK1___ENSG00000177169.5	-19.9607	-19.7092	1.61471	0.444784	0	3	2	0	0	2	2	4	5	NCKAP5L(1);RN7SKP30(1);RP1-34L19.1(1);SHMT2(1);SSR1(1)	0.170574	1	NA	NA	-0.510027	-0.20686	NA	NA	0.568939	0.831529	NA	NA	0.0199503	-0.577132	NA	NA	0.568939	0.831529	0	flag:exon_junction_bp1(60%);flag:exon_junction_bp2(40%);flag:FFPM(100%);flag:inner_exon_bp1(60%);flag:inner_exon_bp2(80%);flag:low_support(40%);flag:patient_support(0|1|0)(40%);flag:patient_support(1|0|0)(60%);flag:tier_1(100%);flag:translocation(60%)
ATP5O___ENSG00000241837.2	1.55582	0.222392	-19.3169	-20.4868	0	0	4	3	1	0	0	4	3	AC007383.6(2);GART(1);ITSN1(1)	0.0809092	1	0.567583	0.308031	NA	NA	0.460667	0.933867	NA	NA	0.217936	-0.782292	NA	NA	0.460667	0.933867	NA	NA	0.25	flag:adjacent_genes_opp(25%);flag:exon_junction_bp1(25%);flag:exon_junction_bp2(50%);flag:FFPM(50%);flag:inner_exon_bp1(75%);flag:inner_exon_bp2(50%);flag:low_support(75%);flag:patient_support(0|1|0)(50%);flag:patient_support(0|2|0)(25%);flag:patient_support(0|3|0)(25%);flag:tier_1(100%);flag:translocation(50%)
AP000304.12___ENSG00000249209.1	1.55582	0.222392	-19.3169	-20.4868	0	0	4	3	1	0	0	4	3	AC007383.6(2);GART(1);ITSN1(1)	0.0809092	1	NA	NA	NA	NA	NA	NA	NA	NA	0.217936	-0.782292	NA	NA	NA	NA	NA	NA	0.25	flag:exon_junction_bp1(25%);flag:exon_junction_bp2(50%);flag:FFPM(50%);flag:inner_exon_bp1(75%);flag:inner_exon_bp2(50%);flag:intersecting_genes_opp(25%);flag:low_support(75%);flag:patient_support(0|1|0)(50%);flag:patient_support(0|2|0)(50%);flag:tier_1(100%);flag:translocation(50%)
CCNK___ENSG00000090061.13	-19.9607	1.22239	0.61471	-0.555215	2	2	1	0	2	1	1	4	5	ACTN4(1);HDGFRP2(1);ID4(1);PYCR2(1);ZFAND3(1)	0.365813	1	NA	0.0364878	0.520739	-0.172412	NA	0.98576	0.757056	0.851292	NA	-1.49827	-1.2334	2.41011	NA	0.98576	0.757056	0.851292	0	flag:exon_junction_bp1(20%);flag:exon_junction_bp2(40%);flag:FFPM(100%);flag:inner_exon_bp1(100%);flag:inner_exon_bp2(60%);flag:low_support(20%);flag:patient_support(0|0|1)(40%);flag:patient_support(0|1|0)(20%);flag:patient_support(1|0|0)(40%);flag:tier_1(100%);flag:translocation(100%)
RPLP2___ENSG00000177600.4	0.970853	-19.7092	-19.3169	0.444784	0	0	5	2	0	0	2	4	2	SLC35F2(3);TTC17(2)	0.647227	1	0.911426	NA	NA	-0.123506	0.405785	NA	NA	0.977002	0.243838	NA	NA	-0.262032	0.405785	NA	NA	0.977002	0	flag:cohort_support_count(1)(60%);flag:cohort_support_prop(0.25)(60%);flag:exon_junction_bp1(40%);flag:exon_junction_bp2(20%);flag:FFPM(80%);flag:inner_exon_bp1(100%);flag:inner_exon_bp2(100%);flag:low_support(40%);flag:patient_support(0|1|0)(80%);flag:patient_support(0|3|1)(20%);flag:tier_1(100%)
TP53___ENSG00000141510.11	-0.0291463	1.22239	-19.3169	-0.555215	3	1	1	1	2	0	1	4	4	DEF8(1);FAM213A(1);MPRIP(1);NFIC(1)	0.594536	1	0.220067	-1.45083	NA	0.0936948	0.928209	0.637845	NA	0.919892	-3.41134	3.00808	NA	-2.27186	0.928209	0.637845	NA	0.919892	0	flag:cohort_support_count(2)(57.1%);flag:cohort_support_prop(1)(57.1%);flag:exon_junction_bp1(28.6%);flag:exon_junction_bp2(57.1%);flag:FFPM(71.4%);flag:inner_exon_bp1(71.4%);flag:inner_exon_bp2(42.9%);flag:patient_support(0|0|1)(28.6%);flag:patient_support(1|0|0)(14.3%);flag:patient_support(3|2|6)(57.1%);flag:tier_1(100%);flag:translocation(42.9%)
MAML3___ENSG00000196782.8	-0.0291463	0.222392	0.61471	-0.555215	3	1	0	1	1	1	1	4	4	ATN1(2);CDC14B(1);HABP4(1);RPL14(1)	0.91148	1	-1.14132	0.0648804	-0.840658	0.292401	0.61727	0.977343	0.782292	0.703294	-0.0429827	-1.0131	-0.945097	1.20938	0.61727	0.977343	0.782292	0.703294	0	flag:FFPM(100%);flag:inner_exon_bp1(100%);flag:inner_exon_bp2(100%);flag:patient_support(0|0|1)(60%);flag:patient_support(1|0|0)(40%);flag:tier_1(100%);flag:translocation(100%)
NEDD4L___ENSG00000049759.12	-19.9607	1.22239	0.61471	-0.555215	0	4	0	0	2	1	1	4	4	AC016757.3(1);FUBP1(1);SYT7(1);UQCC1(1)	0.365813	1	NA	-0.190674	0.751127	0.113352	NA	0.977343	0.693658	0.905591	NA	0.147235	0.683966	-0.750672	NA	0.977343	0.693658	0.905591	0	flag:exon_junction_bp1(50%);flag:FFPM(100%);flag:inner_exon_bp1(75%);flag:inner_exon_bp2(100%);flag:patient_support(1|0|0)(100%);flag:tier_1(100%);flag:translocation(100%)
AL132768.1___ENSG00000265441.1	0.970853	0.222392	0.61471	-20.4868	5	0	0	2	1	1	0	4	5	FAM193B(1);LRP12(1);PSKH1(1);RELN(1);TMEM185A(1)	0.270417	1	0.358217	-0.0934724	-0.0522741	NA	0.295589	0.992686	1	NA	-0.374396	0.0537713	0.023459	NA	0.295589	0.992686	1	NA	0	flag:FFPM(100%);flag:inner_exon_bp1(100%);flag:inner_exon_bp2(100%);flag:low_support(20%);flag:patient_support(0|0|1)(100%);flag:tier_1(100%);flag:translocation(100%)
KIF26A___ENSG00000066735.10	0.970853	-19.7092	-19.3169	0.444784	0	3	1	2	0	0	2	4	4	BCS1L(1);CPSF6(1);EMC1(1);KIAA0895L(1)	0.647227	1	-0.340911	NA	NA	-0.695416	0.919698	NA	NA	0.660892	-0.91833	NA	NA	-1.00226	0.919698	NA	NA	0.660892	0	flag:exon_junction_bp1(25%);flag:exon_junction_bp2(75%);flag:FFPM(100%);flag:inner_exon_bp1(75%);flag:inner_exon_bp2(25%);flag:low_support(25%);flag:patient_support(0|1|0)(25%);flag:patient_support(1|0|0)(75%);flag:tier_1(100%);flag:translocation(100%)
GPR107___ENSG00000148358.15	-0.0291463	-19.7092	-19.3169	1.02975	1	3	0	1	0	0	3	4	5	CNIH4(1);EEF1D(1);KCMF1(1);LPAR2(1);RP11-661A12.7(1)	0.5429	1	0.227268	NA	NA	0.128302	0.883381	NA	NA	0.791809	0.0224179	NA	NA	-0.0327438	0.883381	NA	NA	0.791809	0	flag:exon_junction_bp2(20%);flag:FFPM(100%);flag:inner_exon_bp1(100%);flag:inner_exon_bp2(80%);flag:low_support(40%);flag:patient_support(0|0|1)(40%);flag:patient_support(1|0|0)(60%);flag:tier_1(100%);flag:translocation(100%)
FYN___ENSG00000010810.13	-0.0291463	0.222392	0.61471	-0.555215	1	1	3	1	1	1	1	4	4	DYNLT1(1);KPNA5(1);MAT2A(2);PROCA1(1)	0.91148	1	-0.105981	0.438927	-0.076556	-0.473488	0.972409	0.852953	1	0.593665	-0.86268	-0.0265845	0.317615	-1.13667	0.972409	0.852953	1	0.593665	0	flag:cohort_support_count(1)(50%);flag:cohort_support_prop(1)(50%);flag:exon_junction_bp1(100%);flag:exon_junction_bp2(83.3%);flag:FFPM(83.3%);flag:inner_exon_bp2(33.3%);flag:low_support(33.3%);flag:patient_support(0|1|0)(33.3%);flag:patient_support(1|0|0)(16.7%);flag:patient_support(1|2|1)(50%);flag:tier_1(100%);flag:translocation(66.7%)
SET___ENSG00000119335.12	-19.9607	-19.7092	-19.3169	1.44478	1	0	3	0	0	0	4	4	4	GPM6A(1);LINC00461(1);NTRK3(1);THBS1(1)	0.148992	1	NA	NA	NA	0.384945	NA	NA	NA	0.593665	NA	NA	NA	0.051591	NA	NA	NA	0.593665	0	flag:exon_junction_bp1(75%);flag:exon_junction_bp2(75%);flag:FFPM(100%);flag:inner_exon_bp1(25%);flag:inner_exon_bp2(100%);flag:low_support(100%);flag:patient_support(0|0|1)(25%);flag:patient_support(0|1|0)(75%);flag:tier_1(100%);flag:translocation(100%)
MGAM___ENSG00000257335.4	0.970853	0.222392	0.61471	-20.4868	0	1	4	2	1	1	0	4	1	SSBP1(4)	0.270417	1	1.61668	3.07006	1.23862	NA	0.405785	0.637845	0.568939	NA	-0.666966	-2.85106	-2.70587	NA	0.405785	0.637845	0.568939	NA	0	flag:cohort_support_count(1)(100%);flag:cohort_support_prop(0.111111)(100%);flag:exon_junction_bp1(100%);flag:exon_junction_bp2(100%);flag:FFPM(100%);flag:infusion_low_support(20%);flag:inner_exon_bp1(100%);flag:low_support(60%);flag:patient_support(0|1|0)(60%);flag:patient_support(2|1|0)(40%);flag:tier_1(100%)
SEPT7___ENSG00000122545.13	-19.9607	-19.7092	2.19967	-0.555215	0	0	5	0	0	3	1	4	2	MEG3(1);RP11-173D9.5(4)	0.0216197	1	NA	NA	0.0389005	-0.12339	NA	NA	1	0.919892	NA	NA	0.0238741	-0.428408	NA	NA	1	0.919892	0	flag:exon_junction_bp1(20%);flag:exon_junction_bp2(20%);flag:FFPM(100%);flag:inner_exon_bp1(100%);flag:inner_exon_bp2(100%);flag:low_support(20%);flag:patient_support(0|1|0)(40%);flag:patient_support(0|2|0)(60%);flag:tier_1(100%);flag:translocation(100%)
SLC4A10___ENSG00000144290.12	-19.9607	2.22239	-19.3169	-20.4868	0	1	4	0	4	0	0	4	1	TBR1(4)	0.00281902	1	NA	1.14336	NA	NA	NA	0.637845	NA	NA	NA	-8.23602	NA	NA	NA	0.637845	NA	NA	1	flag:cohort_support_count(96)(100%);flag:cohort_support_prop(0.385542)(100%);flag:exon_junction_bp1(100%);flag:exon_junction_bp2(100%);flag:FFPM(100%);flag:infusion_low_support(14.3%);flag:inner_exon_bp1(100%);flag:intersecting_genes_same(100%);flag:low_support(42.9%);flag:patient_support(0|1|0)(28.6%);flag:patient_support(0|2|0)(28.6%);flag:patient_support(1|2|0)(42.9%);flag:proximal_partner(42.…
SRCAP___ENSG00000080603.12	-0.0291463	0.222392	-19.3169	0.444784	1	1	2	1	1	0	2	4	4	HERC2P4(1);SART3(1);SREBF2(1);THOC3(1)	1	1	-0.0681397	0.663032	NA	0.0271884	0.98206	0.781874	NA	0.977002	-3.70738	-6.01055	NA	-0.716321	0.98206	0.781874	NA	0.977002	0	flag:exon_junction_bp1(50%);flag:exon_junction_bp2(50%);flag:FFPM(100%);flag:inner_exon_bp1(75%);flag:inner_exon_bp2(50%);flag:low_support(50%);flag:patient_support(0|0|1)(25%);flag:patient_support(0|1|0)(50%);flag:patient_support(1|0|0)(25%);flag:tier_1(100%);flag:translocation(75%)
OPCML-IT1___ENSG00000254896.1	-19.9607	1.80735	0.61471	-20.4868	0	4	0	0	3	1	0	4	1	OPCML(4)	0.0280456	1	NA	3.50664	1.82397	NA	NA	0.637845	0.568939	NA	NA	-0.668657	-0.905321	NA	NA	0.637845	0.568939	NA	1	flag:adjacent_genes_same(100%);flag:exon_junction_bp1(100%);flag:exon_junction_bp2(25%);flag:FFPM(75%);flag:inner_exon_bp2(75%);flag:intersecting_genes_same(100%);flag:patient_support(1|0|0)(75%);flag:patient_support(2|0|0)(25%);flag:readthrough_genes(100%);flag:tier_1(100%)
PRPF39___ENSG00000185246.13	-19.9607	0.222392	0.61471	0.444784	4	0	0	0	1	1	2	4	2	NCAM1(3);SRF(1)	0.70388	1	NA	0.216984	-0.114964	0.204823	NA	0.933867	1	0.59673	NA	-1.53866	-1.31439	1.01117	NA	0.933867	1	0.59673	0	flag:FFPM(100%);flag:inner_exon_bp1(100%);flag:inner_exon_bp2(100%);flag:low_support(50%);flag:patient_support(0|0|1)(100%);flag:tier_1(100%);flag:translocation(100%)
RP11-536C10.19___ENSG00000257142.1	0.970853	-19.7092	-19.3169	0.444784	0	1	3	2	0	0	2	4	2	AL589743.1(1);CTD-2314B22.3(3)	0.647227	1	0.38497	NA	NA	3.28659	0.664228	NA	NA	0.122361	0.518873	NA	NA	3.58739	0.664228	NA	NA	0.122361	0	flag:exon_junction_bp1(100%);flag:exon_junction_bp2(100%);flag:FFPM(80%);flag:inner_exon_bp1(20%);flag:inner_exon_bp2(80%);flag:patient_support(0|1|0)(40%);flag:patient_support(0|2|0)(40%);flag:patient_support(1|0|0)(20%);flag:tier_1(100%)
NLRP1___ENSG00000091592.11	1.55582	-19.7092	-19.3169	-0.555215	0	5	0	3	0	0	1	4	1	WSCD1(5)	0.217917	1	-0.0625141	NA	NA	-0.276447	0.972409	NA	NA	0.905591	-2.91922	NA	NA	-2.4144	0.972409	NA	NA	0.905591	1	flag:adjacent_genes_opp(100%);flag:exon_junction_bp2(100%);flag:FFPM(100%);flag:inner_exon_bp1(100%);flag:inner_exon_bp2(100%);flag:patient_support(1|0|0)(100%);flag:tier_1(100%)
NFIX___ENSG00000008441.12	-19.9607	1.22239	0.61471	-0.555215	3	2	0	0	2	1	1	4	5	BCL9L(1);DENND4B(1);LATS1(1);POLR2D(1);SUPT6H(1)	0.365813	1	NA	0.106967	-0.722735	-0.0820497	NA	1	0.757056	0.971377	NA	-1.32936	0.507984	-1.16288	NA	1	0.757056	0.971377	0	flag:FFPM(100%);flag:inner_exon_bp1(100%);flag:inner_exon_bp2(100%);flag:low_support(40%);flag:patient_support(0|0|1)(60%);flag:patient_support(1|0|0)(40%);flag:tier_1(100%);flag:translocation(100%)
NAIP___ENSG00000249437.3	-0.0291463	-19.7092	0.61471	0.444784	0	4	0	1	0	1	2	4	1	OCLN(4)	0.832796	1	-1.33478	NA	0.4556	-0.53087	0.460667	NA	0.88376	0.831529	-1.00209	NA	1.02821	-1.41783	0.460667	NA	0.88376	0.831529	0	flag:exon_junction_bp1(100%);flag:exon_junction_bp2(100%);flag:FFPM(25%);flag:patient_support(1|0|0)(100%);flag:tier_1(100%)
CRLF3___ENSG00000176390.10	-0.0291463	0.222392	-19.3169	0.444784	0	5	0	1	1	0	2	4	1	TEFM(5)	1	1	0.553937	0.0690375	NA	-0.159395	0.559514	0.977343	NA	0.890283	-2.09484	1.25869	NA	-1.95204	0.559514	0.977343	NA	0.890283	0	flag:exon_junction_bp1(100%);flag:exon_junction_bp2(100%);flag:FFPM(100%);flag:inner_exon_bp1(100%);flag:patient_support(1|0|0)(100%);flag:tier_1(100%)
KLHL3___ENSG00000146021.10	-19.9607	0.222392	-19.3169	1.02975	0	4	0	0	1	0	3	4	1	RP11-381K20.2(4)	0.445481	1	NA	-0.129446	NA	1.29519	NA	0.977343	NA	0.297173	NA	-2.23153	NA	-0.715845	NA	0.977343	NA	0.297173	0	flag:exon_junction_bp1(100%);flag:exon_junction_bp2(100%);flag:FFPM(100%);flag:patient_support(1|0|0)(50%);flag:patient_support(2|0|0)(50%);flag:tier_1(100%)
SOX12___ENSG00000177732.6	0.970853	-19.7092	0.61471	-0.555215	3	0	1	2	0	1	1	4	4	CUL5(1);DEDD(1);MTCH1(1);PLEKHG5(1)	0.492317	1	-0.0417892	NA	0.723868	0.582786	1	NA	0.521528	0.593665	-1.68034	NA	-1.025	5.1097	1	NA	0.521528	0.593665	0	flag:exon_junction_bp1(50%);flag:exon_junction_bp2(25%);flag:FFPM(100%);flag:inner_exon_bp1(100%);flag:inner_exon_bp2(100%);flag:low_support(25%);flag:patient_support(0|0|1)(75%);flag:patient_support(0|1|0)(25%);flag:tier_1(100%);flag:translocation(100%)
SOGA1___ENSG00000149639.10	-0.0291463	-19.7092	0.61471	0.444784	0	4	0	1	0	1	2	4	4	CCDC30(1);GCLC(1);GMPS(1);RP3-368A4.5(1)	0.832796	1	0.980574	NA	-0.180324	-0.549199	0.405785	NA	0.932533	0.626146	-3.97931	NA	-2.61017	-0.834714	0.405785	NA	0.932533	0.626146	0	flag:exon_junction_bp1(50%);flag:FFPM(100%);flag:inner_exon_bp1(50%);flag:inner_exon_bp2(100%);flag:patient_support(1|0|0)(100%);flag:tier_1(100%);flag:translocation(100%)
RP11-399D6.2___ENSG00000234840.1	-0.0291463	-19.7092	-19.3169	1.02975	0	3	5	1	0	0	3	4	1	DMRTA1(5)	0.5429	1	2.54812	NA	NA	0.212992	0.295589	NA	NA	0.640754	-0.297788	NA	NA	-0.290534	0.295589	NA	NA	0.640754	1	flag:adjacent_genes_same(100%);flag:cohort_support_count(3)(100%);flag:cohort_support_prop(0.5)(100%);flag:exon_junction_bp1(63.6%);flag:exon_junction_bp2(100%);flag:FFPM(100%);flag:infusion_low_support(9.1%);flag:inner_exon_bp1(36.4%);flag:low_support(9.1%);flag:patient_support(0|1|0)(9.1%);flag:patient_support(0|2|0)(18.2%);flag:patient_support(1|1|0)(18.2%);flag:patient_support(1|2|0)(27.3%);f…
NPM1P27___ENSG00000249353.2	0.385891	0.637429	-18.9018	-0.140178	3	0	0	1	1	0	1	3	1	NPM1(3)	1	1	0.167804	-0.425515	NA	-0.253629	0.904376	0.916567	NA	0.971377	0.52086	-0.456379	NA	-0.525942	0.904376	0.916567	NA	0.971377	0	flag:FFPM(75%);flag:incomplete_data(100%);flag:inner_exon_bp1(100%);flag:inner_exon_bp2(100%);flag:low_support(25%);flag:patient_support(0|0|1)(50%);flag:patient_support(0|0|2)(50%);flag:tier_1(100%)
PCNXL4___ENSG00000126773.8	0.385891	0.637429	-18.9018	-0.140178	0	2	2	1	1	0	1	3	3	C14orf39(1);NSDHL(1);RTN1(2)	1	1	0.787566	0.0420384	NA	-0.0953245	0.559514	0.980555	NA	0.940343	-3.44589	-6.9437	NA	-4.27362	0.559514	0.980555	NA	0.940343	0	flag:exon_junction_bp1(50%);flag:exon_junction_bp2(100%);flag:FFPM(100%);flag:inner_exon_bp1(50%);flag:low_support(50%);flag:patient_support(0|1|0)(50%);flag:patient_support(1|0|0)(50%);flag:tier_1(100%);flag:translocation(25%)
CTB-133G6.2___ENSG00000267852.1	0.385891	0.637429	-18.9018	-0.140178	0	3	0	1	1	0	1	3	1	INSR(3)	1	1	1.46953	0.828768	NA	0.868809	0.295589	0.781874	NA	0.593665	-0.603796	-0.468915	NA	0.000421959	0.295589	0.781874	NA	0.593665	1	flag:adjacent_genes_same(100%);flag:exon_junction_bp2(100%);flag:FFPM(100%);flag:inner_exon_bp1(100%);flag:patient_support(1|0|0)(100%);flag:readthrough_genes(100%);flag:tier_1(100%)
C4BPB___ENSG00000123843.8	0.385891	0.637429	1.02975	-20.0717	2	2	0	1	1	1	0	3	1	NCOR1(3)	0.38277	1	1.34092	-1.27763	-1.51255	NA	0.525642	0.865646	0.757056	NA	1.52254	-0.134301	-0.293731	NA	0.525642	0.865646	0.757056	NA	0	flag:cohort_support_count(3)(100%);flag:cohort_support_prop(0.75)(100%);flag:exon_junction_bp2(100%);flag:FFPM(25%);flag:inner_exon_bp1(100%);flag:patient_support(0|0|4)(25%);flag:patient_support(1|0|1)(25%);flag:patient_support(2|0|2)(50%);flag:tier_1(100%);flag:translocation(100%)
ANO3___ENSG00000134343.8	0.385891	0.637429	1.02975	-20.0717	1	2	3	1	1	1	0	3	4	EHF(2);MPRIP(4);MPRIPP1(1);RP11-124G5.3(1)	0.38277	1	5.32758	-0.795712	-0.687928	NA	0.295589	0.98576	0.99867	NA	2.2497	0.306334	0.949239	NA	0.295589	0.98576	0.99867	NA	0	flag:cohort_support_count(1)(33.3%);flag:cohort_support_count(2)(61.9%);flag:cohort_support_prop(0.25)(23.8%);flag:cohort_support_prop(0.666667)(61.9%);flag:cohort_support_prop(1)(9.5%);flag:exon_junction_bp1(95.2%);flag:exon_junction_bp2(95.2%);flag:FFPM(47.6%);flag:infusion_low_support(4.8%);flag:inner_exon_bp1(9.5%);flag:inner_exon_bp2(47.6%);flag:low_support(19%);flag:patient_support(0|1|0)(9…
CLPX___ENSG00000166855.5	0.385891	0.637429	-18.9018	-0.140178	3	1	1	1	1	0	1	3	3	HSPA4(1);RCN2(1);RPL22(1)	1	1	1.67756	-0.178877	NA	0.144334	0.295589	0.933867	NA	0.695742	-6.02011	-1.53806	NA	0.599691	0.295589	0.933867	NA	0.695742	0	flag:cohort_support_count(1)(88.9%);flag:cohort_support_prop(1)(88.9%);flag:exon_junction_bp1(66.7%);flag:exon_junction_bp2(44.4%);flag:FFPM(66.7%);flag:infusion_low_support(11.1%);flag:inner_exon_bp1(33.3%);flag:inner_exon_bp2(55.6%);flag:low_support(22.2%);flag:patient_support(0|0|1)(11.1%);flag:patient_support(0|3|3)(66.7%);flag:patient_support(1|0|1)(22.2%);flag:tier_1(100%);flag:translocatio…
MARCO___ENSG00000019169.9	1.97085	-19.2941	-18.9018	-20.0717	2	0	2	3	0	0	0	3	4	AC002454.1(1);GLI2(2);PTPN4(2);RALB(1)	0.0307929	1	3.48575	NA	NA	NA	0.0264413	NA	NA	NA	2.63225	NA	NA	NA	0.0264413	NA	NA	NA	0	flag:cohort_support_count(1)(28.6%);flag:cohort_support_prop(1)(28.6%);flag:exon_junction_bp1(100%);flag:exon_junction_bp2(100%);flag:FFPM(100%);flag:low_support(14.3%);flag:patient_support(0|0|1)(28.6%);flag:patient_support(0|1|0)(14.3%);flag:patient_support(0|1|1)(28.6%);flag:patient_support(0|2|0)(28.6%);flag:tier_1(100%);flag:translocation(28.6%)
SCARB2___ENSG00000138760.4	0.385891	-19.2941	1.02975	-0.140178	1	2	1	1	0	1	1	3	3	FAM222B(1);RN7SL340P(2);RP11-432B6.3(1)	0.776241	1	-1.28914	NA	0.391845	0.533883	0.405785	NA	0.855353	0.593665	-2.77033	NA	-0.620063	-1.03008	0.405785	NA	0.855353	0.593665	0	flag:cohort_support_count(1)(50%);flag:cohort_support_prop(1)(50%);flag:exon_junction_bp1(75%);flag:exon_junction_bp2(75%);flag:FFPM(100%);flag:inner_exon_bp1(25%);flag:inner_exon_bp2(25%);flag:low_support(25%);flag:patient_support(0|1|0)(25%);flag:patient_support(1|0|0)(25%);flag:patient_support(1|0|1)(50%);flag:tier_1(100%);flag:translocation(100%)
RP11-173D9.5___ENSG00000259090.1	-19.5457	-19.2941	2.61471	-20.0717	0	0	4	0	0	3	0	3	1	SEPT7(4)	0.00435193	1	NA	NA	-0.0407655	NA	NA	NA	0.982163	NA	NA	NA	-0.0489096	NA	NA	NA	0.982163	NA	0	flag:FFPM(100%);flag:inner_exon_bp1(100%);flag:inner_exon_bp2(100%);flag:patient_support(0|1|0)(25%);flag:patient_support(0|2|0)(75%);flag:tier_1(100%);flag:translocation(100%)
PVT1___ENSG00000249859.3	0.385891	-19.2941	-18.9018	0.859821	3	1	4	1	0	0	2	3	4	CASC8(2);FAM49B(1);NDRG1(2);RNU4-25P(1)	0.879514	1	0.364756	NA	NA	1.55184	0.844796	NA	NA	0.940343	-3.17038	NA	NA	-3.23935	0.844796	NA	NA	0.940343	0.25	flag:adjacent_genes_opp(5.9%);flag:cohort_support_count(11)(11.8%);flag:cohort_support_count(2)(23.5%);flag:cohort_support_count(4)(58.8%);flag:cohort_support_prop(0.478261)(11.8%);flag:cohort_support_prop(0.5)(23.5%);flag:cohort_support_prop(0.8)(58.8%);flag:exon_junction_bp1(100%);flag:exon_junction_bp2(94.1%);flag:FFPM(88.2%);flag:infusion_low_support(5.9%);flag:inner_exon_bp1(23.5%);flag:inne…
FAM171A1___ENSG00000148468.12	-19.5457	0.637429	-18.9018	0.859821	0	1	2	0	1	0	2	3	3	DCC(1);LTV1(1);SWT1(1)	0.684443	1	NA	-0.413188	NA	-0.348042	NA	0.852953	NA	0.593665	NA	-0.214728	NA	-1.16166	NA	0.852953	NA	0.593665	0	flag:exon_junction_bp1(66.7%);flag:exon_junction_bp2(100%);flag:FFPM(100%);flag:inner_exon_bp1(33.3%);flag:low_support(66.7%);flag:patient_support(0|1|0)(66.7%);flag:patient_support(1|0|0)(33.3%);flag:tier_1(100%);flag:translocation(100%)
CACNA2D1___ENSG00000153956.11	-19.5457	0.637429	1.02975	-0.140178	1	1	2	0	1	1	1	3	3	PCLO(1);RPN2(1);RRAS(1)	0.597693	1	NA	0.234202	0.34202	0.939911	NA	0.977343	0.88376	0.59673	NA	-0.44258	-0.332811	-2.9432	NA	0.977343	0.88376	0.59673	0	flag:cohort_support_count(1)(50%);flag:cohort_support_prop(1)(50%);flag:exon_junction_bp1(75%);flag:exon_junction_bp2(75%);flag:FFPM(100%);flag:inner_exon_bp1(25%);flag:inner_exon_bp2(25%);flag:low_support(50%);flag:patient_support(0|1|0)(25%);flag:patient_support(0|1|1)(50%);flag:patient_support(1|0|0)(25%);flag:tier_1(100%);flag:translocation(50%)
SRF___ENSG00000112658.6	0.385891	0.637429	-18.9018	-0.140178	1	1	1	1	1	0	1	3	3	CD99(1);PRPF39(1);UBR4(1)	1	1	0.862722	-0.260254	NA	-0.565104	0.460667	0.933867	NA	0.59673	-0.600297	-1.67867	NA	-0.625177	0.460667	0.933867	NA	0.59673	0	flag:exon_junction_bp1(33.3%);flag:exon_junction_bp2(33.3%);flag:FFPM(100%);flag:gene_symbol_duplicates(33.3%);flag:inner_exon_bp1(66.7%);flag:inner_exon_bp2(66.7%);flag:low_support(33.3%);flag:patient_support(0|0|1)(33.3%);flag:patient_support(0|1|0)(33.3%);flag:patient_support(1|0|0)(33.3%);flag:tier_1(100%);flag:translocation(100%)
NGFR___ENSG00000064300.4	-19.5457	0.637429	-18.9018	0.859821	1	2	0	0	1	0	2	3	3	C19orf66(1);MEGF8(1);UROC1(1)	0.684443	1	NA	0.507658	NA	0.299989	NA	0.865646	NA	0.732209	NA	-0.296788	NA	-0.320577	NA	0.865646	NA	0.732209	0	flag:FFPM(100%);flag:inner_exon_bp1(100%);flag:inner_exon_bp2(100%);flag:low_support(33.3%);flag:patient_support(0|0|1)(33.3%);flag:patient_support(1|0|0)(66.7%);flag:tier_1(100%);flag:translocation(100%)
CDC42SE2___ENSG00000158985.9	0.385891	0.637429	-18.9018	-0.140178	3	1	1	1	1	0	1	3	3	CDC73(1);GLRX2(2);NOVA1(2)	1	1	0.0766042	0.460501	NA	-0.527906	0.883381	0.830072	NA	0.59673	-1.37406	-0.935566	NA	-2.14424	0.883381	0.830072	NA	0.59673	0	flag:cohort_support_count(1)(75%);flag:cohort_support_prop(1)(75%);flag:exon_junction_bp1(50%);flag:exon_junction_bp2(75%);flag:FFPM(100%);flag:infusion_low_support(12.5%);flag:inner_exon_bp1(50%);flag:inner_exon_bp2(25%);flag:low_support(25%);flag:patient_support(0|0|1)(25%);flag:patient_support(1|1|2)(50%);flag:patient_support(2|0|2)(25%);flag:tier_1(100%);flag:translocation(100%)
SEZ6L___ENSG00000100095.14	1.38589	-19.2941	-18.9018	-0.140178	2	3	4	2	0	0	1	3	7	AKR1A1(1);FANCL(1);ITIH5(1);NCAM1(1);RAB40B(1);TLK1(1);TNRC6B(1)	0.520582	1	0.360604	NA	NA	0.0825913	0.697539	NA	NA	0.920938	-1.5167	NA	NA	-1.08765	0.697539	NA	NA	0.920938	0	flag:cohort_support_count(1)(57.1%);flag:cohort_support_prop(1)(57.1%);flag:exon_junction_bp1(78.6%);flag:exon_junction_bp2(78.6%);flag:FFPM(92.9%);flag:inner_exon_bp1(21.4%);flag:inner_exon_bp2(28.6%);flag:low_support(28.6%);flag:patient_support(0|0|1)(7.1%);flag:patient_support(0|1|0)(21.4%);flag:patient_support(1|0|0)(14.3%);flag:patient_support(1|3|4)(57.1%);flag:tier_1(100%);flag:translocati…
FAM19A5___ENSG00000219438.4	0.385891	1.63743	-18.9018	-20.0717	0	0	3	1	2	0	0	3	2	EPS15L1(1);NOC4L(2)	0.18721	1	0.570154	0.451127	NA	NA	0.772067	0.830072	NA	NA	-2.64469	-2.60941	NA	NA	0.772067	0.830072	NA	NA	0	flag:exon_junction_bp1(100%);flag:exon_junction_bp2(100%);flag:FFPM(100%);flag:inner_exon_bp2(66.7%);flag:low_support(66.7%);flag:patient_support(0|1|0)(100%);flag:tier_1(100%);flag:translocation(100%)
EEF2___ENSG00000167658.11	0.385891	-19.2941	-18.9018	0.859821	0	2	2	1	0	0	2	3	4	BTBD2(1);CERS6(1);PTK2(1);TSTA3(1)	0.879514	1	0.628117	NA	NA	0.148193	0.697539	NA	NA	0.851292	-2.62437	NA	NA	1.42577	0.697539	NA	NA	0.851292	0	flag:exon_junction_bp1(50%);flag:exon_junction_bp2(50%);flag:FFPM(100%);flag:inner_exon_bp1(50%);flag:inner_exon_bp2(50%);flag:low_support(50%);flag:patient_support(0|1|0)(50%);flag:patient_support(1|0|0)(50%);flag:tier_1(100%);flag:translocation(75%)
RPS3___ENSG00000149273.10	-19.5457	-19.2941	1.02975	0.859821	1	2	0	0	0	1	2	3	4	ARL6IP6(1);NDUFB8(1);SEC31B(1);STAG3L4(1)	0.448865	1	NA	NA	0.674315	-0.788576	NA	NA	0.693658	0.595387	NA	NA	-0.410178	-1.93696	NA	NA	0.693658	0.595387	0	flag:exon_junction_bp1(25%);flag:FFPM(100%);flag:gene_symbol_duplicates(25%);flag:inner_exon_bp1(100%);flag:inner_exon_bp2(100%);flag:patient_support(0|0|1)(50%);flag:patient_support(1|0|0)(50%);flag:tier_1(100%);flag:translocation(100%)
C8orf76___ENSG00000189376.7	0.385891	-19.2941	1.02975	-0.140178	1	1	1	1	0	1	1	3	3	CBFA2T3(1);LAMA4(1);ZMIZ1(1)	0.776241	1	-1.35546	NA	-0.0334943	0.0482065	0.460667	NA	0.963961	0.818868	-2.44449	NA	-1.47433	-2.14	0.460667	NA	0.963961	0.818868	0	flag:exon_junction_bp1(33.3%);flag:exon_junction_bp2(66.7%);flag:FFPM(100%);flag:inner_exon_bp1(100%);flag:inner_exon_bp2(66.7%);flag:low_support(33.3%);flag:patient_support(0|0|1)(33.3%);flag:patient_support(0|1|0)(33.3%);flag:patient_support(1|0|0)(33.3%);flag:tier_1(100%);flag:translocation(100%)
PROSC___ENSG00000147471.7	1.38589	0.637429	-18.9018	-20.0717	1	1	4	2	1	0	0	3	2	CHMP1A(3);GNAS(1)	0.229046	1	-0.0660998	0.0725118	NA	NA	0.928209	0.992686	NA	NA	-0.844581	-0.826358	NA	NA	0.928209	0.992686	NA	NA	0	flag:cohort_support_count(1)(100%);flag:cohort_support_prop(0.166667)(66.7%);flag:cohort_support_prop(1)(33.3%);flag:exon_junction_bp1(100%);flag:exon_junction_bp2(100%);flag:FFPM(100%);flag:infusion_low_support(16.7%);flag:inner_exon_bp1(100%);flag:inner_exon_bp2(33.3%);flag:low_support(50%);flag:patient_support(0|1|0)(33.3%);flag:patient_support(0|1|1)(33.3%);flag:patient_support(1|1|0)(33.3%);…
COMMD1___ENSG00000173163.6	1.38589	-19.2941	-18.9018	-0.140178	1	1	2	2	0	0	1	3	3	EHBP1(1);GCFC2(1);YLPM1(1)	0.520582	1	-0.220207	NA	NA	0.0610288	0.919698	NA	NA	0.77361	0.750547	NA	NA	0.460624	0.919698	NA	NA	0.77361	0	flag:cohort_support_count(1)(60%);flag:cohort_support_prop(1)(60%);flag:exon_junction_bp1(80%);flag:exon_junction_bp2(80%);flag:FFPM(100%);flag:infusion_low_support(20%);flag:inner_exon_bp1(100%);flag:inner_exon_bp2(40%);flag:low_support(20%);flag:patient_support(0|0|1)(20%);flag:patient_support(0|1|0)(20%);flag:patient_support(1|2|0)(60%);flag:tier_1(100%);flag:translocation(20%)
PAX6___ENSG00000007372.16	-19.5457	-19.2941	1.02975	0.859821	2	1	6	0	0	1	2	3	7	GNAS(2);IMMP1L(1);NOC4L(1);SOX4(1);TMED4(1);ZMYM2(1);ZNF776(1)	0.448865	1	NA	NA	1.31201	0.0955211	NA	NA	0.521528	0.920938	NA	NA	-0.438116	-0.756963	NA	NA	0.521528	0.920938	0	flag:cohort_support_count(1)(58.3%);flag:cohort_support_prop(0.0769231)(33.3%);flag:cohort_support_prop(0.5)(25%);flag:exon_junction_bp1(83.3%);flag:exon_junction_bp2(83.3%);flag:FFPM(100%);flag:incomplete_data(16.7%);flag:infusion_low_support(8.3%);flag:inner_exon_bp1(66.7%);flag:inner_exon_bp2(75%);flag:low_support(33.3%);flag:mut_wt_proportion(8.3%);flag:patient_support(0|0|1)(16.7%);flag:pati…
UBE2R2___ENSG00000107341.4	0.385891	1.63743	-18.9018	-20.0717	0	0	3	1	2	0	0	3	3	EPS15L1(1);MGAT5B(1);UBAP2(1)	0.18721	1	0.147417	0.689167	NA	NA	0.921333	0.637845	NA	NA	0.744719	1.50074	NA	NA	0.921333	0.637845	NA	NA	0.333333	flag:adjacent_genes_opp(33.3%);flag:exon_junction_bp1(100%);flag:exon_junction_bp2(100%);flag:FFPM(100%);flag:low_support(100%);flag:patient_support(0|1|0)(100%);flag:tier_1(100%);flag:translocation(66.7%)
AHCTF1___ENSG00000153207.10	0.385891	0.637429	-18.9018	-0.140178	0	3	0	1	1	0	1	3	1	AHCTF1P1(3)	1	1	0.278395	-0.730496	NA	0.246152	0.739623	0.75744	NA	0.695742	-2.85035	-0.823777	NA	-3.62314	0.739623	0.75744	NA	0.695742	0	flag:exon_junction_bp1(66.7%);flag:FFPM(100%);flag:inner_exon_bp1(33.3%);flag:inner_exon_bp2(100%);flag:patient_support(1|0|0)(100%);flag:tier_1(100%);flag:translocation(100%)
RP11-192P3.4___ENSG00000272381.1	0.385891	0.637429	1.02975	-20.0717	0	1	4	1	1	1	0	3	1	ZEB1(4)	0.38277	1	2.38225	0.809612	0.436054	NA	0.295589	0.852953	0.855353	NA	-2.12951	-0.602362	-3.23495	NA	0.295589	0.852953	0.855353	NA	1	flag:adjacent_genes_same(100%);flag:cohort_support_count(2)(100%);flag:cohort_support_prop(0.25)(100%);flag:exon_junction_bp1(100%);flag:exon_junction_bp2(100%);flag:FFPM(100%);flag:infusion_low_support(14.3%);flag:low_support(42.9%);flag:patient_support(0|1|0)(28.6%);flag:patient_support(0|2|0)(28.6%);flag:patient_support(1|2|0)(42.9%);flag:readthrough_genes(100%);flag:tier_1(100%)
HEXDC___ENSG00000169660.11	1.38589	-19.2941	-18.9018	-0.140178	1	3	1	2	0	0	1	3	3	ARL8A(1);RP11-672L10.2(1);UBTD1(1)	0.520582	1	0.244215	NA	NA	0.33875	0.919698	NA	NA	0.703294	-1.81478	NA	NA	1.29436	0.919698	NA	NA	0.703294	0	flag:cohort_support_count(1)(60%);flag:cohort_support_prop(1)(60%);flag:exon_junction_bp1(60%);flag:exon_junction_bp2(60%);flag:FFPM(100%);flag:inner_exon_bp1(40%);flag:inner_exon_bp2(40%);flag:patient_support(1|0|0)(40%);flag:patient_support(2|1|3)(60%);flag:tier_1(100%);flag:translocation(100%)
NCKAP5L___ENSG00000167566.12	-19.5457	0.637429	-18.9018	0.859821	0	2	1	0	1	0	2	3	3	ACTR3(1);TM2D2(1);ULK1(1)	0.684443	1	NA	0.287679	NA	0.706369	NA	0.972516	NA	0.593665	NA	-3.59158	NA	-0.633928	NA	0.972516	NA	0.593665	0	flag:exon_junction_bp1(33.3%);flag:exon_junction_bp2(33.3%);flag:FFPM(100%);flag:inner_exon_bp1(100%);flag:inner_exon_bp2(66.7%);flag:low_support(33.3%);flag:patient_support(0|1|0)(33.3%);flag:patient_support(1|0|0)(66.7%);flag:tier_1(100%);flag:translocation(66.7%)
SYT1___ENSG00000067715.9	-19.5457	1.63743	-18.9018	-0.140178	2	0	1	0	2	0	1	3	3	IGF2BP2(1);NOVA1(1);ZNF134(1)	0.329221	1	NA	-0.235873	NA	-0.122414	NA	0.977343	NA	0.940343	NA	-0.0699425	NA	-0.082473	NA	0.977343	NA	0.940343	0	flag:exon_junction_bp1(33.3%);flag:exon_junction_bp2(66.7%);flag:FFPM(100%);flag:inner_exon_bp1(66.7%);flag:inner_exon_bp2(100%);flag:low_support(100%);flag:patient_support(0|0|1)(66.7%);flag:patient_support(0|1|0)(33.3%);flag:tier_1(100%);flag:translocation(100%)
CTD-2314B22.3___ENSG00000244306.5	0.385891	-19.2941	-18.9018	0.859821	0	0	4	1	0	0	2	3	2	RP11-536C10.19(3);ZMAT5(1)	0.879514	1	0.946	NA	NA	1.22656	0.525642	NA	NA	0.593665	-1.18797	NA	NA	0.910486	0.525642	NA	NA	0.593665	0	flag:exon_junction_bp1(100%);flag:exon_junction_bp2(100%);flag:FFPM(80%);flag:inner_exon_bp1(40%);flag:inner_exon_bp2(80%);flag:patient_support(0|1|0)(60%);flag:patient_support(0|2|0)(40%);flag:tier_1(100%);flag:translocation(20%)
SCAF11___ENSG00000139218.13	-19.5457	0.637429	1.02975	-0.140178	5	1	1	0	1	1	1	3	3	TSHZ3(1);VDR(1);ZBTB7A(3)	0.597693	1	NA	0.385108	-0.220561	-0.141718	NA	0.852953	0.932533	0.919892	NA	0.834192	0.631249	0.457183	NA	0.852953	0.932533	0.919892	0	flag:cohort_support_count(1)(42.9%);flag:cohort_support_prop(1)(42.9%);flag:exon_junction_bp1(42.9%);flag:exon_junction_bp2(42.9%);flag:FFPM(100%);flag:inner_exon_bp1(57.1%);flag:inner_exon_bp2(57.1%);flag:low_support(28.6%);flag:patient_support(0|0|1)(57.1%);flag:patient_support(1|1|1)(42.9%);flag:tier_1(100%);flag:translocation(57.1%)
NREP___ENSG00000134986.9	0.385891	1.63743	-18.9018	-20.0717	2	1	0	1	2	0	0	3	3	CNPPD1(1);RP11-428J1.4(1);ZNF182(1)	0.18721	1	0.548124	-0.47454	NA	NA	0.61727	0.781874	NA	NA	-2.2683	1.23648	NA	NA	0.61727	0.781874	NA	NA	0	flag:exon_junction_bp2(33.3%);flag:FFPM(100%);flag:inner_exon_bp1(100%);flag:inner_exon_bp2(100%);flag:low_support(33.3%);flag:patient_support(0|0|1)(66.7%);flag:patient_support(1|0|0)(33.3%);flag:tier_1(100%);flag:translocation(100%)
KIF5C___ENSG00000168280.12	-19.5457	0.637429	-18.9018	0.859821	1	2	1	0	1	0	2	3	3	ALG5(1);IQSEC2(1);SERPINB6(1)	0.684443	1	NA	-1.61333	NA	0.315304	NA	0.637845	NA	0.650051	NA	-1.2589	NA	-0.00045039	NA	0.637845	NA	0.650051	0	flag:cohort_support_count(1)(50%);flag:cohort_support_prop(1)(50%);flag:exon_junction_bp1(50%);flag:exon_junction_bp2(50%);flag:FFPM(100%);flag:infusion_low_support(25%);flag:inner_exon_bp1(50%);flag:inner_exon_bp2(50%);flag:low_support(25%);flag:patient_support(0|0|1)(25%);flag:patient_support(1|0|0)(25%);flag:patient_support(1|1|0)(50%);flag:tier_1(100%);flag:translocation(100%)
SRSF1___ENSG00000136450.8	0.385891	0.637429	-18.9018	-0.140178	1	1	4	1	1	0	1	3	5	IFT81(1);MIPEPP3(1);MLF2(1);NFIB(1);ZNF738(1)	1	1	0.824915	0.360248	NA	-0.385638	0.295589	0.852953	NA	0.593665	-2.64993	-1.70658	NA	-0.482914	0.295589	0.852953	NA	0.593665	0	flag:cohort_support_count(1)(33.3%);flag:cohort_support_prop(1)(33.3%);flag:exon_junction_bp1(66.7%);flag:exon_junction_bp2(83.3%);flag:FFPM(100%);flag:inner_exon_bp1(66.7%);flag:inner_exon_bp2(100%);flag:low_support(33.3%);flag:patient_support(0|1|0)(50%);flag:patient_support(0|1|1)(33.3%);flag:patient_support(1|0|0)(16.7%);flag:tier_1(100%);flag:translocation(100%)
HNRNPH1___ENSG00000169045.13	0.385891	-19.2941	1.02975	-0.140178	3	0	1	1	0	1	1	3	6	AC007092.1(1);CDH11(1);H2AFX(1);MRPL9(1);RP11-98D18.15(1);WDR75(1)	0.776241	1	0.510745	NA	0.583698	0.201509	0.295589	NA	0.521528	0.650051	1.2304	NA	1.66061	-3.32681	0.295589	NA	0.521528	0.650051	0	flag:exon_junction_bp1(50%);flag:exon_junction_bp2(16.7%);flag:FFPM(100%);flag:incomplete_data(16.7%);flag:inner_exon_bp1(83.3%);flag:inner_exon_bp2(100%);flag:low_support(66.7%);flag:patient_support(0|0|1)(83.3%);flag:patient_support(0|1|0)(16.7%);flag:tier_1(100%);flag:translocation(100%)
SNHG14___ENSG00000224078.8	1.38589	-19.2941	1.02975	-20.0717	0	1	2	2	0	1	0	3	3	JARID2(1);RP11-156P1.3(1);ZNF786(1)	0.152069	1	0.020924	NA	0.328812	NA	0.991076	NA	0.693658	NA	-2.16219	NA	1.32668	NA	0.991076	NA	0.693658	NA	0	flag:exon_junction_bp1(66.7%);flag:exon_junction_bp2(66.7%);flag:FFPM(100%);flag:inner_exon_bp1(66.7%);flag:inner_exon_bp2(33.3%);flag:low_support(66.7%);flag:patient_support(0|1|0)(66.7%);flag:patient_support(1|0|0)(33.3%);flag:tier_1(100%);flag:translocation(100%)
NKAPP1___ENSG00000233382.5	-19.5457	2.22239	-18.9018	-20.0717	0	3	0	0	3	0	0	3	1	GS1-421I3.4(3)	0.0141916	1	NA	0.0394268	NA	NA	NA	0.933867	NA	NA	NA	1.13774	NA	NA	NA	0.933867	NA	NA	1	flag:adjacent_genes_same(100%);flag:exon_junction_bp1(100%);flag:exon_junction_bp2(100%);flag:FFPM(100%);flag:inner_exon_bp1(100%);flag:patient_support(1|0|0)(100%);flag:readthrough_genes(100%);flag:tier_1(100%)
GDAP1___ENSG00000104381.8	-19.5457	1.63743	-18.9018	-0.140178	1	3	0	0	2	0	1	3	3	ANK3(1);DPYD(1);PSMA7(1)	0.329221	1	NA	-0.0850798	NA	0.140698	NA	0.996427	NA	0.742837	NA	0.586352	NA	0.402336	NA	0.996427	NA	0.742837	0	flag:cohort_support_count(1)(50%);flag:cohort_support_prop(1)(50%);flag:exon_junction_bp1(25%);flag:FFPM(100%);flag:infusion_low_support(25%);flag:inner_exon_bp1(75%);flag:inner_exon_bp2(100%);flag:patient_support(1|0|0)(50%);flag:patient_support(1|0|1)(50%);flag:tier_1(100%);flag:translocation(100%)
RP1-122K4.3___ENSG00000212663.2	-19.5457	-19.2941	-18.9018	1.44478	0	0	3	0	0	0	3	3	1	GPM6B(3)	0.278617	1	NA	NA	NA	0.767891	NA	NA	NA	0.593665	NA	NA	NA	-0.258747	NA	NA	NA	0.593665	1	flag:adjacent_genes_same(100%);flag:exon_junction_bp1(100%);flag:exon_junction_bp2(100%);flag:FFPM(100%);flag:low_support(100%);flag:patient_support(0|1|0)(100%);flag:readthrough_genes(100%);flag:tier_1(100%)
PRSS42___ENSG00000178055.8	0.385891	-19.2941	-18.9018	0.859821	0	3	0	1	0	0	2	3	2	PRSS46(3);PRSS50(3)	0.879514	1	0.210024	NA	NA	1.10479	0.921333	NA	NA	0.593665	2.41536	NA	NA	-0.72212	0.921333	NA	NA	0.593665	1	flag:adjacent_genes_same(100%);flag:exon_junction_bp1(100%);flag:exon_junction_bp2(100%);flag:FFPM(100%);flag:patient_support(1|0|0)(100%);flag:readthrough_genes(100%);flag:tier_1(100%)
IGKV1-6___ENSG00000239855.1	0.385891	0.637429	-18.9018	-0.140178	0	4	0	1	1	0	1	3	3	AC096579.7(3);IGKJ1(2);IGKJ4(1)	1	1	6.63502	2.24143	NA	3.58254	0.321748	0.751505	NA	0.593665	1.12107	0.467382	NA	0.500882	0.321748	0.751505	NA	0.593665	0	flag:exon_junction_bp1(100%);flag:exon_junction_bp2(83.3%);flag:FFPM(50%);flag:inner_exon_bp2(50%);flag:patient_support(1|0|0)(100%);flag:tier_1(100%)
NDUFV3___ENSG00000160194.13	-19.5457	-19.2941	-18.9018	1.44478	0	2	1	0	0	0	3	3	3	ATP1A3(1);DSCAM(1);PDE9A(1)	0.278617	1	NA	NA	NA	0.296236	NA	NA	NA	0.595387	NA	NA	NA	0.116126	NA	NA	NA	0.595387	0.333333	flag:adjacent_genes_same(33.3%);flag:exon_junction_bp1(33.3%);flag:exon_junction_bp2(33.3%);flag:FFPM(100%);flag:inner_exon_bp1(66.7%);flag:inner_exon_bp2(66.7%);flag:low_support(33.3%);flag:patient_support(0|1|0)(33.3%);flag:patient_support(1|0|0)(66.7%);flag:readthrough_genes(33.3%);flag:tier_1(100%);flag:translocation(33.3%)
CCDC14___ENSG00000175455.10	-19.5457	0.637429	-18.9018	0.859821	0	1	4	0	1	0	2	3	5	ATXN2(1);DOPEY1(1);GMPS(1);NIT2(1);SFPQ(1)	0.684443	1	NA	0.58406	NA	-0.154784	NA	0.830072	NA	0.864455	NA	-2.56964	NA	4.05043	NA	0.830072	NA	0.864455	0	flag:exon_junction_bp1(100%);flag:exon_junction_bp2(80%);flag:FFPM(100%);flag:inner_exon_bp1(40%);flag:inner_exon_bp2(20%);flag:low_support(60%);flag:patient_support(0|1|0)(80%);flag:patient_support(1|0|0)(20%);flag:tier_1(100%);flag:translocation(60%)
ELAVL3___ENSG00000196361.5	0.385891	0.637429	-18.9018	-0.140178	1	3	0	1	1	0	1	3	4	ONECUT2(1);PRRT2(1);SLMO2(1);TDG(1)	1	1	0.0337904	-0.338392	NA	-0.217744	0.972409	0.977343	NA	0.955109	-1.15816	-1.56269	NA	-0.556036	0.972409	0.977343	NA	0.955109	0	flag:exon_junction_bp2(25%);flag:FFPM(100%);flag:inner_exon_bp1(100%);flag:inner_exon_bp2(75%);flag:low_support(25%);flag:patient_support(0|0|1)(25%);flag:patient_support(1|0|0)(75%);flag:tier_1(100%);flag:translocation(100%)
SEPT3___ENSG00000100167.15	0.385891	-19.2941	2.02975	-20.0717	0	2	1	1	0	2	0	3	3	TM9SF3(1);XRCC6(1);ZNF513(1)	0.0683282	1	-0.00280255	NA	0.256836	NA	0.972409	NA	0.839055	NA	-1.74828	NA	-0.397949	NA	0.972409	NA	0.839055	NA	0	flag:exon_junction_bp1(66.7%);flag:exon_junction_bp2(33.3%);flag:FFPM(100%);flag:inner_exon_bp1(33.3%);flag:inner_exon_bp2(66.7%);flag:low_support(33.3%);flag:patient_support(0|1|0)(33.3%);flag:patient_support(1|0|0)(66.7%);flag:tier_1(100%);flag:translocation(66.7%)
LINC00948___ENSG00000227877.2	-19.5457	-19.2941	1.02975	0.859821	0	0	3	0	0	1	2	3	1	ANK3(3)	0.448865	1	NA	NA	0.731424	1.91987	NA	NA	0.782292	0.593665	NA	NA	0.120631	0.536413	NA	NA	0.782292	0.593665	0	flag:FFPM(100%);flag:inner_exon_bp1(100%);flag:inner_exon_bp2(100%);flag:low_support(100%);flag:patient_support(0|1|0)(100%);flag:tier_1(100%)
CSMD1___ENSG00000183117.13	0.385891	1.63743	-18.9018	-20.0717	1	0	2	1	2	0	0	3	4	AGPAT5(1);CERS1(1);GDF1(1);RP11-124B13.1(1)	0.18721	1	0.582627	-0.193798	NA	NA	0.883381	1	NA	NA	-1.25368	-0.612088	NA	NA	0.883381	1	NA	NA	0	flag:exon_junction_bp1(100%);flag:exon_junction_bp2(100%);flag:FFPM(100%);flag:low_support(100%);flag:patient_support(0|0|1)(25%);flag:patient_support(0|1|0)(75%);flag:tier_1(100%);flag:translocation(50%)
FRYL___ENSG00000075539.9	-19.5457	-19.2941	1.02975	0.859821	1	1	1	0	0	1	2	3	4	CDH2(1);COL7A1(1);PSIP1(1);USP39(1)	0.448865	1	NA	NA	0.191414	-0.0557644	NA	NA	0.900912	0.940343	NA	NA	1.08303	0.0983954	NA	NA	0.900912	0.940343	0	flag:exon_junction_bp1(75%);flag:exon_junction_bp2(50%);flag:FFPM(100%);flag:inner_exon_bp1(50%);flag:inner_exon_bp2(75%);flag:low_support(75%);flag:patient_support(0|0|1)(50%);flag:patient_support(0|1|0)(25%);flag:patient_support(1|0|0)(25%);flag:tier_1(100%);flag:translocation(100%)
DDX17___ENSG00000100201.14	0.385891	-19.2941	2.02975	-20.0717	1	1	2	1	0	2	0	3	4	CALCOCO1(1);ECHDC2(1);HEATR2(1);SH3BP5-AS1(1)	0.0683282	1	0.0420165	NA	0.00581063	NA	0.968476	NA	1	NA	-2.57409	NA	0.495844	NA	0.968476	NA	1	NA	0	flag:exon_junction_bp1(25%);flag:exon_junction_bp2(25%);flag:FFPM(100%);flag:inner_exon_bp1(100%);flag:inner_exon_bp2(75%);flag:low_support(50%);flag:patient_support(0|0|1)(25%);flag:patient_support(0|1|0)(50%);flag:patient_support(1|0|0)(25%);flag:tier_1(100%);flag:translocation(100%)
SLC35F2___ENSG00000110660.10	0.385891	-19.2941	-18.9018	0.859821	0	0	3	1	0	0	2	3	1	RPLP2(3)	0.879514	1	1.39396	NA	NA	-0.519456	0.460667	NA	NA	0.864455	1.96541	NA	NA	-1.4668	0.460667	NA	NA	0.864455	0	flag:cohort_support_count(1)(100%);flag:cohort_support_prop(0.25)(100%);flag:exon_junction_bp2(33.3%);flag:FFPM(100%);flag:inner_exon_bp1(100%);flag:inner_exon_bp2(100%);flag:patient_support(0|1|0)(66.7%);flag:patient_support(0|3|1)(33.3%);flag:tier_1(100%)
PIAS2___ENSG00000078043.11	-19.5457	0.637429	-18.9018	0.859821	0	3	0	0	1	0	2	3	1	ST8SIA5(3)	0.684443	1	NA	0.0452978	NA	-0.161612	NA	0.980555	NA	0.77361	NA	-0.786946	NA	-1.29059	NA	0.980555	NA	0.77361	0	flag:exon_junction_bp1(66.7%);flag:exon_junction_bp2(100%);flag:FFPM(100%);flag:inner_exon_bp1(100%);flag:patient_support(1|0|0)(100%);flag:tier_1(100%)
RP11-73C9.1___ENSG00000260978.1	0.385891	-19.2941	-18.9018	0.859821	0	3	0	1	0	0	2	3	1	GOLGA6L2(3)	0.879514	1	-1.31318	NA	NA	0.986464	0.953103	NA	NA	0.593665	-0.326456	NA	NA	0.160154	0.953103	NA	NA	0.593665	0	flag:exon_junction_bp1(100%);flag:exon_junction_bp2(100%);flag:FFPM(66.7%);flag:patient_support(1|0|0)(100%);flag:tier_1(100%)
RPL30___ENSG00000156482.6	1.38589	-19.2941	-18.9018	-0.140178	1	0	3	2	0	0	1	3	3	CPSF6(2);FSD1L(1);HTRA1(1)	0.520582	1	0.679395	NA	NA	-1.77043	0.655864	NA	NA	0.593665	0.76512	NA	NA	-1.21945	0.655864	NA	NA	0.593665	0	flag:exon_junction_bp1(75%);flag:exon_junction_bp2(100%);flag:FFPM(100%);flag:inner_exon_bp1(50%);flag:inner_exon_bp2(50%);flag:low_support(75%);flag:patient_support(0|0|1)(25%);flag:patient_support(0|1|0)(75%);flag:tier_1(100%);flag:translocation(100%)
KHDRBS3___ENSG00000131773.9	1.38589	-19.2941	-18.9018	-0.140178	1	0	2	2	0	0	1	3	3	BPNT1(1);POLR2A(1);RP11-383H13.1(1)	0.520582	1	-0.59987	NA	NA	-0.0212243	0.750996	NA	NA	0.920938	-1.31396	NA	NA	-0.353926	0.750996	NA	NA	0.920938	0	flag:exon_junction_bp1(66.7%);flag:exon_junction_bp2(66.7%);flag:FFPM(100%);flag:inner_exon_bp1(66.7%);flag:inner_exon_bp2(33.3%);flag:low_support(100%);flag:patient_support(0|0|1)(33.3%);flag:patient_support(0|1|0)(66.7%);flag:tier_1(100%);flag:translocation(66.7%)
RP11-454P21.1___ENSG00000249937.1	0.385891	-19.2941	-18.9018	0.859821	0	0	3	1	0	0	2	3	1	BASP1(3)	0.879514	1	1.48538	NA	NA	0.526104	0.559514	NA	NA	0.701101	1.09324	NA	NA	1.4237	0.559514	NA	NA	0.701101	0	flag:exon_junction_bp1(100%);flag:exon_junction_bp2(100%);flag:FFPM(100%);flag:low_support(100%);flag:patient_support(0|1|0)(100%);flag:tier_1(100%)
CKAP2___ENSG00000136108.10	1.38589	-19.2941	-18.9018	-0.140178	1	3	0	2	0	0	1	3	5	CCSAP(1);CNOT1(1);NME1-NME2(1);NME2(1);NR2F1(1)	0.520582	1	-0.256844	NA	NA	-0.0311789	0.991076	NA	NA	1	-0.608438	NA	NA	0.865147	0.991076	NA	NA	1	0	flag:exon_junction_bp1(40%);flag:exon_junction_bp2(20%);flag:FFPM(100%);flag:inner_exon_bp1(100%);flag:inner_exon_bp2(100%);flag:patient_support(0|0|1)(20%);flag:patient_support(1|0|0)(80%);flag:tier_1(100%);flag:translocation(100%)
SNHG6___ENSG00000245910.4	1.38589	-19.2941	1.02975	-20.0717	0	0	3	2	0	1	0	3	1	RP11-544A12.8(3)	0.152069	1	1.28674	NA	-0.971571	NA	0.295589	NA	0.917074	NA	1.73177	NA	-0.498553	NA	0.295589	NA	0.917074	NA	0	flag:FFPM(100%);flag:inner_exon_bp1(100%);flag:inner_exon_bp2(100%);flag:patient_support(0|1|0)(66.7%);flag:patient_support(0|2|0)(33.3%);flag:tier_1(100%);flag:translocation(100%)
GREB1L___ENSG00000141449.10	0.385891	-19.2941	2.02975	-20.0717	1	2	2	1	0	2	0	3	3	EZH2(1);KATNAL2(1);NPDC1(1)	0.0683282	1	-1.24287	NA	0.69911	NA	0.904376	NA	0.772137	NA	-0.181956	NA	-0.135317	NA	0.904376	NA	0.772137	NA	0	flag:cohort_support_count(1)(66.7%);flag:cohort_support_prop(1)(66.7%);flag:exon_junction_bp1(83.3%);flag:exon_junction_bp2(66.7%);flag:FFPM(100%);flag:inner_exon_bp1(16.7%);flag:inner_exon_bp2(83.3%);flag:low_support(16.7%);flag:patient_support(0|1|0)(16.7%);flag:patient_support(1|0|0)(16.7%);flag:patient_support(1|2|1)(66.7%);flag:tier_1(100%);flag:translocation(33.3%)
ONECUT2___ENSG00000119547.5	0.385891	1.63743	-18.9018	-20.0717	2	3	1	1	2	0	0	3	4	ANKRD29(2);ELAVL3(1);HGS(1);LRBA(1)	0.18721	1	2.15687	0.392139	NA	NA	0.405785	0.916567	NA	NA	-0.766255	0.355354	NA	NA	0.405785	0.916567	NA	NA	0	flag:cohort_support_count(1)(70%);flag:cohort_support_prop(1)(70%);flag:exon_junction_bp1(70%);flag:exon_junction_bp2(70%);flag:FFPM(100%);flag:infusion_low_support(20%);flag:inner_exon_bp1(40%);flag:inner_exon_bp2(50%);flag:low_support(10%);flag:patient_support(0|0|1)(10%);flag:patient_support(1|0|0)(20%);flag:patient_support(2|3|2)(70%);flag:tier_1(100%);flag:translocation(30%)
RP11-340I6.6___ENSG00000235720.1	0.385891	-19.2941	1.02975	-0.140178	0	3	0	1	0	1	1	3	1	GABPA(3)	0.776241	1	0.735298	NA	-0.487185	0.236409	0.559514	NA	0.829703	0.831529	-2.48477	NA	-0.117051	-1.24376	0.559514	NA	0.829703	0.831529	0	flag:exon_junction_bp1(100%);flag:exon_junction_bp2(100%);flag:FFPM(100%);flag:patient_support(1|0|0)(100%);flag:tier_1(100%);flag:translocation(100%)
RP11-340I6.7___ENSG00000236299.3	0.385891	-19.2941	1.02975	-0.140178	0	3	0	1	0	1	1	3	1	GABPA(3)	0.776241	1	-0.338044	NA	1.36442	-0.477858	0.904376	NA	0.305484	0.831529	0.0197633	NA	-0.976541	-0.104494	0.904376	NA	0.305484	0.831529	0	flag:exon_junction_bp1(100%);flag:exon_junction_bp2(100%);flag:FFPM(100%);flag:inner_exon_bp1(100%);flag:patient_support(1|0|0)(100%);flag:tier_1(100%);flag:translocation(100%)
HSPA4___ENSG00000170606.9	1.38589	0.637429	-18.9018	-20.0717	1	3	0	2	1	0	0	3	3	BCL2L11(1);CLPX(1);SBF1(1)	0.229046	1	-0.0341324	0.500273	NA	NA	0.968476	0.75744	NA	NA	0.203937	-0.98284	NA	NA	0.968476	0.75744	NA	NA	0	flag:cohort_support_count(1)(50%);flag:cohort_support_prop(1)(50%);flag:FFPM(100%);flag:infusion_low_support(25%);flag:inner_exon_bp1(100%);flag:inner_exon_bp2(100%);flag:low_support(25%);flag:patient_support(1|0|0)(50%);flag:patient_support(1|0|1)(50%);flag:tier_1(100%);flag:translocation(100%)
ILF3___ENSG00000129351.13	0.385891	0.637429	1.02975	-20.0717	1	2	1	1	1	1	0	3	5	AC024560.3(1);HLTF(1);RNF26(1);RP11-334E6.10(1);SHANK1(1)	0.38277	1	-0.167598	0.138035	-0.415313	NA	0.883381	0.972516	0.804643	NA	-1.59467	-0.884324	0.159605	NA	0.883381	0.972516	0.804643	NA	0	flag:exon_junction_bp1(40%);flag:exon_junction_bp2(20%);flag:FFPM(100%);flag:inner_exon_bp1(80%);flag:inner_exon_bp2(100%);flag:low_support(40%);flag:patient_support(0|0|1)(20%);flag:patient_support(0|1|0)(20%);flag:patient_support(1|0|0)(60%);flag:tier_1(100%);flag:translocation(80%)
IGLV8-61___ENSG00000211638.2	-19.5457	1.63743	1.02975	-20.0717	0	3	3	0	2	1	0	3	2	IGLJ2(2);IGLJ3(3)	0.0908189	1	NA	3.60959	3.52768	NA	NA	0.637845	0.568939	NA	NA	0.814256	0.38877	NA	NA	0.637845	0.568939	NA	0	flag:cohort_support_count(1)(50%);flag:cohort_support_count(3)(50%);flag:cohort_support_prop(0.2)(50%);flag:cohort_support_prop(0.230769)(50%);flag:exon_junction_bp1(100%);flag:FFPM(83.3%);flag:inner_exon_bp2(100%);flag:low_support(16.7%);flag:patient_support(0|1|0)(16.7%);flag:patient_support(0|2|0)(16.7%);flag:patient_support(1|0|0)(33.3%);flag:patient_support(1|1|0)(33.3%);flag:tier_1(100%)
MTA1___ENSG00000182979.13	-19.5457	2.22239	-18.9018	-20.0717	0	2	1	0	3	0	0	3	3	ABCF3(1);EVL(1);SIPA1L3(1)	0.0141916	1	NA	-0.0165404	NA	NA	NA	1	NA	NA	NA	-0.217135	NA	NA	NA	1	NA	NA	0	flag:exon_junction_bp1(33.3%);flag:exon_junction_bp2(33.3%);flag:FFPM(100%);flag:inner_exon_bp1(66.7%);flag:inner_exon_bp2(100%);flag:low_support(33.3%);flag:patient_support(0|1|0)(33.3%);flag:patient_support(1|0|0)(66.7%);flag:tier_1(100%);flag:translocation(66.7%)
MBNL1___ENSG00000152601.13	1.38589	-19.2941	1.02975	-20.0717	1	1	2	2	0	1	0	3	3	HFM1(1);RP11-200A1.1(2);TENC1(1)	0.152069	1	-0.295914	NA	-0.43884	NA	0.798005	NA	0.855353	NA	2.16945	NA	-2.43827	NA	0.798005	NA	0.855353	NA	0	flag:cohort_support_count(1)(50%);flag:cohort_support_prop(1)(50%);flag:exon_junction_bp1(50%);flag:exon_junction_bp2(50%);flag:FFPM(100%);flag:inner_exon_bp1(50%);flag:inner_exon_bp2(50%);flag:patient_support(0|1|0)(25%);flag:patient_support(0|1|1)(50%);flag:patient_support(1|0|0)(25%);flag:tier_1(100%);flag:translocation(50%)
IGLV4-69___ENSG00000211637.2	0.385891	1.63743	-18.9018	-20.0717	0	5	0	1	2	0	0	3	2	IGLJ2(2);IGLJ3(3)	0.18721	1	1.47584	2.27542	NA	NA	0.525642	0.637845	NA	NA	0.972401	1.22105	NA	NA	0.525642	0.637845	NA	NA	0	flag:cohort_support_count(1)(60%);flag:cohort_support_prop(0.0666667)(60%);flag:exon_junction_bp1(100%);flag:FFPM(80%);flag:inner_exon_bp2(100%);flag:patient_support(1|0|0)(100%);flag:tier_1(100%)
TMSB15B___ENSG00000158427.10	1.38589	0.637429	-18.9018	-20.0717	0	2	2	2	1	0	0	3	3	ACTN4(1);LL0XNC01-240C2.1(2);PSIP1(1)	0.229046	1	-0.49877	0.198827	NA	NA	0.772067	0.95363	NA	NA	1.82567	-1.12063	NA	NA	0.772067	0.95363	NA	NA	0	flag:exon_junction_bp1(100%);flag:exon_junction_bp2(50%);flag:FFPM(100%);flag:inner_exon_bp1(75%);flag:inner_exon_bp2(50%);flag:low_support(50%);flag:patient_support(0|1|0)(50%);flag:patient_support(1|0|0)(50%);flag:tier_1(100%);flag:translocation(50%)
TRO___ENSG00000067445.16	1.38589	-19.2941	-18.9018	-0.140178	0	2	2	2	0	0	1	3	3	CYTH2(1);HDAC6(1);SMC1A(1)	0.520582	1	0.758105	NA	NA	-0.48408	0.295589	NA	NA	0.765573	-0.177778	NA	NA	0.786942	0.295589	NA	NA	0.765573	0	flag:cohort_support_count(1)(50%);flag:cohort_support_prop(1)(50%);flag:exon_junction_bp1(75%);flag:exon_junction_bp2(75%);flag:FFPM(100%);flag:infusion_low_support(25%);flag:inner_exon_bp1(75%);flag:inner_exon_bp2(50%);flag:low_support(25%);flag:patient_support(0|1|0)(25%);flag:patient_support(1|0|0)(25%);flag:patient_support(1|1|0)(50%);flag:tier_1(100%);flag:translocation(25%)
HHIP___ENSG00000164161.5	1.38589	-19.2941	-18.9018	-0.140178	2	1	2	2	0	0	1	3	3	ACTB(1);CYB5B(1);LDB2(2)	0.520582	1	-0.524419	NA	NA	1.00496	0.883381	NA	NA	0.593665	0.262198	NA	NA	1.31947	0.883381	NA	NA	0.593665	0	flag:cohort_support_count(1)(60%);flag:cohort_support_prop(1)(60%);flag:exon_junction_bp1(80%);flag:exon_junction_bp2(80%);flag:FFPM(100%);flag:inner_exon_bp1(80%);flag:inner_exon_bp2(80%);flag:low_support(40%);flag:patient_support(0|0|1)(20%);flag:patient_support(0|1|0)(20%);flag:patient_support(1|1|1)(60%);flag:tier_1(100%);flag:translocation(40%)
BOC___ENSG00000144857.10	0.385891	-19.2941	-18.9018	0.859821	3	2	2	1	0	0	2	3	4	DPP9(2);PHLDB2(2);PNPLA8(1);TM9SF4(1)	0.879514	1	3.52777	NA	NA	0.532301	0.295589	NA	NA	0.593665	-1.51868	NA	NA	1.80767	0.295589	NA	NA	0.593665	0	flag:cohort_support_count(1)(71.4%);flag:cohort_support_prop(1)(71.4%);flag:exon_junction_bp1(85.7%);flag:exon_junction_bp2(85.7%);flag:FFPM(100%);flag:inner_exon_bp1(57.1%);flag:inner_exon_bp2(57.1%);flag:patient_support(0|0|1)(14.3%);flag:patient_support(0|1|1)(28.6%);flag:patient_support(1|0|0)(14.3%);flag:patient_support(2|1|3)(42.9%);flag:tier_1(100%);flag:translocation(71.4%)
ZBTB20___ENSG00000181722.11	1.97085	-19.2941	-18.9018	-20.0717	2	1	2	3	0	0	0	3	5	FMR1(1);NCKAP5(1);PHLDB2(1);UROC1(1);ZBTB20-AS1(1)	0.0307929	1	1.11348	NA	NA	NA	0.968476	NA	NA	NA	-0.410939	NA	NA	NA	0.968476	NA	NA	NA	0.333333	flag:cohort_support_count(1)(61.5%);flag:cohort_support_prop(1)(61.5%);flag:exon_junction_bp1(100%);flag:exon_junction_bp2(100%);flag:FFPM(69.2%);flag:intersecting_genes_opp(7.7%);flag:low_support(15.4%);flag:patient_support(0|0|1)(7.7%);flag:patient_support(0|0|4)(7.7%);flag:patient_support(0|1|0)(7.7%);flag:patient_support(0|2|0)(15.4%);flag:patient_support(1|5|2)(61.5%);flag:tier_1(100%);flag:…
CLCN5___ENSG00000171365.11	1.38589	-19.2941	-18.9018	-0.140178	2	1	3	2	0	0	1	3	3	CASK(2);RP13-188A5.1(1);ST7(1)	0.520582	1	0.272875	NA	NA	-1.36915	0.559514	NA	NA	0.593665	-3.03055	NA	NA	-2.39516	0.559514	NA	NA	0.593665	0	flag:cohort_support_count(1)(83.3%);flag:cohort_support_prop(1)(83.3%);flag:exon_junction_bp1(100%);flag:exon_junction_bp2(100%);flag:FFPM(50%);flag:low_support(33.3%);flag:patient_support(0|1|0)(16.7%);flag:patient_support(0|1|1)(33.3%);flag:patient_support(1|1|1)(50%);flag:tier_1(100%);flag:translocation(33.3%)
RP5-940J5.9___ENSG00000269968.1	1.38589	-19.2941	1.02975	-20.0717	2	0	1	2	0	1	0	3	3	CSNK1E(1);GAPDHP1(1);MDK(1)	0.152069	1	-0.51634	NA	0.873169	NA	0.991076	NA	0.568939	NA	-0.110325	NA	-0.0227099	NA	0.991076	NA	0.568939	NA	0	flag:FFPM(100%);flag:incomplete_data(75%);flag:inner_exon_bp1(100%);flag:inner_exon_bp2(100%);flag:patient_support(0|0|1)(25%);flag:patient_support(0|0|2)(50%);flag:patient_support(0|1|0)(25%);flag:tier_1(100%);flag:translocation(100%)
PTMA___ENSG00000187514.10	1.97085	-19.2941	-18.9018	-20.0717	4	0	0	3	0	0	0	3	1	PTMAP5(4)	0.0307929	1	-0.222551	NA	NA	NA	0.883381	NA	NA	NA	-1.73763	NA	NA	NA	0.883381	NA	NA	NA	0	flag:FFPM(87.5%);flag:incomplete_data(100%);flag:inner_exon_bp1(100%);flag:inner_exon_bp2(100%);flag:patient_support(0|0|1)(25%);flag:patient_support(0|0|3)(75%);flag:tier_1(100%);flag:translocation(100%)
CS___ENSG00000062485.14	1.97085	-19.2941	-18.9018	-20.0717	1	2	0	3	0	0	0	3	2	ARL6IP6(1);CTB-52I2.4(2)	0.0307929	1	-0.264288	NA	NA	NA	0.702291	NA	NA	NA	-1.25708	NA	NA	NA	0.702291	NA	NA	NA	0	flag:exon_junction_bp1(33.3%);flag:FFPM(66.7%);flag:incomplete_data(33.3%);flag:inner_exon_bp1(100%);flag:inner_exon_bp2(100%);flag:patient_support(0|0|1)(33.3%);flag:patient_support(1|0|0)(66.7%);flag:tier_1(100%);flag:translocation(100%)
TUBB1___ENSG00000101162.3	0.385891	-19.2941	-18.9018	0.859821	0	0	5	1	0	0	2	3	1	TUBB(5)	0.879514	1	0.635362	NA	NA	-1.25776	0.61727	NA	NA	0.593665	-0.672987	NA	NA	-1.28913	0.61727	NA	NA	0.593665	0	flag:exon_junction_bp1(83.3%);flag:exon_junction_bp2(83.3%);flag:FFPM(83.3%);flag:inner_exon_bp1(16.7%);flag:inner_exon_bp2(16.7%);flag:low_support(50%);flag:patient_support(0|1|0)(66.7%);flag:patient_support(0|2|0)(33.3%);flag:tier_1(100%);flag:translocation(100%)
CDC42BPA___ENSG00000143776.14	1.38589	0.637429	-18.9018	-20.0717	1	2	0	2	1	0	0	3	3	ALDH7A1(1);ARHGEF3(1);MAPRE2(1)	0.229046	1	-0.0734022	-0.231855	NA	NA	1	0.980555	NA	NA	-1.55545	0.0925755	NA	NA	1	0.980555	NA	NA	0	flag:exon_junction_bp1(33.3%);flag:FFPM(100%);flag:incomplete_data(33.3%);flag:inner_exon_bp1(66.7%);flag:inner_exon_bp2(100%);flag:patient_support(0|0|1)(33.3%);flag:patient_support(1|0|0)(66.7%);flag:tier_1(100%);flag:translocation(100%)
STARD10___ENSG00000214530.3	-19.5457	0.637429	1.02975	-0.140178	0	3	0	0	1	1	1	3	2	ARAP1(2);RP11-626H12.2(1)	0.597693	1	NA	0.226095	1.06398	2.14808	NA	0.977343	0.521528	0.593665	NA	-0.472236	-1.10207	-0.232756	NA	0.977343	0.521528	0.593665	0.666667	flag:cohort_support_count(2)(33.3%);flag:cohort_support_count(53)(66.7%);flag:cohort_support_prop(1)(100%);flag:exon_junction_bp1(100%);flag:exon_junction_bp2(100%);flag:FFPM(100%);flag:infusion_low_support(100%);flag:inner_exon_bp1(66.7%);flag:intersecting_genes_same(66.7%);flag:low_support(33.3%);flag:patient_support(1|1|0)(66.7%);flag:patient_support(2|2|0)(33.3%);flag:proximal_partner(66.7%);…
SRSF11___ENSG00000116754.9	-19.5457	1.63743	1.02975	-20.0717	0	2	1	0	2	1	0	3	5	AC007383.4(1);FXYD6(1);NDUFS1(1);RP11-728F11.4(1);SF1(1)	0.0908189	1	NA	0.0678485	0.156752	NA	NA	0.977343	0.855353	NA	NA	0.086924	0.0413598	NA	NA	0.977343	0.855353	NA	0	flag:exon_junction_bp1(60%);flag:exon_junction_bp2(20%);flag:FFPM(100%);flag:inner_exon_bp1(80%);flag:inner_exon_bp2(100%);flag:low_support(20%);flag:patient_support(0|1|0)(20%);flag:patient_support(1|0|0)(80%);flag:tier_1(100%);flag:translocation(100%)
PNPLA8___ENSG00000135241.12	-19.5457	-19.2941	-18.9018	1.44478	1	1	1	0	0	0	3	3	5	BOC(1);PRPF40A(1);RP11-613M10.8(1);RP11-613M10.9(1);TOMM5(1)	0.278617	1	NA	NA	NA	-0.192673	NA	NA	NA	0.77361	NA	NA	NA	1.30711	NA	NA	NA	0.77361	0	flag:exon_junction_bp1(80%);flag:exon_junction_bp2(80%);flag:FFPM(100%);flag:inner_exon_bp1(100%);flag:inner_exon_bp2(40%);flag:low_support(60%);flag:patient_support(0|0|1)(20%);flag:patient_support(0|1|0)(60%);flag:patient_support(1|0|0)(20%);flag:tier_1(100%);flag:translocation(100%)
GPM6A___ENSG00000150625.12	-19.5457	0.637429	1.02975	-0.140178	0	1	3	0	1	1	1	3	3	AC108142.1(1);SET(1);TENM3(1)	0.597693	1	NA	-0.204248	0.496749	-0.205776	NA	0.98576	0.782292	0.870899	NA	-0.963828	-3.10152	-1.24536	NA	0.98576	0.782292	0.870899	0	flag:cohort_support_count(1)(50%);flag:cohort_support_prop(1)(50%);flag:exon_junction_bp1(100%);flag:exon_junction_bp2(100%);flag:FFPM(100%);flag:infusion_low_support(25%);flag:inner_exon_bp2(25%);flag:low_support(75%);flag:patient_support(0|1|0)(50%);flag:patient_support(1|1|0)(50%);flag:tier_1(100%);flag:translocation(25%)
LUC7L3___ENSG00000108848.11	-19.5457	-19.2941	1.02975	0.859821	1	2	2	0	0	1	2	3	4	BCAS3(1);MAPKBP1(1);NAA25(1);PPME1(1)	0.448865	1	NA	NA	0.158953	-0.0762671	NA	NA	0.855353	0.721948	NA	NA	0.222733	-0.268292	NA	NA	0.855353	0.721948	0	flag:cohort_support_count(1)(40%);flag:cohort_support_prop(1)(40%);flag:exon_junction_bp1(80%);flag:exon_junction_bp2(80%);flag:FFPM(100%);flag:inner_exon_bp1(40%);flag:inner_exon_bp2(100%);flag:low_support(40%);flag:patient_support(0|1|0)(20%);flag:patient_support(0|1|1)(40%);flag:patient_support(1|0|0)(40%);flag:tier_1(100%);flag:translocation(60%)
DDX1___ENSG00000079785.10	0.385891	-19.2941	1.02975	-0.140178	2	3	2	1	0	1	1	3	5	AC010880.1(1);AC142119.1(1);DHRS12(1);NBAS(1);TUBAP(2)	0.776241	1	2.66582	NA	4.085	5.70245	0.460667	NA	0.521528	0.593665	-0.332836	NA	-0.429132	-0.700512	0.460667	NA	0.521528	0.593665	0.25	flag:adjacent_genes_opp(12.5%);flag:cohort_support_count(1)(75%);flag:cohort_support_count(4)(12.5%);flag:cohort_support_prop(0.8)(12.5%);flag:cohort_support_prop(1)(75%);flag:exon_junction_bp1(87.5%);flag:exon_junction_bp2(87.5%);flag:FFPM(100%);flag:infusion_low_support(25%);flag:inner_exon_bp1(12.5%);flag:inner_exon_bp2(37.5%);flag:low_support(12.5%);flag:patient_support(0|1|0)(12.5%);flag:pat…
AP2B1___ENSG00000006125.12	-19.5457	-19.2941	-18.9018	1.44478	1	1	2	0	0	0	3	3	3	GGNBP2(1);NT5C3B(1);SKAP1(2)	0.278617	1	NA	NA	NA	0.56151	NA	NA	NA	0.484838	NA	NA	NA	-0.331908	NA	NA	NA	0.484838	0	flag:cohort_support_count(1)(66.7%);flag:cohort_support_prop(1)(66.7%);flag:exon_junction_bp1(100%);flag:exon_junction_bp2(83.3%);flag:FFPM(100%);flag:inner_exon_bp1(33.3%);flag:inner_exon_bp2(16.7%);flag:low_support(16.7%);flag:patient_support(0|1|0)(16.7%);flag:patient_support(0|2|2)(66.7%);flag:patient_support(1|0|0)(16.7%);flag:tier_1(100%)
MAP4K4___ENSG00000071054.11	-19.5457	0.637429	2.02975	-20.0717	2	1	0	0	1	2	0	3	3	AK2(1);SOX11(1);TRABD2A(1)	0.0479286	1	NA	0.700795	-0.450819	NA	NA	0.75744	0.648906	NA	NA	-2.64024	-0.441184	NA	NA	0.75744	0.648906	NA	0	flag:exon_junction_bp1(33.3%);flag:FFPM(100%);flag:inner_exon_bp1(100%);flag:inner_exon_bp2(100%);flag:patient_support(0|0|1)(66.7%);flag:patient_support(1|0|0)(33.3%);flag:tier_1(100%);flag:translocation(33.3%)
ZNF423___ENSG00000102935.7	1.38589	-19.2941	1.02975	-20.0717	1	2	2	2	0	1	0	3	5	CALR(2);DICER1(1);MID1(1);NCBP2(1);ZNF101(1)	0.152069	1	-0.188638	NA	-0.3286	NA	0.968476	NA	0.855353	NA	1.2111	NA	-0.136124	NA	0.968476	NA	0.855353	NA	0	flag:cohort_support_count(1)(57.1%);flag:cohort_support_prop(1)(57.1%);flag:exon_junction_bp1(71.4%);flag:exon_junction_bp2(71.4%);flag:FFPM(85.7%);flag:inner_exon_bp1(57.1%);flag:inner_exon_bp2(57.1%);flag:low_support(14.3%);flag:patient_support(0|1|0)(14.3%);flag:patient_support(0|1|1)(28.6%);flag:patient_support(0|1|2)(28.6%);flag:patient_support(1|0|0)(28.6%);flag:tier_1(100%);flag:translocat…
PTMS___ENSG00000159335.11	-19.5457	0.637429	-18.9018	0.859821	2	1	1	0	1	0	2	3	4	ATP6AP1(1);BCAP31(1);BRSK2(1);UPF3A(1)	0.684443	1	NA	0.246607	NA	0.237489	NA	0.916567	NA	0.593665	NA	0.477004	NA	-0.355487	NA	0.916567	NA	0.593665	0	flag:exon_junction_bp1(25%);flag:exon_junction_bp2(25%);flag:FFPM(100%);flag:inner_exon_bp1(75%);flag:inner_exon_bp2(75%);flag:low_support(75%);flag:patient_support(0|0|1)(50%);flag:patient_support(0|1|0)(25%);flag:patient_support(1|0|0)(25%);flag:tier_1(100%);flag:translocation(100%)
GMPS___ENSG00000163655.11	0.385891	-19.2941	1.02975	-0.140178	0	2	1	1	0	1	1	3	3	CCDC14(1);CTNND2(1);SOGA1(1)	0.776241	1	-0.609535	NA	0.471873	0.291084	0.61727	NA	0.693658	0.634931	-0.342686	NA	-0.290317	-0.988961	0.61727	NA	0.693658	0.634931	0	flag:exon_junction_bp1(33.3%);flag:exon_junction_bp2(33.3%);flag:FFPM(100%);flag:inner_exon_bp1(66.7%);flag:inner_exon_bp2(66.7%);flag:low_support(33.3%);flag:patient_support(0|1|0)(33.3%);flag:patient_support(1|0|0)(66.7%);flag:tier_1(100%);flag:translocation(66.7%)
FUBP1___ENSG00000162613.12	1.38589	0.637429	-18.9018	-20.0717	0	1	2	2	1	0	0	3	3	ENY2(1);NEDD4L(1);RABGGTB(1)	0.229046	1	-0.358564	-0.195083	NA	NA	0.405785	0.972516	NA	NA	0.64951	-1.46251	NA	NA	0.405785	0.972516	NA	NA	0	flag:exon_junction_bp1(100%);flag:exon_junction_bp2(66.7%);flag:FFPM(100%);flag:inner_exon_bp1(66.7%);flag:inner_exon_bp2(33.3%);flag:low_support(66.7%);flag:patient_support(0|1|0)(66.7%);flag:patient_support(1|0|0)(33.3%);flag:tier_1(100%);flag:translocation(66.7%)
NDRG1___ENSG00000104419.10	0.385891	-19.2941	-18.9018	0.859821	2	1	3	1	0	0	2	3	2	PVT1(2);RP11-566K19.6(1)	0.879514	1	-0.225851	NA	NA	1.56273	0.968476	NA	NA	0.59673	-0.77174	NA	NA	-0.399909	0.968476	NA	NA	0.59673	0	flag:cohort_support_count(4)(90.9%);flag:cohort_support_prop(0.8)(90.9%);flag:exon_junction_bp1(100%);flag:exon_junction_bp2(100%);flag:FFPM(81.8%);flag:infusion_low_support(9.1%);flag:inner_exon_bp1(27.3%);flag:low_support(27.3%);flag:patient_support(0|1|0)(9.1%);flag:patient_support(0|3|1)(36.4%);flag:patient_support(3|3|2)(54.5%);flag:tier_1(100%);flag:translocation(9.1%)
NUDCD1___ENSG00000120526.6	-19.5457	-19.2941	-18.9018	1.44478	0	3	0	0	0	0	3	3	1	RP11-1084E5.1(3)	0.278617	1	NA	NA	NA	-0.284978	NA	NA	NA	0.661288	NA	NA	NA	-1.00426	NA	NA	NA	0.661288	1	flag:adjacent_genes_same(100%);flag:exon_junction_bp2(100%);flag:FFPM(100%);flag:inner_exon_bp1(100%);flag:patient_support(1|0|0)(100%);flag:readthrough_genes(100%);flag:tier_1(100%)
NAP1L1___ENSG00000187109.9	0.385891	-19.2941	-18.9018	0.859821	1	1	3	1	0	0	2	3	4	C12orf40(1);GTDC1(1);SPG20(1);SRRM4(2)	0.879514	1	0.246313	NA	NA	0.163617	0.816276	NA	NA	0.661288	-0.365415	NA	NA	-0.618903	0.816276	NA	NA	0.661288	0	flag:cohort_support_count(1)(50%);flag:cohort_support_prop(1)(50%);flag:exon_junction_bp1(100%);flag:exon_junction_bp2(100%);flag:FFPM(50%);flag:inner_exon_bp1(16.7%);flag:inner_exon_bp2(16.7%);flag:low_support(33.3%);flag:patient_support(0|1|0)(33.3%);flag:patient_support(1|0|0)(16.7%);flag:patient_support(1|1|1)(50%);flag:tier_1(100%);flag:translocation(33.3%)
TGIF2___ENSG00000118707.5	1.38589	-19.2941	-18.9018	-0.140178	0	1	2	2	0	0	1	3	4	EIF4G2(1);SS18L1(1);TM4SF2(1);TSPAN7(1)	0.520582	1	0.327229	NA	NA	0.396451	0.798005	NA	NA	0.791809	-1.7759	NA	NA	-2.91348	0.798005	NA	NA	0.791809	0	flag:exon_junction_bp1(50%);flag:exon_junction_bp2(75%);flag:FFPM(100%);flag:inner_exon_bp1(50%);flag:inner_exon_bp2(75%);flag:low_support(50%);flag:patient_support(0|1|0)(50%);flag:patient_support(1|0|0)(50%);flag:tier_1(100%);flag:translocation(75%)
NNAT___ENSG00000053438.7	1.38589	-19.2941	1.02975	-20.0717	2	1	0	2	0	1	0	3	3	CYP3A5(1);PAPOLA(1);POLR1D(1)	0.152069	1	0.403804	NA	-0.485797	NA	0.852702	NA	1	NA	0.406777	NA	-0.830507	NA	0.852702	NA	1	NA	0	flag:FFPM(100%);flag:inner_exon_bp1(100%);flag:inner_exon_bp2(100%);flag:patient_support(0|0|1)(66.7%);flag:patient_support(1|0|0)(33.3%);flag:tier_1(100%);flag:translocation(100%)
FNBP1L___ENSG00000137942.12	0.385891	0.637429	1.02975	-20.0717	0	2	1	1	1	1	0	3	2	DR1(2);NLGN1(1)	0.38277	1	0.342703	0.0893282	-0.103382	NA	0.697539	0.977343	0.99867	NA	-0.878988	-2.43171	-0.579644	NA	0.697539	0.977343	0.99867	NA	0	flag:exon_junction_bp1(100%);flag:exon_junction_bp2(100%);flag:FFPM(100%);flag:low_support(33.3%);flag:patient_support(0|1|0)(33.3%);flag:patient_support(1|0|0)(66.7%);flag:tier_1(100%);flag:translocation(33.3%)
WSB1___ENSG00000109046.10	0.385891	0.637429	-18.9018	-0.140178	0	1	2	1	1	0	1	3	3	MALAT1(1);OPHN1(1);UBE4A(1)	1	1	0.141742	0.133302	NA	-0.320787	0.921333	0.977343	NA	0.77361	0.584814	0.823907	NA	-1.30127	0.921333	0.977343	NA	0.77361	0	flag:exon_junction_bp1(66.7%);flag:exon_junction_bp2(66.7%);flag:FFPM(100%);flag:inner_exon_bp1(66.7%);flag:inner_exon_bp2(66.7%);flag:low_support(33.3%);flag:patient_support(0|1|0)(66.7%);flag:patient_support(1|0|0)(33.3%);flag:tier_1(100%);flag:translocation(100%)
SYT15___ENSG00000204176.9	0.385891	0.637429	1.02975	-20.0717	0	3	0	1	1	1	0	3	2	FAM35A(1);NUTM2A-AS1(2)	0.38277	1	-0.532707	1.90247	0.368855	NA	0.972409	0.75744	0.88376	NA	-1.48412	1.64152	-0.19686	NA	0.972409	0.75744	0.88376	NA	0	flag:exon_junction_bp1(66.7%);flag:exon_junction_bp2(66.7%);flag:FFPM(66.7%);flag:inner_exon_bp1(33.3%);flag:inner_exon_bp2(33.3%);flag:patient_support(1|0|0)(100%);flag:tier_1(100%)
FARS2___ENSG00000145982.7	0.385891	1.63743	-18.9018	-20.0717	0	1	3	1	2	0	0	3	2	KMT2D(1);RP3-380B8.4(3)	0.18721	1	0.206789	-0.0195741	NA	NA	0.798005	0.996427	NA	NA	-2.41358	-1.01438	NA	NA	0.798005	0.996427	NA	NA	0.75	flag:adjacent_genes_same(75%);flag:exon_junction_bp1(75%);flag:exon_junction_bp2(75%);flag:FFPM(100%);flag:inner_exon_bp1(25%);flag:inner_exon_bp2(25%);flag:low_support(50%);flag:patient_support(0|1|0)(75%);flag:patient_support(1|0|0)(25%);flag:readthrough_genes(75%);flag:tier_1(100%);flag:translocation(25%)
MXI1___ENSG00000119950.16	0.385891	-19.2941	1.02975	-0.140178	1	1	1	1	0	1	1	3	3	JAM2(1);RPRD1A(1);SUPT3H(1)	0.776241	1	0.166799	NA	0.246071	-0.18623	0.972409	NA	0.88376	0.77361	-0.0644802	NA	-0.456313	-1.21093	0.972409	NA	0.88376	0.77361	0	flag:exon_junction_bp1(33.3%);flag:exon_junction_bp2(33.3%);flag:FFPM(100%);flag:inner_exon_bp1(66.7%);flag:inner_exon_bp2(100%);flag:low_support(66.7%);flag:patient_support(0|0|1)(33.3%);flag:patient_support(0|1|0)(33.3%);flag:patient_support(1|0|0)(33.3%);flag:tier_1(100%);flag:translocation(100%)
GNAO1___ENSG00000087258.9	0.385891	0.637429	-18.9018	-0.140178	1	0	2	1	1	0	1	3	3	GNAS(1);MECP2(1);YWHAE(1)	1	1	-0.059973	-0.32496	NA	-0.310942	0.991076	0.933867	NA	0.818868	1.54388	0.231389	NA	-0.886972	0.991076	0.933867	NA	0.818868	0	flag:exon_junction_bp1(66.7%);flag:exon_junction_bp2(33.3%);flag:FFPM(100%);flag:inner_exon_bp1(66.7%);flag:inner_exon_bp2(66.7%);flag:low_support(33.3%);flag:patient_support(0|0|1)(33.3%);flag:patient_support(0|1|0)(66.7%);flag:tier_1(100%);flag:translocation(100%)
CDH11___ENSG00000140937.9	-19.5457	0.637429	-18.9018	0.859821	3	0	0	0	1	0	2	3	2	CSNK1E(2);HNRNPH1(1)	0.684443	1	NA	-0.0209504	NA	0.86803	NA	1	NA	0.593665	NA	0.439669	NA	-0.860328	NA	1	NA	0.593665	0	flag:FFPM(100%);flag:inner_exon_bp1(100%);flag:inner_exon_bp2(100%);flag:low_support(66.7%);flag:patient_support(0|0|1)(100%);flag:tier_1(100%);flag:translocation(100%)
DAZAP1___ENSG00000071626.12	1.38589	-19.2941	-18.9018	-0.140178	3	0	1	2	0	0	1	3	4	ACTB(1);C19orf25(1);TMEM185A(1);WIPF2(1)	0.520582	1	0.200124	NA	NA	0.183713	0.750996	NA	NA	0.890283	-5.02258	NA	NA	-1.4023	0.750996	NA	NA	0.890283	0.25	flag:adjacent_genes_opp(25%);flag:exon_junction_bp1(25%);flag:exon_junction_bp2(25%);flag:FFPM(100%);flag:inner_exon_bp1(100%);flag:inner_exon_bp2(100%);flag:low_support(50%);flag:patient_support(0|0|1)(75%);flag:patient_support(0|1|0)(25%);flag:tier_1(100%);flag:translocation(75%)
NTNG2___ENSG00000196358.6	1.38589	-19.2941	-18.9018	-0.140178	0	1	2	2	0	0	1	3	3	ABL1(1);C11orf24(1);FRMPD3(1)	0.520582	1	0.0849044	NA	NA	0.886488	0.844796	NA	NA	0.593665	-1.7102	NA	NA	1.07065	0.844796	NA	NA	0.593665	0	flag:exon_junction_bp1(66.7%);flag:exon_junction_bp2(66.7%);flag:FFPM(100%);flag:inner_exon_bp1(33.3%);flag:inner_exon_bp2(66.7%);flag:low_support(66.7%);flag:patient_support(0|1|0)(66.7%);flag:patient_support(1|0|0)(33.3%);flag:tier_1(100%);flag:translocation(66.7%)
RIN2___ENSG00000132669.8	1.38589	-19.2941	1.02975	-20.0717	3	0	1	2	0	1	0	3	4	BAIAP2(1);NOVA1(1);SLC25A6(1);TEK(1)	0.152069	1	0.166379	NA	-0.294957	NA	0.953103	NA	0.932533	NA	-0.253433	NA	-1.3894	NA	0.953103	NA	0.932533	NA	0	flag:exon_junction_bp1(75%);flag:exon_junction_bp2(25%);flag:FFPM(100%);flag:gene_symbol_duplicates(25%);flag:inner_exon_bp1(50%);flag:inner_exon_bp2(75%);flag:low_support(75%);flag:patient_support(0|0|1)(75%);flag:patient_support(0|1|0)(25%);flag:tier_1(100%);flag:translocation(100%)
NAPB___ENSG00000125814.13	1.38589	0.637429	-18.9018	-20.0717	1	3	1	2	1	0	0	3	4	GAB2(2);GOPC(1);KIAA1586(1);RSF1(2)	0.229046	1	0.29806	-0.70728	NA	NA	0.559514	0.95363	NA	NA	-0.669379	-2.39974	NA	NA	0.559514	0.95363	NA	NA	0	flag:cohort_support_count(1)(80%);flag:cohort_support_prop(1)(80%);flag:exon_junction_bp1(40%);flag:exon_junction_bp2(50%);flag:FFPM(70%);flag:inner_exon_bp1(80%);flag:inner_exon_bp2(60%);flag:low_support(10%);flag:patient_support(0|1|1)(20%);flag:patient_support(1|0|0)(20%);flag:patient_support(3|3|6)(60%);flag:tier_1(100%);flag:translocation(100%)
LINC00478___ENSG00000215386.6	1.38589	-19.2941	-18.9018	-0.140178	1	1	4	2	0	0	1	3	6	BTG3(2);CSNK1E(1);HMGB1(1);PBX4(1);RP3-449O17.1(1);WDR33(1)	0.520582	1	1.33772	NA	NA	0.0999809	0.532991	NA	NA	0.920938	-1.81126	NA	NA	-1.71509	0.532991	NA	NA	0.920938	0	flag:cohort_support_count(1)(87.2%);flag:cohort_support_prop(1)(87.2%);flag:exon_junction_bp1(100%);flag:exon_junction_bp2(100%);flag:FFPM(30.8%);flag:incomplete_data(12.8%);flag:inner_exon_bp1(12.8%);flag:inner_exon_bp2(12.8%);flag:low_support(5.1%);flag:patient_support(0|1|0)(12.8%);flag:patient_support(7|13|25)(87.2%);flag:tier_1(100%);flag:translocation(12.8%)
NADK___ENSG00000008130.11	-19.5457	0.637429	1.02975	-0.140178	2	1	0	0	1	1	1	3	3	ALG13(1);DIAPH1(1);EPB41L1(1)	0.597693	1	NA	-0.149765	-0.343786	0.695719	NA	0.972516	0.804643	0.593665	NA	2.30484	2.27099	-1.47829	NA	0.972516	0.804643	0.593665	0	flag:FFPM(100%);flag:inner_exon_bp1(100%);flag:inner_exon_bp2(100%);flag:low_support(33.3%);flag:patient_support(0|0|1)(66.7%);flag:patient_support(1|0|0)(33.3%);flag:tier_1(100%);flag:translocation(100%)
ZDHHC8___ENSG00000099904.11	-19.5457	-19.2941	1.02975	0.859821	0	2	1	0	0	1	2	3	4	CHMP3(1);KB-1269D1.8(1);RALGAPA2(1);RNF103-CHMP3(1)	0.448865	1	NA	NA	0.663547	0.175304	NA	NA	0.568939	0.721948	NA	NA	-0.950883	-0.90563	NA	NA	0.568939	0.721948	0	flag:exon_junction_bp1(25%);flag:exon_junction_bp2(25%);flag:FFPM(75%);flag:inner_exon_bp1(100%);flag:inner_exon_bp2(75%);flag:low_support(25%);flag:patient_support(0|1|0)(25%);flag:patient_support(1|0|0)(75%);flag:tier_1(100%);flag:translocation(75%)
CIRBP___ENSG00000099622.9	-19.5457	-19.2941	-18.9018	1.44478	1	0	2	0	0	0	3	3	3	ALG1L10P(1);CAMK2B(1);INPP5E(1)	0.278617	1	NA	NA	NA	1.40929	NA	NA	NA	0.593665	NA	NA	NA	-0.539969	NA	NA	NA	0.593665	0	flag:exon_junction_bp1(33.3%);flag:exon_junction_bp2(66.7%);flag:FFPM(100%);flag:inner_exon_bp1(66.7%);flag:inner_exon_bp2(100%);flag:low_support(66.7%);flag:patient_support(0|0|1)(33.3%);flag:patient_support(0|1|0)(66.7%);flag:tier_1(100%);flag:translocation(100%)
TCF4___ENSG00000196628.9	1.38589	-19.2941	-18.9018	-0.140178	2	0	1	2	0	0	1	3	4	FBXO33(1);FILIP1L(1);NONO(1);TXNL1(1)	0.520582	1	0.36948	NA	NA	-0.538177	0.460667	NA	NA	0.59673	0.490604	NA	NA	0.600364	0.460667	NA	NA	0.59673	0	flag:exon_junction_bp1(50%);flag:exon_junction_bp2(50%);flag:FFPM(100%);flag:inner_exon_bp1(50%);flag:inner_exon_bp2(50%);flag:low_support(50%);flag:patient_support(0|0|1)(50%);flag:patient_support(0|1|0)(50%);flag:tier_1(100%);flag:translocation(75%)
C9orf3___ENSG00000148120.10	0.385891	-19.2941	-18.9018	0.859821	1	0	3	1	0	0	2	3	4	DCUN1D1(1);MCM7(1);PRPF8(1);RP11-166D19.1(1)	0.879514	1	0.342682	NA	NA	0.598861	0.866975	NA	NA	0.661288	0.334562	NA	NA	0.0591687	0.866975	NA	NA	0.661288	0	flag:exon_junction_bp1(100%);flag:exon_junction_bp2(100%);flag:FFPM(100%);flag:low_support(75%);flag:patient_support(0|0|1)(25%);flag:patient_support(0|1|0)(75%);flag:tier_1(100%);flag:translocation(100%)
PPIE___ENSG00000084072.12	1.38589	-19.2941	-18.9018	-0.140178	2	3	1	2	0	0	1	3	5	NFYC(1);PPIH(1);RP11-69E11.4(1);RP4-739H11.4(1);RP5-994D16.3(2)	0.520582	1	3.59242	NA	NA	-0.630477	0.229457	NA	NA	0.59673	2.13752	NA	NA	-0.497786	0.229457	NA	NA	0.59673	0	flag:cohort_support_count(1)(89.5%);flag:cohort_support_prop(1)(89.5%);flag:exon_junction_bp1(100%);flag:exon_junction_bp2(73.7%);flag:FFPM(42.1%);flag:inner_exon_bp1(5.3%);flag:inner_exon_bp2(36.8%);flag:patient_support(0|0|2)(5.3%);flag:patient_support(1|0|0)(5.3%);flag:patient_support(1|2|1)(21.1%);flag:patient_support(2|0|12)(42.1%);flag:patient_support(2|0|7)(26.3%);flag:tier_1(100%)
CTD-2240J17.1___ENSG00000259372.1	1.38589	-19.2941	-18.9018	-0.140178	0	0	3	2	0	0	1	3	1	CTD-2034I4.2(3)	0.520582	1	1.46198	NA	NA	0.0600376	0.295589	NA	NA	0.77361	0.0918893	NA	NA	-0.723889	0.295589	NA	NA	0.77361	1	flag:adjacent_genes_same(100%);flag:exon_junction_bp1(100%);flag:exon_junction_bp2(100%);flag:FFPM(100%);flag:inner_exon_bp1(100%);flag:low_support(100%);flag:patient_support(0|1|0)(50%);flag:patient_support(0|2|0)(50%);flag:readthrough_genes(100%);flag:tier_1(100%)
MARK1___ENSG00000116141.11	1.38589	-19.2941	-18.9018	-0.140178	1	3	2	2	0	0	1	3	3	SWT1(1);TRIM69(1);VAV3(2)	0.520582	1	-0.220115	NA	NA	-0.161278	0.844796	NA	NA	0.905591	-1.6565	NA	NA	-2.01043	0.844796	NA	NA	0.905591	0	flag:cohort_support_count(1)(87.5%);flag:cohort_support_prop(1)(87.5%);flag:exon_junction_bp1(87.5%);flag:exon_junction_bp2(87.5%);flag:FFPM(100%);flag:infusion_low_support(12.5%);flag:inner_exon_bp1(12.5%);flag:inner_exon_bp2(12.5%);flag:low_support(37.5%);flag:patient_support(1|0|0)(12.5%);flag:patient_support(1|1|0)(25%);flag:patient_support(1|3|1)(62.5%);flag:tier_1(100%);flag:translocation(1…
HLTF___ENSG00000071794.11	1.38589	-19.2941	1.02975	-20.0717	0	2	1	2	0	1	0	3	3	CENPJ(1);ILF3(1);PLP2(1)	0.152069	1	-0.0155009	NA	-0.0691529	NA	0.928209	NA	1	NA	-1.98044	NA	1.08865	NA	0.928209	NA	1	NA	0	flag:exon_junction_bp1(100%);flag:exon_junction_bp2(33.3%);flag:FFPM(100%);flag:inner_exon_bp1(66.7%);flag:inner_exon_bp2(66.7%);flag:low_support(33.3%);flag:patient_support(0|1|0)(33.3%);flag:patient_support(1|0|0)(66.7%);flag:tier_1(100%);flag:translocation(100%)
PSIP1___ENSG00000164985.10	0.385891	-19.2941	-18.9018	0.859821	1	1	2	1	0	0	2	3	4	FRYL(1);NFIB(1);SEMA6D(1);TMSB15B(1)	0.879514	1	-0.815123	NA	NA	0.108396	0.460667	NA	NA	0.742837	0.3972	NA	NA	0.184874	0.460667	NA	NA	0.742837	0	flag:exon_junction_bp1(75%);flag:exon_junction_bp2(75%);flag:FFPM(100%);flag:inner_exon_bp1(50%);flag:inner_exon_bp2(50%);flag:low_support(75%);flag:patient_support(0|0|1)(25%);flag:patient_support(0|1|0)(50%);flag:patient_support(1|0|0)(25%);flag:tier_1(100%);flag:translocation(75%)
SYNGAP1___ENSG00000197283.8	-19.5457	1.63743	-18.9018	-0.140178	2	0	1	0	2	0	1	3	3	C12orf73(1);FKBP10(1);POLD1(1)	0.329221	1	NA	-0.352682	NA	0.0995768	NA	0.852953	NA	0.890283	NA	1.03862	NA	-0.0192731	NA	0.852953	NA	0.890283	0	flag:exon_junction_bp1(33.3%);flag:exon_junction_bp2(33.3%);flag:FFPM(100%);flag:inner_exon_bp1(66.7%);flag:inner_exon_bp2(100%);flag:low_support(100%);flag:patient_support(0|0|1)(66.7%);flag:patient_support(0|1|0)(33.3%);flag:tier_1(100%);flag:translocation(100%)
SSR2___ENSG00000163479.9	0.385891	-19.2941	1.02975	-0.140178	0	0	4	1	0	1	1	3	1	EIF3B(4)	0.776241	1	1.17748	NA	0.0303636	-0.01691	0.295589	NA	0.963961	0.940343	-0.357649	NA	-0.54832	-0.881917	0.295589	NA	0.963961	0.940343	0	flag:FFPM(100%);flag:inner_exon_bp1(100%);flag:inner_exon_bp2(100%);flag:patient_support(0|1|0)(60%);flag:patient_support(0|2|0)(40%);flag:tier_1(100%);flag:translocation(100%)
RNF220___ENSG00000187147.13	0.385891	0.637429	1.02975	-20.0717	1	0	2	1	1	1	0	3	2	ERI3(2);MCC(1)	0.38277	1	0.0961052	-0.32882	0.998481	NA	0.953103	0.98576	0.693658	NA	-0.982214	-0.00342869	0.902875	NA	0.953103	0.98576	0.693658	NA	0.666667	flag:adjacent_genes_opp(66.7%);flag:exon_junction_bp1(66.7%);flag:exon_junction_bp2(66.7%);flag:FFPM(100%);flag:inner_exon_bp1(33.3%);flag:inner_exon_bp2(66.7%);flag:low_support(66.7%);flag:patient_support(0|0|1)(33.3%);flag:patient_support(0|1|0)(66.7%);flag:tier_1(100%);flag:translocation(33.3%)
ATF6B___ENSG00000213676.6	-19.5457	-19.2941	2.02975	-0.140178	0	1	2	0	0	2	1	3	3	BAG6(1);OAZ1(1);TTLL12(1)	0.120194	1	NA	NA	0.285447	0.252183	NA	NA	0.71338	0.742837	NA	NA	0.364838	-0.208513	NA	NA	0.71338	0.742837	0	flag:exon_junction_bp1(66.7%);flag:exon_junction_bp2(66.7%);flag:FFPM(100%);flag:inner_exon_bp1(100%);flag:inner_exon_bp2(66.7%);flag:low_support(66.7%);flag:patient_support(0|1|0)(66.7%);flag:patient_support(1|0|0)(33.3%);flag:tier_1(100%);flag:translocation(66.7%)
CNTN2___ENSG00000184144.5	0.385891	1.63743	-18.9018	-20.0717	0	2	1	1	2	0	0	3	3	SEPT4(1);SMARCA2(1);UCHL1(1)	0.18721	1	-0.036805	-0.0945073	NA	NA	0.921333	0.980555	NA	NA	-1.78437	-1.2453	NA	NA	0.921333	0.980555	NA	NA	0	flag:exon_junction_bp1(33.3%);flag:exon_junction_bp2(66.7%);flag:FFPM(100%);flag:inner_exon_bp1(66.7%);flag:inner_exon_bp2(100%);flag:low_support(33.3%);flag:patient_support(0|1|0)(33.3%);flag:patient_support(1|0|0)(66.7%);flag:tier_1(100%);flag:translocation(100%)
CPNE1___ENSG00000214078.7	-19.5457	0.637429	1.02975	-0.140178	0	3	0	0	1	1	1	3	2	RBM12(2);UNC5A(1)	0.597693	1	NA	0.374603	-0.346149	0.77585	NA	0.781874	0.917074	0.593665	NA	-0.388052	-0.957367	-0.314935	NA	0.781874	0.917074	0.593665	0.666667	flag:cohort_support_count(3)(75%);flag:cohort_support_prop(0.00867052)(75%);flag:exon_junction_bp2(75%);flag:FFPM(100%);flag:infusion_low_support(75%);flag:inner_exon_bp1(100%);flag:inner_exon_bp2(25%);flag:intersecting_genes_same(75%);flag:patient_support(1|0|0)(25%);flag:patient_support(1|0|2)(25%);flag:patient_support(2|0|2)(50%);flag:proximal_partner(75%);flag:rec_junction(75%);flag:tier_1(10…
GAP43___ENSG00000172020.8	0.385891	0.637429	1.02975	-20.0717	3	1	1	1	1	1	0	3	3	KIAA1324L(1);NXPE3(1);PRRT2(1)	0.38277	1	-0.418412	0.0586858	-1.26566	NA	0.991076	0.980555	0.782292	NA	-0.90483	-0.0575101	0.519062	NA	0.991076	0.980555	0.782292	NA	0	flag:cohort_support_count(1)(60%);flag:cohort_support_prop(1)(60%);flag:exon_junction_bp1(60%);flag:exon_junction_bp2(80%);flag:FFPM(40%);flag:inner_exon_bp1(40%);flag:inner_exon_bp2(20%);flag:low_support(20%);flag:patient_support(0|0|1)(40%);flag:patient_support(1|1|1)(60%);flag:tier_1(100%);flag:translocation(40%)
SLTM___ENSG00000137776.12	0.385891	0.637429	1.02975	-20.0717	0	2	2	1	1	1	0	3	5	AC034102.1(1);FAM227A(1);GPBP1L1(1);RAB5B(1);USP38(1)	0.38277	1	-0.265677	0.251955	-0.352392	NA	0.772067	0.781874	0.568939	NA	-0.0565649	-1.64559	-0.64166	NA	0.772067	0.781874	0.568939	NA	0	flag:exon_junction_bp1(40%);flag:exon_junction_bp2(40%);flag:FFPM(100%);flag:inner_exon_bp1(80%);flag:inner_exon_bp2(80%);flag:low_support(20%);flag:patient_support(0|1|0)(40%);flag:patient_support(1|0|0)(60%);flag:tier_1(100%);flag:translocation(100%)
IGKV1-9___ENSG00000241755.1	0.385891	-19.2941	2.02975	-20.0717	0	3	0	1	0	2	0	3	3	AC096579.7(2);IGKJ1(2);IGKJ4(1)	0.0683282	1	1.76569	NA	1.75729	NA	0.450558	NA	0.521528	NA	0.209332	NA	0.390871	NA	0.450558	NA	0.521528	NA	0	flag:exon_junction_bp1(100%);flag:exon_junction_bp2(100%);flag:FFPM(80%);flag:inner_exon_bp2(40%);flag:patient_support(1|0|0)(100%);flag:tier_1(100%)
ZMIZ1___ENSG00000108175.12	0.385891	-19.2941	1.02975	-0.140178	2	1	2	1	0	1	1	3	3	C8orf76(1);DAAM1(1);ZNF738(1)	0.776241	1	0.859796	NA	0.411422	-1.24875	0.525642	NA	0.829703	0.593665	-1.98969	NA	-1.14198	1.11976	0.525642	NA	0.829703	0.593665	0	flag:cohort_support_count(1)(66.7%);flag:cohort_support_prop(1)(66.7%);flag:exon_junction_bp1(100%);flag:exon_junction_bp2(83.3%);flag:FFPM(100%);flag:infusion_low_support(16.7%);flag:inner_exon_bp1(16.7%);flag:inner_exon_bp2(16.7%);flag:low_support(33.3%);flag:patient_support(0|0|1)(16.7%);flag:patient_support(0|1|0)(16.7%);flag:patient_support(1|1|2)(66.7%);flag:tier_1(100%);flag:translocation(…
GRIK1-AS1___ENSG00000174680.5	1.38589	-19.2941	-18.9018	-0.140178	0	4	0	2	0	0	1	3	2	BACH1(4);GRIK1-AS2(4)	0.520582	1	1.18569	NA	NA	0.220591	0.348916	NA	NA	0.77361	-0.491185	NA	NA	-2.52544	0.348916	NA	NA	0.77361	0	flag:exon_junction_bp1(100%);flag:exon_junction_bp2(100%);flag:FFPM(100%);flag:patient_support(1|0|0)(100%);flag:tier_1(100%)
FANCC___ENSG00000158169.7	0.385891	0.637429	1.02975	-20.0717	1	1	2	1	1	1	0	3	3	ABCA1(1);PTCH1(1);SAT2(1)	0.38277	1	1.09062	-0.468802	-0.139849	NA	0.295589	0.916567	0.99867	NA	-0.711163	-0.838321	2.1144	NA	0.295589	0.916567	0.99867	NA	0	flag:cohort_support_count(1)(50%);flag:cohort_support_prop(1)(50%);flag:exon_junction_bp1(75%);flag:exon_junction_bp2(100%);flag:FFPM(100%);flag:infusion_low_support(25%);flag:inner_exon_bp1(25%);flag:inner_exon_bp2(25%);flag:low_support(50%);flag:patient_support(0|0|1)(25%);flag:patient_support(0|1|0)(25%);flag:patient_support(1|1|0)(50%);flag:tier_1(100%);flag:translocation(25%)
TBL1XR1___ENSG00000177565.11	1.38589	-19.2941	1.02975	-20.0717	1	3	2	2	0	1	0	3	5	DVL1(1);LINC00501(1);RP11-644C3.1(1);RP11-71G7.1(1);SKIL(1)	0.152069	1	-0.250682	NA	-1.00852	NA	0.928209	NA	0.693658	NA	-2.05474	NA	-2.13562	NA	0.928209	NA	0.693658	NA	0.333333	flag:adjacent_genes_opp(13.6%);flag:cohort_support_count(1)(86.4%);flag:cohort_support_prop(1)(86.4%);flag:exon_junction_bp1(95.5%);flag:exon_junction_bp2(95.5%);flag:FFPM(81.8%);flag:infusion_low_support(4.5%);flag:inner_exon_bp1(22.7%);flag:inner_exon_bp2(4.5%);flag:low_support(9.1%);flag:patient_support(0|2|0)(9.1%);flag:patient_support(1|0|0)(4.5%);flag:patient_support(2|1|3)(13.6%);flag:pati…
SF1___ENSG00000168066.16	0.385891	0.637429	-18.9018	-0.140178	1	1	2	1	1	0	1	3	4	C1orf61(1);KDSR(1);KMT2B(1);SRSF11(1)	1	1	0.218514	-0.0151223	NA	0.284088	0.739623	0.996427	NA	0.595387	-0.559839	-0.47472	NA	-1.21117	0.739623	0.996427	NA	0.595387	0	flag:exon_junction_bp1(50%);flag:exon_junction_bp2(50%);flag:FFPM(100%);flag:gene_symbol_duplicates(25%);flag:inner_exon_bp1(75%);flag:inner_exon_bp2(100%);flag:low_support(75%);flag:patient_support(0|0|1)(25%);flag:patient_support(0|1|0)(50%);flag:patient_support(1|0|0)(25%);flag:tier_1(100%);flag:translocation(100%)
HNRNPDL___ENSG00000152795.13	-19.5457	1.63743	-18.9018	-0.140178	0	2	1	0	2	0	1	3	3	DROSHA(1);FCF1(1);KAT6B(1)	0.329221	1	NA	0.673034	NA	0.183416	NA	0.933867	NA	0.703294	NA	-0.03304	NA	-1.23853	NA	0.933867	NA	0.703294	0	flag:exon_junction_bp1(66.7%);flag:exon_junction_bp2(33.3%);flag:FFPM(100%);flag:inner_exon_bp1(66.7%);flag:inner_exon_bp2(100%);flag:low_support(33.3%);flag:patient_support(0|1|0)(33.3%);flag:patient_support(1|0|0)(66.7%);flag:tier_1(100%);flag:translocation(100%)
MATR3___ENSG00000015479.13	1.38589	-19.2941	-18.9018	-0.140178	0	0	3	2	0	0	1	3	2	APBA2(2);CTNNA1(1)	0.520582	1	0.270171	NA	NA	-0.233196	0.925446	NA	NA	0.791809	-0.976189	NA	NA	-2.61224	0.925446	NA	NA	0.791809	0	flag:exon_junction_bp1(100%);flag:exon_junction_bp2(100%);flag:FFPM(100%);flag:inner_exon_bp1(100%);flag:low_support(100%);flag:patient_support(0|1|0)(100%);flag:tier_1(100%);flag:translocation(66.7%)
CPQ___ENSG00000104324.11	0.385891	-19.2941	-18.9018	0.859821	0	1	3	1	0	0	2	3	4	CHD9(1);PDGFC(1);SDC2(1);STX16(1)	0.879514	1	0.0253417	NA	NA	0.117489	0.921333	NA	NA	0.873078	-1.49564	NA	NA	-0.341989	0.921333	NA	NA	0.873078	0.25	flag:adjacent_genes_same(25%);flag:cohort_support_count(1)(25%);flag:cohort_support_prop(1)(25%);flag:exon_junction_bp1(100%);flag:exon_junction_bp2(75%);flag:FFPM(100%);flag:inner_exon_bp2(25%);flag:low_support(75%);flag:patient_support(0|1|0)(50%);flag:patient_support(1|0|0)(25%);flag:patient_support(1|1|0)(25%);flag:readthrough_genes(25%);flag:tier_1(100%);flag:translocation(75%)
TMED5___ENSG00000117500.8	0.385891	0.637429	-18.9018	-0.140178	1	2	0	1	1	0	1	3	3	ACYP2(1);FAM206A(1);RP4-717I23.3(1)	1	1	0.220586	-0.338613	NA	0.129225	0.816276	0.916567	NA	0.870899	-1.07737	-0.152818	NA	1.05253	0.816276	0.916567	NA	0.870899	0	flag:exon_junction_bp1(33.3%);flag:exon_junction_bp2(33.3%);flag:FFPM(100%);flag:inner_exon_bp1(66.7%);flag:inner_exon_bp2(100%);flag:low_support(33.3%);flag:patient_support(0|0|1)(33.3%);flag:patient_support(1|0|0)(66.7%);flag:tier_1(100%);flag:translocation(66.7%)
BRSK2___ENSG00000174672.11	-19.5457	0.637429	-18.9018	0.859821	0	1	2	0	1	0	2	3	3	DNMT3A(1);NOC4L(1);PTMS(1)	0.684443	1	NA	0.0134194	NA	0.388117	NA	0.996427	NA	0.650051	NA	-0.569562	NA	-0.17748	NA	0.996427	NA	0.650051	0	flag:exon_junction_bp1(100%);flag:exon_junction_bp2(66.7%);flag:FFPM(100%);flag:inner_exon_bp1(66.7%);flag:inner_exon_bp2(33.3%);flag:low_support(66.7%);flag:patient_support(0|1|0)(66.7%);flag:patient_support(1|0|0)(33.3%);flag:tier_1(100%);flag:translocation(100%)
DCX___ENSG00000077279.12	-19.5457	1.63743	-18.9018	-0.140178	1	1	1	0	2	0	1	3	3	ARF4(1);PAK3(1);SH3PXD2B(1)	0.329221	1	NA	-0.344795	NA	-0.170215	NA	0.933867	NA	0.982933	NA	-2.44389	NA	1.84568	NA	0.933867	NA	0.982933	0.333333	flag:adjacent_genes_opp(33.3%);flag:exon_junction_bp1(33.3%);flag:exon_junction_bp2(33.3%);flag:FFPM(100%);flag:inner_exon_bp1(66.7%);flag:inner_exon_bp2(66.7%);flag:low_support(66.7%);flag:patient_support(0|0|1)(33.3%);flag:patient_support(0|1|0)(33.3%);flag:patient_support(1|0|0)(33.3%);flag:tier_1(100%);flag:translocation(66.7%)
WIPF2___ENSG00000171475.9	0.385891	-19.2941	-18.9018	0.859821	2	1	0	1	0	0	2	3	4	AC093887.1(1);DAZAP1(1);POU4F2(1);RNF4(1)	0.879514	1	-0.124053	NA	NA	0.303001	0.968476	NA	NA	0.593665	-1.84913	NA	NA	-1.31846	0.968476	NA	NA	0.593665	0	flag:FFPM(100%);flag:inner_exon_bp1(100%);flag:inner_exon_bp2(100%);flag:patient_support(0|0|1)(75%);flag:patient_support(1|0|0)(25%);flag:tier_1(100%);flag:translocation(100%)
KCTD13___ENSG00000174943.5	1.38589	-19.2941	-18.9018	-0.140178	0	2	2	2	0	0	1	3	4	LA16c-306E5.3(1);MIDN(1);NAA60(1);SCAPER(1)	0.520582	1	0.38906	NA	NA	0.218549	0.844796	NA	NA	0.703294	-3.06479	NA	NA	-2.59287	0.844796	NA	NA	0.703294	0	flag:cohort_support_count(1)(66.7%);flag:cohort_support_prop(1)(66.7%);flag:exon_junction_bp1(83.3%);flag:exon_junction_bp2(83.3%);flag:FFPM(100%);flag:gene_symbol_duplicates(33.3%);flag:inner_exon_bp1(33.3%);flag:inner_exon_bp2(83.3%);flag:low_support(16.7%);flag:patient_support(0|1|0)(16.7%);flag:patient_support(1|0|0)(16.7%);flag:patient_support(1|1|0)(66.7%);flag:tier_1(100%);flag:translocati…
PTPN23___ENSG00000076201.10	0.385891	-19.2941	1.02975	-0.140178	1	2	0	1	0	1	1	3	3	ADCY5(1);RTN4RL2(1);USP20(1)	0.776241	1	-0.583081	NA	0.403617	-0.00414071	0.525642	NA	0.568939	0.920938	-2.51716	NA	-0.215415	-1.46882	0.525642	NA	0.568939	0.920938	0	flag:FFPM(100%);flag:inner_exon_bp1(100%);flag:inner_exon_bp2(100%);flag:low_support(33.3%);flag:patient_support(0|0|1)(33.3%);flag:patient_support(1|0|0)(66.7%);flag:tier_1(100%);flag:translocation(66.7%)
DYNC1LI2___ENSG00000135720.8	-19.5457	0.637429	2.02975	-20.0717	0	2	3	0	1	2	0	3	2	HIP1(1);RALGAPA2(3)	0.0479286	1	NA	-0.123457	0.0842783	NA	NA	0.977343	0.917074	NA	NA	0.742125	-0.26044	NA	NA	0.977343	0.917074	NA	0	flag:cohort_support_count(1)(80%);flag:cohort_support_prop(0.333333)(80%);flag:exon_junction_bp1(60%);flag:exon_junction_bp2(80%);flag:FFPM(80%);flag:infusion_low_support(20%);flag:inner_exon_bp1(100%);flag:inner_exon_bp2(20%);flag:low_support(40%);flag:patient_support(0|1|0)(40%);flag:patient_support(1|0|0)(20%);flag:patient_support(1|1|0)(40%);flag:tier_1(100%);flag:translocation(100%)
RPL17___ENSG00000265681.2	0.385891	1.63743	-18.9018	-20.0717	2	0	1	1	2	0	0	3	2	EI24(1);RP4-706A16.3(2)	0.18721	1	0.873134	-0.617042	NA	NA	0.559514	0.830072	NA	NA	-1.19559	-0.0829068	NA	NA	0.559514	0.830072	NA	NA	0	flag:exon_junction_bp1(25%);flag:exon_junction_bp2(50%);flag:FFPM(100%);flag:incomplete_data(75%);flag:inner_exon_bp1(100%);flag:inner_exon_bp2(75%);flag:low_support(75%);flag:patient_support(0|0|1)(25%);flag:patient_support(0|0|2)(50%);flag:patient_support(0|1|0)(25%);flag:tier_1(100%);flag:translocation(100%)
ZNF577___ENSG00000161551.8	1.97085	-19.2941	-18.9018	-20.0717	2	3	2	3	0	0	0	3	3	NR2C2(1);NTN1(1);PHF21A(2)	0.0307929	1	-0.362213	NA	NA	NA	0.937958	NA	NA	NA	-2.99742	NA	NA	NA	0.937958	NA	NA	NA	0	flag:cohort_support_count(1)(90%);flag:cohort_support_prop(1)(90%);flag:exon_junction_bp1(90%);flag:exon_junction_bp2(90%);flag:FFPM(70%);flag:infusion_low_support(10%);flag:inner_exon_bp1(10%);flag:inner_exon_bp2(70%);flag:patient_support(1|0|0)(10%);flag:patient_support(1|1|1)(30%);flag:patient_support(1|2|3)(60%);flag:tier_1(100%);flag:translocation(100%)
SNRPE___ENSG00000182004.8	1.38589	-19.2941	-18.9018	-0.140178	3	0	1	2	0	0	1	3	2	KDM5B(1);SNRPEP4(2)	0.520582	1	3.17597	NA	NA	-0.276503	0.798451	NA	NA	1	0.280758	NA	NA	-0.112169	0.798451	NA	NA	1	0	flag:cohort_support_count(1)(77.8%);flag:cohort_support_prop(1)(77.8%);flag:exon_junction_bp1(88.9%);flag:exon_junction_bp2(77.8%);flag:FFPM(44.4%);flag:incomplete_data(11.1%);flag:inner_exon_bp1(33.3%);flag:inner_exon_bp2(77.8%);flag:low_support(11.1%);flag:patient_support(0|0|1)(22.2%);flag:patient_support(0|6|1)(77.8%);flag:tier_1(100%);flag:translocation(22.2%)
EWSR1___ENSG00000182944.13	-19.5457	0.637429	1.02975	-0.140178	0	2	1	0	1	1	1	3	3	ACAP3(1);POMT1(1);UACA(1)	0.597693	1	NA	0.176994	0.227273	0.180771	NA	0.865646	0.782292	0.695742	NA	-0.269551	-0.83412	-1.48922	NA	0.865646	0.782292	0.695742	0	flag:exon_junction_bp1(33.3%);flag:exon_junction_bp2(66.7%);flag:FFPM(100%);flag:inner_exon_bp1(66.7%);flag:inner_exon_bp2(66.7%);flag:low_support(33.3%);flag:patient_support(0|1|0)(33.3%);flag:patient_support(1|0|0)(66.7%);flag:tier_1(100%);flag:translocation(100%)
DUSP22___ENSG00000112679.10	1.38589	-19.2941	-18.9018	-0.140178	1	1	2	2	0	0	1	3	3	CHCHD6(1);GINS3(1);RP11-23E10.2(2)	0.520582	1	-0.191017	NA	NA	0.971061	0.968476	NA	NA	0.593665	-1.16295	NA	NA	0.411546	0.968476	NA	NA	0.593665	0	flag:cohort_support_count(2)(60%);flag:cohort_support_prop(1)(60%);flag:exon_junction_bp1(40%);flag:exon_junction_bp2(60%);flag:FFPM(100%);flag:inner_exon_bp1(60%);flag:inner_exon_bp2(40%);flag:low_support(20%);flag:patient_support(0|1|0)(20%);flag:patient_support(0|2|1)(60%);flag:patient_support(1|0|0)(20%);flag:tier_1(100%);flag:translocation(100%)
DCN___ENSG00000011465.12	0.385891	1.63743	-18.9018	-20.0717	0	2	1	1	2	0	0	3	3	KLHL9(1);PCMTD2(1);UBE2G1(1)	0.18721	1	1.3612	0.0261684	NA	NA	0.405785	1	NA	NA	-2.75306	-1.89215	NA	NA	0.405785	1	NA	NA	0	flag:exon_junction_bp1(66.7%);flag:exon_junction_bp2(33.3%);flag:FFPM(100%);flag:inner_exon_bp1(66.7%);flag:inner_exon_bp2(66.7%);flag:low_support(33.3%);flag:patient_support(0|1|0)(33.3%);flag:patient_support(1|0|0)(66.7%);flag:tier_1(100%);flag:translocation(100%)
WDFY2___ENSG00000139668.7	-19.5457	1.63743	-18.9018	-0.140178	2	1	3	0	2	0	1	3	2	INTS6-AS1(4);RALGAPA2(1)	0.329221	1	NA	-0.864276	NA	0.17215	NA	0.852953	NA	0.765573	NA	-1.26427	NA	-1.32352	NA	0.852953	NA	0.765573	0	flag:cohort_support_count(2)(85.7%);flag:cohort_support_prop(1)(85.7%);flag:exon_junction_bp1(100%);flag:exon_junction_bp2(100%);flag:FFPM(71.4%);flag:infusion_low_support(14.3%);flag:low_support(42.9%);flag:patient_support(0|1|0)(14.3%);flag:patient_support(1|1|2)(42.9%);flag:patient_support(2|2|1)(42.9%);flag:proximal_partner(42.9%);flag:tier_1(100%);flag:translocation(14.3%)
DNAJB6___ENSG00000105993.10	-19.5457	1.63743	1.02975	-20.0717	0	1	3	0	2	1	0	3	2	GTF2IRD1(2);RNF214(1)	0.0908189	1	NA	0.468682	-0.164454	NA	NA	0.751505	0.917074	NA	NA	-1.3819	0.560798	NA	NA	0.751505	0.917074	NA	0	flag:cohort_support_count(2)(75%);flag:cohort_support_prop(0.666667)(75%);flag:exon_junction_bp1(100%);flag:exon_junction_bp2(100%);flag:FFPM(100%);flag:infusion_low_support(25%);flag:inner_exon_bp2(25%);flag:low_support(25%);flag:patient_support(0|1|0)(50%);flag:patient_support(1|1|0)(50%);flag:tier_1(100%);flag:translocation(25%)
APBA2___ENSG00000034053.10	1.38589	-19.2941	-18.9018	-0.140178	0	1	3	2	0	0	1	3	3	CNOT6(1);MATR3(2);WI2-2334D6.1(1)	0.520582	1	-0.001445	NA	NA	0.428452	0.972409	NA	NA	0.59673	-3.23114	NA	NA	-0.245997	0.972409	NA	NA	0.59673	0.25	flag:adjacent_genes_opp(25%);flag:exon_junction_bp1(75%);flag:exon_junction_bp2(100%);flag:FFPM(100%);flag:inner_exon_bp1(75%);flag:inner_exon_bp2(25%);flag:low_support(75%);flag:patient_support(0|1|0)(75%);flag:patient_support(1|0|0)(25%);flag:tier_1(100%);flag:translocation(75%)
PTCH1___ENSG00000185920.11	0.385891	0.637429	1.02975	-20.0717	2	2	3	1	1	1	0	3	4	AC092580.4(2);FANCC(1);RORB(1);SCG5(1)	0.38277	1	-0.264885	-1.57051	-0.130055	NA	0.98206	0.830072	0.963961	NA	0.147882	-7.61668	-0.832046	NA	0.98206	0.830072	0.963961	NA	0	flag:cohort_support_count(1)(83.3%);flag:cohort_support_prop(1)(83.3%);flag:exon_junction_bp1(41.7%);flag:exon_junction_bp2(100%);flag:FFPM(50%);flag:infusion_low_support(8.3%);flag:inner_exon_bp1(66.7%);flag:inner_exon_bp2(58.3%);flag:low_support(33.3%);flag:patient_support(0|1|0)(16.7%);flag:patient_support(1|1|1)(25%);flag:patient_support(3|0|9)(58.3%);flag:tier_1(100%);flag:translocation(33.3…
BTBD2___ENSG00000133243.4	1.38589	0.637429	-18.9018	-20.0717	0	1	2	2	1	0	0	3	4	ADAT3(1);EEF2(1);NIPAL3(1);SCAMP4(1)	0.229046	1	-0.382883	-0.550959	NA	NA	0.655864	0.781874	NA	NA	-0.277336	-0.0699446	NA	NA	0.655864	0.781874	NA	NA	0	flag:exon_junction_bp1(100%);flag:exon_junction_bp2(75%);flag:FFPM(100%);flag:inner_exon_bp1(25%);flag:inner_exon_bp2(25%);flag:low_support(75%);flag:patient_support(0|1|0)(75%);flag:patient_support(1|0|0)(25%);flag:tier_1(100%);flag:translocation(25%)
SF3B1___ENSG00000115524.11	-19.5457	1.63743	-18.9018	-0.140178	1	2	0	0	2	0	1	3	3	ADRBK2(1);LMAN1(1);TAF1C(1)	0.329221	1	NA	-0.328046	NA	0.0243292	NA	0.916567	NA	0.955109	NA	2.19775	NA	-3.06124	NA	0.916567	NA	0.955109	0	flag:FFPM(100%);flag:inner_exon_bp1(100%);flag:inner_exon_bp2(100%);flag:low_support(33.3%);flag:patient_support(0|0|1)(33.3%);flag:patient_support(1|0|0)(66.7%);flag:tier_1(100%);flag:translocation(100%)
FOXRED1___ENSG00000110074.6	-19.5457	0.637429	1.02975	-0.140178	0	1	2	0	1	1	1	3	2	PAF1(1);RP11-97E7.1(2)	0.597693	1	NA	-0.412031	-0.171819	-0.169121	NA	0.865646	1	0.920938	NA	-1.47396	0.0325155	-2.52317	NA	0.865646	1	0.920938	0	flag:exon_junction_bp1(33.3%);flag:FFPM(100%);flag:inner_exon_bp1(66.7%);flag:inner_exon_bp2(100%);flag:patient_support(0|1|0)(66.7%);flag:patient_support(1|0|0)(33.3%);flag:tier_1(100%);flag:translocation(100%)
DAAM1___ENSG00000100592.11	-19.5457	1.63743	-18.9018	-0.140178	1	2	2	0	2	0	1	3	3	BTBD3(1);SYT7(1);ZMIZ1(1)	0.329221	1	NA	-0.778807	NA	-0.975372	NA	0.637845	NA	0.593665	NA	-1.24198	NA	1.7694	NA	0.637845	NA	0.593665	0	flag:cohort_support_count(1)(66.7%);flag:cohort_support_prop(1)(66.7%);flag:exon_junction_bp1(83.3%);flag:exon_junction_bp2(83.3%);flag:FFPM(100%);flag:infusion_low_support(16.7%);flag:inner_exon_bp1(16.7%);flag:inner_exon_bp2(33.3%);flag:low_support(33.3%);flag:patient_support(0|1|0)(16.7%);flag:patient_support(1|0|0)(16.7%);flag:patient_support(1|1|2)(66.7%);flag:tier_1(100%);flag:translocation…
MSRA___ENSG00000175806.10	-19.5457	1.63743	-18.9018	-0.140178	0	1	2	0	2	0	1	3	4	AC114546.1(1);PINX1(1);PSD3(1);ZNF770(1)	0.329221	1	NA	-0.179428	NA	-0.0226092	NA	0.933867	NA	0.955109	NA	-0.523579	NA	3.48452	NA	0.933867	NA	0.955109	0	flag:exon_junction_bp1(50%);flag:exon_junction_bp2(50%);flag:FFPM(100%);flag:inner_exon_bp1(50%);flag:inner_exon_bp2(50%);flag:low_support(50%);flag:patient_support(0|1|0)(50%);flag:patient_support(1|0|0)(50%);flag:tier_1(100%);flag:translocation(50%)
TMSB10___ENSG00000034510.4	1.38589	-19.2941	-18.9018	-0.140178	0	0	3	2	0	0	1	3	2	PDCL2(1);TMSB10P1(2)	0.520582	1	0.580885	NA	NA	-0.225346	0.460667	NA	NA	0.982933	0.0950697	NA	NA	-0.0647455	0.460667	NA	NA	0.982933	0	flag:exon_junction_bp1(33.3%);flag:exon_junction_bp2(33.3%);flag:FFPM(100%);flag:inner_exon_bp1(66.7%);flag:inner_exon_bp2(66.7%);flag:low_support(33.3%);flag:patient_support(0|1|0)(100%);flag:tier_1(100%);flag:translocation(33.3%)
TSPAN9___ENSG00000011105.7	1.38589	-19.2941	-18.9018	-0.140178	1	1	2	2	0	0	1	3	3	CNOT4(1);PTP4A2(1);VPS37B(1)	0.520582	1	2.00555	NA	NA	0.493908	0.651024	NA	NA	0.59673	0.532994	NA	NA	0.333457	0.651024	NA	NA	0.59673	0	flag:cohort_support_count(1)(50%);flag:cohort_support_prop(1)(50%);flag:exon_junction_bp1(75%);flag:exon_junction_bp2(75%);flag:FFPM(100%);flag:infusion_low_support(25%);flag:inner_exon_bp1(25%);flag:inner_exon_bp2(25%);flag:low_support(50%);flag:patient_support(0|0|1)(25%);flag:patient_support(0|1|0)(25%);flag:patient_support(1|1|0)(50%);flag:tier_1(100%);flag:translocation(75%)
ACAD10___ENSG00000111271.10	0.385891	1.63743	-18.9018	-20.0717	3	1	1	1	2	0	0	3	3	ATXN2(1);MAPKAPK5(2);MELK(1)	0.18721	1	-0.321095	0.00492164	NA	NA	0.921333	0.977343	NA	NA	-1.05956	-0.248994	NA	NA	0.921333	0.977343	NA	NA	0.333333	flag:adjacent_genes_opp(20%);flag:cohort_support_count(3)(60%);flag:cohort_support_prop(1)(60%);flag:exon_junction_bp1(60%);flag:exon_junction_bp2(100%);flag:FFPM(40%);flag:incomplete_data(40%);flag:inner_exon_bp1(60%);flag:inner_exon_bp2(60%);flag:patient_support(0|0|1)(40%);flag:patient_support(1|1|1)(60%);flag:tier_1(100%);flag:translocation(20%)
DOPEY1___ENSG00000083097.10	0.385891	0.637429	1.02975	-20.0717	1	0	2	1	1	1	0	3	3	ATXN10(1);CCDC14(1);EFNA5(1)	0.38277	1	-0.0374943	-0.561071	-0.0424686	NA	1	0.830072	0.963961	NA	-3.65592	-0.0340736	1.43841	NA	1	0.830072	0.963961	NA	0	flag:exon_junction_bp1(66.7%);flag:exon_junction_bp2(66.7%);flag:FFPM(100%);flag:inner_exon_bp1(33.3%);flag:inner_exon_bp2(33.3%);flag:low_support(100%);flag:patient_support(0|0|1)(33.3%);flag:patient_support(0|1|0)(66.7%);flag:tier_1(100%);flag:translocation(100%)
LRRC58___ENSG00000163428.3	1.97085	-19.2941	-18.9018	-20.0717	0	1	2	3	0	0	0	3	2	AP001462.6(2);ZNF641(1)	0.0307929	1	0.425838	NA	NA	NA	0.798005	NA	NA	NA	3.56728	NA	NA	NA	0.798005	NA	NA	NA	0	flag:FFPM(100%);flag:inner_exon_bp1(100%);flag:inner_exon_bp2(100%);flag:low_support(33.3%);flag:patient_support(0|1|0)(66.7%);flag:patient_support(1|0|0)(33.3%);flag:tier_1(100%);flag:translocation(100%)
SH3GL2___ENSG00000107295.8	-19.5457	0.637429	1.02975	-0.140178	0	1	2	0	1	1	1	3	3	CNOT4(1);INO80B(1);YWHAQ(1)	0.597693	1	NA	0.191761	-1.24488	-0.411444	NA	0.977343	0.804643	0.721948	NA	-0.19532	-0.559003	-0.0611869	NA	0.977343	0.804643	0.721948	0	flag:exon_junction_bp1(66.7%);flag:exon_junction_bp2(66.7%);flag:FFPM(100%);flag:inner_exon_bp1(33.3%);flag:inner_exon_bp2(33.3%);flag:low_support(66.7%);flag:patient_support(0|1|0)(66.7%);flag:patient_support(1|0|0)(33.3%);flag:tier_1(100%);flag:translocation(100%)
ANKRD10___ENSG00000088448.10	0.385891	-19.2941	-18.9018	0.859821	0	3	1	1	0	0	2	3	4	ARHGEF7(1);DEK(1);KIAA0586(1);SCRIB(1)	0.879514	1	0.277446	NA	NA	-0.099228	0.798005	NA	NA	0.933832	0.806247	NA	NA	-0.952398	0.798005	NA	NA	0.933832	0.25	flag:adjacent_genes_opp(25%);flag:exon_junction_bp1(25%);flag:exon_junction_bp2(25%);flag:FFPM(100%);flag:inner_exon_bp1(75%);flag:inner_exon_bp2(75%);flag:low_support(25%);flag:patient_support(0|1|0)(25%);flag:patient_support(1|0|0)(75%);flag:tier_1(100%);flag:translocation(75%)
EI24___ENSG00000149547.10	0.385891	1.63743	-18.9018	-20.0717	0	1	2	1	2	0	0	3	3	CLK1(1);RPL17(1);SDC3(1)	0.18721	1	0.221441	0.168794	NA	NA	0.866975	0.852953	NA	NA	-2.83345	-0.386492	NA	NA	0.866975	0.852953	NA	NA	0	flag:exon_junction_bp1(66.7%);flag:exon_junction_bp2(66.7%);flag:FFPM(100%);flag:inner_exon_bp1(66.7%);flag:inner_exon_bp2(66.7%);flag:low_support(66.7%);flag:patient_support(0|1|0)(66.7%);flag:patient_support(1|0|0)(33.3%);flag:tier_1(100%);flag:translocation(100%)
PI4KA___ENSG00000241973.6	0.385891	-19.2941	-18.9018	0.859821	1	1	2	1	0	0	2	3	4	CDK10(1);KB-1592A4.15(1);PRAMENP(1);TMEM191C(1)	0.879514	1	0.0419533	NA	NA	-1.13328	0.938903	NA	NA	0.593665	1.21231	NA	NA	1.85481	0.938903	NA	NA	0.593665	0	flag:cohort_support_count(1)(25%);flag:cohort_support_prop(1)(25%);flag:exon_junction_bp1(75%);flag:exon_junction_bp2(100%);flag:FFPM(100%);flag:inner_exon_bp1(50%);flag:low_support(50%);flag:patient_support(0|0|1)(25%);flag:patient_support(0|1|0)(25%);flag:patient_support(1|0|0)(25%);flag:patient_support(1|1|1)(25%);flag:tier_1(100%);flag:translocation(25%)
ARHGEF7___ENSG00000102606.13	1.38589	-19.2941	1.02975	-20.0717	1	0	6	2	0	1	0	3	7	ANKRD10(1);EVI5(1);NPIPP1(1);RNF130(1);RP11-1186N24.5(1);RP11-679C8.2(1);TPP2(2)	0.152069	1	0.0168778	NA	-0.0357223	NA	0.852702	NA	0.98372	NA	-0.137743	NA	3.25736	NA	0.852702	NA	0.98372	NA	0.166667	flag:adjacent_genes_opp(7.7%);flag:cohort_support_count(1)(53.8%);flag:cohort_support_prop(1)(53.8%);flag:exon_junction_bp1(100%);flag:exon_junction_bp2(100%);flag:FFPM(53.8%);flag:inner_exon_bp1(7.7%);flag:low_support(46.2%);flag:patient_support(0|1|0)(46.2%);flag:patient_support(0|3|4)(53.8%);flag:tier_1(100%);flag:translocation(38.5%)
MYCNOS___ENSG00000233718.1	1.38589	-19.2941	-18.9018	-0.140178	1	2	1	2	0	0	1	3	3	FAM49A(1);METTL9(1);PARD3(1)	0.520582	1	2.67672	NA	NA	-0.439949	0.928209	NA	NA	0.920938	-0.0630005	NA	NA	0.43506	0.928209	NA	NA	0.920938	0	flag:cohort_support_count(1)(50%);flag:cohort_support_prop(0.5)(50%);flag:exon_junction_bp1(100%);flag:exon_junction_bp2(75%);flag:FFPM(100%);flag:inner_exon_bp2(25%);flag:patient_support(0|1|1)(50%);flag:patient_support(1|0|0)(50%);flag:tier_1(100%);flag:translocation(50%)
SEMA6D___ENSG00000137872.11	1.38589	0.637429	-18.9018	-20.0717	2	1	0	2	1	0	0	3	3	CAMTA1(1);CEP152(1);PSIP1(1)	0.229046	1	-1.1459	0.633577	NA	NA	0.532991	0.865646	NA	NA	0.035323	-0.311394	NA	NA	0.532991	0.865646	NA	NA	0	flag:exon_junction_bp1(66.7%);flag:FFPM(100%);flag:inner_exon_bp1(33.3%);flag:inner_exon_bp2(100%);flag:low_support(33.3%);flag:patient_support(0|0|1)(66.7%);flag:patient_support(1|0|0)(33.3%);flag:tier_1(100%);flag:translocation(66.7%)
OAZ1___ENSG00000104904.8	0.385891	0.637429	1.02975	-20.0717	0	0	3	1	1	1	0	3	3	ATF6B(1);EIF4A1(1);FKBP8(1)	0.38277	1	0.805643	-0.159985	0.959388	NA	0.405785	0.980555	0.521528	NA	-2.44243	-1.48318	-2.65173	NA	0.405785	0.980555	0.521528	NA	0	flag:cohort_support_count(1)(33.3%);flag:cohort_support_prop(0.333333)(33.3%);flag:exon_junction_bp1(100%);flag:exon_junction_bp2(100%);flag:FFPM(100%);flag:inner_exon_bp1(66.7%);flag:inner_exon_bp2(100%);flag:low_support(100%);flag:patient_support(0|1|0)(100%);flag:tier_1(100%);flag:translocation(66.7%)
RPL14___ENSG00000188846.9	-19.5457	-19.2941	-18.9018	1.44478	6	0	0	0	0	0	3	3	4	FAM155A(1);MAML2(4);MAML3(1);SMARCA2(1)	0.278617	1	NA	NA	NA	0.557923	NA	NA	NA	0.77361	NA	NA	NA	1.35947	NA	NA	NA	0.77361	0	flag:FFPM(100%);flag:inner_exon_bp1(100%);flag:inner_exon_bp2(100%);flag:low_support(42.9%);flag:patient_support(0|0|1)(100%);flag:tier_1(100%);flag:translocation(100%)
RDH11___ENSG00000072042.8	-19.5457	-19.2941	1.02975	0.859821	4	0	0	0	0	1	2	3	3	C17orf76-AS1(1);FAM211A(1);NFIA(3)	0.448865	1	NA	NA	-0.220593	-0.0216193	NA	NA	0.804643	0.982933	NA	NA	-0.810679	-0.269641	NA	NA	0.804643	0.982933	0	flag:FFPM(100%);flag:inner_exon_bp1(100%);flag:inner_exon_bp2(100%);flag:patient_support(0|0|1)(100%);flag:tier_1(100%);flag:translocation(100%)
ANKRD11___ENSG00000167522.10	-19.5457	0.637429	-18.9018	0.859821	0	1	2	0	1	0	2	3	4	DPY19L2(1);ESCO1(1);HSPA12A(1);UBA52(1)	0.684443	1	NA	-0.0584337	NA	-0.149633	NA	0.996427	NA	0.982933	NA	-0.27296	NA	-0.204711	NA	0.996427	NA	0.982933	0	flag:exon_junction_bp1(75%);flag:exon_junction_bp2(75%);flag:FFPM(100%);flag:inner_exon_bp1(25%);flag:inner_exon_bp2(75%);flag:low_support(75%);flag:patient_support(0|1|0)(75%);flag:patient_support(1|0|0)(25%);flag:tier_1(100%);flag:translocation(100%)
EEF1G___ENSG00000254772.5	0.385891	0.637429	-18.9018	-0.140178	0	4	0	1	1	0	1	3	4	AARS(1);MYCBP2(1);TAZ(1);ZNF691(1)	1	1	0	0	NA	-0.0564389	NA	NA	NA	0.958992	-1.93693	-0.90007	NA	4.35336	NA	NA	NA	0.958992	0	flag:FFPM(100%);flag:inner_exon_bp1(100%);flag:inner_exon_bp2(100%);flag:patient_support(1|0|0)(100%);flag:tier_1(100%);flag:translocation(100%)
MIR3654___ENSG00000255508.3	0.385891	0.637429	-18.9018	-0.140178	0	4	0	1	1	0	1	3	4	AARS(1);MYCBP2(1);TAZ(1);ZNF691(1)	1	1	-0.143796	-0.367221	NA	-0.462221	1	0.98576	NA	0.982933	-1.93693	-0.90007	NA	4.35336	1	0.98576	NA	0.982933	0	flag:FFPM(100%);flag:inner_exon_bp1(100%);flag:inner_exon_bp2(100%);flag:patient_support(1|0|0)(100%);flag:tier_1(100%);flag:translocation(100%)
NRXN2___ENSG00000110076.14	1.38589	-19.2941	-18.9018	-0.140178	2	1	1	2	0	0	1	3	5	ATXN2L(1);MALAT1(1);MAP7D1(1);RP11-24N18.1(1);SUV420H1(1)	0.520582	1	0.76472	NA	NA	0.392587	0.596465	NA	NA	0.661288	-2.55779	NA	NA	2.78427	0.596465	NA	NA	0.661288	0	flag:FFPM(100%);flag:inner_exon_bp1(100%);flag:inner_exon_bp2(100%);flag:low_support(40%);flag:patient_support(0|0|1)(60%);flag:patient_support(0|1|0)(20%);flag:patient_support(1|0|0)(20%);flag:tier_1(100%);flag:translocation(60%)
PDPK1___ENSG00000140992.14	-19.5457	2.22239	-18.9018	-20.0717	0	4	0	0	3	0	0	3	1	ERVK13-1(4)	0.0141916	1	NA	-0.124242	NA	NA	NA	0.95363	NA	NA	NA	-0.403411	NA	NA	NA	0.95363	NA	NA	0	flag:exon_junction_bp2(100%);flag:FFPM(100%);flag:inner_exon_bp1(100%);flag:inner_exon_bp2(100%);flag:patient_support(1|0|0)(100%);flag:tier_1(100%)
INSR___ENSG00000171105.9	0.385891	0.637429	-18.9018	-0.140178	0	3	0	1	1	0	1	3	1	CTB-133G6.2(3)	1	1	0.211042	0.947222	NA	0.392715	0.866975	0.751505	NA	0.626146	-3.2518	-4.4337	NA	-2.03673	0.866975	0.751505	NA	0.626146	1	flag:adjacent_genes_same(100%);flag:exon_junction_bp2(100%);flag:FFPM(100%);flag:inner_exon_bp1(100%);flag:patient_support(1|0|0)(100%);flag:readthrough_genes(100%);flag:tier_1(100%)
XIST___ENSG00000229807.5	-19.5457	-19.2941	1.02975	0.859821	0	3	0	0	0	1	2	3	5	FBXO22(1);POLM(1);RP11-488C13.5(1);RP11-488C13.7(1);VASH1(1)	0.448865	1	NA	NA	1.26581	1.87468	NA	NA	0.804643	0.593665	NA	NA	1.42689	-1.14254	NA	NA	0.804643	0.593665	0	flag:FFPM(100%);flag:inner_exon_bp1(100%);flag:inner_exon_bp2(100%);flag:patient_support(1|0|0)(100%);flag:tier_1(100%);flag:translocation(100%)
CAMSAP2___ENSG00000118200.10	0.385891	-19.2941	1.02975	-0.140178	0	2	1	1	0	1	1	3	3	ATP13A2(1);CLDND1(1);RIC3(1)	0.776241	1	-0.44576	NA	-0.546466	0.135984	0.816276	NA	0.829703	0.851292	-0.115406	NA	0.482927	-3.44527	0.816276	NA	0.829703	0.851292	0	flag:exon_junction_bp1(100%);flag:exon_junction_bp2(33.3%);flag:FFPM(100%);flag:inner_exon_bp1(33.3%);flag:inner_exon_bp2(66.7%);flag:low_support(33.3%);flag:patient_support(0|1|0)(33.3%);flag:patient_support(1|0|0)(66.7%);flag:tier_1(100%);flag:translocation(66.7%)
LHX1___ENSG00000132130.7	0.385891	1.63743	-18.9018	-20.0717	1	1	2	1	2	0	0	3	4	CALML4(1);RP11-315D16.2(1);RP11-445F12.2(2);STARD13(1)	0.18721	1	1.23975	1.66712	NA	NA	0.405785	0.525487	NA	NA	0.212499	0.141347	NA	NA	0.405785	0.525487	NA	NA	0.5	flag:cohort_support_count(1)(20%);flag:cohort_support_count(2)(40%);flag:cohort_support_prop(0.0625)(40%);flag:cohort_support_prop(1)(20%);flag:exon_junction_bp1(40%);flag:FFPM(100%);flag:infusion_low_support(20%);flag:inner_exon_bp1(100%);flag:inner_exon_bp2(100%);flag:intersecting_genes_opp(40%);flag:patient_support(0|0|1)(40%);flag:patient_support(0|1|0)(40%);flag:patient_support(1|1|0)(20%);f…
RPPH1___ENSG00000259001.2	0.385891	1.63743	-18.9018	-20.0717	0	0	4	1	2	0	0	3	2	SMARCC1(3);ZFPM2(1)	0.18721	1	1.65565	0.25822	NA	NA	0.460667	0.98576	NA	NA	5.34053	-0.344484	NA	NA	0.460667	0.98576	NA	NA	0	flag:exon_junction_bp2(75%);flag:FFPM(100%);flag:inner_exon_bp1(100%);flag:inner_exon_bp2(100%);flag:low_support(75%);flag:patient_support(0|1|0)(100%);flag:tier_1(100%);flag:translocation(100%)
AHCTF1P1___ENSG00000226121.1	0.385891	0.637429	-18.9018	-0.140178	0	3	0	1	1	0	1	3	1	AHCTF1(3)	1	1	0.336417	-2.11843	NA	0.679844	0.816276	0.637845	NA	0.593665	-1.62905	-0.205728	NA	-2.7691	0.816276	0.637845	NA	0.593665	0	flag:exon_junction_bp1(66.7%);flag:FFPM(100%);flag:inner_exon_bp1(33.3%);flag:inner_exon_bp2(100%);flag:patient_support(1|0|0)(100%);flag:tier_1(100%);flag:translocation(100%)
SRRM2___ENSG00000167978.12	-19.5457	0.637429	1.02975	-0.140178	0	4	0	0	1	1	1	3	5	FKBP7(1);ITM2B(1);KIAA1614(1);RP11-46A10.4(1);SVIL(1)	0.597693	1	NA	0.0981436	0.265155	0.205661	NA	0.977343	0.900912	0.831529	NA	-1.86042	-1.81764	-2.30455	NA	0.977343	0.900912	0.831529	0	flag:FFPM(100%);flag:inner_exon_bp1(100%);flag:inner_exon_bp2(100%);flag:patient_support(1|0|0)(100%);flag:tier_1(100%);flag:translocation(100%)
ATXN10___ENSG00000130638.11	-19.5457	-19.2941	1.02975	0.859821	1	3	1	0	0	1	2	3	3	DOPEY1(1);IGLV3-7(1);WI2-85898F10.1(2)	0.448865	1	NA	NA	0.459769	0.0151992	NA	NA	0.568939	0.940343	NA	NA	-0.587856	-0.439513	NA	NA	0.568939	0.940343	0.5	flag:adjacent_genes_opp(40%);flag:cohort_support_count(1)(40%);flag:cohort_support_prop(1)(40%);flag:exon_junction_bp1(20%);flag:exon_junction_bp2(100%);flag:FFPM(100%);flag:infusion_low_support(20%);flag:inner_exon_bp1(80%);flag:inner_exon_bp2(40%);flag:low_support(20%);flag:patient_support(0|1|0)(20%);flag:patient_support(1|0|0)(40%);flag:patient_support(1|0|1)(40%);flag:tier_1(100%);flag:trans…
ZBTB7A___ENSG00000178951.4	-19.5457	0.637429	1.02975	-0.140178	3	0	0	0	1	1	1	3	1	SCAF11(3)	0.597693	1	NA	0.126807	-0.713796	0.430691	NA	0.933867	0.88376	0.593665	NA	-1.57212	0.626328	-0.900147	NA	0.933867	0.88376	0.593665	0	flag:FFPM(100%);flag:inner_exon_bp1(100%);flag:inner_exon_bp2(100%);flag:low_support(66.7%);flag:patient_support(0|0|1)(100%);flag:tier_1(100%);flag:translocation(100%)
VRK3___ENSG00000105053.6	1.38589	-19.2941	-18.9018	-0.140178	2	2	2	2	0	0	1	3	5	ATP2B1(1);GSK3B(1);PPP4R1(1);RP11-566K11.7(1);TCF25(1)	0.520582	1	0.279969	NA	NA	-0.112529	0.449127	NA	NA	0.919892	-0.808127	NA	NA	-0.196524	0.449127	NA	NA	0.919892	0	flag:cohort_support_count(1)(55.6%);flag:cohort_support_prop(1)(55.6%);flag:exon_junction_bp1(88.9%);flag:exon_junction_bp2(88.9%);flag:FFPM(100%);flag:inner_exon_bp1(22.2%);flag:inner_exon_bp2(22.2%);flag:low_support(11.1%);flag:patient_support(0|0|1)(11.1%);flag:patient_support(0|1|0)(11.1%);flag:patient_support(1|0|0)(22.2%);flag:patient_support(1|2|2)(55.6%);flag:tier_1(100%);flag:translocati…
GS1-421I3.4___ENSG00000228139.1	-19.5457	2.22239	-18.9018	-20.0717	0	3	0	0	3	0	0	3	1	NKAPP1(3)	0.0141916	1	NA	0.239327	NA	NA	NA	0.992686	NA	NA	NA	0.0824772	NA	NA	NA	0.992686	NA	NA	1	flag:adjacent_genes_same(100%);flag:exon_junction_bp1(100%);flag:exon_junction_bp2(100%);flag:FFPM(100%);flag:inner_exon_bp1(100%);flag:patient_support(1|0|0)(100%);flag:readthrough_genes(100%);flag:tier_1(100%)
AC096579.13___ENSG00000240040.1	-19.5457	0.637429	1.02975	-0.140178	0	1	2	0	1	1	1	3	3	IGKV1-33(1);IGKV1-5(1);IGKV3-20(1)	0.597693	1	NA	0	-0.0902488	-0.125533	NA	NA	1	0.920938	NA	0.017702	-1.5536	-0.154034	NA	NA	1	0.920938	0	flag:exon_junction_bp1(100%);flag:exon_junction_bp2(100%);flag:FFPM(100%);flag:inner_exon_bp1(66.7%);flag:inner_exon_bp2(66.7%);flag:patient_support(0|1|0)(66.7%);flag:patient_support(1|0|0)(33.3%);flag:tier_1(100%)
IGKJ2___ENSG00000211596.2	-19.5457	0.637429	1.02975	-0.140178	0	1	2	0	1	1	1	3	3	IGKV1-33(1);IGKV1-5(1);IGKV3-20(1)	0.597693	1	NA	NA	NA	NA	NA	NA	NA	NA	NA	0.017702	-1.5536	-0.154034	NA	NA	NA	NA	0	flag:exon_junction_bp1(100%);flag:exon_junction_bp2(100%);flag:FFPM(100%);flag:inner_exon_bp1(66.7%);flag:patient_support(0|1|0)(66.7%);flag:patient_support(1|0|0)(33.3%);flag:tier_1(100%)
PRSS50___ENSG00000206549.8	0.385891	-19.2941	-18.9018	0.859821	0	3	0	1	0	0	2	3	1	PRSS42(3)	0.879514	1	-0.231874	NA	NA	0.760912	0.98206	NA	NA	0.920938	0.00499937	NA	NA	-0.660618	0.98206	NA	NA	0.920938	1	flag:adjacent_genes_same(100%);flag:exon_junction_bp1(100%);flag:exon_junction_bp2(100%);flag:FFPM(100%);flag:patient_support(1|0|0)(100%);flag:readthrough_genes(100%);flag:tier_1(100%)
PRSS46___ENSG00000261603.1	0.385891	-19.2941	-18.9018	0.859821	0	3	0	1	0	0	2	3	1	PRSS42(3)	0.879514	1	-0.45574	NA	NA	1.7164	0.981105	NA	NA	0.593665	0.00499937	NA	NA	-0.660618	0.981105	NA	NA	0.593665	1	flag:adjacent_genes_same(100%);flag:exon_junction_bp1(100%);flag:exon_junction_bp2(100%);flag:FFPM(100%);flag:patient_support(1|0|0)(100%);flag:readthrough_genes(100%);flag:tier_1(100%)
NPDC1___ENSG00000107281.5	0.385891	-19.2941	1.02975	-0.140178	0	2	1	1	0	1	1	3	3	GREB1L(1);JMJD1C(1);PREP(1)	0.776241	1	0.712366	NA	-1.04104	1.42778	0.739623	NA	0.855353	0.593665	-0.103912	NA	-0.416843	-0.44275	0.739623	NA	0.855353	0.593665	0	flag:exon_junction_bp1(33.3%);flag:exon_junction_bp2(33.3%);flag:FFPM(100%);flag:inner_exon_bp1(66.7%);flag:inner_exon_bp2(66.7%);flag:low_support(33.3%);flag:patient_support(0|1|0)(33.3%);flag:patient_support(1|0|0)(66.7%);flag:tier_1(100%);flag:translocation(100%)
ST8SIA5___ENSG00000101638.9	-19.5457	0.637429	-18.9018	0.859821	0	3	0	0	1	0	2	3	1	PIAS2(3)	0.684443	1	NA	-1.35961	NA	-0.0301021	NA	0.916567	NA	0.890283	NA	0.344831	NA	0.179931	NA	0.916567	NA	0.890283	0	flag:exon_junction_bp1(66.7%);flag:exon_junction_bp2(100%);flag:FFPM(100%);flag:inner_exon_bp1(100%);flag:patient_support(1|0|0)(100%);flag:tier_1(100%)
GOLGA6L2___ENSG00000174450.7	0.385891	-19.2941	-18.9018	0.859821	0	3	0	1	0	0	2	3	1	RP11-73C9.1(3)	0.879514	1	1.17802	NA	NA	3.60034	0.525642	NA	NA	0.593665	1.53122	NA	NA	2.54884	0.525642	NA	NA	0.593665	0	flag:exon_junction_bp1(100%);flag:exon_junction_bp2(100%);flag:FFPM(66.7%);flag:patient_support(1|0|0)(100%);flag:tier_1(100%)
HIVEP3___ENSG00000127124.9	1.38589	-19.2941	-18.9018	-0.140178	0	1	2	2	0	0	1	3	3	EXOC7(1);GUCA2A(1);SMAP2(1)	0.520582	1	1.91041	NA	NA	1.24593	0.295589	NA	NA	0.593665	-0.0840897	NA	NA	0.4989	0.295589	NA	NA	0.593665	0.333333	flag:adjacent_genes_same(33.3%);flag:exon_junction_bp1(100%);flag:exon_junction_bp2(66.7%);flag:FFPM(100%);flag:inner_exon_bp1(33.3%);flag:inner_exon_bp2(33.3%);flag:low_support(66.7%);flag:patient_support(0|1|0)(66.7%);flag:patient_support(1|0|0)(33.3%);flag:readthrough_genes(33.3%);flag:tier_1(100%);flag:translocation(33.3%)
CXCL13___ENSG00000156234.7	1.97085	-19.2941	-18.9018	-20.0717	0	0	5	3	0	0	0	3	1	CCNG2(5)	0.0307929	1	0.765998	NA	NA	NA	0.452599	NA	NA	NA	-0.200684	NA	NA	NA	0.452599	NA	NA	NA	1	flag:adjacent_genes_same(100%);flag:cohort_support_count(2)(100%);flag:cohort_support_prop(0.153846)(100%);flag:exon_junction_bp1(100%);flag:exon_junction_bp2(100%);flag:FFPM(100%);flag:low_support(60%);flag:patient_support(0|1|0)(80%);flag:patient_support(1|1|0)(20%);flag:readthrough_genes(100%);flag:tier_1(100%)
RP11-544A12.8___ENSG00000246851.1	1.38589	-19.2941	1.02975	-20.0717	0	0	3	2	0	1	0	3	1	SNHG6(3)	0.152069	1	-0.548326	NA	0.807237	NA	0.802709	NA	0.446836	NA	-0.523562	NA	0.866733	NA	0.802709	NA	0.446836	NA	0	flag:FFPM(100%);flag:inner_exon_bp1(100%);flag:inner_exon_bp2(100%);flag:patient_support(0|1|0)(66.7%);flag:patient_support(0|2|0)(33.3%);flag:tier_1(100%);flag:translocation(100%)
GABPA___ENSG00000154727.6	0.385891	-19.2941	1.02975	-0.140178	0	3	0	1	0	1	1	3	2	RP11-340I6.6(3);RP11-340I6.7(3)	0.776241	1	0.241125	NA	-0.521432	-0.329369	0.844796	NA	0.829703	0.77361	-0.815673	NA	0.624373	-0.737321	0.844796	NA	0.829703	0.77361	0	flag:exon_junction_bp1(100%);flag:exon_junction_bp2(100%);flag:FFPM(100%);flag:inner_exon_bp1(50%);flag:patient_support(1|0|0)(100%);flag:tier_1(100%);flag:translocation(100%)
C1QTNF3___ENSG00000082196.16	1.38589	-19.2941	-18.9018	-0.140178	0	3	0	2	0	0	1	3	1	RP11-1023L17.1(3)	0.520582	1	-0.206782	NA	NA	-0.966754	0.938903	NA	NA	0.593665	-0.242607	NA	NA	0.132246	0.938903	NA	NA	0.593665	1	flag:adjacent_genes_same(100%);flag:exon_junction_bp1(66.7%);flag:exon_junction_bp2(100%);flag:FFPM(100%);flag:inner_exon_bp1(33.3%);flag:patient_support(1|0|0)(100%);flag:readthrough_genes(100%);flag:tier_1(100%)
KCNJ6___ENSG00000157542.8	1.38589	-19.2941	-18.9018	-0.140178	1	1	3	2	0	0	1	3	2	DSCR4(3);RND3(1)	0.520582	1	-0.753485	NA	NA	0.246434	0.655864	NA	NA	0.831529	-0.6268	NA	NA	-0.518297	0.655864	NA	NA	0.831529	0.75	flag:adjacent_genes_same(80%);flag:cohort_support_count(8)(80%);flag:cohort_support_prop(0.173913)(80%);flag:exon_junction_bp1(80%);flag:exon_junction_bp2(80%);flag:FFPM(100%);flag:incomplete_data(20%);flag:inner_exon_bp1(20%);flag:inner_exon_bp2(20%);flag:patient_support(0|0|1)(20%);flag:patient_support(0|1|0)(40%);flag:patient_support(1|1|0)(40%);flag:readthrough_genes(80%);flag:tier_1(100%);fl…
FAM49A___ENSG00000197872.7	1.38589	-19.2941	-18.9018	-0.140178	2	1	3	2	0	0	1	3	3	CENPO(1);MYCNOS(1);NBAS(1)	0.520582	1	-1.0699	NA	NA	4.74254	0.883381	NA	NA	0.593665	-0.00459651	NA	NA	5.26876	0.883381	NA	NA	0.593665	0	flag:cohort_support_count(1)(19%);flag:cohort_support_count(4)(81%);flag:cohort_support_prop(0.5)(9.5%);flag:cohort_support_prop(1)(90.5%);flag:exon_junction_bp1(100%);flag:exon_junction_bp2(90.5%);flag:FFPM(71.4%);flag:infusion_low_support(4.8%);flag:inner_exon_bp2(9.5%);flag:low_support(33.3%);flag:patient_support(0|1|1)(9.5%);flag:patient_support(1|1|0)(9.5%);flag:patient_support(1|11|9)(81%);…
RP11-471L13.3___ENSG00000263648.1	0.385891	0.637429	1.02975	-20.0717	3	0	0	1	1	1	0	3	1	DYNLT1(3)	0.38277	1	-1.22222	-1.53222	-0.0820149	NA	0.968476	0.781874	0.917074	NA	-0.172611	0.645527	-1.33221	NA	0.968476	0.781874	0.917074	NA	0	flag:FFPM(100%);flag:inner_exon_bp1(100%);flag:inner_exon_bp2(100%);flag:low_support(33.3%);flag:patient_support(0|0|1)(100%);flag:tier_1(100%);flag:translocation(100%)
RP3-417G15.1___ENSG00000227008.2	1.38589	-19.2941	1.02975	-20.0717	3	0	0	2	0	1	0	3	1	RPS24(3)	0.152069	1	-0.290981	NA	-1.75958	NA	0.938903	NA	0.88376	NA	-1.04523	NA	0.132155	NA	0.938903	NA	0.88376	NA	0	flag:exon_junction_bp1(40%);flag:FFPM(40%);flag:incomplete_data(100%);flag:inner_exon_bp1(100%);flag:inner_exon_bp2(100%);flag:patient_support(0|0|1)(40%);flag:patient_support(0|0|3)(60%);flag:tier_1(100%);flag:translocation(100%)
PTMAP5___ENSG00000214182.5	1.97085	-19.2941	-18.9018	-20.0717	4	0	0	3	0	0	0	3	1	PTMA(4)	0.0307929	1	-0.063718	NA	NA	NA	0.972409	NA	NA	NA	0.199653	NA	NA	NA	0.972409	NA	NA	NA	0	flag:FFPM(87.5%);flag:incomplete_data(100%);flag:inner_exon_bp1(100%);flag:inner_exon_bp2(100%);flag:patient_support(0|0|1)(25%);flag:patient_support(0|0|3)(75%);flag:tier_1(100%);flag:translocation(100%)
BAG6___ENSG00000204463.8	0.385891	-19.2941	1.02975	-0.140178	0	2	1	1	0	1	1	3	3	ATF6B(1);RTN3(1);WDYHV1(1)	0.776241	1	0.123514	NA	0.275182	0.10133	0.883381	NA	0.757056	0.791809	-1.94368	NA	-1.4176	-0.487761	0.883381	NA	0.757056	0.791809	0	flag:exon_junction_bp1(66.7%);flag:exon_junction_bp2(33.3%);flag:FFPM(100%);flag:inner_exon_bp1(100%);flag:inner_exon_bp2(66.7%);flag:low_support(33.3%);flag:patient_support(0|1|0)(33.3%);flag:patient_support(1|0|0)(66.7%);flag:tier_1(100%);flag:translocation(66.7%)
PICALM___ENSG00000073921.13	0.385891	0.637429	-18.9018	-0.140178	1	1	4	1	1	0	1	3	5	EED(1);PPP6R3(1);SRRM5(1);ZNF501(1);ZNF576(1)	1	1	0.0845539	0.464085	NA	-0.418177	0.938903	0.781874	NA	0.59673	0.60056	0.738545	NA	1.93883	0.938903	0.781874	NA	0.59673	0	flag:cohort_support_count(1)(42.9%);flag:cohort_support_prop(1)(42.9%);flag:exon_junction_bp1(100%);flag:exon_junction_bp2(100%);flag:FFPM(100%);flag:infusion_low_support(14.3%);flag:inner_exon_bp1(42.9%);flag:low_support(85.7%);flag:patient_support(0|1|0)(57.1%);flag:patient_support(1|1|1)(42.9%);flag:tier_1(100%);flag:translocation(42.9%)
ERI3___ENSG00000117419.10	0.385891	-19.2941	1.02975	-0.140178	1	1	3	1	0	1	1	3	2	AGO3(1);RNF220(2)	0.776241	1	0.124012	NA	-0.186062	0.05292	0.921333	NA	0.917074	0.851292	-0.427217	NA	1.06227	-0.231034	0.921333	NA	0.917074	0.851292	0.666667	flag:adjacent_genes_opp(40%);flag:cohort_support_count(1)(60%);flag:cohort_support_prop(1)(60%);flag:exon_junction_bp1(100%);flag:exon_junction_bp2(100%);flag:FFPM(100%);flag:infusion_low_support(20%);flag:inner_exon_bp2(20%);flag:low_support(40%);flag:patient_support(0|1|0)(40%);flag:patient_support(1|1|1)(60%);flag:tier_1(100%)
RP11-1084E5.1___ENSG00000253796.1	-19.5457	-19.2941	-18.9018	1.44478	0	3	0	0	0	0	3	3	1	NUDCD1(3)	0.278617	1	NA	NA	NA	0.425962	NA	NA	NA	0.593665	NA	NA	NA	-0.780234	NA	NA	NA	0.593665	1	flag:adjacent_genes_same(100%);flag:exon_junction_bp2(100%);flag:FFPM(100%);flag:inner_exon_bp1(100%);flag:patient_support(1|0|0)(100%);flag:readthrough_genes(100%);flag:tier_1(100%)
AL672183.2___ENSG00000233084.2	1.38589	-19.2941	-18.9018	-0.140178	0	4	0	2	0	0	1	3	1	RPL23AP79(4)	0.520582	1	0.166144	NA	NA	-0.184339	0.928209	NA	NA	1	-0.836257	NA	NA	-0.771596	0.928209	NA	NA	1	0	flag:exon_junction_bp2(100%);flag:FFPM(100%);flag:inner_exon_bp1(100%);flag:patient_support(1|0|0)(100%);flag:tier_1(100%);flag:translocation(100%)
TMEM185A___ENSG00000155984.10	0.385891	0.637429	1.02975	-20.0717	3	0	0	1	1	1	0	3	3	AL132768.1(1);DAZAP1(1);RPS12(1)	0.38277	1	-0.317821	-0.351149	-0.281764	NA	0.904376	0.930445	0.855353	NA	-2.74646	-1.86082	-0.33616	NA	0.904376	0.930445	0.855353	NA	0	flag:FFPM(100%);flag:inner_exon_bp1(100%);flag:inner_exon_bp2(100%);flag:low_support(33.3%);flag:patient_support(0|0|1)(100%);flag:tier_1(100%);flag:translocation(100%)
CTD-2034I4.2___ENSG00000259594.1	1.38589	-19.2941	-18.9018	-0.140178	0	0	3	2	0	0	1	3	1	CTD-2240J17.1(3)	0.520582	1	2.29607	NA	NA	-0.368762	0.295589	NA	NA	0.955109	1.52248	NA	NA	1.06653	0.295589	NA	NA	0.955109	1	flag:adjacent_genes_same(100%);flag:exon_junction_bp1(100%);flag:exon_junction_bp2(100%);flag:FFPM(100%);flag:inner_exon_bp1(100%);flag:low_support(100%);flag:patient_support(0|1|0)(50%);flag:patient_support(0|2|0)(50%);flag:readthrough_genes(100%);flag:tier_1(100%)
NMT1___ENSG00000136448.7	0.385891	-19.2941	-18.9018	0.859821	1	2	0	1	0	0	2	3	3	HPS5(1);PTPRK(1);RPAIN(1)	0.879514	1	0.0690648	NA	NA	-0.398324	0.953103	NA	NA	0.593665	0.425712	NA	NA	0.264661	0.953103	NA	NA	0.593665	0	flag:exon_junction_bp2(66.7%);flag:FFPM(100%);flag:inner_exon_bp1(100%);flag:inner_exon_bp2(66.7%);flag:low_support(33.3%);flag:patient_support(0|0|1)(33.3%);flag:patient_support(1|0|0)(66.7%);flag:tier_1(100%);flag:translocation(66.7%)
AP001462.6___ENSG00000269038.1	1.97085	-19.2941	-18.9018	-20.0717	0	0	3	3	0	0	0	3	2	LRRC58(2);MRPL51(1)	0.0307929	1	0.375657	NA	NA	NA	1	NA	NA	NA	1.64671	NA	NA	NA	1	NA	NA	NA	0	flag:FFPM(100%);flag:inner_exon_bp1(100%);flag:inner_exon_bp2(100%);flag:low_support(33.3%);flag:patient_support(0|1|0)(100%);flag:tier_1(100%);flag:translocation(100%)
BACH1___ENSG00000156273.11	1.38589	-19.2941	-18.9018	-0.140178	0	4	0	2	0	0	1	3	1	GRIK1-AS1(4)	0.520582	1	0.426305	NA	NA	0.718943	0.460667	NA	NA	0.593665	-1.04154	NA	NA	-1.73564	0.460667	NA	NA	0.593665	0	flag:exon_junction_bp1(100%);flag:exon_junction_bp2(100%);flag:FFPM(100%);flag:patient_support(1|0|0)(100%);flag:tier_1(100%)
MAML2___ENSG00000184384.9	-19.5457	-19.2941	-18.9018	1.44478	4	0	0	0	0	0	3	3	1	RPL14(4)	0.278617	1	NA	NA	NA	0.617697	NA	NA	NA	0.611229	NA	NA	NA	0.224137	NA	NA	NA	0.611229	0	flag:FFPM(100%);flag:inner_exon_bp1(100%);flag:inner_exon_bp2(100%);flag:low_support(50%);flag:patient_support(0|0|1)(100%);flag:tier_1(100%);flag:translocation(100%)
RP4-706A16.3___ENSG00000226084.4	0.970852	1.22239	-18.3169	-19.4868	2	0	0	1	1	0	0	2	2	RPL17(2);RPL17-C18orf32(2)	0.40025	1	0.443714	-0.933509	NA	NA	0.655864	0.977343	NA	NA	-1.13485	0.961894	NA	NA	0.655864	0.977343	NA	NA	0	flag:exon_junction_bp2(33.3%);flag:FFPM(100%);flag:incomplete_data(100%);flag:inner_exon_bp1(100%);flag:inner_exon_bp2(83.3%);flag:low_support(66.7%);flag:patient_support(0|0|1)(33.3%);flag:patient_support(0|0|2)(66.7%);flag:tier_1(100%);flag:translocation(100%)
DR1___ENSG00000117505.8	0.970852	1.22239	-18.3169	-19.4868	0	2	0	1	1	0	0	2	1	FNBP1L(2)	0.40025	1	0.0285384	0.128343	NA	NA	0.953103	0.977343	NA	NA	-0.596189	-2.83086	NA	NA	0.953103	0.977343	NA	NA	0	flag:exon_junction_bp1(100%);flag:exon_junction_bp2(100%);flag:FFPM(100%);flag:patient_support(1|0|0)(100%);flag:tier_1(100%)
ATXN2___ENSG00000204842.10	-18.9607	2.22239	-18.3169	-19.4868	2	1	0	0	2	0	0	2	3	ACAD10(1);CCDC14(1);MAP1LC3B2(1)	0.0725739	1	NA	0.148538	NA	NA	NA	0.89979	NA	NA	NA	-2.19046	NA	NA	NA	0.89979	NA	NA	0.333333	flag:adjacent_genes_opp(25%);flag:exon_junction_bp1(75%);flag:exon_junction_bp2(25%);flag:FFPM(100%);flag:incomplete_data(25%);flag:inner_exon_bp1(100%);flag:inner_exon_bp2(75%);flag:patient_support(0|0|1)(25%);flag:patient_support(0|0|2)(50%);flag:patient_support(1|0|0)(25%);flag:tier_1(100%);flag:translocation(25%)
TSC2___ENSG00000103197.12	-18.9607	1.22239	-18.3169	0.444783	0	0	2	0	1	0	1	2	2	DLG4(1);PAM16(1)	0.812578	1	NA	-0.00356411	NA	-0.490163	NA	0.996427	NA	0.634931	NA	-3.72782	NA	-1.43694	NA	0.996427	NA	0.634931	0	flag:exon_junction_bp1(100%);flag:exon_junction_bp2(100%);flag:FFPM(100%);flag:inner_exon_bp1(50%);flag:inner_exon_bp2(50%);flag:low_support(100%);flag:patient_support(0|1|0)(100%);flag:tier_1(100%);flag:translocation(50%)
AC108142.1___ENSG00000177822.3	-18.9607	1.22239	1.61471	-19.4868	0	2	1	0	1	1	0	2	2	GPM6A(1);TENM3(1)	0.207622	1	NA	0.914898	0.99364	NA	NA	0.830072	0.757056	NA	NA	-1.08402	-0.332438	NA	NA	0.830072	0.757056	NA	0.5	flag:cohort_support_count(1)(66.7%);flag:cohort_support_prop(1)(66.7%);flag:exon_junction_bp1(66.7%);flag:exon_junction_bp2(100%);flag:FFPM(100%);flag:infusion_low_support(33.3%);flag:inner_exon_bp1(33.3%);flag:intersecting_genes_opp(33.3%);flag:low_support(33.3%);flag:patient_support(1|0|0)(33.3%);flag:patient_support(1|1|0)(66.7%);flag:tier_1(100%)
ZNF808___ENSG00000198482.6	0.970852	1.22239	-18.3169	-19.4868	0	2	1	1	1	0	0	2	4	GOLGA8H(1);GOLGA8I(1);GOLGA8J(1);VPS13D(1)	0.40025	1	1.43658	1.32559	NA	NA	0.460667	0.75744	NA	NA	-3.2543	-1.83553	NA	NA	0.460667	0.75744	NA	NA	0	flag:cohort_support_count(1)(40%);flag:cohort_support_prop(1)(40%);flag:exon_junction_bp1(90%);flag:exon_junction_bp2(90%);flag:FFPM(70%);flag:infusion_low_support(10%);flag:inner_exon_bp1(100%);flag:inner_exon_bp2(10%);flag:low_support(40%);flag:patient_support(0|2|0)(20%);flag:patient_support(0|3|0)(30%);flag:patient_support(1|0|0)(10%);flag:patient_support(1|3|0)(40%);flag:tier_1(100%);flag:tr…
SAP130___ENSG00000136715.13	0.970852	1.22239	-18.3169	-19.4868	2	3	3	1	1	0	0	2	4	AGTPBP1(1);LIMS2(1);VKORC1L1(1);WDR33(1)	0.40025	1	0.960485	0.861972	NA	NA	0.405785	0.637845	NA	NA	-4.19156	-1.89425	NA	NA	0.405785	0.637845	NA	NA	0	flag:cohort_support_count(1)(90.9%);flag:cohort_support_prop(1)(90.9%);flag:exon_junction_bp1(90.9%);flag:exon_junction_bp2(72.7%);flag:FFPM(54.5%);flag:inner_exon_bp1(9.1%);flag:inner_exon_bp2(27.3%);flag:patient_support(0|1|1)(18.2%);flag:patient_support(1|0|0)(9.1%);flag:patient_support(1|1|0)(18.2%);flag:patient_support(2|3|3)(54.5%);flag:tier_1(100%);flag:translocation(27.3%)
UFL1___ENSG00000014123.9	0.970852	1.22239	-18.3169	-19.4868	0	3	0	1	1	0	0	2	1	UFL1-AS1(3)	0.40025	1	-0.218416	0.223633	NA	NA	0.972409	0.930445	NA	NA	-2.1741	0.25644	NA	NA	0.972409	0.930445	NA	NA	1	flag:exon_junction_bp1(100%);flag:exon_junction_bp2(100%);flag:FFPM(66.7%);flag:intersecting_genes_opp(100%);flag:patient_support(1|0|0)(100%);flag:tier_1(100%)
LRRC28___ENSG00000168904.10	1.97085	-18.7092	-18.3169	-19.4868	2	2	2	2	0	0	0	2	3	ALDH1A3(1);FAM81A(2);LRRC49(1)	0.137651	1	0.149861	NA	NA	NA	0.98206	NA	NA	NA	-0.635131	NA	NA	NA	0.98206	NA	NA	NA	0	flag:cohort_support_count(1)(92.3%);flag:cohort_support_prop(1)(92.3%);flag:exon_junction_bp1(100%);flag:exon_junction_bp2(92.3%);flag:FFPM(53.8%);flag:inner_exon_bp2(30.8%);flag:patient_support(0|1|0)(7.7%);flag:patient_support(1|2|2)(38.5%);flag:patient_support(4|3|2)(53.8%);flag:tier_1(100%)
NLK___ENSG00000087095.8	0.970852	-18.7092	-18.3169	0.444783	1	1	3	1	0	0	1	2	3	EPN2(2);MMD(1);TEKT1(1)	1	1	0.4013	NA	NA	-0.14687	0.739623	NA	NA	0.831529	-3.5817	NA	NA	-1.15663	0.739623	NA	NA	0.831529	0	flag:cohort_support_count(1)(88.2%);flag:cohort_support_prop(1)(88.2%);flag:exon_junction_bp1(100%);flag:exon_junction_bp2(100%);flag:FFPM(47.1%);flag:inner_exon_bp1(11.8%);flag:inner_exon_bp2(17.6%);flag:low_support(5.9%);flag:patient_support(0|1|0)(11.8%);flag:patient_support(4|6|9)(88.2%);flag:tier_1(100%)
BMPR2___ENSG00000204217.8	0.970852	1.22239	-18.3169	-19.4868	1	2	1	1	1	0	0	2	2	B3GALT1(2);IRF1(1)	0.40025	1	0.239643	-0.504052	NA	NA	0.844796	0.916567	NA	NA	-3.15764	0.641073	NA	NA	0.844796	0.916567	NA	NA	0	flag:cohort_support_count(1)(75%);flag:cohort_support_prop(1)(75%);flag:exon_junction_bp1(100%);flag:exon_junction_bp2(75%);flag:FFPM(25%);flag:inner_exon_bp1(25%);flag:inner_exon_bp2(25%);flag:patient_support(1|0|0)(25%);flag:patient_support(1|1|1)(75%);flag:tier_1(100%);flag:translocation(25%)
EPN2___ENSG00000072134.11	1.97085	-18.7092	-18.3169	-19.4868	1	1	2	2	0	0	0	2	2	CPD(1);NLK(2)	0.137651	1	0.0297951	NA	NA	NA	0.596465	NA	NA	NA	-0.212235	NA	NA	NA	0.596465	NA	NA	NA	0	flag:cohort_support_count(1)(93.8%);flag:cohort_support_prop(1)(93.8%);flag:exon_junction_bp1(100%);flag:exon_junction_bp2(100%);flag:FFPM(43.8%);flag:inner_exon_bp1(18.8%);flag:inner_exon_bp2(18.8%);flag:low_support(6.2%);flag:patient_support(0|1|0)(6.2%);flag:patient_support(4|6|9)(93.8%);flag:tier_1(100%)
ALDH1A3___ENSG00000184254.12	0.970852	-18.7092	-18.3169	0.444783	0	0	2	1	0	0	1	2	2	LRRC28(1);PCDHGA3(1)	1	1	-0.290078	NA	NA	1.06604	1	NA	NA	0.593665	-4.77208	NA	NA	3.40663	1	NA	NA	0.593665	0	flag:exon_junction_bp1(100%);flag:exon_junction_bp2(100%);flag:FFPM(100%);flag:low_support(50%);flag:patient_support(0|1|0)(100%);flag:tier_1(100%);flag:translocation(50%)
KIAA1958___ENSG00000165185.10	1.97085	-18.7092	-18.3169	-19.4868	0	1	2	2	0	0	0	2	3	COL5A1(1);SUB1(1);WDR5(1)	0.137651	1	2.86787	NA	NA	NA	0.405785	NA	NA	NA	-0.797544	NA	NA	NA	0.405785	NA	NA	NA	0	flag:cohort_support_count(1)(83.3%);flag:cohort_support_prop(1)(83.3%);flag:exon_junction_bp1(100%);flag:exon_junction_bp2(100%);flag:FFPM(100%);flag:inner_exon_bp2(16.7%);flag:low_support(16.7%);flag:patient_support(0|1|0)(16.7%);flag:patient_support(1|1|0)(33.3%);flag:patient_support(1|2|0)(50%);flag:tier_1(100%);flag:translocation(16.7%)
GPC5___ENSG00000179399.9	1.97085	-18.7092	-18.3169	-19.4868	1	0	2	2	0	0	0	2	2	GPC6(1);LINC00353(2)	0.137651	1	0.529689	NA	NA	NA	0.532991	NA	NA	NA	-2.02779	NA	NA	NA	0.532991	NA	NA	NA	0	flag:cohort_support_count(1)(66.7%);flag:cohort_support_count(3)(33.3%);flag:cohort_support_prop(0.375)(33.3%);flag:cohort_support_prop(1)(66.7%);flag:exon_junction_bp1(100%);flag:exon_junction_bp2(100%);flag:FFPM(66.7%);flag:low_support(33.3%);flag:patient_support(0|1|0)(33.3%);flag:patient_support(0|1|2)(66.7%);flag:tier_1(100%)
NELL2___ENSG00000184613.6	0.970852	-18.7092	1.61471	-19.4868	0	1	2	1	0	1	0	2	2	ATF1(1);NBEA(1)	0.29092	1	0.438093	NA	0.968236	NA	0.697539	NA	0.693658	NA	-0.506959	NA	-3.16152	NA	0.697539	NA	0.693658	NA	0	flag:cohort_support_count(1)(66.7%);flag:cohort_support_prop(1)(66.7%);flag:exon_junction_bp1(100%);flag:exon_junction_bp2(100%);flag:FFPM(100%);flag:inner_exon_bp1(33.3%);flag:low_support(33.3%);flag:patient_support(0|1|0)(33.3%);flag:patient_support(1|1|0)(66.7%);flag:tier_1(100%);flag:translocation(33.3%)
CTDSPL2___ENSG00000137770.9	0.970852	-18.7092	1.61471	-19.4868	0	2	0	1	0	1	0	2	2	COBLL1(1);WTAP(1)	0.29092	1	0.418261	NA	0.423691	NA	0.739623	NA	0.829703	NA	-0.884643	NA	-1.15029	NA	0.739623	NA	0.829703	NA	0	flag:exon_junction_bp1(100%);flag:FFPM(100%);flag:inner_exon_bp2(100%);flag:patient_support(1|0|0)(100%);flag:tier_1(100%);flag:translocation(100%)
BAIAP2___ENSG00000175866.11	-18.9607	-18.7092	2.61471	-19.4868	2	1	2	0	0	2	0	2	4	PDCD6(1);RIN2(1);RP11-332H18.4(1);ZMYND8(1)	0.0266556	1	NA	NA	0.18851	NA	NA	NA	0.88376	NA	NA	NA	0.891898	NA	NA	NA	0.88376	NA	0	flag:cohort_support_count(1)(40%);flag:cohort_support_prop(1)(40%);flag:exon_junction_bp1(80%);flag:exon_junction_bp2(60%);flag:FFPM(100%);flag:infusion_low_support(20%);flag:inner_exon_bp1(20%);flag:inner_exon_bp2(80%);flag:low_support(60%);flag:patient_support(0|0|1)(40%);flag:patient_support(0|1|0)(20%);flag:patient_support(1|1|0)(40%);flag:tier_1(100%);flag:translocation(80%)
CCT4___ENSG00000115484.10	0.970852	-18.7092	1.61471	-19.4868	1	0	1	1	0	1	0	2	2	KIF3B(1);MED4(1)	0.29092	1	-0.0625385	NA	-0.429036	NA	0.972409	NA	0.88376	NA	-3.82314	NA	-1.19926	NA	0.972409	NA	0.88376	NA	0	flag:exon_junction_bp1(50%);flag:exon_junction_bp2(50%);flag:FFPM(100%);flag:inner_exon_bp1(50%);flag:inner_exon_bp2(50%);flag:low_support(50%);flag:patient_support(0|0|1)(50%);flag:patient_support(0|1|0)(50%);flag:tier_1(100%);flag:translocation(100%)
EPC2___ENSG00000135999.7	0.970852	-18.7092	1.61471	-19.4868	2	1	1	1	0	1	0	2	2	AC073409.1(2);DYNLL2(1)	0.29092	1	0.435575	NA	0.395182	NA	0.61727	NA	0.568939	NA	0.362601	NA	-0.664967	NA	0.61727	NA	0.568939	NA	0	flag:cohort_support_count(1)(75%);flag:cohort_support_prop(1)(75%);flag:exon_junction_bp1(75%);flag:exon_junction_bp2(25%);flag:FFPM(100%);flag:infusion_low_support(25%);flag:inner_exon_bp1(25%);flag:inner_exon_bp2(75%);flag:patient_support(0|0|1)(25%);flag:patient_support(1|1|1)(75%);flag:tier_1(100%);flag:translocation(25%)
RP11-290D2.6___ENSG00000273149.1	-18.9607	-18.7092	-18.3169	1.44478	1	1	1	0	0	0	2	2	3	MGST3(1);PRPF19(1);RP11-118B22.1(1)	0.655144	1	NA	NA	NA	1.04335	NA	NA	NA	0.703294	NA	NA	NA	-0.317835	NA	NA	NA	0.703294	0	flag:FFPM(100%);flag:inner_exon_bp1(100%);flag:inner_exon_bp2(100%);flag:patient_support(0|0|1)(33.3%);flag:patient_support(0|1|0)(33.3%);flag:patient_support(1|0|0)(33.3%);flag:tier_1(100%);flag:translocation(100%)
PDCD6IP___ENSG00000170248.9	-18.9607	-18.7092	1.61471	0.444783	1	1	0	0	0	1	1	2	2	RP11-566K19.6(1);TMSB4X(1)	0.5202	1	NA	NA	0.719096	0.0338703	NA	NA	0.521528	0.890283	NA	NA	-3.02004	-3.17359	NA	NA	0.521528	0.890283	0	flag:exon_junction_bp1(50%);flag:exon_junction_bp2(50%);flag:FFPM(50%);flag:inner_exon_bp1(100%);flag:inner_exon_bp2(50%);flag:low_support(50%);flag:patient_support(0|0|1)(50%);flag:patient_support(1|0|0)(50%);flag:tier_1(100%);flag:translocation(100%)
FNDC3A___ENSG00000102531.12	0.970852	-18.7092	-18.3169	0.444783	0	0	2	1	0	0	1	2	2	CAB39L(1);COMMD6(1)	1	1	-0.109559	NA	NA	0.522721	0.98206	NA	NA	0.593665	0.475586	NA	NA	-3.92415	0.98206	NA	NA	0.593665	0	flag:exon_junction_bp1(100%);flag:exon_junction_bp2(100%);flag:FFPM(100%);flag:inner_exon_bp2(100%);flag:low_support(100%);flag:patient_support(0|1|0)(100%);flag:tier_1(100%)
DPY19L1P1___ENSG00000229358.3	0.970852	-18.7092	-18.3169	0.444783	0	1	1	1	0	0	1	2	2	CCNA2(1);DPY19L1(1)	1	1	0.702967	NA	NA	-0.151158	0.405785	NA	NA	0.940343	0.19013	NA	NA	0.164514	0.405785	NA	NA	0.940343	0	flag:exon_junction_bp1(50%);flag:exon_junction_bp2(100%);flag:FFPM(100%);flag:inner_exon_bp1(50%);flag:low_support(50%);flag:patient_support(0|1|0)(50%);flag:patient_support(1|0|0)(50%);flag:tier_1(100%);flag:translocation(50%)
VASH1___ENSG00000071246.6	-18.9607	1.22239	-18.3169	0.444783	0	1	1	0	1	0	1	2	2	RALGAPA2(1);XIST(1)	0.812578	1	NA	0.267904	NA	-0.146919	NA	0.933867	NA	1	NA	-2.87927	NA	-2.80296	NA	0.933867	NA	1	0	flag:exon_junction_bp1(50%);flag:exon_junction_bp2(50%);flag:FFPM(100%);flag:inner_exon_bp1(100%);flag:inner_exon_bp2(50%);flag:low_support(50%);flag:patient_support(0|1|0)(50%);flag:patient_support(1|0|0)(50%);flag:tier_1(100%);flag:translocation(100%)
VBP1___ENSG00000155959.6	-18.9607	1.22239	-18.3169	0.444783	0	1	1	0	1	0	1	2	2	NCAPG2(1);RP3-329A5.8(1)	0.812578	1	NA	0.929004	NA	0.671907	NA	0.637845	NA	0.593665	NA	1.14706	NA	0.268346	NA	0.637845	NA	0.593665	0	flag:exon_junction_bp1(50%);flag:exon_junction_bp2(50%);flag:FFPM(100%);flag:inner_exon_bp1(50%);flag:inner_exon_bp2(100%);flag:low_support(50%);flag:patient_support(0|1|0)(50%);flag:patient_support(1|0|0)(50%);flag:tier_1(100%);flag:translocation(100%)
GOLGA7___ENSG00000147533.12	-18.9607	-18.7092	1.61471	0.444783	0	2	0	0	0	1	1	2	2	ACTN4(1);C18orf54(1)	0.5202	1	NA	NA	0.252467	0.356826	NA	NA	0.782292	0.593665	NA	NA	1.73678	-0.947619	NA	NA	0.782292	0.593665	0	flag:FFPM(100%);flag:inner_exon_bp1(100%);flag:inner_exon_bp2(100%);flag:patient_support(1|0|0)(100%);flag:tier_1(100%);flag:translocation(100%)
CLDND1___ENSG00000080822.12	-18.9607	-18.7092	1.61471	0.444783	1	1	0	0	0	1	1	2	2	CAMSAP2(1);UCHL1(1)	0.5202	1	NA	NA	-0.433715	0.324322	NA	NA	0.900912	0.695742	NA	NA	-0.861071	-0.485369	NA	NA	0.900912	0.695742	0	flag:exon_junction_bp1(50%);flag:FFPM(100%);flag:inner_exon_bp1(100%);flag:inner_exon_bp2(100%);flag:low_support(50%);flag:patient_support(0|0|1)(50%);flag:patient_support(1|0|0)(50%);flag:tier_1(100%);flag:translocation(100%)
HSPA9___ENSG00000113013.8	-18.9607	-18.7092	-18.3169	1.44478	0	2	1	0	0	0	2	2	3	CUL9(1);DMGDH(1);RALB(1)	0.655144	1	NA	NA	NA	-0.174077	NA	NA	NA	0.742837	NA	NA	NA	-0.939467	NA	NA	NA	0.742837	0	flag:exon_junction_bp1(66.7%);flag:exon_junction_bp2(66.7%);flag:FFPM(100%);flag:inner_exon_bp1(33.3%);flag:inner_exon_bp2(66.7%);flag:low_support(33.3%);flag:patient_support(0|1|0)(33.3%);flag:patient_support(1|0|0)(66.7%);flag:tier_1(100%);flag:translocation(66.7%)
DGCR2___ENSG00000070413.14	-18.9607	-18.7092	1.61471	0.444783	0	2	0	0	0	1	1	2	2	PPIG(1);SFPQ(1)	0.5202	1	NA	NA	-0.882506	-0.505163	NA	NA	0.521528	0.593665	NA	NA	0.637083	-2.27902	NA	NA	0.521528	0.593665	0	flag:FFPM(100%);flag:inner_exon_bp1(100%);flag:inner_exon_bp2(100%);flag:patient_support(1|0|0)(100%);flag:tier_1(100%);flag:translocation(100%)
ATG13___ENSG00000175224.12	0.970852	-18.7092	-18.3169	0.444783	1	1	0	1	0	0	1	2	2	DHX15(1);FOXJ3(1)	1	1	0.0428034	NA	NA	-0.146728	0.972409	NA	NA	0.818868	-1.97407	NA	NA	-2.53674	0.972409	NA	NA	0.818868	0	flag:exon_junction_bp2(50%);flag:FFPM(100%);flag:inner_exon_bp1(100%);flag:inner_exon_bp2(100%);flag:low_support(50%);flag:patient_support(0|0|1)(50%);flag:patient_support(1|0|0)(50%);flag:tier_1(100%);flag:translocation(100%)
ELMO2___ENSG00000062598.13	-18.9607	1.22239	-18.3169	0.444783	1	1	0	0	1	0	1	2	2	MLXIP(1);UQCR10(1)	0.812578	1	NA	-0.351076	NA	0.256316	NA	0.980555	NA	0.695742	NA	-2.37749	NA	-1.12713	NA	0.980555	NA	0.695742	0	flag:exon_junction_bp1(50%);flag:exon_junction_bp2(50%);flag:FFPM(100%);flag:inner_exon_bp1(50%);flag:inner_exon_bp2(50%);flag:patient_support(0|0|1)(50%);flag:patient_support(1|0|0)(50%);flag:tier_1(100%);flag:translocation(100%)
KIAA0319L___ENSG00000142687.13	0.970852	1.22239	-18.3169	-19.4868	2	0	0	1	1	0	0	2	2	PEAR1(1);TBC1D20(1)	0.40025	1	-0.487698	0.258184	NA	NA	0.655864	0.89979	NA	NA	-0.532131	-1.27964	NA	NA	0.655864	0.89979	NA	NA	0	flag:FFPM(100%);flag:inner_exon_bp1(100%);flag:inner_exon_bp2(100%);flag:low_support(50%);flag:patient_support(0|0|1)(100%);flag:tier_1(100%);flag:translocation(50%)
PPP1R3F___ENSG00000049769.8	0.970852	-18.7092	-18.3169	0.444783	0	1	1	1	0	0	1	2	2	GRK6(1);NUBPL(1)	1	1	-0.357823	NA	NA	-0.317946	0.883381	NA	NA	0.77361	-2.01555	NA	NA	-0.866735	0.883381	NA	NA	0.77361	0	flag:exon_junction_bp1(50%);flag:exon_junction_bp2(100%);flag:FFPM(100%);flag:inner_exon_bp1(50%);flag:low_support(50%);flag:patient_support(0|1|0)(50%);flag:patient_support(1|0|0)(50%);flag:tier_1(100%);flag:translocation(100%)
PSMD8___ENSG00000099341.7	1.97085	-18.7092	-18.3169	-19.4868	1	1	0	2	0	0	0	2	2	AC084018.1(1);RP11-140K17.3(1)	0.137651	1	0.631369	NA	NA	NA	0.559514	NA	NA	NA	-1.81853	NA	NA	NA	0.559514	NA	NA	NA	0	flag:exon_junction_bp1(100%);flag:FFPM(100%);flag:inner_exon_bp1(50%);flag:inner_exon_bp2(100%);flag:low_support(50%);flag:patient_support(0|0|1)(50%);flag:patient_support(1|0|0)(50%);flag:tier_1(100%);flag:translocation(100%)
SIPA1L3___ENSG00000105738.6	0.970852	1.22239	-18.3169	-19.4868	1	2	1	1	1	0	0	2	3	FBXO46(1);MTA1(1);SNRPD2(1)	0.40025	1	-0.206262	1.36302	NA	NA	0.972409	0.637845	NA	NA	-1.49057	-2.58057	NA	NA	0.972409	0.637845	NA	NA	0	flag:cohort_support_count(1)(83.3%);flag:cohort_support_prop(1)(83.3%);flag:exon_junction_bp1(83.3%);flag:exon_junction_bp2(83.3%);flag:FFPM(100%);flag:inner_exon_bp1(16.7%);flag:inner_exon_bp2(16.7%);flag:patient_support(0|1|1)(33.3%);flag:patient_support(1|0|0)(16.7%);flag:patient_support(1|1|1)(50%);flag:tier_1(100%);flag:translocation(16.7%)
FTX___ENSG00000230590.3	-18.9607	2.22239	-18.3169	-19.4868	0	1	1	0	2	0	0	2	3	ACACA(1);JPX(1);RP13-33H18.1(1)	0.0725739	1	NA	0.819699	NA	NA	NA	0.75744	NA	NA	NA	0.151765	NA	NA	NA	0.75744	NA	NA	0.5	flag:adjacent_genes_opp(33.3%);flag:exon_junction_bp1(100%);flag:exon_junction_bp2(33.3%);flag:FFPM(33.3%);flag:inner_exon_bp2(66.7%);flag:intersecting_genes_opp(66.7%);flag:low_support(33.3%);flag:patient_support(0|1|0)(33.3%);flag:patient_support(1|0|0)(66.7%);flag:tier_1(100%);flag:translocation(33.3%)
LENG8___ENSG00000167615.12	-18.9607	1.22239	1.61471	-19.4868	2	0	0	0	1	1	0	2	2	CBX5(1);MIAT(1)	0.207622	1	NA	-0.242366	0.360974	NA	NA	0.992686	0.829703	NA	NA	-1.54824	-1.34073	NA	NA	0.992686	0.829703	NA	0	flag:FFPM(100%);flag:inner_exon_bp1(100%);flag:inner_exon_bp2(100%);flag:low_support(50%);flag:patient_support(0|0|1)(100%);flag:tier_1(100%);flag:translocation(100%)
MAT2A___ENSG00000168906.8	0.970852	1.22239	-18.3169	-19.4868	2	0	1	1	1	0	0	2	2	FYN(2);PKIB(1)	0.40025	1	-0.205701	-0.143875	NA	NA	0.816276	0.992686	NA	NA	-0.0237325	0.0640438	NA	NA	0.816276	0.992686	NA	NA	0	flag:cohort_support_count(1)(75%);flag:cohort_support_prop(1)(75%);flag:exon_junction_bp1(75%);flag:exon_junction_bp2(75%);flag:FFPM(75%);flag:inner_exon_bp1(25%);flag:inner_exon_bp2(25%);flag:patient_support(0|0|1)(25%);flag:patient_support(1|2|1)(75%);flag:tier_1(100%);flag:translocation(100%)
TEF___ENSG00000167074.10	-18.9607	1.22239	1.61471	-19.4868	0	2	0	0	1	1	0	2	2	EFTUD1(1);FAM149A(1)	0.207622	1	NA	-0.539466	-0.264652	NA	NA	0.89979	0.917074	NA	NA	-1.43709	-2.45192	NA	NA	0.89979	0.917074	NA	0	flag:exon_junction_bp1(100%);flag:FFPM(100%);flag:inner_exon_bp2(100%);flag:patient_support(1|0|0)(100%);flag:tier_1(100%);flag:translocation(100%)
RAB8B___ENSG00000166128.8	-18.9607	-18.7092	1.61471	0.444783	1	1	0	0	0	1	1	2	2	DCTN1(1);SOX9(1)	0.5202	1	NA	NA	0.168464	-0.40736	NA	NA	0.99867	0.742837	NA	NA	-0.478217	-0.919566	NA	NA	0.99867	0.742837	0	flag:FFPM(100%);flag:inner_exon_bp1(100%);flag:inner_exon_bp2(100%);flag:patient_support(0|0|1)(50%);flag:patient_support(1|0|0)(50%);flag:tier_1(100%);flag:translocation(100%)
KHDC1___ENSG00000135314.8	0.970852	-18.7092	1.61471	-19.4868	0	0	2	1	0	1	0	2	1	EIF3E(2)	0.29092	1	0.674887	NA	-0.235131	NA	0.655864	NA	0.900912	NA	-5.1688	NA	-1.27196	NA	0.655864	NA	0.900912	NA	0	flag:FFPM(100%);flag:inner_exon_bp1(100%);flag:inner_exon_bp2(100%);flag:low_support(33.3%);flag:patient_support(0|1|0)(33.3%);flag:patient_support(0|2|0)(66.7%);flag:tier_1(100%);flag:translocation(100%)
ACTR3B___ENSG00000133627.13	0.970852	-18.7092	1.61471	-19.4868	2	0	1	1	0	1	0	2	2	KMT2E(1);TMTC2(1)	0.29092	1	-0.135538	NA	-0.659654	NA	0.98206	NA	0.917074	NA	0.0653325	NA	-1.26758	NA	0.98206	NA	0.917074	NA	0	flag:cohort_support_count(1)(66.7%);flag:cohort_support_prop(1)(66.7%);flag:exon_junction_bp1(66.7%);flag:exon_junction_bp2(66.7%);flag:FFPM(100%);flag:inner_exon_bp1(33.3%);flag:inner_exon_bp2(33.3%);flag:low_support(33.3%);flag:patient_support(0|0|1)(33.3%);flag:patient_support(0|1|1)(66.7%);flag:tier_1(100%);flag:translocation(33.3%)
CADM1___ENSG00000182985.12	-18.9607	1.22239	1.61471	-19.4868	1	0	1	0	1	1	0	2	2	NCAM1(1);SLC19A1(1)	0.207622	1	NA	0.223174	0.669653	NA	NA	0.95363	0.757056	NA	NA	-1.62119	-0.766186	NA	NA	0.95363	0.757056	NA	0	flag:exon_junction_bp1(50%);flag:exon_junction_bp2(50%);flag:FFPM(100%);flag:inner_exon_bp1(50%);flag:inner_exon_bp2(100%);flag:low_support(100%);flag:patient_support(0|0|1)(50%);flag:patient_support(0|1|0)(50%);flag:tier_1(100%);flag:translocation(50%)
CHD3___ENSG00000170004.12	-18.9607	-18.7092	1.61471	0.444783	1	1	0	0	0	1	1	2	3	CEP250(1);RP11-2C24.6(1);ZNF629(1)	0.5202	1	NA	NA	0.0164072	-0.516004	NA	NA	1	0.791809	NA	NA	-1.28478	-0.517235	NA	NA	1	0.791809	0	flag:FFPM(100%);flag:inner_exon_bp1(100%);flag:inner_exon_bp2(100%);flag:low_support(33.3%);flag:patient_support(0|0|1)(33.3%);flag:patient_support(1|0|0)(66.7%);flag:tier_1(100%);flag:translocation(100%)
GAB1___ENSG00000109458.4	0.970852	-18.7092	1.61471	-19.4868	1	1	1	1	0	1	0	2	4	AC097658.1(1);HDAC1(1);NCAM1(1);RPL11(1)	0.29092	1	-0.13791	NA	0.759078	NA	0.972409	NA	0.757056	NA	-2.36084	NA	-1.51098	NA	0.972409	NA	0.757056	NA	0.333333	flag:exon_junction_bp1(25%);flag:exon_junction_bp2(25%);flag:FFPM(100%);flag:inner_exon_bp1(100%);flag:inner_exon_bp2(75%);flag:intersecting_genes_opp(25%);flag:low_support(25%);flag:patient_support(0|0|1)(50%);flag:patient_support(0|1|0)(25%);flag:patient_support(1|0|0)(25%);flag:tier_1(100%);flag:translocation(75%)
SERBP1___ENSG00000142864.10	0.970852	-18.7092	1.61471	-19.4868	1	1	0	1	0	1	0	2	2	ANKIB1(1);ZMYM3(1)	0.29092	1	-0.0521264	NA	0.214557	NA	0.972409	NA	0.829703	NA	-1.53431	NA	-0.214453	NA	0.972409	NA	0.829703	NA	0	flag:FFPM(100%);flag:inner_exon_bp1(100%);flag:inner_exon_bp2(100%);flag:patient_support(0|0|1)(50%);flag:patient_support(1|0|0)(50%);flag:tier_1(100%);flag:translocation(100%)
RBBP4___ENSG00000162521.14	0.970852	-18.7092	1.61471	-19.4868	2	0	1	1	0	1	0	2	3	PPP6R3(1);ZNF37BP(1);ZNF420(1)	0.29092	1	-0.0959061	NA	0.284418	NA	0.953103	NA	0.855353	NA	1.05639	NA	-0.232063	NA	0.953103	NA	0.855353	NA	0	flag:exon_junction_bp1(33.3%);flag:exon_junction_bp2(33.3%);flag:FFPM(100%);flag:inner_exon_bp1(66.7%);flag:inner_exon_bp2(66.7%);flag:low_support(66.7%);flag:patient_support(0|0|1)(66.7%);flag:patient_support(0|1|0)(33.3%);flag:tier_1(100%);flag:translocation(100%)
ZBED3-AS1___ENSG00000250802.2	1.97085	-18.7092	-18.3169	-19.4868	0	1	1	2	0	0	0	2	2	MTMR1(1);PDE8B(1)	0.137651	1	0.474842	NA	NA	NA	0.559514	NA	NA	NA	-1.17077	NA	NA	NA	0.559514	NA	NA	NA	0.5	flag:adjacent_genes_same(50%);flag:exon_junction_bp1(50%);flag:exon_junction_bp2(100%);flag:FFPM(100%);flag:inner_exon_bp1(50%);flag:inner_exon_bp2(50%);flag:low_support(50%);flag:patient_support(0|1|0)(50%);flag:patient_support(1|0|0)(50%);flag:readthrough_genes(50%);flag:tier_1(100%);flag:translocation(50%)
XKR9___ENSG00000221947.3	1.97085	-18.7092	-18.3169	-19.4868	0	0	2	2	0	0	0	2	1	RP11-326E22.1(2)	0.137651	1	1.07838	NA	NA	NA	0.61727	NA	NA	NA	-0.428362	NA	NA	NA	0.61727	NA	NA	NA	1	flag:adjacent_genes_same(100%);flag:cohort_support_count(11)(100%);flag:cohort_support_prop(0.192982)(100%);flag:exon_junction_bp1(100%);flag:exon_junction_bp2(100%);flag:FFPM(100%);flag:low_support(50%);flag:patient_support(0|1|0)(100%);flag:readthrough_genes(100%);flag:tier_1(100%)
PAXBP1___ENSG00000159086.10	1.97085	-18.7092	-18.3169	-19.4868	1	0	2	2	0	0	0	2	2	RCAN1(1);SEPT10(1)	0.137651	1	1.65645	NA	NA	NA	0.295589	NA	NA	NA	-0.0834374	NA	NA	NA	0.295589	NA	NA	NA	0	flag:cohort_support_count(1)(80%);flag:cohort_support_prop(1)(80%);flag:exon_junction_bp1(80%);flag:exon_junction_bp2(80%);flag:FFPM(20%);flag:inner_exon_bp1(20%);flag:inner_exon_bp2(80%);flag:low_support(20%);flag:patient_support(0|1|0)(20%);flag:patient_support(0|1|3)(80%);flag:tier_1(100%);flag:translocation(20%)
PDCD6___ENSG00000249915.3	-18.9607	-18.7092	1.61471	0.444783	2	1	1	0	0	1	1	2	2	BAIAP2(1);RP11-43F13.1(2)	0.5202	1	NA	NA	-0.0652278	0.152023	NA	NA	0.932533	0.703294	NA	NA	-2.89957	-0.41015	NA	NA	0.932533	0.703294	0	flag:cohort_support_count(1)(50%);flag:cohort_support_prop(1)(50%);flag:exon_junction_bp1(100%);flag:exon_junction_bp2(100%);flag:FFPM(100%);flag:incomplete_data(50%);flag:infusion_low_support(25%);flag:inner_exon_bp1(25%);flag:inner_exon_bp2(100%);flag:low_support(25%);flag:patient_support(0|0|1)(50%);flag:patient_support(1|1|0)(50%);flag:tier_1(100%);flag:translocation(50%)
NELFCD___ENSG00000101158.8	0.970852	1.22239	-18.3169	-19.4868	0	1	1	1	1	0	0	2	2	CD164(1);WDR60(1)	0.40025	1	-0.022037	0.0618652	NA	NA	0.972409	0.996427	NA	NA	-1.44464	4.40262	NA	NA	0.972409	0.996427	NA	NA	0	flag:exon_junction_bp1(50%);flag:exon_junction_bp2(50%);flag:FFPM(100%);flag:inner_exon_bp1(100%);flag:inner_exon_bp2(50%);flag:low_support(50%);flag:patient_support(0|1|0)(50%);flag:patient_support(1|0|0)(50%);flag:tier_1(100%);flag:translocation(100%)
SOX4___ENSG00000124766.4	-18.9607	1.22239	-18.3169	0.444783	4	0	0	0	1	0	1	2	4	CLYBL(1);EBP(1);KLF12(1);PAX6(1)	0.812578	1	NA	2.18996	NA	0.0527866	NA	0.637845	NA	0.77361	NA	-0.330874	NA	-0.330473	NA	0.637845	NA	0.77361	0	flag:FFPM(100%);flag:incomplete_data(20%);flag:inner_exon_bp1(100%);flag:inner_exon_bp2(100%);flag:low_support(40%);flag:patient_support(0|0|1)(60%);flag:patient_support(0|0|2)(40%);flag:tier_1(100%);flag:translocation(100%)
SEC62___ENSG00000008952.12	0.970852	1.22239	-18.3169	-19.4868	0	0	2	1	1	0	0	2	2	EIF3B(1);FXR1(1)	0.40025	1	-0.385932	1.78583	NA	NA	0.816276	0.637845	NA	NA	-0.00257956	-1.93427	NA	NA	0.816276	0.637845	NA	NA	0	flag:exon_junction_bp1(50%);flag:exon_junction_bp2(50%);flag:FFPM(100%);flag:inner_exon_bp1(50%);flag:inner_exon_bp2(100%);flag:low_support(50%);flag:patient_support(0|1|0)(100%);flag:tier_1(100%);flag:translocation(50%)
RARS___ENSG00000113643.4	-18.9607	1.22239	-18.3169	0.444783	0	0	2	0	1	0	1	2	2	RSF1(1);USP9Y(1)	0.812578	1	NA	-0.0747967	NA	0.397792	NA	0.98576	NA	0.593665	NA	3.4963	NA	4.72428	NA	0.98576	NA	0.593665	0	flag:exon_junction_bp1(100%);flag:exon_junction_bp2(100%);flag:FFPM(100%);flag:inner_exon_bp1(100%);flag:inner_exon_bp2(50%);flag:low_support(100%);flag:patient_support(0|1|0)(100%);flag:tier_1(100%);flag:translocation(100%)
OXR1___ENSG00000164830.13	0.970852	-18.7092	1.61471	-19.4868	0	0	2	1	0	1	0	2	2	LINC00461(1);SYBU(1)	0.29092	1	-0.0565007	NA	1.40882	NA	0.972409	NA	0.568939	NA	-0.00356205	NA	-2.11913	NA	0.972409	NA	0.568939	NA	0	flag:exon_junction_bp1(100%);flag:exon_junction_bp2(100%);flag:FFPM(100%);flag:low_support(100%);flag:patient_support(0|1|0)(100%);flag:tier_1(100%);flag:translocation(50%)
ALG14___ENSG00000172339.9	0.970852	1.22239	-18.3169	-19.4868	0	4	0	1	1	0	0	2	1	CNN3(4)	0.40025	1	0.674115	0.688328	NA	NA	0.405785	0.75744	NA	NA	-1.57207	-0.468784	NA	NA	0.405785	0.75744	NA	NA	1	flag:adjacent_genes_same(100%);flag:exon_junction_bp1(100%);flag:exon_junction_bp2(100%);flag:FFPM(100%);flag:patient_support(1|0|0)(100%);flag:readthrough_genes(100%);flag:tier_1(100%)
POC1B___ENSG00000139323.9	0.970852	-18.7092	1.61471	-19.4868	0	2	1	1	0	1	0	2	2	DUSP6(2);RP11-13A1.3(1)	0.29092	1	0.655842	NA	-1.02041	NA	0.559514	NA	0.568939	NA	0.158051	NA	-1.46537	NA	0.559514	NA	0.568939	NA	0.666667	flag:adjacent_genes_same(66.7%);flag:exon_junction_bp1(100%);flag:exon_junction_bp2(100%);flag:FFPM(100%);flag:inner_exon_bp1(33.3%);flag:inner_exon_bp2(66.7%);flag:low_support(33.3%);flag:patient_support(0|1|0)(33.3%);flag:patient_support(1|0|0)(33.3%);flag:patient_support(2|0|0)(33.3%);flag:readthrough_genes(66.7%);flag:tier_1(100%)
OS9___ENSG00000135506.11	-18.9607	1.22239	-18.3169	0.444783	1	1	2	0	1	0	1	2	4	AC010884.1(1);BMP1(1);NFIC(1);PSME1(1)	0.812578	1	NA	0.0704916	NA	0.364986	NA	0.972516	NA	0.593665	NA	-1.69266	NA	-2.58796	NA	0.972516	NA	0.593665	0	flag:exon_junction_bp1(75%);flag:exon_junction_bp2(75%);flag:FFPM(100%);flag:inner_exon_bp1(75%);flag:inner_exon_bp2(50%);flag:low_support(50%);flag:patient_support(0|0|1)(25%);flag:patient_support(0|1|0)(50%);flag:patient_support(1|0|0)(25%);flag:tier_1(100%);flag:translocation(100%)
WDTC1___ENSG00000142784.11	0.970852	1.22239	-18.3169	-19.4868	1	2	0	1	1	0	0	2	3	CCDC28B(1);PPM1A(1);TAF11(1)	0.40025	1	-0.454386	-0.0831972	NA	NA	0.772067	0.996427	NA	NA	-1.68846	-0.20764	NA	NA	0.772067	0.996427	NA	NA	0	flag:FFPM(100%);flag:inner_exon_bp1(100%);flag:inner_exon_bp2(100%);flag:patient_support(0|0|1)(33.3%);flag:patient_support(1|0|0)(66.7%);flag:tier_1(100%);flag:translocation(66.7%)
ATP6C___ENSG00000259784.1	-18.9607	1.22239	-18.3169	0.444783	0	1	1	0	1	0	1	2	2	FN1(1);MICALL2(1)	0.812578	1	NA	NA	NA	NA	NA	NA	NA	NA	NA	0.248242	NA	0.282358	NA	NA	NA	NA	0	flag:exon_junction_bp1(50%);flag:exon_junction_bp2(50%);flag:FFPM(100%);flag:inner_exon_bp1(50%);flag:inner_exon_bp2(50%);flag:low_support(50%);flag:patient_support(0|1|0)(50%);flag:patient_support(1|0|0)(50%);flag:tier_1(100%);flag:translocation(100%)
HSP90AB1___ENSG00000096384.15	0.970852	-18.7092	-18.3169	0.444783	0	1	1	1	0	0	1	2	2	EIF4A1(1);RHBDD2(1)	1	1	0.258328	NA	NA	0.268021	0.739623	NA	NA	0.681918	-1.39367	NA	NA	1.13267	0.739623	NA	NA	0.681918	0	flag:exon_junction_bp1(50%);flag:exon_junction_bp2(50%);flag:FFPM(100%);flag:inner_exon_bp1(50%);flag:inner_exon_bp2(100%);flag:low_support(50%);flag:patient_support(0|1|0)(50%);flag:patient_support(1|0|0)(50%);flag:tier_1(100%);flag:translocation(100%)
PBX3___ENSG00000167081.12	0.970852	-18.7092	-18.3169	0.444783	1	1	2	1	0	0	1	2	2	MVB12B(1);RP11-349E4.1(2)	1	1	-1.34834	NA	NA	-1.44409	0.904376	NA	NA	0.593665	-1.81342	NA	NA	-1.66031	0.904376	NA	NA	0.593665	0	flag:cohort_support_count(1)(83.3%);flag:cohort_support_prop(1)(83.3%);flag:exon_junction_bp1(83.3%);flag:exon_junction_bp2(83.3%);flag:FFPM(50%);flag:inner_exon_bp1(16.7%);flag:inner_exon_bp2(16.7%);flag:low_support(33.3%);flag:patient_support(0|1|0)(16.7%);flag:patient_support(2|2|1)(83.3%);flag:tier_1(100%)
SPIN1___ENSG00000106723.12	-18.9607	-18.7092	1.61471	0.444783	1	0	1	0	0	1	1	2	2	C9orf40(1);SLC31A1(1)	0.5202	1	NA	NA	-0.469604	-0.333972	NA	NA	0.88376	0.721948	NA	NA	-1.5686	-1.0707	NA	NA	0.88376	0.721948	0	flag:exon_junction_bp1(100%);flag:exon_junction_bp2(50%);flag:FFPM(100%);flag:inner_exon_bp1(50%);flag:inner_exon_bp2(50%);flag:low_support(100%);flag:patient_support(0|0|1)(50%);flag:patient_support(0|1|0)(50%);flag:tier_1(100%)
PRPF40A___ENSG00000196504.11	-18.9607	-18.7092	-18.3169	1.44478	0	2	0	0	0	0	2	2	2	DYRK2(1);PNPLA8(1)	0.655144	1	NA	NA	NA	-0.141511	NA	NA	NA	0.851292	NA	NA	NA	-0.0553121	NA	NA	NA	0.851292	0	flag:FFPM(100%);flag:inner_exon_bp1(100%);flag:inner_exon_bp2(100%);flag:patient_support(1|0|0)(100%);flag:tier_1(100%);flag:translocation(100%)
MRFAP1___ENSG00000179010.10	-18.9607	-18.7092	1.61471	0.444783	0	2	0	0	0	1	1	2	2	MAP3K1(1);RAVER2(1)	0.5202	1	NA	NA	-0.0977905	0.0265319	NA	NA	0.917074	0.971377	NA	NA	-0.278566	-0.687424	NA	NA	0.917074	0.971377	0	flag:FFPM(100%);flag:inner_exon_bp1(100%);flag:inner_exon_bp2(100%);flag:patient_support(1|0|0)(100%);flag:tier_1(100%);flag:translocation(100%)
DERL2___ENSG00000072849.6	-18.9607	-18.7092	-18.3169	1.44478	1	1	0	0	0	0	2	2	2	HOXA5(1);MAP2K3(1)	0.655144	1	NA	NA	NA	0.283257	NA	NA	NA	0.611229	NA	NA	NA	-0.739673	NA	NA	NA	0.611229	0	flag:FFPM(100%);flag:inner_exon_bp1(100%);flag:inner_exon_bp2(100%);flag:patient_support(0|0|1)(50%);flag:patient_support(1|0|0)(50%);flag:tier_1(100%);flag:translocation(50%)
LARS2___ENSG00000011376.5	0.970852	-18.7092	-18.3169	0.444783	0	2	0	1	0	0	1	2	2	HELLS(1);LIMD1(1)	1	1	0.258812	NA	NA	0.201208	0.844796	NA	NA	0.721948	-0.652984	NA	NA	-0.495532	0.844796	NA	NA	0.721948	0.5	flag:adjacent_genes_same(50%);flag:exon_junction_bp1(50%);flag:exon_junction_bp2(50%);flag:FFPM(100%);flag:inner_exon_bp1(50%);flag:inner_exon_bp2(50%);flag:patient_support(1|0|0)(100%);flag:readthrough_genes(50%);flag:tier_1(100%);flag:translocation(50%)
SMAP1___ENSG00000112305.10	-18.9607	1.22239	-18.3169	0.444783	1	0	1	0	1	0	1	2	2	BAZ1B(1);RALGAPA2(1)	0.812578	1	NA	-0.194091	NA	0.0976381	NA	0.992686	NA	0.742837	NA	-0.055834	NA	-0.123625	NA	0.992686	NA	0.742837	0	flag:exon_junction_bp1(100%);flag:exon_junction_bp2(50%);flag:FFPM(100%);flag:inner_exon_bp2(50%);flag:low_support(100%);flag:patient_support(0|0|1)(50%);flag:patient_support(0|1|0)(50%);flag:tier_1(100%);flag:translocation(100%)
DLX6___ENSG00000006377.9	-18.9607	-18.7092	-18.3169	1.44478	1	1	0	0	0	0	2	2	3	AL590764.1(1);MED12(1);SFI1(1)	0.655144	1	NA	NA	NA	0.545387	NA	NA	NA	0.59673	NA	NA	NA	-0.716719	NA	NA	NA	0.59673	0	flag:exon_junction_bp2(33.3%);flag:FFPM(100%);flag:inner_exon_bp1(100%);flag:inner_exon_bp2(66.7%);flag:patient_support(0|0|1)(66.7%);flag:patient_support(1|0|0)(33.3%);flag:tier_1(100%);flag:translocation(100%)
WI2-85898F10.1___ENSG00000235091.1	-18.9607	-18.7092	-18.3169	1.44478	0	2	0	0	0	0	2	2	1	ATXN10(2)	0.655144	1	NA	NA	NA	0.305163	NA	NA	NA	0.90081	NA	NA	NA	0.544321	NA	NA	NA	0.90081	1	flag:adjacent_genes_opp(100%);flag:exon_junction_bp2(100%);flag:FFPM(100%);flag:inner_exon_bp1(100%);flag:inner_exon_bp2(100%);flag:patient_support(1|0|0)(100%);flag:tier_1(100%)
EIF5B___ENSG00000158417.6	-18.9607	-18.7092	-18.3169	1.44478	1	1	0	0	0	0	2	2	2	RP11-566K19.5(1);TM4SF1(1)	0.655144	1	NA	NA	NA	0.222269	NA	NA	NA	0.593665	NA	NA	NA	-0.286429	NA	NA	NA	0.593665	0	flag:exon_junction_bp2(50%);flag:FFPM(100%);flag:inner_exon_bp1(100%);flag:inner_exon_bp2(50%);flag:patient_support(0|0|1)(50%);flag:patient_support(1|0|0)(50%);flag:tier_1(100%);flag:translocation(100%)
C19orf43___ENSG00000123144.6	-18.9607	1.22239	-18.3169	0.444783	2	0	0	0	1	0	1	2	2	RP1-37N7.3(1);RP11-357C3.3(1)	0.812578	1	NA	-0.354592	NA	0.597667	NA	0.98576	NA	0.593665	NA	-0.504014	NA	-0.693802	NA	0.98576	NA	0.593665	0	flag:FFPM(100%);flag:inner_exon_bp1(100%);flag:inner_exon_bp2(100%);flag:low_support(50%);flag:patient_support(0|0|1)(100%);flag:tier_1(100%);flag:translocation(100%)
CANX___ENSG00000127022.10	0.970852	1.22239	-18.3169	-19.4868	0	0	2	1	1	0	0	2	2	BPTF(1);U2AF1(1)	0.40025	1	-0.130043	0.16793	NA	NA	0.953103	0.916567	NA	NA	-0.956081	0.240719	NA	NA	0.953103	0.916567	NA	NA	0	flag:exon_junction_bp1(100%);flag:exon_junction_bp2(100%);flag:FFPM(100%);flag:inner_exon_bp1(50%);flag:low_support(100%);flag:patient_support(0|1|0)(100%);flag:tier_1(100%);flag:translocation(100%)
EHMT2___ENSG00000204371.7	0.970852	1.22239	-18.3169	-19.4868	0	1	1	1	1	0	0	2	3	CSNK2B(1);CSNK2B-LY6G5B-1181(1);UBAP2L(1)	0.40025	1	0.109411	-0.0209389	NA	NA	0.904376	0.980555	NA	NA	0.366044	-0.64434	NA	NA	0.904376	0.980555	NA	NA	0	flag:exon_junction_bp1(33.3%);flag:exon_junction_bp2(100%);flag:FFPM(100%);flag:inner_exon_bp1(100%);flag:inner_exon_bp2(33.3%);flag:low_support(33.3%);flag:patient_support(0|1|0)(33.3%);flag:patient_support(1|0|0)(66.7%);flag:tier_1(100%);flag:translocation(33.3%)
LATS1___ENSG00000131023.8	0.970852	1.22239	-18.3169	-19.4868	1	3	1	1	1	0	0	2	3	ME1(2);NFIX(1);UBE2D1(1)	0.40025	1	0.700564	-0.28378	NA	NA	0.460667	0.95363	NA	NA	-2.088	-0.824439	NA	NA	0.460667	0.95363	NA	NA	0	flag:cohort_support_count(1)(60%);flag:cohort_support_prop(1)(60%);flag:exon_junction_bp1(60%);flag:exon_junction_bp2(80%);flag:FFPM(100%);flag:infusion_low_support(20%);flag:inner_exon_bp1(80%);flag:inner_exon_bp2(40%);flag:low_support(20%);flag:patient_support(1|0|0)(40%);flag:patient_support(2|1|1)(60%);flag:tier_1(100%);flag:translocation(40%)
IGLV2-11___ENSG00000211668.2	-18.9607	1.22239	1.61471	-19.4868	0	3	0	0	1	1	0	2	3	IGLJ1(2);IGLJ3(1);IGLL5(2)	0.207622	1	NA	1.49444	4.95008	NA	NA	0.75744	0.568939	NA	NA	1.29714	5.47889	NA	NA	0.75744	0.568939	NA	0	flag:FFPM(60%);flag:inner_exon_bp1(100%);flag:inner_exon_bp2(100%);flag:patient_support(1|0|0)(100%);flag:tier_1(100%)
PCMTD1___ENSG00000168300.9	-18.9607	1.22239	-18.3169	0.444783	0	0	2	0	1	0	1	2	2	GPR125(1);ZNF138(1)	0.812578	1	NA	0.0545435	NA	-0.131206	NA	0.996427	NA	0.982933	NA	1.20134	NA	-0.112373	NA	0.996427	NA	0.982933	0	flag:exon_junction_bp1(100%);flag:exon_junction_bp2(100%);flag:FFPM(100%);flag:inner_exon_bp1(100%);flag:inner_exon_bp2(50%);flag:low_support(100%);flag:patient_support(0|1|0)(100%);flag:tier_1(100%);flag:translocation(100%)
ZNF536___ENSG00000198597.4	0.970852	1.22239	-18.3169	-19.4868	0	0	2	1	1	0	0	2	2	ADD2(1);AP3D1(1)	0.40025	1	-0.617649	0.340684	NA	NA	0.816276	0.930445	NA	NA	-0.610342	-0.195496	NA	NA	0.816276	0.930445	NA	NA	0	flag:exon_junction_bp1(100%);flag:exon_junction_bp2(100%);flag:FFPM(100%);flag:inner_exon_bp2(50%);flag:low_support(100%);flag:patient_support(0|1|0)(100%);flag:tier_1(100%);flag:translocation(50%)
CAST___ENSG00000153113.19	0.970852	1.22239	-18.3169	-19.4868	0	1	2	1	1	0	0	2	2	EPB41L4A(1);XPO1(1)	0.40025	1	0.357339	0.312793	NA	NA	0.772067	0.916567	NA	NA	-2.15219	0.104253	NA	NA	0.772067	0.916567	NA	NA	0	flag:cohort_support_count(1)(66.7%);flag:cohort_support_prop(1)(66.7%);flag:exon_junction_bp1(100%);flag:exon_junction_bp2(100%);flag:FFPM(100%);flag:infusion_low_support(33.3%);flag:inner_exon_bp1(66.7%);flag:low_support(33.3%);flag:patient_support(0|1|0)(33.3%);flag:patient_support(1|1|0)(66.7%);flag:tier_1(100%);flag:translocation(33.3%)
C4orf3___ENSG00000164096.10	-18.9607	1.22239	1.61471	-19.4868	0	1	2	0	1	1	0	2	2	MGRN1(1);ZRSR1(2)	0.207622	1	NA	0.239356	0.369288	NA	NA	0.972516	0.829703	NA	NA	0.185205	0.567328	NA	NA	0.972516	0.829703	NA	0	flag:exon_junction_bp2(33.3%);flag:FFPM(100%);flag:inner_exon_bp1(100%);flag:inner_exon_bp2(66.7%);flag:patient_support(0|1|0)(66.7%);flag:patient_support(1|0|0)(33.3%);flag:tier_1(100%);flag:translocation(100%)
LZTR1___ENSG00000099949.14	0.970852	1.22239	-18.3169	-19.4868	1	1	0	1	1	0	0	2	2	IGF2(1);POU3F2(1)	0.40025	1	-0.00134562	-0.207374	NA	NA	0.972409	0.98576	NA	NA	-2.25928	-3.12961	NA	NA	0.972409	0.98576	NA	NA	0	flag:FFPM(100%);flag:inner_exon_bp1(100%);flag:inner_exon_bp2(100%);flag:patient_support(0|0|1)(50%);flag:patient_support(1|0|0)(50%);flag:tier_1(100%);flag:translocation(100%)
ZNF512___ENSG00000243943.5	0.970852	1.22239	-18.3169	-19.4868	0	2	0	1	1	0	0	2	3	MALAT1(1);PROSER1(1);RPL38(1)	0.40025	1	-3.31924	0.688446	NA	NA	0.525642	0.781874	NA	NA	3.0611	-0.708656	NA	NA	0.525642	0.781874	NA	NA	0	flag:exon_junction_bp1(33.3%);flag:exon_junction_bp2(33.3%);flag:FFPM(100%);flag:inner_exon_bp1(100%);flag:inner_exon_bp2(66.7%);flag:patient_support(1|0|0)(100%);flag:tier_1(100%);flag:translocation(100%)
SMEK2___ENSG00000138041.11	0.970852	1.22239	-18.3169	-19.4868	1	1	1	1	1	0	0	2	2	ATG12(1);SH3RF3(1)	0.40025	1	1.18172	0.396582	NA	NA	0.295589	0.830072	NA	NA	-0.129668	0.269246	NA	NA	0.295589	0.830072	NA	NA	0	flag:cohort_support_count(1)(66.7%);flag:cohort_support_prop(1)(66.7%);flag:exon_junction_bp1(66.7%);flag:exon_junction_bp2(66.7%);flag:FFPM(33.3%);flag:inner_exon_bp1(33.3%);flag:inner_exon_bp2(33.3%);flag:patient_support(1|0|0)(33.3%);flag:patient_support(3|1|7)(66.7%);flag:tier_1(100%);flag:translocation(33.3%)
TMEM127___ENSG00000135956.4	0.970852	1.22239	-18.3169	-19.4868	0	2	0	1	1	0	0	2	3	CDH15(1);KHNYN(1);SDR39U1(1)	0.40025	1	0.636409	-0.501391	NA	NA	0.460667	0.830072	NA	NA	-2.52388	-0.978018	NA	NA	0.460667	0.830072	NA	NA	0	flag:FFPM(100%);flag:inner_exon_bp1(100%);flag:inner_exon_bp2(100%);flag:patient_support(1|0|0)(100%);flag:tier_1(100%);flag:translocation(100%)
RPL38___ENSG00000172809.8	-18.9607	2.22239	-18.3169	-19.4868	1	1	0	0	2	0	0	2	2	RNF165(1);ZNF512(1)	0.0725739	1	NA	0.0788102	NA	NA	NA	1	NA	NA	NA	-0.719864	NA	NA	NA	1	NA	NA	0	flag:exon_junction_bp1(50%);flag:FFPM(100%);flag:inner_exon_bp1(100%);flag:inner_exon_bp2(100%);flag:patient_support(0|0|1)(50%);flag:patient_support(1|0|0)(50%);flag:tier_1(100%);flag:translocation(100%)
NVL___ENSG00000143748.13	0.970852	1.22239	-18.3169	-19.4868	0	2	0	1	1	0	0	2	2	CAPN8(1);PPP1R12A(1)	0.40025	1	0.842133	0.334504	NA	NA	0.460667	0.781874	NA	NA	0.767405	-0.531039	NA	NA	0.460667	0.781874	NA	NA	0	flag:exon_junction_bp1(50%);flag:exon_junction_bp2(50%);flag:FFPM(50%);flag:inner_exon_bp1(50%);flag:inner_exon_bp2(50%);flag:patient_support(1|0|0)(100%);flag:tier_1(100%);flag:translocation(50%)
KIF1B___ENSG00000054523.12	0.970852	-18.7092	-18.3169	0.444783	1	1	1	1	0	0	1	2	3	CERKL(1);MCMBP(1);SHOX2(1)	1	1	-0.149747	NA	NA	-0.680746	1	NA	NA	0.593665	1.20002	NA	NA	-0.194503	1	NA	NA	0.593665	0	flag:exon_junction_bp1(33.3%);flag:exon_junction_bp2(33.3%);flag:FFPM(100%);flag:inner_exon_bp1(66.7%);flag:inner_exon_bp2(66.7%);flag:low_support(66.7%);flag:patient_support(0|0|1)(33.3%);flag:patient_support(0|1|0)(33.3%);flag:patient_support(1|0|0)(33.3%);flag:tier_1(100%);flag:translocation(100%)
NDUFA4___ENSG00000189043.5	0.970852	1.22239	-18.3169	-19.4868	0	0	2	1	1	0	0	2	1	PHF14(2)	0.40025	1	0.530295	-0.691755	NA	NA	0.655864	0.95363	NA	NA	-0.333942	-0.00319154	NA	NA	0.655864	0.95363	NA	NA	1	flag:adjacent_genes_opp(100%);flag:cohort_support_count(3)(100%);flag:cohort_support_prop(0.0967742)(100%);flag:exon_junction_bp1(100%);flag:exon_junction_bp2(100%);flag:FFPM(100%);flag:inner_exon_bp1(100%);flag:low_support(100%);flag:patient_support(0|1|0)(50%);flag:patient_support(0|2|0)(50%);flag:tier_1(100%)
EIF4A1___ENSG00000161960.10	0.970852	-18.7092	-18.3169	0.444783	0	0	2	1	0	0	1	2	2	HSP90AB1(1);OAZ1(1)	1	1	-0.268402	NA	NA	-0.882639	0.953103	NA	NA	0.59673	-0.910875	NA	NA	-0.0961849	0.953103	NA	NA	0.59673	0	flag:exon_junction_bp1(100%);flag:exon_junction_bp2(100%);flag:FFPM(100%);flag:inner_exon_bp1(50%);flag:inner_exon_bp2(100%);flag:low_support(100%);flag:patient_support(0|1|0)(100%);flag:tier_1(100%);flag:translocation(100%)
MIPEPP3___ENSG00000233325.3	-18.9607	1.22239	-18.3169	0.444783	0	0	2	0	1	0	1	2	2	DOPEY2(1);SRSF1(1)	0.812578	1	NA	-0.119581	NA	-0.478989	NA	0.980555	NA	0.593665	NA	0.0949568	NA	0.377481	NA	0.980555	NA	0.593665	0	flag:exon_junction_bp1(100%);flag:exon_junction_bp2(100%);flag:FFPM(100%);flag:inner_exon_bp2(50%);flag:low_support(100%);flag:patient_support(0|1|0)(100%);flag:tier_1(100%);flag:translocation(100%)
NDUFAF2___ENSG00000164182.6	0.970852	1.22239	-18.3169	-19.4868	2	0	0	1	1	0	0	2	2	MALAT1(1);PRRT2(1)	0.40025	1	-0.817189	0.289986	NA	NA	0.697539	0.930445	NA	NA	-1.11955	-0.722804	NA	NA	0.697539	0.930445	NA	NA	0	flag:FFPM(100%);flag:inner_exon_bp1(100%);flag:inner_exon_bp2(100%);flag:low_support(100%);flag:patient_support(0|0|1)(100%);flag:tier_1(100%);flag:translocation(100%)
CALM1___ENSG00000198668.6	-18.9607	1.22239	1.61471	-19.4868	0	1	1	0	1	1	0	2	2	CALM3(1);HTATSF1(1)	0.207622	1	NA	1.12038	0.951998	NA	NA	0.751505	0.757056	NA	NA	-0.107425	1.08827	NA	NA	0.751505	0.757056	NA	0	flag:exon_junction_bp1(100%);flag:exon_junction_bp2(50%);flag:FFPM(50%);flag:inner_exon_bp1(100%);flag:inner_exon_bp2(100%);flag:patient_support(0|2|0)(50%);flag:patient_support(1|0|0)(50%);flag:tier_1(100%);flag:translocation(100%)
CRNKL1___ENSG00000101343.10	-18.9607	1.22239	-18.3169	0.444783	0	0	2	0	1	0	1	2	1	RALGAPA2(2)	0.812578	1	NA	0.0448372	NA	-0.229855	NA	0.996427	NA	0.851292	NA	0.227517	NA	-0.297122	NA	0.996427	NA	0.851292	0	flag:exon_junction_bp1(100%);flag:exon_junction_bp2(100%);flag:FFPM(100%);flag:low_support(100%);flag:patient_support(0|1|0)(100%);flag:tier_1(100%)
CERKL___ENSG00000188452.9	0.970852	1.22239	-18.3169	-19.4868	0	0	2	1	1	0	0	2	2	KIF1B(1);UBE2E3(1)	0.40025	1	3.78036	0.477719	NA	NA	0.295589	0.930445	NA	NA	2.93523	0.453616	NA	NA	0.295589	0.930445	NA	NA	0	flag:exon_junction_bp1(100%);flag:exon_junction_bp2(100%);flag:FFPM(100%);flag:low_support(100%);flag:patient_support(0|1|0)(100%);flag:tier_1(100%);flag:translocation(50%)
SIDT2___ENSG00000149577.11	-18.9607	2.22239	-18.3169	-19.4868	1	1	0	0	2	0	0	2	2	BOD1(1);TRAPPC1(1)	0.0725739	1	NA	-0.0417882	NA	NA	NA	0.996427	NA	NA	NA	-0.209559	NA	NA	NA	0.996427	NA	NA	0	flag:exon_junction_bp2(50%);flag:FFPM(100%);flag:inner_exon_bp1(100%);flag:inner_exon_bp2(100%);flag:patient_support(0|0|1)(50%);flag:patient_support(1|0|0)(50%);flag:tier_1(100%);flag:translocation(100%)
KLC2___ENSG00000174996.7	-18.9607	1.22239	1.61471	-19.4868	1	1	0	0	1	1	0	2	3	HSPG2(1);LDLRAD2(1);THOP1(1)	0.207622	1	NA	-0.748306	0.911747	NA	NA	0.95363	0.804643	NA	NA	-1.01851	0.88744	NA	NA	0.95363	0.804643	NA	0	flag:exon_junction_bp1(66.7%);flag:exon_junction_bp2(33.3%);flag:FFPM(100%);flag:inner_exon_bp1(33.3%);flag:inner_exon_bp2(100%);flag:low_support(33.3%);flag:patient_support(0|0|1)(33.3%);flag:patient_support(1|0|0)(66.7%);flag:tier_1(100%);flag:translocation(100%)
ACTR3___ENSG00000115091.7	0.970852	1.22239	-18.3169	-19.4868	0	1	1	1	1	0	0	2	2	NCKAP5L(1);REST(1)	0.40025	1	-0.0452376	-0.353856	NA	NA	0.972409	0.89979	NA	NA	1.81596	-0.309375	NA	NA	0.972409	0.89979	NA	NA	0	flag:exon_junction_bp1(50%);flag:exon_junction_bp2(50%);flag:FFPM(100%);flag:inner_exon_bp1(50%);flag:inner_exon_bp2(50%);flag:low_support(50%);flag:patient_support(0|1|0)(50%);flag:patient_support(1|0|0)(50%);flag:tier_1(100%);flag:translocation(100%)
NAV2___ENSG00000166833.15	0.970852	-18.7092	-18.3169	0.444783	1	1	2	1	0	0	1	2	5	AC003006.7(2);CTD-2140G10.2(1);NELL1(1);RP4-559A3.7(1);ZNF551(2)	1	1	1.67873	NA	NA	0.592949	0.460667	NA	NA	0.681918	1.92098	NA	NA	-1.37738	0.460667	NA	NA	0.681918	0	flag:cohort_support_count(1)(92.3%);flag:cohort_support_prop(1)(92.3%);flag:exon_junction_bp1(100%);flag:exon_junction_bp2(100%);flag:FFPM(100%);flag:infusion_low_support(23.1%);flag:low_support(15.4%);flag:patient_support(0|1|0)(7.7%);flag:patient_support(1|1|0)(15.4%);flag:patient_support(1|1|1)(46.2%);flag:patient_support(1|2|1)(30.8%);flag:tier_1(100%);flag:translocation(53.8%)
IPO7___ENSG00000205339.5	-18.9607	1.22239	-18.3169	0.444783	0	1	1	0	1	0	1	2	2	ARPC2(1);SETD5-AS1(1)	0.812578	1	NA	0.132628	NA	-0.181954	NA	0.977343	NA	0.890283	NA	-0.106789	NA	-1.45782	NA	0.977343	NA	0.890283	0	flag:exon_junction_bp1(50%);flag:exon_junction_bp2(50%);flag:FFPM(100%);flag:inner_exon_bp1(50%);flag:inner_exon_bp2(50%);flag:low_support(50%);flag:patient_support(0|1|0)(50%);flag:patient_support(1|0|0)(50%);flag:tier_1(100%);flag:translocation(100%)
CHD2___ENSG00000173575.14	0.970852	-18.7092	-18.3169	0.444783	0	0	2	1	0	0	1	2	2	NTRK3(1);RORA(1)	1	1	-0.0381674	NA	NA	0.182816	1	NA	NA	0.695742	-0.63177	NA	NA	-0.253402	1	NA	NA	0.695742	0	flag:exon_junction_bp1(100%);flag:exon_junction_bp2(100%);flag:FFPM(100%);flag:inner_exon_bp1(50%);flag:low_support(100%);flag:patient_support(0|1|0)(100%);flag:tier_1(100%)
HPS3___ENSG00000163755.4	-18.9607	-18.7092	1.61471	0.444783	1	1	0	0	0	1	1	2	3	RP11-203J24.9(1);SRGAP2(1);ST6GALNAC6(1)	0.5202	1	NA	NA	1.25763	-0.277539	NA	NA	0.521528	0.695742	NA	NA	-0.912042	-1.15328	NA	NA	0.521528	0.695742	0	flag:exon_junction_bp2(33.3%);flag:FFPM(100%);flag:inner_exon_bp1(100%);flag:inner_exon_bp2(100%);flag:patient_support(0|0|1)(33.3%);flag:patient_support(1|0|0)(66.7%);flag:tier_1(100%);flag:translocation(100%)
MARCH6___ENSG00000145495.10	-18.9607	-18.7092	-18.3169	1.44478	0	1	1	0	0	0	2	2	2	LRRC40(1);MAST2(1)	0.655144	1	NA	NA	NA	-0.368583	NA	NA	NA	0.59673	NA	NA	NA	0.190202	NA	NA	NA	0.59673	0	flag:exon_junction_bp1(50%);flag:exon_junction_bp2(50%);flag:FFPM(100%);flag:inner_exon_bp1(100%);flag:inner_exon_bp2(50%);flag:low_support(50%);flag:patient_support(0|1|0)(50%);flag:patient_support(1|0|0)(50%);flag:tier_1(100%);flag:translocation(100%)
EEF1D___ENSG00000104529.13	0.970852	-18.7092	-18.3169	0.444783	2	0	2	1	0	0	1	2	3	GPR107(1);RP11-166B2.1(1);ZC3H3(1)	1	1	-0.0752277	NA	NA	-0.247748	0.991076	NA	NA	0.831529	-2.27544	NA	NA	-0.414714	0.991076	NA	NA	0.831529	0	flag:cohort_support_count(1)(60%);flag:cohort_support_prop(0.333333)(60%);flag:exon_junction_bp1(80%);flag:exon_junction_bp2(80%);flag:FFPM(100%);flag:inner_exon_bp1(20%);flag:inner_exon_bp2(100%);flag:low_support(40%);flag:patient_support(0|0|1)(20%);flag:patient_support(0|1|0)(20%);flag:patient_support(0|2|1)(60%);flag:tier_1(100%);flag:translocation(40%)
NECAP1___ENSG00000089818.12	-18.9607	-18.7092	-18.3169	1.44478	0	1	1	0	0	0	2	2	2	FAM117B(1);MEIS3(1)	0.655144	1	NA	NA	NA	0.132251	NA	NA	NA	0.732209	NA	NA	NA	1.86958	NA	NA	NA	0.732209	0	flag:exon_junction_bp1(50%);flag:exon_junction_bp2(50%);flag:FFPM(100%);flag:inner_exon_bp1(100%);flag:inner_exon_bp2(50%);flag:low_support(50%);flag:patient_support(0|1|0)(50%);flag:patient_support(1|0|0)(50%);flag:tier_1(100%);flag:translocation(100%)
HNRNPH3___ENSG00000096746.13	-18.9607	1.22239	-18.3169	0.444783	1	0	2	0	1	0	1	2	2	ANK3(1);RP11-298E9.5(2)	0.812578	1	NA	-0.289062	NA	-0.7291	NA	0.930445	NA	0.593665	NA	-2.48719	NA	-0.733421	NA	0.930445	NA	0.593665	0	flag:cohort_support_count(1)(87.5%);flag:cohort_support_prop(1)(87.5%);flag:exon_junction_bp1(87.5%);flag:exon_junction_bp2(75%);flag:FFPM(100%);flag:inner_exon_bp1(37.5%);flag:inner_exon_bp2(62.5%);flag:low_support(12.5%);flag:patient_support(0|1|0)(12.5%);flag:patient_support(0|4|3)(87.5%);flag:tier_1(100%)
DDX6___ENSG00000110367.7	-18.9607	-18.7092	-18.3169	1.44478	2	0	0	0	0	0	2	2	2	AC009948.5(1);RPL19(1)	0.655144	1	NA	NA	NA	-0.468761	NA	NA	NA	0.703294	NA	NA	NA	0.773688	NA	NA	NA	0.703294	0	flag:FFPM(100%);flag:inner_exon_bp1(100%);flag:inner_exon_bp2(100%);flag:low_support(50%);flag:patient_support(0|0|1)(100%);flag:tier_1(100%);flag:translocation(100%)
MACF1___ENSG00000127603.19	0.970852	-18.7092	-18.3169	0.444783	1	1	1	1	0	0	1	2	3	FOXJ3(1);PRCP(1);RLF(1)	1	1	3.25266	NA	NA	-0.400467	0.405785	NA	NA	0.593665	-0.977654	NA	NA	0.115211	0.405785	NA	NA	0.593665	0	flag:exon_junction_bp1(75%);flag:exon_junction_bp2(25%);flag:FFPM(100%);flag:inner_exon_bp1(25%);flag:inner_exon_bp2(75%);flag:low_support(25%);flag:patient_support(0|0|2)(50%);flag:patient_support(0|1|0)(25%);flag:patient_support(1|0|0)(25%);flag:tier_1(100%);flag:translocation(25%)
MYCBP2___ENSG00000005810.13	-18.9607	-18.7092	1.61471	0.444783	0	2	1	0	0	1	1	2	4	DCBLD2(1);EEF1G(1);MIR3654(1);UBE2QL1(1)	0.5202	1	NA	NA	-0.901631	0.27177	NA	NA	0.521528	0.634931	NA	NA	-0.558856	-0.793152	NA	NA	0.521528	0.634931	0	flag:exon_junction_bp1(25%);flag:exon_junction_bp2(25%);flag:FFPM(100%);flag:inner_exon_bp1(75%);flag:inner_exon_bp2(75%);flag:patient_support(0|1|0)(25%);flag:patient_support(1|0|0)(75%);flag:tier_1(100%);flag:translocation(100%)
AKR7A2___ENSG00000053371.8	-18.9607	1.22239	-18.3169	0.444783	0	2	0	0	1	0	1	2	2	NPC2(1);ZSWIM4(1)	0.812578	1	NA	0.417427	NA	0.0403858	NA	0.781874	NA	0.890283	NA	-1.5495	NA	-0.262231	NA	0.781874	NA	0.890283	0	flag:FFPM(100%);flag:inner_exon_bp1(100%);flag:inner_exon_bp2(100%);flag:patient_support(1|0|0)(100%);flag:tier_1(100%);flag:translocation(100%)
PREP___ENSG00000085377.9	0.970852	-18.7092	-18.3169	0.444783	1	2	1	1	0	0	1	2	2	C12orf42(1);NPDC1(1)	1	1	-0.621874	NA	NA	0.0734351	0.559514	NA	NA	0.77361	0.845342	NA	NA	-0.314148	0.559514	NA	NA	0.77361	0	flag:cohort_support_count(1)(83.3%);flag:cohort_support_prop(1)(83.3%);flag:exon_junction_bp1(83.3%);flag:exon_junction_bp2(83.3%);flag:FFPM(100%);flag:infusion_low_support(33.3%);flag:inner_exon_bp1(16.7%);flag:inner_exon_bp2(16.7%);flag:low_support(33.3%);flag:patient_support(1|0|0)(16.7%);flag:patient_support(2|2|1)(83.3%);flag:tier_1(100%);flag:translocation(100%)
ARF4___ENSG00000168374.6	0.970852	-18.7092	-18.3169	0.444783	0	2	0	1	0	0	1	2	2	DCX(1);TSPAN13(1)	1	1	-0.222022	NA	NA	0.875234	0.968476	NA	NA	0.593665	-1.57828	NA	NA	0.570931	0.968476	NA	NA	0.593665	0	flag:FFPM(100%);flag:inner_exon_bp1(100%);flag:inner_exon_bp2(100%);flag:patient_support(1|0|0)(100%);flag:tier_1(100%);flag:translocation(100%)
SH3BP5-AS1___ENSG00000224660.1	-18.9607	-18.7092	1.61471	0.444783	0	1	1	0	0	1	1	2	2	DDX17(1);SESTD1(1)	0.5202	1	NA	NA	-0.113404	-1.07057	NA	NA	0.932533	0.593665	NA	NA	0.774886	0.67431	NA	NA	0.932533	0.593665	0	flag:FFPM(100%);flag:inner_exon_bp1(100%);flag:inner_exon_bp2(100%);flag:patient_support(0|1|0)(50%);flag:patient_support(1|0|0)(50%);flag:tier_1(100%);flag:translocation(100%)
RBM41___ENSG00000089682.12	-18.9607	-18.7092	-18.3169	1.44478	0	1	1	0	0	0	2	2	2	EP400(1);INSM1(1)	0.655144	1	NA	NA	NA	1.05263	NA	NA	NA	0.77361	NA	NA	NA	3.10503	NA	NA	NA	0.77361	0	flag:exon_junction_bp1(50%);flag:exon_junction_bp2(50%);flag:FFPM(100%);flag:inner_exon_bp1(50%);flag:inner_exon_bp2(100%);flag:patient_support(0|1|0)(50%);flag:patient_support(1|0|0)(50%);flag:tier_1(100%);flag:translocation(100%)
SH3BP5___ENSG00000131370.11	0.970852	-18.7092	-18.3169	0.444783	0	1	1	1	0	0	1	2	2	MSI2(1);SESTD1(1)	1	1	0.587804	NA	NA	-0.198907	0.697539	NA	NA	0.982933	0.309767	NA	NA	0.49347	0.697539	NA	NA	0.982933	0	flag:exon_junction_bp1(50%);flag:exon_junction_bp2(50%);flag:FFPM(100%);flag:inner_exon_bp1(50%);flag:inner_exon_bp2(100%);flag:low_support(50%);flag:patient_support(0|1|0)(50%);flag:patient_support(1|0|0)(50%);flag:tier_1(100%);flag:translocation(100%)
PLEKHG2___ENSG00000090924.10	0.970852	-18.7092	-18.3169	0.444783	0	2	0	1	0	0	1	2	2	GPCPD1(1);GPR68(1)	1	1	-0.502185	NA	NA	-0.199264	0.866975	NA	NA	0.955109	-0.698278	NA	NA	-1.19945	0.866975	NA	NA	0.955109	0	flag:FFPM(100%);flag:inner_exon_bp1(100%);flag:inner_exon_bp2(100%);flag:patient_support(1|0|0)(100%);flag:tier_1(100%);flag:translocation(100%)
HNRNPA3___ENSG00000170144.14	0.970852	-18.7092	-18.3169	0.444783	0	2	0	1	0	0	1	2	1	HNRNPA3P1(2)	1	1	0.0788371	NA	NA	-0.385626	0.928209	NA	NA	0.59673	-0.622122	NA	NA	-1.4047	0.928209	NA	NA	0.59673	0	flag:FFPM(100%);flag:inner_exon_bp1(100%);flag:inner_exon_bp2(100%);flag:patient_support(1|0|0)(100%);flag:tier_1(100%);flag:translocation(100%)
TMEM175___ENSG00000127419.12	0.970852	-18.7092	-18.3169	0.444783	0	2	1	1	0	0	1	2	2	PCGF3(1);TMEM200C(1)	1	1	1.08854	NA	NA	-0.55503	0.405785	NA	NA	0.742837	2.50126	NA	NA	-1.05686	0.405785	NA	NA	0.742837	0.5	flag:adjacent_genes_same(87.5%);flag:cohort_support_count(1)(87.5%);flag:cohort_support_prop(1)(87.5%);flag:exon_junction_bp1(100%);flag:exon_junction_bp2(87.5%);flag:FFPM(75%);flag:infusion_low_support(12.5%);flag:inner_exon_bp2(12.5%);flag:low_support(12.5%);flag:patient_support(1|0|0)(12.5%);flag:patient_support(3|4|0)(87.5%);flag:readthrough_genes(87.5%);flag:tier_1(100%);flag:translocation(1…
MAGED1___ENSG00000179222.13	-18.9607	1.22239	-18.3169	0.444783	0	1	1	0	1	0	1	2	2	COPE(1);PHF8(1)	0.812578	1	NA	0.00701216	NA	-0.980473	NA	0.996427	NA	0.593665	NA	-0.136807	NA	-1.25429	NA	0.996427	NA	0.593665	0	flag:exon_junction_bp1(50%);flag:exon_junction_bp2(50%);flag:FFPM(100%);flag:inner_exon_bp1(50%);flag:inner_exon_bp2(50%);flag:low_support(50%);flag:patient_support(0|1|0)(50%);flag:patient_support(1|0|0)(50%);flag:tier_1(100%);flag:translocation(50%)
SMYD4___ENSG00000186532.7	-18.9607	-18.7092	-18.3169	1.44478	0	0	2	0	0	0	2	2	2	RAB11B(1);RP11-539G18.2(1)	0.655144	1	NA	NA	NA	-0.275933	NA	NA	NA	0.791809	NA	NA	NA	0.638788	NA	NA	NA	0.791809	0	flag:exon_junction_bp1(100%);flag:exon_junction_bp2(100%);flag:FFPM(100%);flag:inner_exon_bp1(50%);flag:low_support(100%);flag:patient_support(0|1|0)(100%);flag:tier_1(100%);flag:translocation(100%)
BSCL2___ENSG00000168000.10	-18.9607	-18.7092	-18.3169	1.44478	2	0	0	0	0	0	2	2	2	DRAP1(1);IDH1(1)	0.655144	1	NA	NA	NA	-0.0358307	NA	NA	NA	0.919892	NA	NA	NA	-0.0155466	NA	NA	NA	0.919892	0	flag:FFPM(100%);flag:inner_exon_bp1(100%);flag:inner_exon_bp2(100%);flag:low_support(50%);flag:patient_support(0|0|1)(100%);flag:tier_1(100%);flag:translocation(50%)
SUFU___ENSG00000107882.7	0.970852	-18.7092	1.61471	-19.4868	2	3	3	1	0	1	0	2	5	C10orf32(1);CYP17A1(1);CYP17A1-AS1(2);DPP6(2);HMGB3(1)	0.29092	1	-0.067159	NA	-1.3425	NA	1	NA	0.693658	NA	-0.398606	NA	-3.62954	NA	1	NA	0.693658	NA	0	flag:cohort_support_count(1)(90.9%);flag:cohort_support_prop(1)(90.9%);flag:exon_junction_bp1(90.9%);flag:exon_junction_bp2(100%);flag:FFPM(72.7%);flag:infusion_low_support(18.2%);flag:inner_exon_bp1(9.1%);flag:inner_exon_bp2(27.3%);flag:low_support(9.1%);flag:patient_support(1|0|0)(9.1%);flag:patient_support(1|1|0)(36.4%);flag:patient_support(1|1|1)(54.5%);flag:tier_1(100%);flag:translocation(54…
RIC3___ENSG00000166405.10	0.970852	-18.7092	1.61471	-19.4868	0	1	1	1	0	1	0	2	2	CAMSAP2(1);PCM1(1)	0.29092	1	4.0421	NA	-1.43354	NA	0.295589	NA	0.521528	NA	-0.476529	NA	0.407245	NA	0.295589	NA	0.521528	NA	0	flag:exon_junction_bp1(50%);flag:exon_junction_bp2(50%);flag:FFPM(100%);flag:inner_exon_bp1(50%);flag:inner_exon_bp2(50%);flag:low_support(50%);flag:patient_support(0|1|0)(50%);flag:patient_support(1|0|0)(50%);flag:tier_1(100%);flag:translocation(100%)
NF1___ENSG00000196712.12	-18.9607	-18.7092	1.61471	0.444783	2	2	3	0	0	1	1	2	5	ADPRM(1);CTC-297N7.10(2);MYH3(1);NCOR1(1);OGN(2)	0.5202	1	NA	NA	-1.40611	-0.437101	NA	NA	0.521528	0.593665	NA	NA	-0.563117	-0.772815	NA	NA	0.521528	0.593665	0	flag:cohort_support_count(1)(81.8%);flag:cohort_support_prop(1)(81.8%);flag:exon_junction_bp1(72.7%);flag:exon_junction_bp2(100%);flag:FFPM(100%);flag:inner_exon_bp1(54.5%);flag:inner_exon_bp2(45.5%);flag:low_support(18.2%);flag:patient_support(0|1|0)(18.2%);flag:patient_support(0|1|2)(27.3%);flag:patient_support(1|1|1)(27.3%);flag:patient_support(3|0|1)(27.3%);flag:tier_1(100%);flag:translocatio…
PRDX2___ENSG00000167815.7	0.970852	-18.7092	-18.3169	0.444783	0	2	0	1	0	0	1	2	2	CCDC6(1);CDH24(1)	1	1	-0.564742	NA	NA	0.129288	0.697539	NA	NA	0.851292	-0.47294	NA	NA	-0.26614	0.697539	NA	NA	0.851292	0	flag:FFPM(100%);flag:inner_exon_bp1(100%);flag:inner_exon_bp2(100%);flag:patient_support(1|0|0)(100%);flag:tier_1(100%);flag:translocation(100%)
KIF7___ENSG00000166813.10	0.970852	-18.7092	1.61471	-19.4868	1	1	0	1	0	1	0	2	2	CPLX2(1);PTCH2(1)	0.29092	1	0.538258	NA	0.434067	NA	0.655864	NA	0.782292	NA	-4.78214	NA	0.0629232	NA	0.655864	NA	0.782292	NA	0	flag:FFPM(100%);flag:inner_exon_bp1(100%);flag:inner_exon_bp2(100%);flag:low_support(50%);flag:patient_support(0|0|1)(50%);flag:patient_support(1|0|0)(50%);flag:tier_1(100%);flag:translocation(100%)
GCNT2___ENSG00000111846.11	1.97085	-18.7092	-18.3169	-19.4868	1	1	1	2	0	0	0	2	2	KLHDC3(1);RP1-28O17.1(1)	0.137651	1	0.00598219	NA	NA	NA	0.925446	NA	NA	NA	0.359039	NA	NA	NA	0.925446	NA	NA	NA	0	flag:cohort_support_count(1)(66.7%);flag:cohort_support_prop(1)(66.7%);flag:exon_junction_bp1(66.7%);flag:exon_junction_bp2(66.7%);flag:FFPM(100%);flag:inner_exon_bp1(33.3%);flag:inner_exon_bp2(33.3%);flag:patient_support(1|0|0)(33.3%);flag:patient_support(1|1|1)(66.7%);flag:tier_1(100%)
ADAM23___ENSG00000114948.8	1.97085	-18.7092	-18.3169	-19.4868	0	2	0	2	0	0	0	2	2	GPX4(1);SPC25(1)	0.137651	1	0.590803	NA	NA	NA	0.61727	NA	NA	NA	-1.03468	NA	NA	NA	0.61727	NA	NA	NA	0	flag:exon_junction_bp2(50%);flag:FFPM(100%);flag:inner_exon_bp1(100%);flag:inner_exon_bp2(100%);flag:patient_support(1|0|0)(100%);flag:tier_1(100%);flag:translocation(50%)
SORT1___ENSG00000134243.7	0.970852	-18.7092	-18.3169	0.444783	0	1	1	1	0	0	1	2	2	CRY1(1);ZKSCAN1(1)	1	1	0.0122053	NA	NA	-0.235581	0.98206	NA	NA	0.818868	-1.98686	NA	NA	0.339391	0.98206	NA	NA	0.818868	0	flag:exon_junction_bp1(50%);flag:exon_junction_bp2(50%);flag:FFPM(100%);flag:inner_exon_bp1(50%);flag:inner_exon_bp2(100%);flag:low_support(50%);flag:patient_support(0|1|0)(50%);flag:patient_support(1|0|0)(50%);flag:tier_1(100%);flag:translocation(100%)
POLR2D___ENSG00000144231.6	0.970852	-18.7092	1.61471	-19.4868	0	1	1	1	0	1	0	2	2	METTL21A(1);NFIX(1)	0.29092	1	0.90382	NA	-0.26565	NA	0.405785	NA	0.932533	NA	-0.887933	NA	0.163643	NA	0.405785	NA	0.932533	NA	0	flag:cohort_support_count(1)(50%);flag:cohort_support_prop(1)(50%);flag:exon_junction_bp1(50%);flag:exon_junction_bp2(50%);flag:FFPM(100%);flag:inner_exon_bp1(50%);flag:inner_exon_bp2(50%);flag:patient_support(1|0|0)(50%);flag:patient_support(1|1|1)(50%);flag:tier_1(100%);flag:translocation(50%)
GRIA4___ENSG00000152578.8	0.970852	-18.7092	1.61471	-19.4868	0	1	2	1	0	1	0	2	2	KBTBD3(1);PGM1(1)	0.29092	1	0.479641	NA	0.00639278	NA	0.844796	NA	1	NA	0.40085	NA	0.286066	NA	0.844796	NA	1	NA	0.5	flag:adjacent_genes_opp(33.3%);flag:cohort_support_count(1)(66.7%);flag:cohort_support_prop(1)(66.7%);flag:exon_junction_bp1(100%);flag:exon_junction_bp2(100%);flag:FFPM(100%);flag:infusion_low_support(33.3%);flag:inner_exon_bp1(66.7%);flag:inner_exon_bp2(33.3%);flag:low_support(66.7%);flag:patient_support(0|1|0)(33.3%);flag:patient_support(1|1|0)(66.7%);flag:tier_1(100%);flag:translocation(66.7%)
ANK2___ENSG00000145362.12	0.970852	-18.7092	1.61471	-19.4868	1	1	1	1	0	1	0	2	3	AP1AR(2);C4orf32(2);NONO(1)	0.29092	1	0.280935	NA	-0.833239	NA	0.866975	NA	0.917074	NA	-0.916191	NA	-0.49744	NA	0.866975	NA	0.917074	NA	0	flag:cohort_support_count(1)(83.3%);flag:cohort_support_prop(1)(83.3%);flag:exon_junction_bp1(83.3%);flag:exon_junction_bp2(83.3%);flag:FFPM(100%);flag:inner_exon_bp1(16.7%);flag:inner_exon_bp2(16.7%);flag:low_support(16.7%);flag:patient_support(0|2|1)(50%);flag:patient_support(1|0|0)(16.7%);flag:patient_support(1|1|1)(33.3%);flag:tier_1(100%);flag:translocation(16.7%)
ZADH2___ENSG00000180011.6	-18.9607	1.22239	1.61471	-19.4868	0	0	3	0	1	1	0	2	1	TSHZ1(3)	0.207622	1	NA	1.00732	0.00710835	NA	NA	0.637845	1	NA	NA	0.0186986	0.222947	NA	NA	0.637845	1	NA	1	flag:adjacent_genes_opp(100%);flag:cohort_support_count(3)(100%);flag:cohort_support_prop(0.111111)(100%);flag:exon_junction_bp1(100%);flag:exon_junction_bp2(100%);flag:FFPM(100%);flag:inner_exon_bp2(100%);flag:low_support(100%);flag:patient_support(0|1|0)(100%);flag:tier_1(100%)
TSPAN4___ENSG00000214063.6	-18.9607	-18.7092	1.61471	0.444783	0	2	1	0	0	1	1	2	2	CARM1(1);NOC4L(2)	0.5202	1	NA	NA	0.312675	0.612833	NA	NA	0.900912	0.695742	NA	NA	0.795859	-2.23799	NA	NA	0.900912	0.695742	0	flag:exon_junction_bp1(66.7%);flag:exon_junction_bp2(66.7%);flag:FFPM(100%);flag:inner_exon_bp1(33.3%);flag:inner_exon_bp2(100%);flag:low_support(33.3%);flag:patient_support(0|1|0)(33.3%);flag:patient_support(1|0|0)(66.7%);flag:tier_1(100%);flag:translocation(100%)
PCID2___ENSG00000126226.17	-18.9607	1.22239	-18.3169	0.444783	1	1	0	0	1	0	1	2	2	RP13-514E23.1(1);SHC2(1)	0.812578	1	NA	0.167668	NA	-0.0538712	NA	0.89979	NA	0.905591	NA	0.0162055	NA	-2.18553	NA	0.89979	NA	0.905591	0	flag:FFPM(100%);flag:inner_exon_bp1(100%);flag:inner_exon_bp2(100%);flag:low_support(50%);flag:patient_support(0|0|1)(50%);flag:patient_support(1|0|0)(50%);flag:tier_1(100%);flag:translocation(100%)
SREBF2___ENSG00000198911.7	0.970852	-18.7092	-18.3169	0.444783	0	1	1	1	0	0	1	2	2	SRCAP(1);TULP3(1)	1	1	-0.0136382	NA	NA	0.619148	0.98206	NA	NA	0.595387	-0.937759	NA	NA	-1.07465	0.98206	NA	NA	0.595387	0	flag:exon_junction_bp1(50%);flag:exon_junction_bp2(50%);flag:FFPM(100%);flag:inner_exon_bp1(50%);flag:inner_exon_bp2(50%);flag:low_support(50%);flag:patient_support(0|1|0)(50%);flag:patient_support(1|0|0)(50%);flag:tier_1(100%);flag:translocation(100%)
PRPF8___ENSG00000174231.12	-18.9607	1.22239	-18.3169	0.444783	0	1	2	0	1	0	1	2	3	AEBP1(1);C9orf3(1);SLC43A2(1)	0.812578	1	NA	-0.0709972	NA	0.48844	NA	1	NA	0.595387	NA	-2.97896	NA	-3.47216	NA	1	NA	0.595387	0	flag:exon_junction_bp1(66.7%);flag:exon_junction_bp2(100%);flag:FFPM(100%);flag:inner_exon_bp1(33.3%);flag:low_support(66.7%);flag:patient_support(0|1|0)(66.7%);flag:patient_support(1|0|0)(33.3%);flag:tier_1(100%);flag:translocation(66.7%)
AC104057.1___ENSG00000269558.1	-18.9607	1.22239	-18.3169	0.444783	0	2	0	0	1	0	1	2	1	RP11-460N20.5(2)	0.812578	1	NA	0.609319	NA	0.0634796	NA	0.75744	NA	0.703294	NA	0.871052	NA	0.780513	NA	0.75744	NA	0.703294	0	flag:exon_junction_bp2(100%);flag:FFPM(100%);flag:inner_exon_bp1(100%);flag:patient_support(1|0|0)(100%);flag:tier_1(100%)
IGKV1-33___ENSG00000242076.1	-18.9607	-18.7092	1.61471	0.444783	0	0	3	0	0	1	1	2	4	AC096579.13(1);IGKJ2(1);IGKJ3(1);IGKJ5(1)	0.5202	1	NA	NA	1.57471	0.614092	NA	NA	0.247717	0.0155074	NA	NA	0.415037	-0.172181	NA	NA	0.247717	0.0155074	0	flag:exon_junction_bp1(80%);flag:exon_junction_bp2(60%);flag:FFPM(100%);flag:inner_exon_bp1(100%);flag:inner_exon_bp2(60%);flag:patient_support(0|1|0)(60%);flag:patient_support(0|2|0)(40%);flag:tier_1(100%)
CTAGE5___ENSG00000150527.12	-18.9607	-18.7092	-18.3169	1.44478	0	0	3	0	0	0	2	2	3	AKAP6(1);ATP6V1E2(1);SEC23A(1)	0.655144	1	NA	NA	NA	-0.247014	NA	NA	NA	0.905591	NA	NA	NA	-0.169679	NA	NA	NA	0.905591	0	flag:exon_junction_bp1(100%);flag:exon_junction_bp2(100%);flag:FFPM(100%);flag:low_support(100%);flag:patient_support(0|1|0)(100%);flag:tier_1(100%);flag:translocation(33.3%)
RP11-407N17.3___ENSG00000258941.2	-18.9607	-18.7092	-18.3169	1.44478	0	0	3	0	0	0	2	2	3	AKAP6(1);ATP6V1E2(1);SEC23A(1)	0.655144	1	NA	NA	NA	NA	NA	NA	NA	NA	NA	NA	NA	-0.169679	NA	NA	NA	NA	0	flag:exon_junction_bp1(100%);flag:exon_junction_bp2(100%);flag:FFPM(100%);flag:low_support(100%);flag:patient_support(0|1|0)(100%);flag:tier_1(100%);flag:translocation(33.3%)
TMED9___ENSG00000184840.7	-18.9607	-18.7092	1.61471	0.444783	2	0	0	0	0	1	1	2	2	HNRNPUL1(1);NCOR2(1)	0.5202	1	NA	NA	-0.0791504	1.1755	NA	NA	0.99867	0.593665	NA	NA	-0.320925	-0.504208	NA	NA	0.99867	0.593665	0	flag:FFPM(100%);flag:inner_exon_bp1(100%);flag:inner_exon_bp2(100%);flag:patient_support(0|0|1)(100%);flag:tier_1(100%);flag:translocation(100%)
ACD___ENSG00000102977.9	0.970852	1.22239	-18.3169	-19.4868	1	0	1	1	1	0	0	2	3	CD320(1);KIF21B(1);NDUFA7(1)	0.40025	1	-0.818837	0.0266105	NA	NA	0.559514	0.992686	NA	NA	-0.207446	-0.724504	NA	NA	0.559514	0.992686	NA	NA	0	flag:exon_junction_bp1(33.3%);flag:exon_junction_bp2(66.7%);flag:FFPM(100%);flag:gene_symbol_duplicates(33.3%);flag:inner_exon_bp1(66.7%);flag:inner_exon_bp2(100%);flag:low_support(33.3%);flag:patient_support(0|0|1)(66.7%);flag:patient_support(0|1|0)(33.3%);flag:tier_1(100%);flag:translocation(100%)
CCDC12___ENSG00000160799.7	0.970852	1.22239	-18.3169	-19.4868	2	0	0	1	1	0	0	2	2	IKZF4(1);NOVA1(1)	0.40025	1	-1.22702	0.459638	NA	NA	0.295589	0.830072	NA	NA	1.43072	-0.686793	NA	NA	0.295589	0.830072	NA	NA	0	flag:FFPM(100%);flag:inner_exon_bp1(100%);flag:inner_exon_bp2(100%);flag:low_support(50%);flag:patient_support(0|0|1)(100%);flag:tier_1(100%);flag:translocation(100%)
CLPTM1L___ENSG00000049656.9	-18.9607	1.22239	-18.3169	0.444783	0	1	2	0	1	0	1	2	2	GJC1(1);NDUFS6(2)	0.812578	1	NA	0.2173	NA	3.47749	NA	0.930445	NA	0.593665	NA	0.21401	NA	-1.0781	NA	0.930445	NA	0.593665	0	flag:exon_junction_bp1(100%);flag:exon_junction_bp2(100%);flag:FFPM(100%);flag:inner_exon_bp2(20%);flag:low_support(20%);flag:patient_support(0|1|0)(20%);flag:patient_support(0|3|0)(60%);flag:patient_support(1|0|0)(20%);flag:tier_1(100%);flag:translocation(20%)
TMEM144___ENSG00000164124.6	-18.9607	1.22239	1.61471	-19.4868	1	1	0	0	1	1	0	2	2	TP53I3(1);ZCCHC24(1)	0.207622	1	NA	0.898891	0.520673	NA	NA	0.781874	0.829703	NA	NA	-0.244713	-0.265259	NA	NA	0.781874	0.829703	NA	0	flag:exon_junction_bp1(50%);flag:exon_junction_bp2(50%);flag:FFPM(100%);flag:inner_exon_bp1(50%);flag:inner_exon_bp2(100%);flag:low_support(50%);flag:patient_support(0|0|1)(50%);flag:patient_support(1|0|0)(50%);flag:tier_1(100%);flag:translocation(100%)
MTMR2___ENSG00000087053.14	1.97085	-18.7092	-18.3169	-19.4868	2	1	0	2	0	0	0	2	1	LRCH1(2)	0.137651	1	-0.263979	NA	NA	NA	0.928209	NA	NA	NA	0.663351	NA	NA	NA	0.928209	NA	NA	NA	0	flag:cohort_support_count(4)(100%);flag:cohort_support_prop(0.8)(100%);flag:exon_junction_bp2(100%);flag:FFPM(100%);flag:inner_exon_bp1(100%);flag:patient_support(0|0|1)(33.3%);flag:patient_support(1|0|2)(66.7%);flag:tier_1(100%);flag:translocation(100%)
SBF1___ENSG00000100241.16	0.970852	-18.7092	-18.3169	0.444783	0	1	1	1	0	0	1	2	2	HSPA4(1);PTPRS(1)	1	1	0.343561	NA	NA	0.205226	0.883381	NA	NA	0.791809	-3.00929	NA	NA	-1.59762	0.883381	NA	NA	0.791809	0	flag:exon_junction_bp1(50%);flag:exon_junction_bp2(50%);flag:FFPM(100%);flag:inner_exon_bp1(50%);flag:inner_exon_bp2(50%);flag:low_support(50%);flag:patient_support(0|1|0)(50%);flag:patient_support(1|0|0)(50%);flag:tier_1(100%);flag:translocation(100%)
RP13-188A5.1___ENSG00000227486.1	-18.9607	-18.7092	-18.3169	1.44478	1	1	2	0	0	0	2	2	2	CLCN5(1);GNL3L(2)	0.655144	1	NA	NA	NA	1.47875	NA	NA	NA	0.593665	NA	NA	NA	-0.773267	NA	NA	NA	0.593665	0	flag:cohort_support_count(1)(85.7%);flag:cohort_support_prop(1)(85.7%);flag:exon_junction_bp1(14.3%);flag:exon_junction_bp2(57.1%);flag:FFPM(85.7%);flag:inner_exon_bp1(85.7%);flag:inner_exon_bp2(42.9%);flag:low_support(14.3%);flag:patient_support(0|1|0)(14.3%);flag:patient_support(2|3|1)(85.7%);flag:tier_1(100%)
MDM4___ENSG00000198625.8	0.970852	1.22239	-18.3169	-19.4868	1	1	0	1	1	0	0	2	2	PIGO(1);RAB35(1)	0.40025	1	0.0703346	0.238495	NA	NA	0.772067	0.89979	NA	NA	-0.600749	-2.1589	NA	NA	0.772067	0.89979	NA	NA	0	flag:FFPM(100%);flag:inner_exon_bp1(100%);flag:inner_exon_bp2(100%);flag:patient_support(0|0|1)(50%);flag:patient_support(1|0|0)(50%);flag:tier_1(100%);flag:translocation(100%)
LINC00665___ENSG00000232677.2	0.970852	1.22239	-18.3169	-19.4868	0	2	0	1	1	0	0	2	2	CDC20(1);HKR1(1)	0.40025	1	0.124421	0.404046	NA	NA	0.921333	0.830072	NA	NA	-2.2253	-1.73873	NA	NA	0.921333	0.830072	NA	NA	0	flag:exon_junction_bp2(50%);flag:FFPM(50%);flag:inner_exon_bp1(100%);flag:inner_exon_bp2(50%);flag:patient_support(1|0|0)(100%);flag:tier_1(100%);flag:translocation(50%)
CARM1P1___ENSG00000227835.4	0.970852	-18.7092	-18.3169	0.444783	0	2	0	1	0	0	1	2	1	KIAA0020(2)	1	1	0.664151	NA	NA	2.20036	0.798005	NA	NA	0.593665	-0.510266	NA	NA	-0.293321	0.798005	NA	NA	0.593665	0	flag:cohort_support_count(1)(100%);flag:cohort_support_prop(0.00564972)(100%);flag:exon_junction_bp1(100%);flag:exon_junction_bp2(100%);flag:FFPM(100%);flag:inner_exon_bp1(100%);flag:patient_support(1|0|0)(100%);flag:tier_1(100%)
MAP3K2___ENSG00000169967.12	1.97085	-18.7092	-18.3169	-19.4868	1	2	2	2	0	0	0	2	3	MYO7B(1);PRIM2(1);REV1(2)	0.137651	1	0.94125	NA	NA	NA	0.697539	NA	NA	NA	-1.21802	NA	NA	NA	0.697539	NA	NA	NA	0	flag:cohort_support_count(1)(60%);flag:cohort_support_prop(1)(60%);flag:exon_junction_bp1(100%);flag:exon_junction_bp2(80%);flag:FFPM(100%);flag:inner_exon_bp1(20%);flag:inner_exon_bp2(60%);flag:patient_support(0|1|0)(20%);flag:patient_support(1|0|0)(20%);flag:patient_support(1|1|1)(60%);flag:tier_1(100%);flag:translocation(20%)
C2orf76___ENSG00000186132.10	1.97085	-18.7092	-18.3169	-19.4868	2	1	2	2	0	0	0	2	3	EPC1(2);NBAS(1);PTPN4(2)	0.137651	1	2.75233	NA	NA	NA	0.295589	NA	NA	NA	-0.780533	NA	NA	NA	0.295589	NA	NA	NA	0	flag:cohort_support_count(1)(100%);flag:cohort_support_prop(1)(100%);flag:exon_junction_bp1(100%);flag:exon_junction_bp2(100%);flag:FFPM(100%);flag:infusion_low_support(12.5%);flag:low_support(12.5%);flag:patient_support(0|2|1)(75%);flag:patient_support(1|0|1)(25%);flag:tier_1(100%);flag:translocation(37.5%)
AC002454.1___ENSG00000237819.1	1.97085	-18.7092	-18.3169	-19.4868	1	0	1	2	0	0	0	2	2	CDK6(1);MARCO(1)	0.137651	1	4.60434	NA	NA	NA	0.0787091	NA	NA	NA	1.11518	NA	NA	NA	0.0787091	NA	NA	NA	0.5	flag:exon_junction_bp1(66.7%);flag:exon_junction_bp2(66.7%);flag:FFPM(100%);flag:inner_exon_bp1(33.3%);flag:inner_exon_bp2(33.3%);flag:intersecting_genes_opp(33.3%);flag:low_support(33.3%);flag:patient_support(0|0|3)(33.3%);flag:patient_support(0|2|0)(66.7%);flag:tier_1(100%);flag:translocation(66.7%)
MYO9B___ENSG00000099331.9	1.97085	-18.7092	-18.3169	-19.4868	0	2	0	2	0	0	0	2	2	GNAS(1);PPP4R4(1)	0.137651	1	0.0499487	NA	NA	NA	0.925446	NA	NA	NA	-1.66294	NA	NA	NA	0.925446	NA	NA	NA	0	flag:exon_junction_bp1(50%);flag:exon_junction_bp2(100%);flag:FFPM(100%);flag:inner_exon_bp1(50%);flag:inner_exon_bp2(50%);flag:patient_support(1|0|0)(100%);flag:tier_1(100%);flag:translocation(100%)
CDH2___ENSG00000170558.4	0.970852	-18.7092	1.61471	-19.4868	1	1	2	1	0	1	0	2	3	DTNA(2);FRYL(1);RP11-408H20.2(2)	0.29092	1	-0.263871	NA	-0.0845652	NA	0.928209	NA	0.99867	NA	-0.891561	NA	1.20577	NA	0.928209	NA	0.99867	NA	0	flag:cohort_support_count(1)(85.7%);flag:cohort_support_prop(1)(85.7%);flag:exon_junction_bp1(100%);flag:exon_junction_bp2(100%);flag:FFPM(100%);flag:infusion_low_support(14.3%);flag:low_support(57.1%);flag:patient_support(0|1|0)(14.3%);flag:patient_support(1|1|1)(85.7%);flag:tier_1(100%);flag:translocation(14.3%)
PDE4D___ENSG00000113448.12	0.970852	-18.7092	-18.3169	0.444783	0	0	2	1	0	0	1	2	2	CNOT6(1);DEPDC1B(1)	1	1	0.98356	NA	NA	-0.314375	0.655864	NA	NA	0.971377	-1.34234	NA	NA	-0.687162	0.655864	NA	NA	0.971377	0.5	flag:adjacent_genes_same(50%);flag:exon_junction_bp1(100%);flag:exon_junction_bp2(100%);flag:FFPM(100%);flag:low_support(50%);flag:patient_support(0|1|0)(100%);flag:readthrough_genes(50%);flag:tier_1(100%)
SRGAP2___ENSG00000163486.8	-18.9607	1.22239	1.61471	-19.4868	1	1	0	0	1	1	0	2	2	HPS3(1);IGKV1OR10-1(1)	0.207622	1	NA	0.00349174	-1.26552	NA	NA	0.98576	0.693658	NA	NA	-1.65684	0.554464	NA	NA	0.98576	0.693658	NA	0	flag:exon_junction_bp1(50%);flag:exon_junction_bp2(50%);flag:FFPM(100%);flag:inner_exon_bp1(100%);flag:inner_exon_bp2(50%);flag:patient_support(0|0|1)(50%);flag:patient_support(1|0|0)(50%);flag:tier_1(100%);flag:translocation(100%)
LRP12___ENSG00000147650.7	1.97085	-18.7092	-18.3169	-19.4868	2	0	0	2	0	0	0	2	2	AL132768.1(1);CTD-2547E10.2(1)	0.137651	1	-0.131814	NA	NA	NA	0.919698	NA	NA	NA	-2.19871	NA	NA	NA	0.919698	NA	NA	NA	0	flag:FFPM(100%);flag:inner_exon_bp1(100%);flag:inner_exon_bp2(100%);flag:patient_support(0|0|1)(100%);flag:tier_1(100%);flag:translocation(100%)
MYNN___ENSG00000085274.11	0.970852	-18.7092	1.61471	-19.4868	0	1	1	1	0	1	0	2	2	SMG1(1);TWSG1(1)	0.29092	1	-0.311252	NA	-0.301582	NA	0.904376	NA	0.963961	NA	-1.97127	NA	-0.664177	NA	0.904376	NA	0.963961	NA	0	flag:exon_junction_bp1(50%);flag:exon_junction_bp2(100%);flag:FFPM(100%);flag:inner_exon_bp1(50%);flag:low_support(50%);flag:patient_support(0|1|0)(50%);flag:patient_support(1|0|0)(50%);flag:tier_1(100%);flag:translocation(100%)
BRAF___ENSG00000157764.8	0.970852	1.22239	-18.3169	-19.4868	2	1	1	1	1	0	0	2	3	GRM3(2);KAT5(1);RNASEH2C(1)	0.40025	1	-0.391942	-0.253423	NA	NA	0.883381	0.933867	NA	NA	-2.5692	0.830568	NA	NA	0.883381	0.933867	NA	NA	0	flag:cohort_support_count(1)(77.8%);flag:cohort_support_prop(1)(77.8%);flag:exon_junction_bp1(77.8%);flag:exon_junction_bp2(77.8%);flag:FFPM(55.6%);flag:inner_exon_bp1(22.2%);flag:inner_exon_bp2(22.2%);flag:patient_support(0|0|1)(22.2%);flag:patient_support(2|2|3)(77.8%);flag:tier_1(100%);flag:translocation(22.2%)
SLC35E2B___ENSG00000189339.7	0.970852	1.22239	-18.3169	-19.4868	0	2	0	1	1	0	0	2	2	JOSD2(1);TIMP1(1)	0.40025	1	-0.218991	0.389354	NA	NA	0.904376	0.781874	NA	NA	-1.59788	-1.88468	NA	NA	0.904376	0.781874	NA	NA	0	flag:FFPM(100%);flag:inner_exon_bp1(100%);flag:inner_exon_bp2(100%);flag:patient_support(1|0|0)(100%);flag:tier_1(100%);flag:translocation(100%)
RFX3___ENSG00000080298.11	1.97085	-18.7092	-18.3169	-19.4868	2	1	2	2	0	0	0	2	3	GLIS3(2);TEAD4(1);TULP3(1)	0.137651	1	-0.026959	NA	NA	NA	0.953103	NA	NA	NA	-1.66067	NA	NA	NA	0.953103	NA	NA	NA	0	flag:cohort_support_count(1)(100%);flag:cohort_support_prop(0.5)(28.6%);flag:cohort_support_prop(1)(71.4%);flag:exon_junction_bp1(100%);flag:exon_junction_bp2(85.7%);flag:FFPM(71.4%);flag:inner_exon_bp2(42.9%);flag:patient_support(0|0|1)(7.1%);flag:patient_support(0|2|5)(28.6%);flag:patient_support(1|1|1)(21.4%);flag:patient_support(1|3|3)(42.9%);flag:tier_1(100%);flag:translocation(71.4%)
PLCXD3___ENSG00000182836.5	0.970852	-18.7092	-18.3169	0.444783	1	2	1	1	0	0	1	2	2	C6(1);FLCN(1)	1	1	0.813276	NA	NA	0.746448	0.655864	NA	NA	0.626146	-2.33572	NA	NA	-3.4298	0.655864	NA	NA	0.626146	0.5	flag:adjacent_genes_same(25%);flag:cohort_support_count(1)(75%);flag:cohort_support_prop(1)(75%);flag:exon_junction_bp1(100%);flag:exon_junction_bp2(100%);flag:FFPM(100%);flag:patient_support(1|0|0)(25%);flag:patient_support(1|1|1)(75%);flag:readthrough_genes(25%);flag:tier_1(100%);flag:translocation(75%)
UBE4B___ENSG00000130939.14	0.970852	1.22239	-18.3169	-19.4868	1	1	0	1	1	0	0	2	2	ATP2B2(1);PFKL(1)	0.40025	1	0.127947	-0.0958439	NA	NA	0.938903	0.980555	NA	NA	-1.74253	0.111367	NA	NA	0.938903	0.980555	NA	NA	0	flag:FFPM(100%);flag:inner_exon_bp1(100%);flag:inner_exon_bp2(100%);flag:patient_support(0|0|1)(50%);flag:patient_support(1|0|0)(50%);flag:tier_1(100%);flag:translocation(100%)
SSBP3___ENSG00000157216.11	0.970852	-18.7092	1.61471	-19.4868	2	0	0	1	0	1	0	2	3	AL121897.1(1);CARM1(1);KIF3B(1)	0.29092	1	-0.019011	NA	-0.0307981	NA	0.972409	NA	1	NA	-3.02926	NA	0.43042	NA	0.972409	NA	1	NA	0	flag:FFPM(100%);flag:inner_exon_bp1(100%);flag:inner_exon_bp2(100%);flag:low_support(66.7%);flag:patient_support(0|0|1)(100%);flag:tier_1(100%);flag:translocation(100%)
POM121C___ENSG00000135213.8	0.970852	1.22239	-18.3169	-19.4868	1	1	0	1	1	0	0	2	2	POMZP3(1);TRIM74(1)	0.40025	1	0.38641	0.138045	NA	NA	0.772067	0.95363	NA	NA	-2.62282	-0.604728	NA	NA	0.772067	0.95363	NA	NA	0	flag:FFPM(50%);flag:inner_exon_bp1(100%);flag:inner_exon_bp2(100%);flag:patient_support(0|0|1)(50%);flag:patient_support(1|0|0)(50%);flag:tier_1(100%)
ADAM10___ENSG00000137845.10	1.97085	-18.7092	-18.3169	-19.4868	0	1	2	2	0	0	0	2	3	C19orf24(1);TMOD2(1);TMOD3(1)	0.137651	1	-0.0828369	NA	NA	NA	0.925446	NA	NA	NA	5.15986	NA	NA	NA	0.925446	NA	NA	NA	0	flag:cohort_support_count(1)(71.4%);flag:cohort_support_prop(1)(71.4%);flag:exon_junction_bp1(100%);flag:exon_junction_bp2(100%);flag:FFPM(100%);flag:infusion_low_support(14.3%);flag:inner_exon_bp2(14.3%);flag:low_support(14.3%);flag:patient_support(0|1|0)(28.6%);flag:patient_support(2|3|0)(71.4%);flag:tier_1(100%);flag:translocation(14.3%)
RP11-1055B8.6___ENSG00000263053.3	1.97085	-18.7092	-18.3169	-19.4868	2	1	3	2	0	0	0	2	3	GSE1(2);RAI1(2);SREBF1(1)	0.137651	1	0.155155	NA	NA	NA	0.925446	NA	NA	NA	-0.981964	NA	NA	NA	0.925446	NA	NA	NA	0	flag:cohort_support_count(1)(83.3%);flag:cohort_support_prop(0.5)(33.3%);flag:cohort_support_prop(1)(50%);flag:exon_junction_bp1(100%);flag:exon_junction_bp2(100%);flag:FFPM(100%);flag:inner_exon_bp2(16.7%);flag:low_support(50%);flag:patient_support(0|1|0)(16.7%);flag:patient_support(0|1|1)(33.3%);flag:patient_support(1|1|1)(50%);flag:tier_1(100%);flag:translocation(33.3%)
RP11-1055B8.7___ENSG00000171282.9	0.970852	-18.7092	-18.3169	0.444783	1	1	2	1	0	0	1	2	3	GSE1(2);SREBF1(1);TALDO1(1)	1	1	0.729715	NA	NA	0.794481	0.559514	NA	NA	0.593665	-0.673496	NA	NA	-1.40196	0.559514	NA	NA	0.593665	0	flag:cohort_support_count(1)(50%);flag:cohort_support_prop(0.5)(50%);flag:exon_junction_bp1(75%);flag:exon_junction_bp2(75%);flag:FFPM(100%);flag:inner_exon_bp1(25%);flag:inner_exon_bp2(50%);flag:low_support(75%);flag:patient_support(0|1|0)(25%);flag:patient_support(0|1|1)(50%);flag:patient_support(1|0|0)(25%);flag:tier_1(100%);flag:translocation(75%)
TIPRL___ENSG00000143155.8	0.970852	1.22239	-18.3169	-19.4868	1	0	1	1	1	0	0	2	3	MEF2B(1);MEF2BNB-MEF2B(1);RABGAP1L(1)	0.40025	1	0.260787	0.229418	NA	NA	0.697539	0.89979	NA	NA	-0.0739538	-0.0237504	NA	NA	0.697539	0.89979	NA	NA	0	flag:exon_junction_bp1(33.3%);flag:exon_junction_bp2(33.3%);flag:FFPM(100%);flag:inner_exon_bp1(66.7%);flag:inner_exon_bp2(66.7%);flag:low_support(100%);flag:patient_support(0|0|1)(66.7%);flag:patient_support(0|1|0)(33.3%);flag:tier_1(100%);flag:translocation(66.7%)
SHROOM2___ENSG00000146950.8	0.970852	-18.7092	-18.3169	0.444783	0	2	0	1	0	0	1	2	1	WWC3(2)	1	1	-0.2942	NA	NA	-0.118094	1	NA	NA	0.831529	-3.75964	NA	NA	-1.84859	1	NA	NA	0.831529	0	flag:exon_junction_bp1(100%);flag:exon_junction_bp2(100%);flag:FFPM(100%);flag:patient_support(1|0|0)(100%);flag:tier_1(100%)
LSM14B___ENSG00000149657.15	0.970852	-18.7092	1.61471	-19.4868	0	1	1	1	0	1	0	2	2	ATP2C1(1);PBX2(1)	0.29092	1	0.582917	NA	-0.0111018	NA	0.460667	NA	0.98372	NA	0.301413	NA	-1.01306	NA	0.460667	NA	0.98372	NA	0	flag:exon_junction_bp1(50%);flag:exon_junction_bp2(50%);flag:FFPM(100%);flag:inner_exon_bp1(50%);flag:inner_exon_bp2(100%);flag:low_support(50%);flag:patient_support(0|1|0)(50%);flag:patient_support(1|0|0)(50%);flag:tier_1(100%);flag:translocation(100%)
OBSL1___ENSG00000124006.10	0.970852	1.22239	-18.3169	-19.4868	0	2	0	1	1	0	0	2	2	KIF18B(1);PTTG1IP(1)	0.40025	1	1.09601	-0.406991	NA	NA	0.460667	0.930445	NA	NA	-4.00532	-2.47093	NA	NA	0.460667	0.930445	NA	NA	0	flag:exon_junction_bp2(50%);flag:FFPM(100%);flag:inner_exon_bp1(100%);flag:inner_exon_bp2(100%);flag:patient_support(1|0|0)(100%);flag:tier_1(100%);flag:translocation(100%)
NXPE3___ENSG00000144815.10	1.97085	-18.7092	-18.3169	-19.4868	2	2	2	2	0	0	0	2	2	GAP43(1);GPR158(1)	0.137651	1	0.384338	NA	NA	NA	0.497571	NA	NA	NA	-3.27466	NA	NA	NA	0.497571	NA	NA	NA	0	flag:cohort_support_count(1)(100%);flag:cohort_support_prop(1)(100%);flag:exon_junction_bp1(100%);flag:exon_junction_bp2(100%);flag:FFPM(50%);flag:patient_support(1|1|1)(50%);flag:patient_support(2|1|1)(50%);flag:tier_1(100%);flag:translocation(50%)
SH3BP4___ENSG00000130147.11	0.970852	-18.7092	-18.3169	0.444783	1	2	1	1	0	0	1	2	2	DMTF1(1);GLI2(2)	1	1	0.539213	NA	NA	0.790088	0.61727	NA	NA	0.593665	-1.58861	NA	NA	-1.8782	0.61727	NA	NA	0.593665	0	flag:cohort_support_count(1)(75%);flag:cohort_support_prop(1)(75%);flag:exon_junction_bp1(100%);flag:exon_junction_bp2(75%);flag:FFPM(100%);flag:infusion_low_support(25%);flag:inner_exon_bp1(25%);flag:inner_exon_bp2(25%);flag:low_support(75%);flag:patient_support(1|0|0)(25%);flag:patient_support(1|1|1)(75%);flag:tier_1(100%);flag:translocation(25%)
KDM6A___ENSG00000147050.10	0.970852	1.22239	-18.3169	-19.4868	2	1	2	1	1	0	0	2	2	FUNDC1(1);PRKX-AS1(2)	0.40025	1	-0.763153	-4.01983	NA	NA	0.655864	0.637845	NA	NA	-5.90541	3.86413	NA	NA	0.655864	0.637845	NA	NA	0	flag:cohort_support_count(1)(100%);flag:cohort_support_prop(1)(100%);flag:exon_junction_bp1(40%);flag:exon_junction_bp2(100%);flag:FFPM(100%);flag:inner_exon_bp1(60%);flag:inner_exon_bp2(60%);flag:patient_support(0|1|1)(40%);flag:patient_support(1|1|1)(60%);flag:tier_1(100%)
LSAMP___ENSG00000185565.7	1.97085	-18.7092	-18.3169	-19.4868	2	1	2	2	0	0	0	2	2	ALDH1L1(2);WDR52(2)	0.137651	1	-0.0164605	NA	NA	NA	0.866975	NA	NA	NA	0.0264816	NA	NA	NA	0.866975	NA	NA	NA	0	flag:cohort_support_count(1)(100%);flag:cohort_support_prop(1)(100%);flag:exon_junction_bp1(100%);flag:exon_junction_bp2(100%);flag:FFPM(100%);flag:inner_exon_bp1(42.9%);flag:inner_exon_bp2(57.1%);flag:low_support(14.3%);flag:patient_support(1|2|1)(42.9%);flag:patient_support(1|2|2)(57.1%);flag:tier_1(100%)
SENP7___ENSG00000138468.11	0.970852	-18.7092	1.61471	-19.4868	1	1	3	1	0	1	0	2	4	CBLB(2);LINC00883(1);SELT(1);TTLL2(1)	0.29092	1	-0.110006	NA	0.887028	NA	0.991076	NA	0.521528	NA	-0.765179	NA	0.26157	NA	0.991076	NA	0.521528	NA	0	flag:cohort_support_count(1)(55.6%);flag:cohort_support_prop(1)(55.6%);flag:exon_junction_bp1(100%);flag:exon_junction_bp2(100%);flag:FFPM(100%);flag:infusion_low_support(11.1%);flag:low_support(33.3%);flag:patient_support(0|1|0)(22.2%);flag:patient_support(0|2|0)(22.2%);flag:patient_support(1|2|2)(55.6%);flag:tier_1(100%);flag:translocation(11.1%)
CCND2___ENSG00000118971.3	0.970852	-18.7092	-18.3169	0.444783	2	1	2	1	0	0	1	2	2	PITPNM2(1);RP11-264F23.3(2)	1	1	0.82349	NA	NA	3.13924	0.460667	NA	NA	0.593665	-1.42562	NA	NA	-5.54945	0.460667	NA	NA	0.593665	0.5	flag:cohort_support_count(1)(100%);flag:cohort_support_prop(0.2)(86.4%);flag:cohort_support_prop(1)(13.6%);flag:exon_junction_bp1(27.3%);flag:exon_junction_bp2(27.3%);flag:FFPM(13.6%);flag:inner_exon_bp1(86.4%);flag:inner_exon_bp2(86.4%);flag:intersecting_genes_opp(86.4%);flag:low_support(4.5%);flag:patient_support(0|14|23)(86.4%);flag:patient_support(1|1|1)(13.6%);flag:tier_1(100%)
RP11-553L6.5___ENSG00000259976.1	0.970852	1.22239	-18.3169	-19.4868	2	0	0	1	1	0	0	2	2	CDH18(1);IGLON5(1)	0.40025	1	3.02275	-0.302046	NA	NA	0.295589	0.996427	NA	NA	3.25337	-0.182426	NA	NA	0.295589	0.996427	NA	NA	0	flag:FFPM(50%);flag:inner_exon_bp1(100%);flag:inner_exon_bp2(100%);flag:low_support(100%);flag:patient_support(0|0|1)(100%);flag:tier_1(100%);flag:translocation(100%)
L3MBTL4___ENSG00000154655.10	0.970852	-18.7092	-18.3169	0.444783	0	0	2	1	0	0	1	2	2	GNAS(1);UPF2(1)	1	1	-0.260123	NA	NA	0.550262	0.972409	NA	NA	0.593665	-0.383065	NA	NA	0.312237	0.972409	NA	NA	0.593665	0	flag:exon_junction_bp1(100%);flag:exon_junction_bp2(100%);flag:FFPM(100%);flag:inner_exon_bp2(50%);flag:low_support(100%);flag:patient_support(0|1|0)(100%);flag:tier_1(100%);flag:translocation(100%)
C3orf17___ENSG00000163608.10	0.970852	-18.7092	-18.3169	0.444783	1	1	1	1	0	0	1	2	2	KIAA1407(1);RALGAPA2(1)	1	1	0.209826	NA	NA	-0.339199	0.844796	NA	NA	0.626146	-0.464233	NA	NA	-2.05751	0.844796	NA	NA	0.626146	0	flag:cohort_support_count(1)(66.7%);flag:cohort_support_prop(1)(66.7%);flag:exon_junction_bp1(100%);flag:exon_junction_bp2(100%);flag:FFPM(100%);flag:infusion_low_support(33.3%);flag:inner_exon_bp1(100%);flag:low_support(100%);flag:patient_support(0|1|0)(33.3%);flag:patient_support(1|0|1)(66.7%);flag:tier_1(100%);flag:translocation(33.3%)
IGKV1-39___ENSG00000242371.1	0.970852	-18.7092	1.61471	-19.4868	0	0	2	1	0	1	0	2	2	AC096579.7(2);IGKJ1(1)	0.29092	1	0.86375	NA	0.367349	NA	0.35043	NA	0.767912	NA	0.750524	NA	0.632268	NA	0.35043	NA	0.767912	NA	0	flag:exon_junction_bp1(85.7%);flag:exon_junction_bp2(57.1%);flag:FFPM(42.9%);flag:inner_exon_bp1(42.9%);flag:inner_exon_bp2(85.7%);flag:patient_support(0|1|0)(14.3%);flag:patient_support(0|2|0)(28.6%);flag:patient_support(0|4|0)(57.1%);flag:tier_1(100%)
R3HDM1___ENSG00000048991.12	1.97085	-18.7092	-18.3169	-19.4868	1	2	1	2	0	0	0	2	2	GOLGA5(1);ORC4(1)	0.137651	1	0.244549	NA	NA	NA	0.61727	NA	NA	NA	-1.09431	NA	NA	NA	0.61727	NA	NA	NA	0	flag:cohort_support_count(1)(88.9%);flag:cohort_support_prop(1)(88.9%);flag:exon_junction_bp1(88.9%);flag:exon_junction_bp2(88.9%);flag:FFPM(77.8%);flag:inner_exon_bp1(11.1%);flag:inner_exon_bp2(11.1%);flag:patient_support(1|0|0)(11.1%);flag:patient_support(2|3|5)(88.9%);flag:tier_1(100%);flag:translocation(11.1%)
SPOPL___ENSG00000144228.4	1.97085	-18.7092	-18.3169	-19.4868	1	1	2	2	0	0	0	2	2	ANKRD30BL(1);RBM3(1)	0.137651	1	2.69634	NA	NA	NA	0.690557	NA	NA	NA	-0.6428	NA	NA	NA	0.690557	NA	NA	NA	0	flag:cohort_support_count(1)(75%);flag:cohort_support_prop(1)(75%);flag:exon_junction_bp1(100%);flag:exon_junction_bp2(100%);flag:FFPM(100%);flag:infusion_low_support(25%);flag:inner_exon_bp2(75%);flag:low_support(100%);flag:patient_support(0|1|0)(25%);flag:patient_support(1|1|1)(75%);flag:tier_1(100%);flag:translocation(75%)
PKP4___ENSG00000144283.17	1.97085	-18.7092	-18.3169	-19.4868	1	0	1	2	0	0	0	2	3	KRIT1(1);MARCH7(1);TWIST2(1)	0.137651	1	3.0091	NA	NA	NA	0.229457	NA	NA	NA	-2.79227	NA	NA	NA	0.229457	NA	NA	NA	0	flag:exon_junction_bp1(100%);flag:exon_junction_bp2(100%);flag:FFPM(100%);flag:low_support(66.7%);flag:patient_support(0|0|1)(66.7%);flag:patient_support(0|1|0)(33.3%);flag:tier_1(100%);flag:translocation(33.3%)
DARS___ENSG00000115866.6	0.970852	-18.7092	-18.3169	0.444783	2	1	0	1	0	0	1	2	2	GLI2(2);TSPYL2(1)	1	1	3.73932	NA	NA	0.117516	0.295589	NA	NA	0.721948	1.43273	NA	NA	1.12995	0.295589	NA	NA	0.721948	0	flag:cohort_support_count(1)(66.7%);flag:cohort_support_prop(1)(66.7%);flag:exon_junction_bp1(66.7%);flag:exon_junction_bp2(66.7%);flag:FFPM(100%);flag:inner_exon_bp1(66.7%);flag:inner_exon_bp2(66.7%);flag:low_support(66.7%);flag:mut_wt_proportion(33.3%);flag:patient_support(0|0|1)(33.3%);flag:patient_support(1|0|1)(66.7%);flag:tier_1(100%);flag:translocation(33.3%)
ZNF252P___ENSG00000196922.6	0.970852	-18.7092	-18.3169	0.444783	2	0	0	1	0	0	1	2	1	TMED10(2)	1	1	0.19368	NA	NA	0.441063	0.904376	NA	NA	0.593665	-1.56968	NA	NA	-0.690458	0.904376	NA	NA	0.593665	0	flag:incomplete_data(100%);flag:inner_exon_bp1(100%);flag:inner_exon_bp2(100%);flag:low_support(100%);flag:patient_support(0|0|1)(100%);flag:tier_1(100%);flag:translocation(100%)
ANKIB1___ENSG00000001629.5	1.97085	-18.7092	-18.3169	-19.4868	1	2	0	2	0	0	0	2	2	AKAP9(2);SERBP1(1)	0.137651	1	4.43645	NA	NA	NA	0.460667	NA	NA	NA	-1.22943	NA	NA	NA	0.460667	NA	NA	NA	0	flag:cohort_support_count(1)(66.7%);flag:cohort_support_prop(1)(66.7%);flag:exon_junction_bp1(66.7%);flag:exon_junction_bp2(66.7%);flag:FFPM(100%);flag:inner_exon_bp1(33.3%);flag:inner_exon_bp2(33.3%);flag:mut_wt_proportion(33.3%);flag:patient_support(1|0|0)(33.3%);flag:patient_support(1|0|1)(66.7%);flag:tier_1(100%);flag:translocation(33.3%)
ATR___ENSG00000175054.10	0.970852	1.22239	-18.3169	-19.4868	1	1	2	1	1	0	0	2	3	ALDH1L1(2);DNAJC13(1);POGLUT1(1)	0.40025	1	1.36773	-0.494744	NA	NA	0.405785	0.865646	NA	NA	-5.11547	-0.146234	NA	NA	0.405785	0.865646	NA	NA	0	flag:cohort_support_count(1)(90.9%);flag:cohort_support_prop(1)(90.9%);flag:exon_junction_bp1(100%);flag:exon_junction_bp2(100%);flag:FFPM(45.5%);flag:infusion_low_support(9.1%);flag:inner_exon_bp1(9.1%);flag:low_support(27.3%);flag:patient_support(0|1|0)(9.1%);flag:patient_support(1|1|2)(27.3%);flag:patient_support(2|3|2)(63.6%);flag:tier_1(100%)
RP11-680F20.10___ENSG00000260209.1	0.970852	1.22239	-18.3169	-19.4868	0	1	1	1	1	0	0	2	2	ACRV1(1);ROBO4(1)	0.40025	1	1.25014	1.80363	NA	NA	0.483491	0.751505	NA	NA	0.0330071	1.66288	NA	NA	0.483491	0.751505	NA	NA	0	flag:exon_junction_bp1(100%);flag:exon_junction_bp2(100%);flag:FFPM(100%);flag:inner_exon_bp1(100%);flag:inner_exon_bp2(50%);flag:low_support(50%);flag:patient_support(0|1|0)(50%);flag:patient_support(1|0|0)(50%);flag:tier_1(100%)
CDK6___ENSG00000105810.5	1.97085	-18.7092	-18.3169	-19.4868	2	1	1	2	0	0	0	2	4	AC002454.1(1);AC007566.11(1);CLRN1-AS1(1);MLEC(1)	0.137651	1	4.92714	NA	NA	NA	0.0787091	NA	NA	NA	-2.62192	NA	NA	NA	0.0787091	NA	NA	NA	0.333333	flag:exon_junction_bp2(25%);flag:FFPM(100%);flag:inner_exon_bp1(100%);flag:inner_exon_bp2(100%);flag:intersecting_genes_opp(25%);flag:low_support(25%);flag:patient_support(0|0|1)(25%);flag:patient_support(0|0|3)(25%);flag:patient_support(0|1|0)(25%);flag:patient_support(1|0|0)(25%);flag:tier_1(100%);flag:translocation(50%)
POLR2J4___ENSG00000214783.5	0.970852	-18.7092	1.61471	-19.4868	0	2	0	1	0	1	0	2	3	CTTNBP2(1);RASA4B(1);RP11-514P8.8(1)	0.29092	1	0.435665	NA	0.966848	NA	0.798005	NA	0.568939	NA	0.154491	NA	0.465544	NA	0.798005	NA	0.568939	NA	0	flag:exon_junction_bp1(66.7%);flag:exon_junction_bp2(100%);flag:FFPM(33.3%);flag:gene_symbol_duplicates(100%);flag:inner_exon_bp1(100%);flag:inner_exon_bp2(33.3%);flag:patient_support(1|0|0)(100%);flag:tier_1(100%)
RNF138___ENSG00000134758.9	-18.9607	-18.7092	1.61471	0.444783	1	2	1	0	0	1	1	2	2	RNF125(2);ZNF91(1)	0.5202	1	NA	NA	-0.540479	0.800288	NA	NA	0.88376	0.593665	NA	NA	-1.91848	0.403031	NA	NA	0.88376	0.593665	0.5	flag:adjacent_genes_same(75%);flag:cohort_support_count(3)(75%);flag:cohort_support_prop(1)(75%);flag:exon_junction_bp1(75%);flag:exon_junction_bp2(75%);flag:FFPM(100%);flag:infusion_low_support(25%);flag:inner_exon_bp1(25%);flag:inner_exon_bp2(25%);flag:low_support(25%);flag:patient_support(1|0|0)(25%);flag:patient_support(1|1|1)(75%);flag:proximal_partner(75%);flag:readthrough_genes(75%);flag:t…
IL17RD___ENSG00000144730.12	0.970852	-18.7092	1.61471	-19.4868	2	1	0	1	0	1	0	2	3	ACTR2(1);ARHGEF3(1);THAP5(1)	0.29092	1	0.0876956	NA	-0.703772	NA	0.928209	NA	0.782292	NA	0.629702	NA	-1.35455	NA	0.928209	NA	0.782292	NA	0.333333	flag:adjacent_genes_same(33.3%);flag:cohort_support_count(1)(33.3%);flag:cohort_support_prop(0.166667)(33.3%);flag:exon_junction_bp1(33.3%);flag:exon_junction_bp2(33.3%);flag:FFPM(100%);flag:inner_exon_bp1(100%);flag:inner_exon_bp2(66.7%);flag:low_support(33.3%);flag:patient_support(0|0|1)(66.7%);flag:patient_support(1|0|0)(33.3%);flag:readthrough_genes(33.3%);flag:tier_1(100%);flag:translocation…
RNF125___ENSG00000101695.4	0.970852	-18.7092	1.61471	-19.4868	2	2	1	1	0	1	0	2	2	NPC1(1);RNF138(2)	0.29092	1	2.48409	NA	2.15206	NA	0.295589	NA	0.521528	NA	-2.94357	NA	-1.91848	NA	0.295589	NA	0.521528	NA	0.5	flag:adjacent_genes_same(50%);flag:cohort_support_count(1)(50%);flag:cohort_support_count(3)(50%);flag:cohort_support_prop(1)(100%);flag:exon_junction_bp1(100%);flag:exon_junction_bp2(50%);flag:FFPM(100%);flag:infusion_low_support(16.7%);flag:inner_exon_bp2(50%);flag:low_support(16.7%);flag:patient_support(1|0|2)(50%);flag:patient_support(1|1|1)(50%);flag:proximal_partner(50%);flag:readthrough_ge…
RP5-1165K10.2___ENSG00000273432.1	0.970852	-18.7092	1.61471	-19.4868	0	2	0	1	0	1	0	2	3	CTTNBP2(1);RASA4B(1);RP11-514P8.8(1)	0.29092	1	0.468398	NA	0.628477	NA	0.739623	NA	0.782292	NA	0.154491	NA	0.465544	NA	0.739623	NA	0.782292	NA	0	flag:exon_junction_bp1(66.7%);flag:exon_junction_bp2(100%);flag:FFPM(33.3%);flag:inner_exon_bp1(33.3%);flag:patient_support(1|0|0)(100%);flag:tier_1(100%)
GAS6-AS1___ENSG00000233695.1	-18.9607	2.22239	-18.3169	-19.4868	2	2	2	0	2	0	0	2	1	TMEM255B(4)	0.0725739	1	NA	0.289647	NA	NA	NA	0.95363	NA	NA	NA	-0.754385	NA	NA	NA	0.95363	NA	NA	1	flag:adjacent_genes_same(100%);flag:cohort_support_count(4)(100%);flag:cohort_support_prop(1)(100%);flag:exon_junction_bp1(100%);flag:exon_junction_bp2(100%);flag:FFPM(100%);flag:infusion_low_support(30%);flag:low_support(30%);flag:patient_support(1|2|1)(40%);flag:patient_support(2|2|2)(60%);flag:proximal_partner(100%);flag:readthrough_genes(100%);flag:tier_1(100%)
AC003090.1___ENSG00000223561.2	0.970852	1.22239	-18.3169	-19.4868	0	1	1	1	1	0	0	2	3	CSNK1E(1);INPP4A(1);RP3-449O17.1(1)	0.40025	1	-1.04682	-0.260214	NA	NA	0.98206	1	NA	NA	-0.814866	0.309986	NA	NA	0.98206	1	NA	NA	0	flag:exon_junction_bp1(66.7%);flag:exon_junction_bp2(66.7%);flag:FFPM(100%);flag:inner_exon_bp1(100%);flag:inner_exon_bp2(33.3%);flag:low_support(66.7%);flag:patient_support(0|1|0)(66.7%);flag:patient_support(1|0|0)(33.3%);flag:tier_1(100%);flag:translocation(100%)
RAC1___ENSG00000136238.13	0.970852	1.22239	-18.3169	-19.4868	3	0	0	1	1	0	0	2	3	CREBBP(1);NOVA1(1);RAC1P2(1)	0.40025	1	0.19763	-0.435317	NA	NA	0.816276	0.865646	NA	NA	0.082227	-0.430175	NA	NA	0.816276	0.865646	NA	NA	0	flag:FFPM(100%);flag:incomplete_data(50%);flag:inner_exon_bp1(100%);flag:inner_exon_bp2(100%);flag:low_support(75%);flag:patient_support(0|0|1)(50%);flag:patient_support(0|0|2)(50%);flag:tier_1(100%);flag:translocation(100%)
TMEM255B___ENSG00000184497.8	-18.9607	2.22239	-18.3169	-19.4868	2	2	2	0	2	0	0	2	2	GAS6(2);GAS6-AS1(4)	0.0725739	1	NA	-0.868137	NA	NA	NA	0.933867	NA	NA	NA	-2.35957	NA	NA	NA	0.933867	NA	NA	1	flag:adjacent_genes_opp(16.7%);flag:adjacent_genes_same(83.3%);flag:cohort_support_count(2)(16.7%);flag:cohort_support_count(4)(83.3%);flag:cohort_support_prop(0.5)(16.7%);flag:cohort_support_prop(1)(83.3%);flag:exon_junction_bp1(91.7%);flag:exon_junction_bp2(91.7%);flag:FFPM(100%);flag:infusion_low_support(33.3%);flag:inner_exon_bp1(8.3%);flag:inner_exon_bp2(8.3%);flag:low_support(25%);flag:pati…
RPL32___ENSG00000144713.8	-18.9607	-18.7092	1.61471	0.444783	0	1	1	0	0	1	1	2	2	PROSER1(1);ZEB1(1)	0.5202	1	NA	NA	-0.285817	2.18045	NA	NA	1	0.593665	NA	NA	0.705924	1.53905	NA	NA	1	0.593665	0	flag:exon_junction_bp2(50%);flag:FFPM(100%);flag:inner_exon_bp1(100%);flag:inner_exon_bp2(100%);flag:patient_support(0|1|0)(50%);flag:patient_support(1|0|0)(50%);flag:tier_1(100%);flag:translocation(100%)
DDHD2___ENSG00000085788.9	0.970852	-18.7092	-18.3169	0.444783	0	1	1	1	0	0	1	2	2	AKAP17A(1);SLC6A4(1)	1	1	0.658184	NA	NA	-0.715236	0.405785	NA	NA	0.593665	-0.169553	NA	NA	1.37787	0.405785	NA	NA	0.593665	0	flag:FFPM(100%);flag:gene_symbol_duplicates(50%);flag:inner_exon_bp1(100%);flag:inner_exon_bp2(100%);flag:patient_support(0|1|0)(50%);flag:patient_support(1|0|0)(50%);flag:tier_1(100%);flag:translocation(100%)
DBF4B___ENSG00000161692.13	-18.9607	-18.7092	-18.3169	1.44478	2	0	0	0	0	0	2	2	2	CA10(1);HNRNPA1(1)	0.655144	1	NA	NA	NA	0.662915	NA	NA	NA	0.593665	NA	NA	NA	-1.7455	NA	NA	NA	0.593665	0	flag:exon_junction_bp1(50%);flag:FFPM(100%);flag:inner_exon_bp1(50%);flag:inner_exon_bp2(100%);flag:low_support(50%);flag:patient_support(0|0|1)(50%);flag:patient_support(0|0|2)(50%);flag:tier_1(100%);flag:translocation(50%)
PSMD12___ENSG00000197170.5	0.970852	-18.7092	-18.3169	0.444783	1	0	2	1	0	0	1	2	3	GSDMB(1);HELZ(1);RPH3A(1)	1	1	0.344539	NA	NA	-0.350357	0.816276	NA	NA	0.626146	4.66472	NA	NA	-1.73062	0.816276	NA	NA	0.626146	0	flag:cohort_support_count(1)(50%);flag:cohort_support_prop(1)(50%);flag:exon_junction_bp1(75%);flag:exon_junction_bp2(75%);flag:FFPM(100%);flag:inner_exon_bp1(50%);flag:inner_exon_bp2(25%);flag:low_support(50%);flag:patient_support(0|0|1)(25%);flag:patient_support(0|1|0)(25%);flag:patient_support(1|2|0)(50%);flag:tier_1(100%);flag:translocation(25%)
ACADM___ENSG00000117054.9	-18.9607	-18.7092	-18.3169	1.44478	0	1	1	0	0	0	2	2	3	CTC-273B12.8(1);CYTH2(1);HNRNPLL(1)	0.655144	1	NA	NA	NA	0.105461	NA	NA	NA	0.873078	NA	NA	NA	-1.30355	NA	NA	NA	0.873078	0	flag:exon_junction_bp1(33.3%);flag:exon_junction_bp2(33.3%);flag:FFPM(100%);flag:inner_exon_bp1(66.7%);flag:inner_exon_bp2(66.7%);flag:low_support(33.3%);flag:patient_support(0|1|0)(33.3%);flag:patient_support(1|0|0)(66.7%);flag:tier_1(100%);flag:translocation(100%)
SRCIN1___ENSG00000017373.11	-18.9607	-18.7092	-18.3169	1.44478	1	1	0	0	0	0	2	2	2	CARKD(1);KRT39(1)	0.655144	1	NA	NA	NA	1.73557	NA	NA	NA	0.593665	NA	NA	NA	-1.03849	NA	NA	NA	0.593665	0	flag:exon_junction_bp1(50%);flag:exon_junction_bp2(50%);flag:FFPM(100%);flag:inner_exon_bp1(100%);flag:inner_exon_bp2(50%);flag:patient_support(0|0|1)(50%);flag:patient_support(1|0|0)(50%);flag:tier_1(100%);flag:translocation(50%)
HELZ___ENSG00000198265.7	0.970852	-18.7092	-18.3169	0.444783	1	0	2	1	0	0	1	2	2	MYO18A(2);PSMD12(1)	1	1	-0.437463	NA	NA	-0.203743	0.883381	NA	NA	0.870899	-1.39031	NA	NA	-1.19876	0.883381	NA	NA	0.870899	0	flag:cohort_support_count(1)(66.7%);flag:cohort_support_prop(1)(66.7%);flag:exon_junction_bp1(100%);flag:exon_junction_bp2(100%);flag:FFPM(100%);flag:inner_exon_bp1(33.3%);flag:low_support(33.3%);flag:patient_support(0|1|0)(33.3%);flag:patient_support(1|1|1)(66.7%);flag:tier_1(100%)
ZNF440___ENSG00000171295.8	-18.9607	-18.7092	2.61471	-19.4868	0	3	0	0	0	2	0	2	2	ZNF69(1);ZNF700(2)	0.0266556	1	NA	NA	0.223959	NA	NA	NA	0.855353	NA	NA	NA	-0.640543	NA	NA	NA	0.855353	NA	0	flag:exon_junction_bp2(33.3%);flag:FFPM(100%);flag:inner_exon_bp1(100%);flag:inner_exon_bp2(66.7%);flag:patient_support(1|0|0)(100%);flag:tier_1(100%)
NDST1___ENSG00000070614.10	0.970852	-18.7092	1.61471	-19.4868	0	0	2	1	0	1	0	2	1	ANK3(2)	0.29092	1	0.213485	NA	0.332119	NA	0.883381	NA	0.917074	NA	-2.36366	NA	-1.56951	NA	0.883381	NA	0.917074	NA	0	flag:FFPM(100%);flag:inner_exon_bp1(100%);flag:inner_exon_bp2(100%);flag:patient_support(0|1|0)(100%);flag:tier_1(100%);flag:translocation(100%)
RNF144A___ENSG00000151692.10	0.970852	-18.7092	1.61471	-19.4868	0	2	1	1	0	1	0	2	2	IKZF5(1);MYADM(1)	0.29092	1	-0.315328	NA	0.498697	NA	1	NA	0.804643	NA	-1.01998	NA	-0.946974	NA	1	NA	0.804643	NA	0	flag:cohort_support_count(1)(66.7%);flag:cohort_support_prop(1)(66.7%);flag:exon_junction_bp1(66.7%);flag:exon_junction_bp2(66.7%);flag:FFPM(100%);flag:infusion_low_support(33.3%);flag:inner_exon_bp1(33.3%);flag:inner_exon_bp2(100%);flag:patient_support(1|0|0)(33.3%);flag:patient_support(1|1|0)(66.7%);flag:tier_1(100%);flag:translocation(100%)
BUB3___ENSG00000154473.13	0.970852	1.22239	-18.3169	-19.4868	0	3	0	1	1	0	0	2	2	RP11-282I1.1(2);VPS28(1)	0.40025	1	-0.132387	-0.178587	NA	NA	0.953103	0.980555	NA	NA	-3.80695	-2.91547	NA	NA	0.953103	0.980555	NA	NA	0.666667	flag:adjacent_genes_same(66.7%);flag:cohort_support_count(1)(66.7%);flag:cohort_support_prop(0.0322581)(66.7%);flag:exon_junction_bp1(66.7%);flag:exon_junction_bp2(66.7%);flag:FFPM(100%);flag:inner_exon_bp1(100%);flag:inner_exon_bp2(33.3%);flag:patient_support(1|0|0)(100%);flag:readthrough_genes(66.7%);flag:tier_1(100%);flag:translocation(33.3%)
HMGB1___ENSG00000189403.10	0.970852	-18.7092	-18.3169	0.444783	1	0	3	1	0	0	1	2	5	CFL2(1);LINC00478(1);OR7E37P(1);ZFP30(1);ZNF781(1)	1	1	-0.195151	NA	NA	0.282004	0.968476	NA	NA	0.695742	-0.441292	NA	NA	0.0955365	0.968476	NA	NA	0.695742	0	flag:exon_junction_bp1(80%);flag:exon_junction_bp2(80%);flag:FFPM(80%);flag:inner_exon_bp1(40%);flag:inner_exon_bp2(80%);flag:low_support(60%);flag:patient_support(0|0|1)(20%);flag:patient_support(0|1|0)(80%);flag:tier_1(100%);flag:translocation(80%)
ZIC4___ENSG00000174963.13	0.970852	1.22239	-18.3169	-19.4868	0	2	0	1	1	0	0	2	2	RSL1D1(1);ST3GAL2(1)	0.40025	1	0.816994	-0.3238	NA	NA	0.525642	0.977343	NA	NA	-0.211633	-0.499787	NA	NA	0.525642	0.977343	NA	NA	0	flag:FFPM(100%);flag:inner_exon_bp1(100%);flag:inner_exon_bp2(100%);flag:patient_support(1|0|0)(100%);flag:tier_1(100%);flag:translocation(100%)
HEATR2___ENSG00000164818.11	1.97085	-18.7092	-18.3169	-19.4868	0	2	0	2	0	0	0	2	2	DDX17(1);MALAT1(1)	0.137651	1	0.194078	NA	NA	NA	0.98206	NA	NA	NA	-1.5142	NA	NA	NA	0.98206	NA	NA	NA	0	flag:exon_junction_bp1(50%);flag:FFPM(100%);flag:inner_exon_bp1(50%);flag:inner_exon_bp2(100%);flag:patient_support(1|0|0)(100%);flag:tier_1(100%);flag:translocation(100%)
RTN3___ENSG00000133318.9	1.97085	-18.7092	-18.3169	-19.4868	1	1	1	2	0	0	0	2	3	BAG6(1);IDH3B(1);NFIA(1)	0.137651	1	0.199133	NA	NA	NA	0.938903	NA	NA	NA	-2.60094	NA	NA	NA	0.938903	NA	NA	NA	0	flag:exon_junction_bp1(66.7%);flag:exon_junction_bp2(66.7%);flag:FFPM(100%);flag:inner_exon_bp1(66.7%);flag:inner_exon_bp2(100%);flag:low_support(33.3%);flag:patient_support(0|0|1)(33.3%);flag:patient_support(0|1|0)(33.3%);flag:patient_support(1|0|0)(33.3%);flag:tier_1(100%);flag:translocation(100%)
KCNQ1OT1___ENSG00000269821.1	0.970852	1.22239	-18.3169	-19.4868	0	1	1	1	1	0	0	2	3	CBFA2T2(1);PPIB(1);SNX22(1)	0.40025	1	-0.171491	-0.982419	NA	NA	0.938903	0.930445	NA	NA	0.0330416	-1.07012	NA	NA	0.938903	0.930445	NA	NA	0	flag:FFPM(100%);flag:inner_exon_bp1(100%);flag:inner_exon_bp2(100%);flag:patient_support(0|1|0)(33.3%);flag:patient_support(1|0|0)(66.7%);flag:tier_1(100%);flag:translocation(100%)
BCL2L2-PABPN1___ENSG00000258643.1	0.970852	-18.7092	1.61471	-19.4868	2	0	0	1	0	1	0	2	2	CCDC47(1);PYGO1(1)	0.29092	1	-0.153395	NA	1.032	NA	0.972409	NA	0.693658	NA	-1.96776	NA	-1.47969	NA	0.972409	NA	0.693658	NA	0	flag:exon_junction_bp2(50%);flag:FFPM(100%);flag:inner_exon_bp1(100%);flag:inner_exon_bp2(100%);flag:low_support(50%);flag:patient_support(0|0|1)(100%);flag:tier_1(100%);flag:translocation(100%)
PABPN1___ENSG00000100836.6	0.970852	-18.7092	1.61471	-19.4868	2	0	0	1	0	1	0	2	2	CCDC47(1);PYGO1(1)	0.29092	1	0.0684514	NA	0.213799	NA	0.921333	NA	0.88376	NA	-1.96776	NA	-1.47969	NA	0.921333	NA	0.88376	NA	0	flag:exon_junction_bp2(50%);flag:FFPM(100%);flag:inner_exon_bp1(100%);flag:inner_exon_bp2(100%);flag:low_support(50%);flag:patient_support(0|0|1)(100%);flag:tier_1(100%);flag:translocation(100%)
AHDC1___ENSG00000126705.9	0.970852	-18.7092	1.61471	-19.4868	1	1	0	1	0	1	0	2	2	C7orf41(1);OGT(1)	0.29092	1	-0.374604	NA	-0.561334	NA	0.904376	NA	0.782292	NA	-1.30377	NA	-0.814532	NA	0.904376	NA	0.782292	NA	0	flag:FFPM(100%);flag:inner_exon_bp1(100%);flag:inner_exon_bp2(100%);flag:patient_support(0|0|1)(50%);flag:patient_support(1|0|0)(50%);flag:tier_1(100%);flag:translocation(100%)
FAM111A___ENSG00000166801.11	0.970852	1.22239	-18.3169	-19.4868	0	2	1	1	1	0	0	2	2	CKAP5(1);MAP1A(1)	0.40025	1	1.37372	-0.396576	NA	NA	0.295589	0.980555	NA	NA	2.54742	-1.1336	NA	NA	0.295589	0.980555	NA	NA	0	flag:cohort_support_count(1)(66.7%);flag:cohort_support_prop(1)(66.7%);flag:exon_junction_bp1(66.7%);flag:exon_junction_bp2(66.7%);flag:FFPM(100%);flag:infusion_low_support(33.3%);flag:inner_exon_bp1(33.3%);flag:inner_exon_bp2(33.3%);flag:low_support(33.3%);flag:patient_support(1|0|0)(33.3%);flag:patient_support(1|1|0)(66.7%);flag:tier_1(100%);flag:translocation(33.3%)
NKTR___ENSG00000114857.13	0.970852	1.22239	-18.3169	-19.4868	0	1	2	1	1	0	0	2	2	SNHG5(1);VPS11(1)	0.40025	1	-0.22381	-0.0982984	NA	NA	0.98206	1	NA	NA	0.599725	-0.392694	NA	NA	0.98206	1	NA	NA	0	flag:cohort_support_count(1)(66.7%);flag:cohort_support_prop(1)(66.7%);flag:exon_junction_bp1(100%);flag:exon_junction_bp2(100%);flag:FFPM(100%);flag:infusion_low_support(33.3%);flag:inner_exon_bp1(100%);flag:low_support(66.7%);flag:patient_support(0|1|0)(33.3%);flag:patient_support(1|1|0)(66.7%);flag:tier_1(100%);flag:translocation(100%)
ZNF738___ENSG00000172687.9	1.97085	-18.7092	-18.3169	-19.4868	1	0	2	2	0	0	0	2	3	SRSF1(1);TP53I3(1);ZMIZ1(1)	0.137651	1	0.0584434	NA	NA	NA	0.938903	NA	NA	NA	0.27872	NA	NA	NA	0.938903	NA	NA	NA	0	flag:exon_junction_bp1(100%);flag:exon_junction_bp2(66.7%);flag:FFPM(100%);flag:inner_exon_bp1(66.7%);flag:inner_exon_bp2(66.7%);flag:low_support(33.3%);flag:patient_support(0|0|1)(33.3%);flag:patient_support(0|1|0)(66.7%);flag:tier_1(100%);flag:translocation(100%)
PHACTR1___ENSG00000112137.12	0.970852	-18.7092	-18.3169	0.444783	1	0	1	1	0	0	1	2	2	NFIC(1);RBFOX3(1)	1	1	-0.928167	NA	NA	0.381459	0.798005	NA	NA	0.650051	-1.67039	NA	NA	1.0261	0.798005	NA	NA	0.650051	0	flag:exon_junction_bp1(50%);flag:exon_junction_bp2(50%);flag:FFPM(100%);flag:inner_exon_bp1(50%);flag:inner_exon_bp2(100%);flag:low_support(50%);flag:patient_support(0|0|1)(50%);flag:patient_support(0|1|0)(50%);flag:tier_1(100%);flag:translocation(100%)
KMT2D___ENSG00000167548.10	-18.9607	1.22239	-18.3169	0.444783	0	2	0	0	1	0	1	2	3	FARS2(1);NOL12(1);TRIOBP(1)	0.812578	1	NA	0.382968	NA	0.312827	NA	0.977343	NA	0.851292	NA	-2.86507	NA	-2.11965	NA	0.977343	NA	0.851292	0	flag:exon_junction_bp2(66.7%);flag:FFPM(100%);flag:inner_exon_bp1(100%);flag:inner_exon_bp2(33.3%);flag:patient_support(1|0|0)(100%);flag:tier_1(100%);flag:translocation(100%)
NAA25___ENSG00000111300.5	-18.9607	-18.7092	1.61471	0.444783	0	1	1	0	0	1	1	2	2	ARID1B(1);LUC7L3(1)	0.5202	1	NA	NA	-0.38283	-0.241842	NA	NA	0.829703	0.920938	NA	NA	0.270578	-2.2023	NA	NA	0.829703	0.920938	0	flag:exon_junction_bp1(50%);flag:exon_junction_bp2(50%);flag:FFPM(100%);flag:inner_exon_bp1(100%);flag:inner_exon_bp2(100%);flag:low_support(50%);flag:patient_support(0|1|0)(50%);flag:patient_support(1|0|0)(50%);flag:tier_1(100%);flag:translocation(100%)
HOXA9___ENSG00000078399.11	-18.9607	-18.7092	1.61471	0.444783	0	1	1	0	0	1	1	2	2	MEN1(1);NAALADL2(1)	0.5202	1	NA	NA	5.00605	0.216169	NA	NA	0.521528	0.905591	NA	NA	5.90582	-6.9246	NA	NA	0.521528	0.905591	0	flag:FFPM(100%);flag:inner_exon_bp1(100%);flag:inner_exon_bp2(100%);flag:patient_support(0|2|0)(66.7%);flag:patient_support(1|0|0)(33.3%);flag:tier_1(100%);flag:translocation(100%)
CHMP3___ENSG00000115561.10	-18.9607	-18.7092	-18.3169	1.44478	0	1	1	0	0	0	2	2	2	FBXO11(1);ZDHHC8(1)	0.655144	1	NA	NA	NA	-0.0702588	NA	NA	NA	0.982933	NA	NA	NA	0.0139148	NA	NA	NA	0.982933	0	flag:exon_junction_bp1(50%);flag:exon_junction_bp2(50%);flag:FFPM(100%);flag:inner_exon_bp1(50%);flag:inner_exon_bp2(100%);flag:low_support(50%);flag:patient_support(0|1|0)(50%);flag:patient_support(1|0|0)(50%);flag:tier_1(100%);flag:translocation(50%)
GPBP1L1___ENSG00000159592.6	-18.9607	-18.7092	1.61471	0.444783	1	2	0	0	0	1	1	2	2	IPP(1);SLTM(1)	0.5202	1	NA	NA	-0.226099	-0.407471	NA	NA	0.804643	0.611229	NA	NA	-1.14298	-1.09085	NA	NA	0.804643	0.611229	0.5	flag:adjacent_genes_same(66.7%);flag:cohort_support_count(1)(66.7%);flag:cohort_support_prop(0.5)(66.7%);flag:exon_junction_bp1(66.7%);flag:exon_junction_bp2(66.7%);flag:FFPM(66.7%);flag:infusion_low_support(33.3%);flag:inner_exon_bp1(33.3%);flag:inner_exon_bp2(33.3%);flag:low_support(33.3%);flag:patient_support(1|0|0)(33.3%);flag:patient_support(1|0|1)(66.7%);flag:readthrough_genes(66.7%);flag:t…
YBX1___ENSG00000065978.13	0.970852	-18.7092	1.61471	-19.4868	1	0	2	1	0	1	0	2	3	FOXJ3(1);KMT2E(1);PRDM2(1)	0.29092	1	3.61607	NA	0.0539202	NA	0.295589	NA	0.932533	NA	-0.313223	NA	0.0220649	NA	0.295589	NA	0.932533	NA	0	flag:exon_junction_bp1(66.7%);flag:exon_junction_bp2(66.7%);flag:FFPM(100%);flag:inner_exon_bp1(33.3%);flag:inner_exon_bp2(33.3%);flag:low_support(66.7%);flag:patient_support(0|0|1)(33.3%);flag:patient_support(0|1|0)(66.7%);flag:tier_1(100%);flag:translocation(33.3%)
VMP1___ENSG00000062716.6	1.97085	-18.7092	-18.3169	-19.4868	0	1	3	2	0	0	0	2	4	PPM1D(1);PTRH2(1);RP11-264B14.1(2);YPEL2(1)	0.137651	1	2.49186	NA	NA	NA	0.295589	NA	NA	NA	-1.27411	NA	NA	NA	0.295589	NA	NA	NA	0.333333	flag:cohort_support_count(1)(66.7%);flag:cohort_support_prop(0.5)(33.3%);flag:cohort_support_prop(1)(33.3%);flag:exon_junction_bp1(100%);flag:exon_junction_bp2(100%);flag:FFPM(100%);flag:inner_exon_bp1(16.7%);flag:intersecting_genes_opp(16.7%);flag:low_support(33.3%);flag:patient_support(0|1|0)(50%);flag:patient_support(1|1|0)(50%);flag:tier_1(100%)
APPBP2___ENSG00000062725.5	1.97085	-18.7092	-18.3169	-19.4868	2	1	3	2	0	0	0	2	4	BCAS3(1);C17orf64(2);GLIS3(2);PPM1D(1)	0.137651	1	3.2712	NA	NA	NA	0.229457	NA	NA	NA	-3.01599	NA	NA	NA	0.229457	NA	NA	NA	0.333333	flag:adjacent_genes_opp(33.3%);flag:cohort_support_count(1)(77.8%);flag:cohort_support_prop(1)(77.8%);flag:exon_junction_bp1(100%);flag:exon_junction_bp2(100%);flag:FFPM(77.8%);flag:infusion_low_support(11.1%);flag:low_support(33.3%);flag:patient_support(0|1|1)(44.4%);flag:patient_support(0|2|0)(22.2%);flag:patient_support(2|1|1)(33.3%);flag:tier_1(100%);flag:translocation(22.2%)
PPM1D___ENSG00000170836.7	1.97085	-18.7092	-18.3169	-19.4868	0	0	2	2	0	0	0	2	3	APPBP2(1);RP11-264B14.1(1);VMP1(1)	0.137651	1	3.31916	NA	NA	NA	0.229457	NA	NA	NA	-1.35576	NA	NA	NA	0.229457	NA	NA	NA	0	flag:exon_junction_bp1(100%);flag:exon_junction_bp2(100%);flag:FFPM(100%);flag:low_support(100%);flag:patient_support(0|1|0)(50%);flag:patient_support(0|2|0)(50%);flag:tier_1(100%)
YPEL2___ENSG00000175155.4	1.97085	-18.7092	-18.3169	-19.4868	1	2	2	2	0	0	0	2	2	BCAS3(2);VMP1(1)	0.137651	1	3.18527	NA	NA	NA	0.229457	NA	NA	NA	-1.32035	NA	NA	NA	0.229457	NA	NA	NA	0	flag:cohort_support_count(1)(100%);flag:cohort_support_prop(1)(100%);flag:exon_junction_bp1(100%);flag:exon_junction_bp2(100%);flag:FFPM(55.6%);flag:patient_support(1|1|0)(22.2%);flag:patient_support(2|2|3)(77.8%);flag:tier_1(100%)
PTRH2___ENSG00000141378.13	1.97085	-18.7092	-18.3169	-19.4868	1	1	2	2	0	0	0	2	3	MSI2(1);TRIM37(1);VMP1(1)	0.137651	1	1.94946	NA	NA	NA	0.295589	NA	NA	NA	-2.03743	NA	NA	NA	0.295589	NA	NA	NA	0.5	flag:cohort_support_count(1)(77.8%);flag:cohort_support_prop(1)(77.8%);flag:exon_junction_bp1(100%);flag:exon_junction_bp2(100%);flag:FFPM(66.7%);flag:inner_exon_bp2(55.6%);flag:intersecting_genes_opp(11.1%);flag:low_support(22.2%);flag:patient_support(0|1|0)(22.2%);flag:patient_support(1|3|3)(77.8%);flag:tier_1(100%)
USP32___ENSG00000170832.8	1.97085	-18.7092	-18.3169	-19.4868	1	1	2	2	0	0	0	2	3	BCAS3(1);CLTC(1);CTD-2319I12.4(1)	0.137651	1	3.03282	NA	NA	NA	0.295589	NA	NA	NA	-0.858402	NA	NA	NA	0.295589	NA	NA	NA	0	flag:cohort_support_count(1)(60%);flag:cohort_support_prop(1)(60%);flag:exon_junction_bp1(100%);flag:exon_junction_bp2(100%);flag:FFPM(100%);flag:patient_support(0|1|0)(40%);flag:patient_support(1|1|1)(60%);flag:tier_1(100%)
PDS5A___ENSG00000121892.10	0.970852	-18.7092	1.61471	-19.4868	1	1	0	1	0	1	0	2	2	CGGBP1(1);UBAP1(1)	0.29092	1	-0.392729	NA	-0.523128	NA	0.697539	NA	0.693658	NA	-1.95067	NA	-0.793206	NA	0.697539	NA	0.693658	NA	0	flag:FFPM(100%);flag:inner_exon_bp1(100%);flag:inner_exon_bp2(100%);flag:low_support(50%);flag:patient_support(0|0|1)(50%);flag:patient_support(1|0|0)(50%);flag:tier_1(100%);flag:translocation(100%)
SETD5-AS1___ENSG00000206573.4	-18.9607	-18.7092	-18.3169	1.44478	0	1	1	0	0	0	2	2	2	CCND1(1);IPO7(1)	0.655144	1	NA	NA	NA	-9.00372e-05	NA	NA	NA	0.831529	NA	NA	NA	-0.548049	NA	NA	NA	0.831529	0	flag:exon_junction_bp1(50%);flag:exon_junction_bp2(50%);flag:FFPM(100%);flag:inner_exon_bp1(50%);flag:inner_exon_bp2(50%);flag:low_support(50%);flag:patient_support(0|1|0)(50%);flag:patient_support(1|0|0)(50%);flag:tier_1(100%);flag:translocation(100%)
RBPJ___ENSG00000168214.16	0.970852	-18.7092	-18.3169	0.444783	2	0	0	1	0	0	1	2	2	NFIC(1);VANGL2(1)	1	1	-0.0930096	NA	NA	-0.73963	0.98206	NA	NA	0.593665	-0.125549	NA	NA	-0.13184	0.98206	NA	NA	0.593665	0	flag:FFPM(100%);flag:inner_exon_bp1(100%);flag:inner_exon_bp2(100%);flag:low_support(100%);flag:patient_support(0|0|1)(100%);flag:tier_1(100%);flag:translocation(100%)
SNX29___ENSG00000048471.9	0.970852	-18.7092	-18.3169	0.444783	0	1	1	1	0	0	1	2	2	GPR56(1);NLGN1(1)	1	1	0.0799708	NA	NA	-0.277624	0.928209	NA	NA	0.695742	2.02708	NA	NA	-0.491648	0.928209	NA	NA	0.695742	0	flag:exon_junction_bp1(50%);flag:exon_junction_bp2(50%);flag:FFPM(100%);flag:inner_exon_bp1(100%);flag:inner_exon_bp2(50%);flag:low_support(50%);flag:patient_support(0|1|0)(50%);flag:patient_support(1|0|0)(50%);flag:tier_1(100%);flag:translocation(50%)
COG1___ENSG00000166685.7	-18.9607	-18.7092	-18.3169	1.44478	1	1	0	0	0	0	2	2	2	NOL12(1);PXN(1)	0.655144	1	NA	NA	NA	0.0102915	NA	NA	NA	0.890283	NA	NA	NA	0.167326	NA	NA	NA	0.890283	0	flag:FFPM(100%);flag:inner_exon_bp1(100%);flag:inner_exon_bp2(100%);flag:low_support(50%);flag:patient_support(0|0|1)(50%);flag:patient_support(1|0|0)(50%);flag:tier_1(100%);flag:translocation(100%)
WDYHV1___ENSG00000156795.2	0.970852	-18.7092	-18.3169	0.444783	0	2	0	1	0	0	1	2	2	BAG6(1);STRN(1)	1	1	0.22995	NA	NA	0.284952	0.866975	NA	NA	0.650051	-0.767421	NA	NA	-0.30183	0.866975	NA	NA	0.650051	0	flag:exon_junction_bp1(50%);flag:FFPM(100%);flag:inner_exon_bp1(100%);flag:inner_exon_bp2(100%);flag:patient_support(1|0|0)(100%);flag:tier_1(100%);flag:translocation(100%)
CCNI___ENSG00000118816.5	0.970852	-18.7092	1.61471	-19.4868	1	0	2	1	0	1	0	2	3	NUP54(1);PCDH7(1);SNX8(1)	0.29092	1	-0.652237	NA	-0.212606	NA	0.655864	NA	0.900912	NA	-1.09781	NA	-0.0332625	NA	0.655864	NA	0.900912	NA	0	flag:exon_junction_bp1(33.3%);flag:exon_junction_bp2(33.3%);flag:FFPM(100%);flag:inner_exon_bp1(66.7%);flag:inner_exon_bp2(100%);flag:low_support(66.7%);flag:patient_support(0|0|1)(33.3%);flag:patient_support(0|1|0)(66.7%);flag:tier_1(100%);flag:translocation(33.3%)
BRWD3___ENSG00000165288.10	-18.9607	1.22239	1.61471	-19.4868	0	1	1	0	1	1	0	2	2	CALM2(1);TMEM161A(1)	0.207622	1	NA	0.14017	-0.129129	NA	NA	0.977343	1	NA	NA	-0.698383	-0.877856	NA	NA	0.977343	1	NA	0	flag:exon_junction_bp1(50%);flag:exon_junction_bp2(50%);flag:FFPM(100%);flag:inner_exon_bp1(50%);flag:inner_exon_bp2(100%);flag:low_support(50%);flag:patient_support(0|1|0)(50%);flag:patient_support(1|0|0)(50%);flag:tier_1(100%);flag:translocation(100%)
ADCY5___ENSG00000173175.10	-18.9607	-18.7092	1.61471	0.444783	0	1	1	0	0	1	1	2	2	PTPN23(1);SCGB2A2(1)	0.5202	1	NA	NA	0.0785658	0.714287	NA	NA	0.963961	0.59673	NA	NA	-0.768813	-1.52889	NA	NA	0.963961	0.59673	0	flag:FFPM(100%);flag:inner_exon_bp1(100%);flag:inner_exon_bp2(100%);flag:patient_support(0|1|0)(50%);flag:patient_support(1|0|0)(50%);flag:tier_1(100%);flag:translocation(50%)
LANCL1___ENSG00000115365.7	-18.9607	1.22239	1.61471	-19.4868	1	1	0	0	1	1	0	2	2	MAP3K4(1);TUBA1A(1)	0.207622	1	NA	-0.564199	-0.14487	NA	NA	0.781874	0.98372	NA	NA	-1.05187	0.267348	NA	NA	0.781874	0.98372	NA	0	flag:FFPM(100%);flag:inner_exon_bp1(100%);flag:inner_exon_bp2(100%);flag:low_support(50%);flag:patient_support(0|0|1)(50%);flag:patient_support(1|0|0)(50%);flag:tier_1(100%);flag:translocation(100%)
WNK1___ENSG00000060237.12	-18.9607	1.22239	1.61471	-19.4868	1	2	0	0	1	1	0	2	3	BMP5(1);CEP95(1);NKAP(1)	0.207622	1	NA	0.0215346	-0.648677	NA	NA	0.977343	0.757056	NA	NA	-1.77443	-1.47953	NA	NA	0.977343	0.757056	NA	0	flag:FFPM(100%);flag:inner_exon_bp1(100%);flag:inner_exon_bp2(100%);flag:low_support(33.3%);flag:patient_support(0|0|1)(33.3%);flag:patient_support(1|0|0)(66.7%);flag:tier_1(100%);flag:translocation(100%)
RERE___ENSG00000142599.13	-18.9607	-18.7092	-18.3169	1.44478	1	1	0	0	0	0	2	2	2	EXOC3(1);PTPRS(1)	0.655144	1	NA	NA	NA	0.252616	NA	NA	NA	0.905591	NA	NA	NA	-0.56769	NA	NA	NA	0.905591	0	flag:FFPM(100%);flag:inner_exon_bp1(100%);flag:inner_exon_bp2(100%);flag:low_support(50%);flag:patient_support(0|0|1)(50%);flag:patient_support(1|0|0)(50%);flag:tier_1(100%);flag:translocation(100%)
RP11-97E7.1___ENSG00000251176.1	-18.9607	1.22239	-18.3169	0.444783	0	0	2	0	1	0	1	2	1	FOXRED1(2)	0.812578	1	NA	0	NA	-0.0239746	NA	NA	NA	1	NA	0	NA	-0.0201779	NA	NA	NA	1	0	flag:FFPM(100%);flag:inner_exon_bp1(100%);flag:inner_exon_bp2(100%);flag:patient_support(0|1|0)(100%);flag:tier_1(100%);flag:translocation(100%)
GGNBP2___ENSG00000005955.8	-18.9607	-18.7092	-18.3169	1.44478	1	1	2	0	0	0	2	2	2	AP2B1(1);MYO19(2)	0.655144	1	NA	NA	NA	0.0681839	NA	NA	NA	0.791809	NA	NA	NA	-1.12752	NA	NA	NA	0.791809	0.5	flag:adjacent_genes_opp(75%);flag:cohort_support_count(1)(75%);flag:cohort_support_prop(1)(75%);flag:exon_junction_bp1(100%);flag:exon_junction_bp2(100%);flag:FFPM(25%);flag:infusion_low_support(25%);flag:inner_exon_bp1(50%);flag:inner_exon_bp2(50%);flag:low_support(50%);flag:patient_support(0|1|0)(25%);flag:patient_support(1|1|2)(75%);flag:tier_1(100%)
GPSM1___ENSG00000160360.7	-18.9607	-18.7092	-18.3169	1.44478	0	2	0	0	0	0	2	2	2	PIDD(1);SEMA3B(1)	0.655144	1	NA	NA	NA	0.556075	NA	NA	NA	0.778162	NA	NA	NA	-1.39685	NA	NA	NA	0.778162	0	flag:FFPM(100%);flag:inner_exon_bp1(100%);flag:inner_exon_bp2(100%);flag:patient_support(1|0|0)(100%);flag:tier_1(100%);flag:translocation(100%)
PPP1R12C___ENSG00000125503.8	-18.9607	-18.7092	-18.3169	1.44478	0	0	3	0	0	0	2	2	3	PLD4(1);TMEM8A(1);UBR5(1)	0.655144	1	NA	NA	NA	0.217087	NA	NA	NA	0.681918	NA	NA	NA	-0.0816993	NA	NA	NA	0.681918	0	flag:exon_junction_bp1(100%);flag:exon_junction_bp2(100%);flag:FFPM(100%);flag:low_support(66.7%);flag:patient_support(0|1|0)(100%);flag:tier_1(100%);flag:translocation(100%)
ADAMTS7___ENSG00000136378.10	-18.9607	-18.7092	1.61471	0.444783	1	1	0	0	0	1	1	2	2	ITIH5(1);RP11-561C5.5(1)	0.5202	1	NA	NA	0.54829	-0.260661	NA	NA	0.757056	0.920938	NA	NA	-1.39634	-2.04476	NA	NA	0.757056	0.920938	0	flag:FFPM(100%);flag:inner_exon_bp1(100%);flag:inner_exon_bp2(100%);flag:low_support(50%);flag:patient_support(0|0|1)(50%);flag:patient_support(1|0|0)(50%);flag:tier_1(100%);flag:translocation(50%)
KRIT1___ENSG00000001631.10	1.97085	-18.7092	-18.3169	-19.4868	1	0	1	2	0	0	0	2	2	PKP4(1);ZFR(1)	0.137651	1	4.62135	NA	NA	NA	0.750996	NA	NA	NA	-1.65629	NA	NA	NA	0.750996	NA	NA	NA	0	flag:exon_junction_bp1(100%);flag:exon_junction_bp2(100%);flag:FFPM(100%);flag:low_support(100%);flag:patient_support(0|0|1)(50%);flag:patient_support(0|1|0)(50%);flag:tier_1(100%);flag:translocation(100%)
EFTUD2___ENSG00000108883.8	0.970852	-18.7092	1.61471	-19.4868	1	2	1	1	0	1	0	2	2	ME3(1);PIGL(2)	0.29092	1	-0.597671	NA	-0.0600707	NA	0.559514	NA	0.98372	NA	-3.49155	NA	-0.791507	NA	0.559514	NA	0.98372	NA	0	flag:cohort_support_count(1)(85.7%);flag:cohort_support_prop(1)(85.7%);flag:exon_junction_bp1(85.7%);flag:exon_junction_bp2(100%);flag:FFPM(100%);flag:inner_exon_bp1(14.3%);flag:patient_support(1|0|0)(14.3%);flag:patient_support(2|3|2)(85.7%);flag:tier_1(100%);flag:translocation(14.3%)
C16orf45___ENSG00000166780.6	0.970852	-18.7092	1.61471	-19.4868	2	3	2	1	0	1	0	2	3	RP11-609L23.1(2);RTN1(2);ZNF271(1)	0.29092	1	-0.987269	NA	-1.17453	NA	0.525642	NA	0.521528	NA	-3.05827	NA	0.82471	NA	0.525642	NA	0.521528	NA	0	flag:cohort_support_count(1)(85.7%);flag:cohort_support_prop(1)(85.7%);flag:exon_junction_bp1(85.7%);flag:exon_junction_bp2(85.7%);flag:FFPM(71.4%);flag:infusion_low_support(14.3%);flag:inner_exon_bp1(14.3%);flag:inner_exon_bp2(14.3%);flag:patient_support(1|0|0)(14.3%);flag:patient_support(1|1|1)(42.9%);flag:patient_support(3|1|3)(42.9%);flag:tier_1(100%);flag:translocation(100%)
R3HDM2___ENSG00000179912.15	1.97085	-18.7092	-18.3169	-19.4868	2	2	2	2	0	0	0	2	4	GDF11(1);RP11-620J15.3(1);TAC3(1);XRCC6BP1(2)	0.137651	1	0.30637	NA	NA	NA	0.559514	NA	NA	NA	-0.823082	NA	NA	NA	0.559514	NA	NA	NA	0	flag:cohort_support_count(1)(100%);flag:cohort_support_prop(1)(100%);flag:exon_junction_bp1(92.3%);flag:exon_junction_bp2(84.6%);flag:FFPM(53.8%);flag:inner_exon_bp1(38.5%);flag:inner_exon_bp2(61.5%);flag:low_support(23.1%);flag:patient_support(1|0|2)(23.1%);flag:patient_support(1|1|0)(15.4%);flag:patient_support(1|2|1)(23.1%);flag:patient_support(1|3|1)(38.5%);flag:tier_1(100%)
EZH2___ENSG00000106462.6	0.970852	-18.7092	1.61471	-19.4868	1	1	1	1	0	1	0	2	2	AC006967.1(1);GREB1L(1)	0.29092	1	-1.06073	NA	0.075494	NA	0.405785	NA	0.98372	NA	-1.99917	NA	-0.0856468	NA	0.405785	NA	0.98372	NA	0	flag:cohort_support_count(1)(66.7%);flag:cohort_support_prop(1)(66.7%);flag:exon_junction_bp1(100%);flag:exon_junction_bp2(66.7%);flag:FFPM(100%);flag:infusion_low_support(33.3%);flag:inner_exon_bp1(33.3%);flag:inner_exon_bp2(33.3%);flag:low_support(33.3%);flag:patient_support(0|1|0)(33.3%);flag:patient_support(1|0|1)(66.7%);flag:tier_1(100%);flag:translocation(33.3%)
ARSG___ENSG00000141337.8	0.970852	-18.7092	1.61471	-19.4868	0	2	0	1	0	1	0	2	2	AMZ2P1(1);ZMAT3(1)	0.29092	1	1.53116	NA	-1.22109	NA	0.295589	NA	0.568939	NA	-2.39612	NA	1.20307	NA	0.295589	NA	0.568939	NA	0	flag:exon_junction_bp1(50%);flag:FFPM(100%);flag:inner_exon_bp1(50%);flag:inner_exon_bp2(100%);flag:patient_support(1|0|0)(100%);flag:tier_1(100%);flag:translocation(50%)
KIAA0922___ENSG00000121210.11	1.97085	-18.7092	-18.3169	-19.4868	0	1	2	2	0	0	0	2	2	LINC01060(1);PIGL(1)	0.137651	1	-0.215429	NA	NA	NA	0.991076	NA	NA	NA	-1.38547	NA	NA	NA	0.991076	NA	NA	NA	0	flag:cohort_support_count(1)(66.7%);flag:cohort_support_prop(1)(66.7%);flag:exon_junction_bp1(100%);flag:exon_junction_bp2(100%);flag:FFPM(100%);flag:inner_exon_bp1(66.7%);flag:low_support(33.3%);flag:patient_support(0|1|0)(33.3%);flag:patient_support(2|1|0)(66.7%);flag:tier_1(100%);flag:translocation(33.3%)
PIGL___ENSG00000108474.12	1.97085	-18.7092	-18.3169	-19.4868	1	1	2	2	0	0	0	2	2	EFTUD2(2);KIAA0922(1)	0.137651	1	0.267757	NA	NA	NA	0.651024	NA	NA	NA	-0.319227	NA	NA	NA	0.651024	NA	NA	NA	0	flag:cohort_support_count(1)(85.7%);flag:cohort_support_prop(1)(85.7%);flag:exon_junction_bp1(100%);flag:exon_junction_bp2(100%);flag:FFPM(100%);flag:low_support(14.3%);flag:patient_support(0|1|0)(14.3%);flag:patient_support(2|3|2)(85.7%);flag:tier_1(100%);flag:translocation(14.3%)
ZNF689___ENSG00000156853.7	0.970852	-18.7092	1.61471	-19.4868	0	1	1	1	0	1	0	2	2	PTCH2(1);RP11-17M15.1(1)	0.29092	1	-0.913238	NA	-0.244685	NA	0.460667	NA	0.900912	NA	-4.32445	NA	-0.274346	NA	0.460667	NA	0.900912	NA	0	flag:exon_junction_bp1(50%);flag:exon_junction_bp2(50%);flag:FFPM(100%);flag:inner_exon_bp1(50%);flag:inner_exon_bp2(50%);flag:patient_support(0|1|0)(50%);flag:patient_support(1|0|0)(50%);flag:tier_1(100%);flag:translocation(50%)
MCC___ENSG00000171444.13	0.970852	1.22239	-18.3169	-19.4868	2	0	0	1	1	0	0	2	2	AMFR(1);RNF220(1)	0.40025	1	1.66755	-0.458322	NA	NA	0.295589	0.977343	NA	NA	0.33815	-0.312984	NA	NA	0.295589	0.977343	NA	NA	0	flag:FFPM(100%);flag:inner_exon_bp1(100%);flag:inner_exon_bp2(100%);flag:patient_support(0|0|1)(100%);flag:tier_1(100%);flag:translocation(100%)
SLC25A13___ENSG00000004864.9	0.970852	1.22239	-18.3169	-19.4868	0	0	2	1	1	0	0	2	2	PPP1R9A(1);ZDHHC20(1)	0.40025	1	0.151451	1.11764	NA	NA	0.866975	0.637845	NA	NA	-0.38928	0.110674	NA	NA	0.866975	0.637845	NA	NA	0	flag:exon_junction_bp1(100%);flag:exon_junction_bp2(100%);flag:FFPM(100%);flag:low_support(100%);flag:patient_support(0|1|0)(100%);flag:tier_1(100%);flag:translocation(50%)
RP11-445F12.2___ENSG00000272191.1	0.970852	1.22239	-18.3169	-19.4868	1	0	2	1	1	0	0	2	3	CALML4(1);LHX1(2);RP11-315D16.2(1)	0.40025	1	0.821884	0.380967	NA	NA	0.575722	0.865646	NA	NA	0.0195856	1.81344	NA	NA	0.575722	0.865646	NA	NA	0.666667	flag:cohort_support_count(2)(50%);flag:cohort_support_prop(0.0625)(50%);flag:exon_junction_bp1(50%);flag:FFPM(100%);flag:inner_exon_bp1(100%);flag:inner_exon_bp2(100%);flag:intersecting_genes_opp(50%);flag:patient_support(0|0|1)(50%);flag:patient_support(0|1|0)(50%);flag:proximal_partner(50%);flag:tier_1(100%);flag:translocation(50%)
PAK2___ENSG00000180370.6	-18.9607	2.22239	-18.3169	-19.4868	1	1	0	0	2	0	0	2	2	NECAB3(1);ZFP36L1(1)	0.0725739	1	NA	-0.0715094	NA	NA	NA	1	NA	NA	NA	-0.296375	NA	NA	NA	1	NA	NA	0	flag:FFPM(100%);flag:inner_exon_bp1(100%);flag:inner_exon_bp2(100%);flag:patient_support(0|0|2)(50%);flag:patient_support(1|0|0)(50%);flag:tier_1(100%);flag:translocation(100%)
BCAT1___ENSG00000060982.10	0.970852	1.22239	-18.3169	-19.4868	1	0	2	1	1	0	0	2	3	CDK2AP1(1);ELF5(1);TUBA1A(1)	0.40025	1	0.474979	-0.105541	NA	NA	0.844796	1	NA	NA	-1.53868	-0.57415	NA	NA	0.844796	1	NA	NA	0	flag:exon_junction_bp1(33.3%);flag:exon_junction_bp2(33.3%);flag:FFPM(100%);flag:inner_exon_bp1(66.7%);flag:inner_exon_bp2(100%);flag:low_support(66.7%);flag:patient_support(0|0|1)(33.3%);flag:patient_support(0|1|0)(66.7%);flag:tier_1(100%);flag:translocation(33.3%)
CAMK2N1___ENSG00000162545.5	0.970852	1.22239	-18.3169	-19.4868	2	0	0	1	1	0	0	2	2	CCT7(1);SH2B1(1)	0.40025	1	0.007896	0.0404805	NA	NA	0.972409	0.992686	NA	NA	-0.167913	-0.159396	NA	NA	0.972409	0.992686	NA	NA	0	flag:exon_junction_bp2(50%);flag:FFPM(100%);flag:inner_exon_bp1(100%);flag:inner_exon_bp2(100%);flag:patient_support(0|0|1)(100%);flag:tier_1(100%);flag:translocation(100%)
PFDN2___ENSG00000143256.4	0.970852	1.22239	-18.3169	-19.4868	2	0	1	1	1	0	0	2	2	ATF6(2);MED15(1)	0.40025	1	3.21014	-0.947479	NA	NA	0.295589	0.781874	NA	NA	5.20694	-1.13615	NA	NA	0.295589	0.781874	NA	NA	0	flag:cohort_support_count(1)(85.7%);flag:cohort_support_prop(1)(85.7%);flag:exon_junction_bp1(85.7%);flag:exon_junction_bp2(85.7%);flag:FFPM(42.9%);flag:inner_exon_bp1(14.3%);flag:inner_exon_bp2(14.3%);flag:low_support(14.3%);flag:patient_support(0|0|1)(14.3%);flag:patient_support(0|3|3)(85.7%);flag:tier_1(100%);flag:translocation(14.3%)
RSF1___ENSG00000048649.9	-18.9607	1.22239	-18.3169	0.444783	1	0	2	0	1	0	1	2	2	NAPB(2);RARS(1)	0.812578	1	NA	0.516423	NA	1.31018	NA	0.852953	NA	0.593665	NA	-0.261878	NA	0.86592	NA	0.852953	NA	0.593665	0	flag:cohort_support_count(1)(66.7%);flag:cohort_support_prop(1)(66.7%);flag:exon_junction_bp1(66.7%);flag:exon_junction_bp2(66.7%);flag:FFPM(100%);flag:inner_exon_bp1(100%);flag:inner_exon_bp2(100%);flag:low_support(33.3%);flag:patient_support(0|1|0)(33.3%);flag:patient_support(0|1|1)(66.7%);flag:tier_1(100%);flag:translocation(100%)
GAB2___ENSG00000033327.8	-18.9607	1.22239	1.61471	-19.4868	1	1	2	0	1	1	0	2	2	NAPB(2);TENM4(1)	0.207622	1	NA	1.60982	-0.380343	NA	NA	0.751505	0.917074	NA	NA	1.52986	-0.401096	NA	NA	0.751505	0.917074	NA	0	flag:cohort_support_count(1)(66.7%);flag:cohort_support_prop(1)(66.7%);flag:exon_junction_bp1(66.7%);flag:exon_junction_bp2(77.8%);flag:FFPM(66.7%);flag:inner_exon_bp1(44.4%);flag:inner_exon_bp2(22.2%);flag:low_support(22.2%);flag:patient_support(0|3|0)(33.3%);flag:patient_support(3|3|6)(66.7%);flag:tier_1(100%);flag:translocation(66.7%)
RABL6___ENSG00000196642.11	0.970852	-18.7092	-18.3169	0.444783	0	1	1	1	0	0	1	2	2	AC103564.7(1);NOC4L(1)	1	1	0.22484	NA	NA	0.609914	0.883381	NA	NA	0.593665	0.32552	NA	NA	-1.09615	0.883381	NA	NA	0.593665	0	flag:exon_junction_bp1(50%);flag:exon_junction_bp2(50%);flag:FFPM(100%);flag:inner_exon_bp1(50%);flag:inner_exon_bp2(100%);flag:low_support(50%);flag:patient_support(0|1|0)(50%);flag:patient_support(1|0|0)(50%);flag:tier_1(100%);flag:translocation(100%)
RP11-216L13.19___ENSG00000273066.1	-18.9607	1.22239	-18.3169	0.444783	0	0	2	0	1	0	1	2	2	GPI(1);NOC4L(1)	0.812578	1	NA	0.364424	NA	0.240918	NA	0.916567	NA	0.818868	NA	-0.294718	NA	-1.09615	NA	0.916567	NA	0.818868	0	flag:exon_junction_bp1(100%);flag:exon_junction_bp2(100%);flag:FFPM(100%);flag:inner_exon_bp1(50%);flag:inner_exon_bp2(100%);flag:low_support(50%);flag:patient_support(0|1|0)(100%);flag:tier_1(100%);flag:translocation(100%)
PNPLA2___ENSG00000177666.11	-18.9607	-18.7092	-18.3169	1.44478	1	1	0	0	0	0	2	2	2	CDC37(1);COL13A1(1)	0.655144	1	NA	NA	NA	0.25967	NA	NA	NA	0.695742	NA	NA	NA	-0.753938	NA	NA	NA	0.695742	0	flag:FFPM(100%);flag:inner_exon_bp1(100%);flag:inner_exon_bp2(100%);flag:low_support(50%);flag:patient_support(0|0|1)(50%);flag:patient_support(1|0|0)(50%);flag:tier_1(100%);flag:translocation(100%)
CBFA2T2___ENSG00000078699.17	0.970852	-18.7092	-18.3169	0.444783	0	2	1	1	0	0	1	2	3	AIMP1(1);KCNQ1OT1(1);ZNF273(1)	1	1	0.346188	NA	NA	0.111511	0.798005	NA	NA	0.905591	-1.06731	NA	NA	-0.764907	0.798005	NA	NA	0.905591	0	flag:FFPM(100%);flag:inner_exon_bp1(100%);flag:inner_exon_bp2(100%);flag:patient_support(0|1|0)(33.3%);flag:patient_support(1|0|0)(66.7%);flag:tier_1(100%);flag:translocation(100%)
LINC00461___ENSG00000245526.4	0.970852	-18.7092	-18.3169	0.444783	0	0	2	1	0	0	1	2	2	OXR1(1);SET(1)	1	1	-0.0287358	NA	NA	0.00825989	0.972409	NA	NA	0.940343	-1.65504	NA	NA	-2.13954	0.972409	NA	NA	0.940343	0	flag:exon_junction_bp1(100%);flag:exon_junction_bp2(100%);flag:FFPM(100%);flag:inner_exon_bp2(50%);flag:low_support(100%);flag:patient_support(0|1|0)(100%);flag:tier_1(100%);flag:translocation(100%)
FRA10AC1___ENSG00000148690.10	0.970852	-18.7092	-18.3169	0.444783	1	1	0	1	0	0	1	2	2	GLI2(1);RELN(1)	1	1	0.415906	NA	NA	0.0261838	0.772067	NA	NA	0.955109	-0.838569	NA	NA	-0.830986	0.772067	NA	NA	0.955109	0	flag:FFPM(100%);flag:incomplete_data(50%);flag:inner_exon_bp1(100%);flag:inner_exon_bp2(100%);flag:patient_support(0|0|1)(50%);flag:patient_support(1|0|0)(50%);flag:tier_1(100%);flag:translocation(100%)
KCNH2___ENSG00000055118.10	-18.9607	-18.7092	-18.3169	1.44478	1	1	0	0	0	0	2	2	3	ANKRD13B(1);PPIB(1);SNX22(1)	0.655144	1	NA	NA	NA	0.299572	NA	NA	NA	0.660892	NA	NA	NA	2.30767	NA	NA	NA	0.660892	0	flag:exon_junction_bp1(66.7%);flag:FFPM(100%);flag:inner_exon_bp1(100%);flag:inner_exon_bp2(100%);flag:low_support(66.7%);flag:patient_support(0|0|1)(66.7%);flag:patient_support(1|0|0)(33.3%);flag:tier_1(100%);flag:translocation(100%)
EPB42___ENSG00000166947.7	0.970852	-18.7092	-18.3169	0.444783	0	0	2	1	0	0	1	2	2	RP11-578F21.12(1);SYTL4(1)	1	1	4.66678	NA	NA	1.23878	0.295589	NA	NA	0.593665	-4.08897	NA	NA	-0.447685	0.295589	NA	NA	0.593665	0	flag:exon_junction_bp1(100%);flag:exon_junction_bp2(100%);flag:FFPM(100%);flag:inner_exon_bp1(50%);flag:low_support(50%);flag:patient_support(0|1|0)(100%);flag:tier_1(100%);flag:translocation(50%)
MARCKS___ENSG00000155130.5	-18.9607	-18.7092	1.61471	0.444783	2	0	0	0	0	1	1	2	3	CHTF18(1);GNG13(1);PRRC2C(1)	0.5202	1	NA	NA	-0.0663513	-1.0143	NA	NA	0.99867	0.593665	NA	NA	-0.508	-0.693942	NA	NA	0.99867	0.593665	0	flag:exon_junction_bp2(33.3%);flag:FFPM(100%);flag:inner_exon_bp1(100%);flag:inner_exon_bp2(100%);flag:low_support(100%);flag:patient_support(0|0|1)(100%);flag:tier_1(100%);flag:translocation(100%)
ADAMTS2___ENSG00000087116.9	0.970852	-18.7092	-18.3169	0.444783	0	1	2	1	0	0	1	2	2	C12orf10(1);RP11-798K23.4(1)	1	1	0.545432	NA	NA	-0.668745	0.866975	NA	NA	0.905591	-1.53803	NA	NA	-0.713408	0.866975	NA	NA	0.905591	0	flag:cohort_support_count(1)(100%);flag:cohort_support_prop(0.5)(33.3%);flag:cohort_support_prop(1)(66.7%);flag:exon_junction_bp1(100%);flag:exon_junction_bp2(100%);flag:FFPM(100%);flag:infusion_low_support(33.3%);flag:inner_exon_bp2(66.7%);flag:low_support(33.3%);flag:patient_support(0|1|0)(33.3%);flag:patient_support(1|1|0)(66.7%);flag:tier_1(100%);flag:translocation(66.7%)
PFDN4___ENSG00000101132.5	0.970852	-18.7092	-18.3169	0.444783	0	2	1	1	0	0	1	2	3	CTD-2192J16.20(1);PCNT(1);ZNF490(1)	1	1	0.151522	NA	NA	1.12355	0.953103	NA	NA	0.593665	-1.42144	NA	NA	-1.19476	0.953103	NA	NA	0.593665	0	flag:cohort_support_count(1)(50%);flag:cohort_support_prop(1)(50%);flag:exon_junction_bp1(50%);flag:exon_junction_bp2(50%);flag:FFPM(75%);flag:inner_exon_bp1(50%);flag:inner_exon_bp2(50%);flag:patient_support(1|0|0)(50%);flag:patient_support(1|1|0)(50%);flag:tier_1(100%);flag:translocation(100%)
AFMID___ENSG00000183077.11	0.970852	-18.7092	-18.3169	0.444783	1	0	1	1	0	0	1	2	2	BAZ2B(1);KIAA1191(1)	1	1	0.454436	NA	NA	-0.229283	0.655864	NA	NA	0.971377	-2.26561	NA	NA	-1.18673	0.655864	NA	NA	0.971377	0	flag:exon_junction_bp1(50%);flag:exon_junction_bp2(50%);flag:FFPM(100%);flag:inner_exon_bp1(50%);flag:inner_exon_bp2(50%);flag:low_support(50%);flag:patient_support(0|0|1)(50%);flag:patient_support(0|1|0)(50%);flag:tier_1(100%);flag:translocation(100%)
SWT1___ENSG00000116668.8	0.970852	-18.7092	-18.3169	0.444783	0	2	1	1	0	0	1	2	2	FAM171A1(1);MARK1(1)	1	1	0.418031	NA	NA	-0.0340896	0.655864	NA	NA	0.971377	0.80566	NA	NA	-0.992358	0.655864	NA	NA	0.971377	0	flag:cohort_support_count(1)(66.7%);flag:cohort_support_prop(1)(66.7%);flag:exon_junction_bp1(66.7%);flag:exon_junction_bp2(100%);flag:FFPM(100%);flag:infusion_low_support(33.3%);flag:inner_exon_bp1(33.3%);flag:low_support(33.3%);flag:patient_support(1|0|0)(33.3%);flag:patient_support(1|1|0)(66.7%);flag:tier_1(100%);flag:translocation(33.3%)
PREX1___ENSG00000124126.9	-18.9607	-18.7092	-18.3169	1.44478	1	1	1	0	0	0	2	2	3	DXO(1);FAM156B(1);ZFAS1(1)	0.655144	1	NA	NA	NA	0.0414566	NA	NA	NA	0.933832	NA	NA	NA	-1.5829	NA	NA	NA	0.933832	0	flag:exon_junction_bp1(66.7%);flag:exon_junction_bp2(66.7%);flag:FFPM(100%);flag:inner_exon_bp1(33.3%);flag:inner_exon_bp2(66.7%);flag:low_support(33.3%);flag:patient_support(0|0|1)(33.3%);flag:patient_support(0|1|0)(33.3%);flag:patient_support(1|0|0)(33.3%);flag:tier_1(100%);flag:translocation(66.7%)
EIF4A2___ENSG00000156976.10	0.970852	-18.7092	-18.3169	0.444783	0	0	3	1	0	0	1	2	3	C20orf26(1);OSGEPL1(1);SKI(1)	1	1	-0.670893	NA	NA	-0.394568	0.655864	NA	NA	0.77361	-2.98815	NA	NA	-1.12746	0.655864	NA	NA	0.77361	0	flag:exon_junction_bp1(100%);flag:exon_junction_bp2(100%);flag:FFPM(100%);flag:inner_exon_bp1(66.7%);flag:inner_exon_bp2(33.3%);flag:low_support(100%);flag:patient_support(0|1|0)(100%);flag:tier_1(100%);flag:translocation(100%)
USP15___ENSG00000135655.9	0.970852	-18.7092	-18.3169	0.444783	1	0	2	1	0	0	1	2	2	CRY1(1);PTBP3(1)	1	1	0.951666	NA	NA	-0.409477	0.295589	NA	NA	0.595387	-1.81585	NA	NA	-2.11011	0.295589	NA	NA	0.595387	0	flag:cohort_support_count(1)(66.7%);flag:cohort_support_prop(1)(66.7%);flag:exon_junction_bp1(100%);flag:exon_junction_bp2(100%);flag:FFPM(100%);flag:low_support(33.3%);flag:patient_support(0|1|0)(33.3%);flag:patient_support(0|1|1)(66.7%);flag:tier_1(100%);flag:translocation(33.3%)
DCUN1D4___ENSG00000109184.10	0.970852	-18.7092	-18.3169	0.444783	0	0	3	1	0	0	1	2	3	ILKAP(1);RAB28(1);ZFP64(1)	1	1	0.496316	NA	NA	-0.178024	0.655864	NA	NA	0.818868	-1.43081	NA	NA	1.69051	0.655864	NA	NA	0.818868	0	flag:exon_junction_bp1(100%);flag:exon_junction_bp2(100%);flag:FFPM(100%);flag:inner_exon_bp1(33.3%);flag:low_support(100%);flag:patient_support(0|1|0)(100%);flag:tier_1(100%);flag:translocation(66.7%)
SOGA3___ENSG00000214338.6	-18.9607	-18.7092	1.61471	0.444783	0	1	1	0	0	1	1	2	2	HSPA6(1);PTPRK(1)	0.5202	1	NA	NA	-0.407948	-1.35887	NA	NA	1	0.681918	NA	NA	-0.32837	-0.348168	NA	NA	1	0.681918	0	flag:exon_junction_bp1(50%);flag:exon_junction_bp2(50%);flag:FFPM(100%);flag:gene_symbol_duplicates(100%);flag:inner_exon_bp1(50%);flag:inner_exon_bp2(50%);flag:low_support(50%);flag:patient_support(0|1|0)(50%);flag:patient_support(1|0|0)(50%);flag:tier_1(100%);flag:translocation(50%)
METTL15___ENSG00000169519.15	1.97085	-18.7092	-18.3169	-19.4868	1	0	2	2	0	0	0	2	3	AMBRA1(1);CMC4(1);MTCP1(1)	0.137651	1	-0.136762	NA	NA	NA	0.938903	NA	NA	NA	0.372184	NA	NA	NA	0.938903	NA	NA	NA	0	flag:cohort_support_count(1)(66.7%);flag:cohort_support_prop(1)(66.7%);flag:exon_junction_bp1(100%);flag:exon_junction_bp2(100%);flag:FFPM(100%);flag:low_support(33.3%);flag:patient_support(0|1|0)(33.3%);flag:patient_support(0|2|2)(66.7%);flag:tier_1(100%);flag:translocation(33.3%)
CEP164___ENSG00000110274.10	1.97085	-18.7092	-18.3169	-19.4868	0	1	1	2	0	0	0	2	2	RNH1(1);WDR41(1)	0.137651	1	-0.783308	NA	NA	NA	0.295847	NA	NA	NA	-0.912456	NA	NA	NA	0.295847	NA	NA	NA	0	flag:exon_junction_bp1(100%);flag:exon_junction_bp2(50%);flag:FFPM(100%);flag:inner_exon_bp2(50%);flag:low_support(50%);flag:patient_support(0|1|0)(50%);flag:patient_support(1|0|0)(50%);flag:tier_1(100%);flag:translocation(50%)
FRMPD3___ENSG00000147234.6	0.970852	1.22239	-18.3169	-19.4868	1	1	0	1	1	0	0	2	2	CSNK1E(1);NTNG2(1)	0.40025	1	0.143301	0.86743	NA	NA	0.883381	0.781874	NA	NA	-1.23113	-0.104498	NA	NA	0.883381	0.781874	NA	NA	0	flag:FFPM(100%);flag:inner_exon_bp1(100%);flag:inner_exon_bp2(100%);flag:patient_support(0|0|1)(50%);flag:patient_support(1|0|0)(50%);flag:tier_1(100%);flag:translocation(100%)
BCYRN1___ENSG00000236824.1	0.970852	-18.7092	-18.3169	0.444783	0	2	0	1	0	0	1	2	1	AC073283.4(2)	1	1	-0.446177	NA	NA	-2.16973	0.921333	NA	NA	0.77361	-2.40431	NA	NA	-0.183896	0.921333	NA	NA	0.77361	1	flag:exon_junction_bp2(100%);flag:FFPM(100%);flag:inner_exon_bp1(100%);flag:intersecting_genes_opp(100%);flag:patient_support(1|0|0)(100%);flag:tier_1(100%)
TRHDE___ENSG00000072657.4	1.97085	-18.7092	-18.3169	-19.4868	2	2	2	2	0	0	0	2	2	KCNC2(1);SRRM4(2)	0.137651	1	2.29928	NA	NA	NA	0.750996	NA	NA	NA	5.30315	NA	NA	NA	0.750996	NA	NA	NA	0	flag:cohort_support_count(1)(100%);flag:cohort_support_prop(1)(100%);flag:exon_junction_bp1(100%);flag:exon_junction_bp2(100%);flag:patient_support(1|1|1)(50%);flag:patient_support(2|1|2)(50%);flag:tier_1(100%)
PCGF3___ENSG00000185619.13	1.97085	-18.7092	-18.3169	-19.4868	0	4	1	2	0	0	0	2	4	ACTG1(1);MECR(1);NOA1(1);TMEM175(1)	0.137651	1	0.195921	NA	NA	NA	0.798451	NA	NA	NA	-0.763674	NA	NA	NA	0.798451	NA	NA	NA	0.25	flag:adjacent_genes_same(70%);flag:cohort_support_count(1)(70%);flag:cohort_support_prop(1)(70%);flag:exon_junction_bp1(80%);flag:exon_junction_bp2(70%);flag:FFPM(80%);flag:infusion_low_support(10%);flag:inner_exon_bp1(30%);flag:inner_exon_bp2(30%);flag:low_support(10%);flag:patient_support(1|0|0)(30%);flag:patient_support(3|4|0)(70%);flag:readthrough_genes(70%);flag:tier_1(100%);flag:translocati…
RUNDC3A___ENSG00000108309.8	1.97085	-18.7092	-18.3169	-19.4868	1	1	0	2	0	0	0	2	2	FAM3A(1);HEATR6(1)	0.137651	1	0.451734	NA	NA	NA	0.559514	NA	NA	NA	-0.110623	NA	NA	NA	0.559514	NA	NA	NA	0	flag:exon_junction_bp1(50%);flag:FFPM(100%);flag:inner_exon_bp1(100%);flag:inner_exon_bp2(100%);flag:patient_support(0|0|1)(50%);flag:patient_support(1|0|0)(50%);flag:tier_1(100%);flag:translocation(50%)
RAI1___ENSG00000108557.13	1.97085	-18.7092	-18.3169	-19.4868	1	1	2	2	0	0	0	2	2	NCOR1(1);RP11-1055B8.6(2)	0.137651	1	0.613634	NA	NA	NA	0.844796	NA	NA	NA	-1.71988	NA	NA	NA	0.844796	NA	NA	NA	0	flag:cohort_support_count(1)(75%);flag:cohort_support_prop(1)(75%);flag:exon_junction_bp1(100%);flag:exon_junction_bp2(100%);flag:FFPM(100%);flag:inner_exon_bp2(25%);flag:low_support(25%);flag:patient_support(0|1|0)(25%);flag:patient_support(1|1|1)(75%);flag:tier_1(100%)
FOXO3___ENSG00000118689.10	0.970852	-18.7092	-18.3169	0.444783	1	1	0	1	0	0	1	2	2	KCNAB2(1);LGALS3BP(1)	1	1	-0.0899876	NA	NA	-1.02299	0.98206	NA	NA	0.593665	-2.82966	NA	NA	-0.248315	0.98206	NA	NA	0.593665	0	flag:exon_junction_bp1(50%);flag:FFPM(100%);flag:inner_exon_bp1(100%);flag:inner_exon_bp2(100%);flag:low_support(50%);flag:patient_support(0|0|1)(50%);flag:patient_support(1|0|0)(50%);flag:tier_1(100%);flag:translocation(100%)
UPF2___ENSG00000151461.15	1.97085	-18.7092	-18.3169	-19.4868	1	0	1	2	0	0	0	2	2	L3MBTL4(1);PNN(1)	0.137651	1	-0.145049	NA	NA	NA	0.972409	NA	NA	NA	-0.111293	NA	NA	NA	0.972409	NA	NA	NA	0	flag:exon_junction_bp1(100%);flag:exon_junction_bp2(50%);flag:FFPM(100%);flag:inner_exon_bp2(50%);flag:low_support(50%);flag:patient_support(0|0|1)(50%);flag:patient_support(0|1|0)(50%);flag:tier_1(100%);flag:translocation(100%)
PDE9A___ENSG00000160191.13	-18.9607	-18.7092	-18.3169	1.44478	0	0	2	0	0	0	2	2	2	NDUFV3(1);RP11-680G10.1(1)	0.655144	1	NA	NA	NA	-0.42329	NA	NA	NA	0.851292	NA	NA	NA	-0.938382	NA	NA	NA	0.851292	0.5	flag:adjacent_genes_same(50%);flag:exon_junction_bp1(100%);flag:exon_junction_bp2(100%);flag:FFPM(100%);flag:low_support(100%);flag:patient_support(0|1|0)(100%);flag:readthrough_genes(50%);flag:tier_1(100%);flag:translocation(50%)
TTYH3___ENSG00000136295.10	0.970852	-18.7092	-18.3169	0.444783	0	2	1	1	0	0	1	2	4	MBD3(1);RGS14(1);RP4-800G7.2(1);ZNF783(1)	1	1	0.317221	NA	NA	0.159032	0.816276	NA	NA	0.890283	-0.304845	NA	NA	-0.334399	0.816276	NA	NA	0.890283	0	flag:exon_junction_bp1(50%);flag:exon_junction_bp2(50%);flag:FFPM(100%);flag:inner_exon_bp1(50%);flag:inner_exon_bp2(50%);flag:low_support(50%);flag:patient_support(0|1|0)(50%);flag:patient_support(1|0|0)(50%);flag:tier_1(100%);flag:translocation(50%)
RP11-883A18.3___ENSG00000265728.1	0.970852	-18.7092	-18.3169	0.444783	0	0	2	1	0	0	1	2	1	RP11-64C12.6(2)	1	1	0.930837	NA	NA	-2.72499	0.697539	NA	NA	0.59673	-0.337392	NA	NA	-0.945414	0.697539	NA	NA	0.59673	0	flag:exon_junction_bp1(100%);flag:exon_junction_bp2(100%);flag:FFPM(100%);flag:low_support(16.7%);flag:patient_support(0|2|0)(33.3%);flag:patient_support(0|4|0)(66.7%);flag:tier_1(100%)
TRA2A___ENSG00000164548.6	0.970852	1.22239	-18.3169	-19.4868	2	0	0	1	1	0	0	2	3	C16orf92(1);FAM57B(1);NOVA1(1)	0.40025	1	0.448458	-0.368646	NA	NA	0.655864	0.89979	NA	NA	-1.56906	-1.26935	NA	NA	0.655864	0.89979	NA	NA	0	flag:exon_junction_bp2(33.3%);flag:FFPM(100%);flag:inner_exon_bp1(100%);flag:inner_exon_bp2(100%);flag:patient_support(0|0|1)(100%);flag:tier_1(100%);flag:translocation(100%)
SUPT3H___ENSG00000196284.9	0.970852	-18.7092	1.61471	-19.4868	1	0	3	1	0	1	0	2	3	MMS22L(1);MXI1(1);ZNF438(2)	0.29092	1	-0.215361	NA	-0.408811	NA	0.953103	NA	0.932533	NA	-0.166233	NA	0.236063	NA	0.953103	NA	0.932533	NA	0	flag:cohort_support_count(1)(66.7%);flag:cohort_support_prop(1)(66.7%);flag:exon_junction_bp1(100%);flag:exon_junction_bp2(100%);flag:FFPM(50%);flag:inner_exon_bp1(16.7%);flag:inner_exon_bp2(16.7%);flag:low_support(83.3%);flag:patient_support(0|1|0)(33.3%);flag:patient_support(2|2|2)(66.7%);flag:tier_1(100%);flag:translocation(83.3%)
IKZF5___ENSG00000095574.7	0.970852	-18.7092	-18.3169	0.444783	0	2	1	1	0	0	1	2	2	AKT1S1(1);RNF144A(1)	1	1	-0.295063	NA	NA	0.147108	0.972409	NA	NA	0.818868	0.843795	NA	NA	-0.0759482	0.972409	NA	NA	0.818868	0	flag:cohort_support_count(1)(66.7%);flag:cohort_support_prop(1)(66.7%);flag:exon_junction_bp1(66.7%);flag:exon_junction_bp2(66.7%);flag:FFPM(100%);flag:infusion_low_support(33.3%);flag:inner_exon_bp1(33.3%);flag:inner_exon_bp2(100%);flag:patient_support(1|0|0)(33.3%);flag:patient_support(1|1|0)(66.7%);flag:tier_1(100%);flag:translocation(100%)
POMT1___ENSG00000130714.11	0.970852	-18.7092	-18.3169	0.444783	0	2	0	1	0	0	1	2	3	EWSR1(1);REL(1);RP11-373L24.1(1)	1	1	-0.366612	NA	NA	0.318497	0.968476	NA	NA	0.59673	-1.4936	NA	NA	-0.845069	0.968476	NA	NA	0.59673	0	flag:exon_junction_bp1(66.7%);flag:exon_junction_bp2(33.3%);flag:FFPM(100%);flag:inner_exon_bp1(100%);flag:inner_exon_bp2(66.7%);flag:patient_support(1|0|0)(100%);flag:tier_1(100%);flag:translocation(100%)
GLIS3___ENSG00000107249.17	1.97085	-18.7092	-18.3169	-19.4868	2	2	2	2	0	0	0	2	4	APPBP2(2);CLTC(1);RFX3(2);TUBD1(1)	0.137651	1	1.33354	NA	NA	NA	0.497571	NA	NA	NA	0.526974	NA	NA	NA	0.497571	NA	NA	NA	0	flag:cohort_support_count(1)(88.9%);flag:cohort_support_prop(0.5)(44.4%);flag:cohort_support_prop(1)(44.4%);flag:exon_junction_bp1(77.8%);flag:exon_junction_bp2(100%);flag:FFPM(100%);flag:inner_exon_bp1(22.2%);flag:patient_support(0|0|1)(11.1%);flag:patient_support(0|1|0)(11.1%);flag:patient_support(0|1|1)(22.2%);flag:patient_support(1|1|1)(33.3%);flag:patient_support(2|0|2)(22.2%);flag:tier_1(10…
TULP3___ENSG00000078246.11	0.970852	-18.7092	-18.3169	0.444783	1	1	2	1	0	0	1	2	3	RFX3(1);RP11-500M8.7(2);SREBF2(1)	1	1	0.0834604	NA	NA	0.133341	0.844796	NA	NA	0.791809	0.344731	NA	NA	-0.447203	0.844796	NA	NA	0.791809	0	flag:cohort_support_count(1)(87.5%);flag:cohort_support_prop(1)(87.5%);flag:exon_junction_bp1(100%);flag:exon_junction_bp2(75%);flag:FFPM(50%);flag:inner_exon_bp2(50%);flag:low_support(25%);flag:patient_support(0|1|0)(12.5%);flag:patient_support(0|2|5)(50%);flag:patient_support(2|1|2)(37.5%);flag:tier_1(100%);flag:translocation(62.5%)
JMJD1C___ENSG00000171988.13	1.97085	-18.7092	-18.3169	-19.4868	1	0	3	2	0	0	0	2	3	CCDC3(2);NPDC1(1);RP11-436D10.3(1)	0.137651	1	-0.629161	NA	NA	NA	0.852702	NA	NA	NA	0.186441	NA	NA	NA	0.852702	NA	NA	NA	0	flag:cohort_support_count(1)(50%);flag:cohort_support_prop(1)(50%);flag:exon_junction_bp1(100%);flag:exon_junction_bp2(100%);flag:FFPM(100%);flag:low_support(50%);flag:patient_support(0|1|0)(50%);flag:patient_support(0|1|1)(50%);flag:tier_1(100%);flag:translocation(25%)
RP11-1L12.3___ENSG00000254560.1	-18.9607	1.22239	-18.3169	0.444783	0	2	1	0	1	0	1	2	2	CCDC34(1);SLC5A12(1)	0.812578	1	NA	4.24582	NA	0.412613	NA	0.751505	NA	0.661288	NA	-0.00877021	NA	-1.17218	NA	0.751505	NA	0.661288	1	flag:adjacent_genes_same(100%);flag:cohort_support_count(16)(66.7%);flag:cohort_support_prop(0.432432)(66.7%);flag:exon_junction_bp1(100%);flag:exon_junction_bp2(100%);flag:FFPM(100%);flag:infusion_low_support(33.3%);flag:patient_support(1|0|0)(33.3%);flag:patient_support(1|1|0)(66.7%);flag:readthrough_genes(100%);flag:tier_1(100%)
ACTL6B___ENSG00000077080.5	0.970852	1.22239	-18.3169	-19.4868	0	1	1	1	1	0	0	2	2	RAF1(1);RALGAPA2(1)	0.40025	1	0.373563	-0.202943	NA	NA	0.883381	0.977343	NA	NA	-2.49583	-1.79429	NA	NA	0.883381	0.977343	NA	NA	0	flag:exon_junction_bp1(50%);flag:exon_junction_bp2(100%);flag:FFPM(100%);flag:inner_exon_bp1(100%);flag:inner_exon_bp2(50%);flag:low_support(50%);flag:patient_support(0|1|0)(50%);flag:patient_support(1|0|0)(50%);flag:tier_1(100%);flag:translocation(100%)
EEF1A1___ENSG00000156508.13	0.970852	-18.7092	-18.3169	0.444783	1	0	1	1	0	0	1	2	2	EEF1A1P5(1);GNAS(1)	1	1	-0.538894	NA	NA	0.635037	0.739623	NA	NA	0.593665	0.592059	NA	NA	-1.1987	0.739623	NA	NA	0.593665	0	flag:exon_junction_bp1(50%);flag:exon_junction_bp2(50%);flag:FFPM(50%);flag:incomplete_data(50%);flag:inner_exon_bp1(100%);flag:inner_exon_bp2(100%);flag:patient_support(0|0|1)(50%);flag:patient_support(0|1|0)(50%);flag:tier_1(100%);flag:translocation(100%)
RWDD2B___ENSG00000156253.2	0.970852	-18.7092	1.61471	-19.4868	0	1	1	1	0	1	0	2	2	FUS(1);RP11-632K20.7(1)	0.29092	1	0.308205	NA	-0.00913093	NA	0.844796	NA	1	NA	-1.54405	NA	0.610544	NA	0.844796	NA	1	NA	0	flag:exon_junction_bp1(50%);flag:exon_junction_bp2(50%);flag:FFPM(100%);flag:inner_exon_bp1(100%);flag:inner_exon_bp2(100%);flag:low_support(50%);flag:patient_support(0|1|0)(50%);flag:patient_support(1|0|0)(50%);flag:tier_1(100%);flag:translocation(100%)
IQSEC2___ENSG00000124313.8	-18.9607	1.22239	-18.3169	0.444783	1	1	0	0	1	0	1	2	2	KIF5C(1);RPL8(1)	0.812578	1	NA	-0.282807	NA	1.13957	NA	0.992686	NA	0.593665	NA	-0.456428	NA	-0.165336	NA	0.992686	NA	0.593665	0	flag:FFPM(100%);flag:inner_exon_bp1(100%);flag:inner_exon_bp2(100%);flag:low_support(50%);flag:patient_support(0|0|1)(50%);flag:patient_support(1|0|0)(50%);flag:tier_1(100%);flag:translocation(100%)
MICAL1___ENSG00000135596.13	-18.9607	1.22239	-18.3169	0.444783	0	0	2	0	1	0	1	2	2	CSNK1E(1);ITGA2B(1)	0.812578	1	NA	0.470602	NA	1.31248	NA	0.852953	NA	0.593665	NA	-0.97449	NA	0.867503	NA	0.852953	NA	0.593665	0	flag:exon_junction_bp1(100%);flag:exon_junction_bp2(100%);flag:FFPM(100%);flag:inner_exon_bp1(50%);flag:inner_exon_bp2(50%);flag:low_support(50%);flag:patient_support(0|1|0)(100%);flag:tier_1(100%);flag:translocation(100%)
YAP1___ENSG00000137693.9	1.97085	-18.7092	-18.3169	-19.4868	0	1	2	2	0	0	0	2	2	BIRC3(1);FOXJ3(1)	0.137651	1	4.43236	NA	NA	NA	0.14102	NA	NA	NA	-0.38677	NA	NA	NA	0.14102	NA	NA	NA	0	flag:cohort_support_count(1)(66.7%);flag:cohort_support_prop(0.5)(66.7%);flag:exon_junction_bp1(100%);flag:exon_junction_bp2(100%);flag:FFPM(100%);flag:infusion_low_support(33.3%);flag:low_support(33.3%);flag:patient_support(0|1|0)(33.3%);flag:patient_support(1|2|0)(66.7%);flag:tier_1(100%);flag:translocation(33.3%)
CALD1___ENSG00000122786.15	0.970852	1.22239	-18.3169	-19.4868	1	0	1	1	1	0	0	2	2	PTTG1(1);VIM(1)	0.40025	1	0.382238	0.590332	NA	NA	0.844796	0.781874	NA	NA	-0.243586	1.45707	NA	NA	0.844796	0.781874	NA	NA	0	flag:exon_junction_bp1(50%);flag:exon_junction_bp2(50%);flag:FFPM(100%);flag:inner_exon_bp1(50%);flag:inner_exon_bp2(100%);flag:low_support(100%);flag:patient_support(0|0|1)(50%);flag:patient_support(0|1|0)(50%);flag:tier_1(100%);flag:translocation(100%)
AC005235.1___ENSG00000236653.1	-18.9607	1.22239	1.61471	-19.4868	0	2	0	0	1	1	0	2	1	AC109589.1(2)	0.207622	1	NA	3.69711	2.20171	NA	NA	0.75744	0.704683	NA	NA	1.72561	0.93675	NA	NA	0.75744	0.704683	NA	1	flag:adjacent_genes_same(100%);flag:exon_junction_bp1(100%);flag:exon_junction_bp2(100%);flag:FFPM(100%);flag:patient_support(1|0|0)(100%);flag:readthrough_genes(100%);flag:tier_1(100%)
ITIH5___ENSG00000123243.10	-18.9607	-18.7092	1.61471	0.444783	1	1	1	0	0	1	1	2	3	ADAMTS7(1);PTPRD(1);SEZ6L(1)	0.5202	1	NA	NA	-0.375502	0.342089	NA	NA	0.98372	0.818868	NA	NA	-0.402182	-0.427256	NA	NA	0.98372	0.818868	0	flag:exon_junction_bp1(33.3%);flag:exon_junction_bp2(33.3%);flag:FFPM(100%);flag:inner_exon_bp1(66.7%);flag:inner_exon_bp2(100%);flag:low_support(33.3%);flag:patient_support(0|0|1)(33.3%);flag:patient_support(0|1|0)(33.3%);flag:patient_support(1|0|0)(33.3%);flag:tier_1(100%);flag:translocation(100%)
OLA1___ENSG00000138430.11	0.970852	-18.7092	1.61471	-19.4868	0	2	1	1	0	1	0	2	2	ARHGAP26(1);GPR155(1)	0.29092	1	-0.312535	NA	-0.596982	NA	0.928209	NA	0.804643	NA	-0.378646	NA	-0.822559	NA	0.928209	NA	0.804643	NA	0	flag:cohort_support_count(1)(75%);flag:cohort_support_prop(1)(75%);flag:exon_junction_bp1(75%);flag:exon_junction_bp2(75%);flag:FFPM(100%);flag:inner_exon_bp1(25%);flag:inner_exon_bp2(25%);flag:patient_support(1|0|0)(25%);flag:patient_support(1|2|0)(75%);flag:tier_1(100%);flag:translocation(25%)
PSMA1___ENSG00000129084.13	-18.9607	1.22239	-18.3169	0.444783	1	1	1	0	1	0	1	2	2	PKIA(1);RALGAPA2(2)	0.812578	1	NA	-0.343238	NA	-0.443455	NA	0.972516	NA	0.851292	NA	-0.0806018	NA	-0.956237	NA	0.972516	NA	0.851292	0	flag:exon_junction_bp1(33.3%);flag:exon_junction_bp2(66.7%);flag:FFPM(100%);flag:gene_symbol_duplicates(100%);flag:incomplete_data(33.3%);flag:inner_exon_bp1(100%);flag:inner_exon_bp2(33.3%);flag:low_support(33.3%);flag:patient_support(0|0|1)(33.3%);flag:patient_support(0|1|0)(33.3%);flag:patient_support(1|0|0)(33.3%);flag:tier_1(100%);flag:translocation(100%)
COPS2___ENSG00000166200.10	0.970852	1.22239	-18.3169	-19.4868	0	2	0	1	1	0	0	2	2	PRPF19(1);ZNF37BP(1)	0.40025	1	-0.941473	-0.150939	NA	NA	0.460667	0.977343	NA	NA	-3.39225	0.944716	NA	NA	0.460667	0.977343	NA	NA	0	flag:exon_junction_bp1(50%);flag:FFPM(100%);flag:inner_exon_bp1(50%);flag:inner_exon_bp2(100%);flag:patient_support(1|0|0)(100%);flag:tier_1(100%);flag:translocation(100%)
RPL22___ENSG00000116251.5	0.970852	-18.7092	-18.3169	0.444783	1	0	1	1	0	0	1	2	2	C21orf58(1);CLPX(1)	1	1	0.0858113	NA	NA	0.108205	0.844796	NA	NA	0.831529	-2.81393	NA	NA	0.65616	0.844796	NA	NA	0.831529	0	flag:exon_junction_bp1(50%);flag:exon_junction_bp2(50%);flag:FFPM(100%);flag:inner_exon_bp1(100%);flag:inner_exon_bp2(100%);flag:low_support(50%);flag:patient_support(0|0|1)(50%);flag:patient_support(0|1|0)(50%);flag:tier_1(100%);flag:translocation(100%)
PPP2R3B___ENSG00000167393.12	0.970852	-18.7092	-18.3169	0.444783	0	0	3	1	0	0	1	2	1	NOC4L(3)	1	1	0.684222	NA	NA	-0.460087	0.460667	NA	NA	0.681918	-0.637473	NA	NA	0.159761	0.460667	NA	NA	0.681918	0	flag:exon_junction_bp1(100%);flag:exon_junction_bp2(100%);flag:FFPM(100%);flag:gene_symbol_duplicates(100%);flag:inner_exon_bp1(100%);flag:inner_exon_bp2(100%);flag:low_support(66.7%);flag:patient_support(0|1|0)(100%);flag:tier_1(100%);flag:translocation(100%)
EMC4___ENSG00000128463.8	0.970852	-18.7092	-18.3169	0.444783	2	0	0	1	0	0	1	2	2	EIF3L(1);MYO15B(1)	1	1	0.561325	NA	NA	-0.379394	0.525642	NA	NA	0.59673	-2.63027	NA	NA	0.0396853	0.525642	NA	NA	0.59673	0	flag:FFPM(100%);flag:inner_exon_bp1(100%);flag:inner_exon_bp2(100%);flag:low_support(100%);flag:patient_support(0|0|1)(100%);flag:tier_1(100%);flag:translocation(100%)
EHF___ENSG00000135373.8	0.970852	1.22239	-18.3169	-19.4868	1	1	2	1	1	0	0	2	2	ANO3(2);MPRIP(2)	0.40025	1	9.76057	5.12503	NA	NA	0.450558	0.751505	NA	NA	10.4925	5.07103	NA	NA	0.450558	0.751505	NA	NA	0	flag:cohort_support_count(1)(18.8%);flag:cohort_support_count(2)(81.2%);flag:cohort_support_prop(0.666667)(81.2%);flag:cohort_support_prop(1)(18.8%);flag:exon_junction_bp1(93.8%);flag:exon_junction_bp2(93.8%);flag:FFPM(50%);flag:infusion_low_support(6.2%);flag:inner_exon_bp1(12.5%);flag:inner_exon_bp2(68.8%);flag:low_support(18.8%);flag:patient_support(0|2|1)(18.8%);flag:patient_support(1|1|0)(12…
BIRC6___ENSG00000115760.9	-18.9607	1.22239	1.61471	-19.4868	1	1	3	0	1	1	0	2	3	GRIA3(1);LINC00843(1);YIPF4(2)	0.207622	1	NA	-0.0414852	0.302178	NA	NA	0.977343	0.782292	NA	NA	-0.551335	-0.897535	NA	NA	0.977343	0.782292	NA	0	flag:cohort_support_count(1)(50%);flag:cohort_support_prop(0.0333333)(50%);flag:exon_junction_bp1(100%);flag:exon_junction_bp2(100%);flag:FFPM(100%);flag:inner_exon_bp2(16.7%);flag:low_support(50%);flag:patient_support(0|1|0)(16.7%);flag:patient_support(0|2|0)(33.3%);flag:patient_support(1|1|1)(50%);flag:tier_1(100%);flag:translocation(50%)
AC007318.5___ENSG00000172974.10	-18.9607	-18.7092	1.61471	0.444783	2	0	0	0	0	1	1	2	1	VDAC2(2)	0.5202	1	NA	NA	0.720578	0.114039	NA	NA	0.521528	0.831529	NA	NA	-1.33495	-0.742295	NA	NA	0.521528	0.831529	0	flag:FFPM(100%);flag:inner_exon_bp1(100%);flag:inner_exon_bp2(100%);flag:patient_support(0|0|1)(100%);flag:tier_1(100%);flag:translocation(100%)
LMO4___ENSG00000143013.8	0.970852	-18.7092	1.61471	-19.4868	1	1	0	1	0	1	0	2	3	EXOSC3(1);LINC00657(1);RP11-613M10.9(1)	0.29092	1	1.48645	NA	0.086759	NA	0.405785	NA	0.900912	NA	-0.143452	NA	-0.552646	NA	0.405785	NA	0.900912	NA	0	flag:FFPM(100%);flag:inner_exon_bp1(100%);flag:inner_exon_bp2(100%);flag:low_support(66.7%);flag:patient_support(0|0|1)(66.7%);flag:patient_support(1|0|0)(33.3%);flag:tier_1(100%);flag:translocation(100%)
CLK1___ENSG00000013441.11	-18.9607	1.22239	1.61471	-19.4868	0	1	2	0	1	1	0	2	3	EI24(1);UBE2G1(1);WBP1L(1)	0.207622	1	NA	-0.675556	-0.194528	NA	NA	0.75744	0.963961	NA	NA	-0.336075	-1.33955	NA	NA	0.75744	0.963961	NA	0	flag:exon_junction_bp1(100%);flag:exon_junction_bp2(66.7%);flag:FFPM(100%);flag:inner_exon_bp2(66.7%);flag:low_support(66.7%);flag:patient_support(0|1|0)(66.7%);flag:patient_support(1|0|0)(33.3%);flag:tier_1(100%);flag:translocation(100%)
ZFPM2___ENSG00000169946.9	0.970852	-18.7092	-18.3169	0.444783	1	2	2	1	0	0	1	2	3	PLN(2);RPPH1(1);TXNDC15(1)	1	1	0.783147	NA	NA	0.210303	0.798005	NA	NA	0.742837	-1.13244	NA	NA	-0.637828	0.798005	NA	NA	0.742837	0	flag:cohort_support_count(1)(60%);flag:cohort_support_prop(1)(60%);flag:exon_junction_bp1(60%);flag:exon_junction_bp2(60%);flag:FFPM(40%);flag:inner_exon_bp1(40%);flag:inner_exon_bp2(40%);flag:low_support(20%);flag:patient_support(0|1|0)(20%);flag:patient_support(1|0|0)(20%);flag:patient_support(1|1|1)(60%);flag:tier_1(100%);flag:translocation(100%)
SUGP1___ENSG00000105705.11	-18.9607	1.22239	-18.3169	0.444783	2	2	2	0	1	0	1	2	2	CHD4(1);GATAD2A(1)	0.812578	1	NA	1.30351	NA	-0.332883	NA	0.637845	NA	0.650051	NA	-0.803423	NA	-1.41576	NA	0.637845	NA	0.650051	0.5	flag:adjacent_genes_opp(33.3%);flag:cohort_support_count(1)(33.3%);flag:cohort_support_count(2)(66.7%);flag:cohort_support_prop(1)(100%);flag:exon_junction_bp1(100%);flag:exon_junction_bp2(100%);flag:FFPM(55.6%);flag:infusion_low_support(11.1%);flag:inner_exon_bp1(33.3%);flag:inner_exon_bp2(22.2%);flag:low_support(33.3%);flag:patient_support(1|1|1)(33.3%);flag:patient_support(1|2|3)(66.7%);flag:t…
TTC3___ENSG00000182670.9	0.970852	-18.7092	-18.3169	0.444783	1	0	3	1	0	0	1	2	4	CHSY1(1);CPSF6(1);DSCR3(1);SMIM15(1)	1	1	0.92753	NA	NA	0.513557	0.295589	NA	NA	0.593665	-3.99715	NA	NA	-1.98183	0.295589	NA	NA	0.593665	0.333333	flag:adjacent_genes_opp(25%);flag:exon_junction_bp1(75%);flag:exon_junction_bp2(75%);flag:FFPM(100%);flag:inner_exon_bp1(25%);flag:inner_exon_bp2(75%);flag:low_support(75%);flag:patient_support(0|0|1)(25%);flag:patient_support(0|1|0)(75%);flag:tier_1(100%);flag:translocation(75%)
RP11-432B6.3___ENSG00000248710.1	-18.9607	-18.7092	-18.3169	1.44478	0	0	2	0	0	0	2	2	2	CHMP1A(1);SCARB2(1)	0.655144	1	NA	NA	NA	-0.083	NA	NA	NA	0.919892	NA	NA	NA	0.0644312	NA	NA	NA	0.919892	0	flag:exon_junction_bp1(100%);flag:exon_junction_bp2(100%);flag:FFPM(100%);flag:low_support(100%);flag:patient_support(0|1|0)(100%);flag:tier_1(100%);flag:translocation(100%)
TSC22D1___ENSG00000102804.10	0.970852	-18.7092	-18.3169	0.444783	0	0	2	1	0	0	1	2	2	LINC00621(1);TPM4(1)	1	1	0.627621	NA	NA	-0.199999	0.460667	NA	NA	0.870899	-0.863249	NA	NA	-2.71265	0.460667	NA	NA	0.870899	0	flag:exon_junction_bp1(100%);flag:exon_junction_bp2(100%);flag:FFPM(100%);flag:inner_exon_bp1(50%);flag:low_support(50%);flag:patient_support(0|1|0)(100%);flag:tier_1(100%);flag:translocation(50%)
TIMM50___ENSG00000105197.6	0.970852	-18.7092	-18.3169	0.444783	3	0	0	1	0	0	1	2	3	ACTB(1);PAICS(1);TOB2(1)	1	1	0.797455	NA	NA	-0.295101	0.559514	NA	NA	0.851292	-0.150278	NA	NA	-2.11458	0.559514	NA	NA	0.851292	0	flag:FFPM(100%);flag:inner_exon_bp1(100%);flag:inner_exon_bp2(100%);flag:low_support(100%);flag:patient_support(0|0|1)(100%);flag:tier_1(100%);flag:translocation(100%)
PROSER1___ENSG00000120685.15	-18.9607	1.22239	1.61471	-19.4868	0	2	0	0	1	1	0	2	2	RPL32(1);ZNF512(1)	0.207622	1	NA	1.08538	-0.130956	NA	NA	0.637845	0.99867	NA	NA	-1.13296	-1.37533	NA	NA	0.637845	0.99867	NA	0	flag:exon_junction_bp2(50%);flag:FFPM(100%);flag:inner_exon_bp1(100%);flag:inner_exon_bp2(100%);flag:patient_support(1|0|0)(100%);flag:tier_1(100%);flag:translocation(100%)
ZACN___ENSG00000186919.8	0.970852	-18.7092	1.61471	-19.4868	1	1	0	1	0	1	0	2	2	AZI1(1);HYOU1(1)	0.29092	1	0.320718	NA	0.706826	NA	0.780794	NA	0.757056	NA	-0.519716	NA	0.114993	NA	0.780794	NA	0.757056	NA	0	flag:exon_junction_bp1(50%);flag:exon_junction_bp2(50%);flag:FFPM(50%);flag:inner_exon_bp1(100%);flag:inner_exon_bp2(50%);flag:patient_support(0|0|2)(50%);flag:patient_support(1|0|0)(50%);flag:tier_1(100%);flag:translocation(50%)
KLF12___ENSG00000118922.12	-18.9607	-18.7092	1.61471	0.444783	1	1	1	0	0	1	1	2	3	BIRC2(1);PIBF1(1);SOX4(1)	0.5202	1	NA	NA	0.0944548	-0.019995	NA	NA	0.829703	0.920938	NA	NA	-0.130753	0.075641	NA	NA	0.829703	0.920938	0	flag:exon_junction_bp1(66.7%);flag:exon_junction_bp2(33.3%);flag:FFPM(100%);flag:inner_exon_bp1(33.3%);flag:inner_exon_bp2(66.7%);flag:low_support(33.3%);flag:patient_support(0|0|1)(33.3%);flag:patient_support(0|1|0)(33.3%);flag:patient_support(1|0|0)(33.3%);flag:tier_1(100%);flag:translocation(66.7%)
ARL8A___ENSG00000143862.3	0.970852	-18.7092	1.61471	-19.4868	0	2	0	1	0	1	0	2	3	HEXDC(1);OGFOD3(1);TMEM59L(1)	0.29092	1	-0.0692566	NA	-0.336512	NA	0.968476	NA	0.829703	NA	-1.56528	NA	-0.688082	NA	0.968476	NA	0.829703	NA	0	flag:FFPM(100%);flag:inner_exon_bp1(100%);flag:inner_exon_bp2(100%);flag:patient_support(1|0|0)(100%);flag:tier_1(100%);flag:translocation(100%)
IGLV4-60___ENSG00000211639.2	0.970852	-18.7092	1.61471	-19.4868	0	2	1	1	0	1	0	2	1	IGLJ3(2)	0.29092	1	3.07308	NA	6.06339	NA	0.295589	NA	0.521528	NA	0.952236	NA	0.589255	NA	0.295589	NA	0.521528	NA	0	flag:cohort_support_count(1)(100%);flag:cohort_support_prop(0.25)(100%);flag:exon_junction_bp1(100%);flag:FFPM(66.7%);flag:infusion_low_support(33.3%);flag:inner_exon_bp1(33.3%);flag:inner_exon_bp2(100%);flag:patient_support(1|0|0)(33.3%);flag:patient_support(1|1|0)(66.7%);flag:tier_1(100%)
C6orf106___ENSG00000196821.5	-18.9607	-18.7092	-18.3169	1.44478	0	2	0	0	0	0	2	2	2	AAK1(1);HP1BP3(1)	0.655144	1	NA	NA	NA	0.16839	NA	NA	NA	0.634931	NA	NA	NA	0.012262	NA	NA	NA	0.634931	0	flag:exon_junction_bp1(50%);flag:FFPM(100%);flag:inner_exon_bp1(50%);flag:inner_exon_bp2(100%);flag:patient_support(1|0|0)(100%);flag:tier_1(100%);flag:translocation(100%)
MFF___ENSG00000168958.15	0.970852	-18.7092	-18.3169	0.444783	0	1	1	1	0	0	1	2	2	FARSB(1);ZNF330(1)	1	1	-0.2294	NA	NA	0.314229	0.655864	NA	NA	0.593665	-1.11679	NA	NA	-3.04923	0.655864	NA	NA	0.593665	0	flag:exon_junction_bp1(50%);flag:exon_junction_bp2(50%);flag:FFPM(100%);flag:inner_exon_bp1(100%);flag:inner_exon_bp2(50%);flag:low_support(50%);flag:patient_support(0|1|0)(50%);flag:patient_support(1|0|0)(50%);flag:tier_1(100%);flag:translocation(50%)
MGST3___ENSG00000143198.8	-18.9607	-18.7092	-18.3169	1.44478	1	1	0	0	0	0	2	2	3	CMIP(1);RP11-290D2.6(1);TPT1(1)	0.655144	1	NA	NA	NA	0.447203	NA	NA	NA	0.593665	NA	NA	NA	-1.17812	NA	NA	NA	0.593665	0	flag:exon_junction_bp1(33.3%);flag:FFPM(100%);flag:inner_exon_bp1(100%);flag:inner_exon_bp2(100%);flag:patient_support(0|0|1)(33.3%);flag:patient_support(1|0|0)(66.7%);flag:tier_1(100%);flag:translocation(100%)
NCK2___ENSG00000071051.9	0.970852	-18.7092	-18.3169	0.444783	1	0	1	1	0	0	1	2	2	C2orf40(1);GFOD1(1)	1	1	0.564179	NA	NA	0.296995	0.61727	NA	NA	0.721948	-1.12595	NA	NA	-0.576119	0.61727	NA	NA	0.721948	0.5	flag:adjacent_genes_same(50%);flag:exon_junction_bp1(50%);flag:exon_junction_bp2(50%);flag:FFPM(100%);flag:inner_exon_bp1(50%);flag:inner_exon_bp2(50%);flag:low_support(50%);flag:patient_support(0|0|1)(50%);flag:patient_support(0|1|0)(50%);flag:readthrough_genes(50%);flag:tier_1(100%);flag:translocation(50%)
CEP192___ENSG00000101639.14	-18.9607	1.22239	-18.3169	0.444783	0	1	1	0	1	0	1	2	2	CCDC78(1);DCUN1D2(1)	0.812578	1	NA	0.301436	NA	-0.298071	NA	0.89979	NA	0.681918	NA	0.329832	NA	-1.18497	NA	0.89979	NA	0.681918	0	flag:exon_junction_bp1(50%);flag:exon_junction_bp2(50%);flag:FFPM(100%);flag:inner_exon_bp1(50%);flag:inner_exon_bp2(50%);flag:low_support(50%);flag:patient_support(0|1|0)(50%);flag:patient_support(1|0|0)(50%);flag:tier_1(100%);flag:translocation(100%)
EMG1___ENSG00000126749.10	1.97085	-18.7092	-18.3169	-19.4868	1	0	1	2	0	0	0	2	2	CDC42BPB(1);G3BP1(1)	0.137651	1	0.234012	NA	NA	NA	0.697539	NA	NA	NA	-0.437283	NA	NA	NA	0.697539	NA	NA	NA	0	flag:exon_junction_bp1(50%);flag:exon_junction_bp2(50%);flag:FFPM(100%);flag:inner_exon_bp1(50%);flag:inner_exon_bp2(50%);flag:low_support(100%);flag:patient_support(0|0|1)(50%);flag:patient_support(0|1|0)(50%);flag:tier_1(100%);flag:translocation(100%)
SYTL4___ENSG00000102362.11	0.970852	-18.7092	-18.3169	0.444783	0	1	1	1	0	0	1	2	2	EPB42(1);LAS1L(1)	1	1	-3.77087	NA	NA	2.10719	0.405785	NA	NA	0.593665	0.0922678	NA	NA	-0.742426	0.405785	NA	NA	0.593665	0	flag:exon_junction_bp1(50%);flag:exon_junction_bp2(50%);flag:FFPM(100%);flag:inner_exon_bp1(100%);flag:inner_exon_bp2(50%);flag:low_support(50%);flag:patient_support(0|1|0)(50%);flag:patient_support(1|0|0)(50%);flag:tier_1(100%);flag:translocation(50%)
ZNF286A___ENSG00000187607.11	0.970852	-18.7092	-18.3169	0.444783	0	0	2	1	0	0	1	2	2	TSG101(1);USP9Y(1)	1	1	0.318134	NA	NA	0.726779	0.816276	NA	NA	0.593665	-0.939457	NA	NA	-1.11983	0.816276	NA	NA	0.593665	0	flag:exon_junction_bp1(100%);flag:exon_junction_bp2(100%);flag:FFPM(100%);flag:gene_symbol_duplicates(100%);flag:inner_exon_bp1(50%);flag:low_support(100%);flag:patient_support(0|1|0)(100%);flag:tier_1(100%);flag:translocation(100%)
PTPRK___ENSG00000152894.10	0.970852	-18.7092	-18.3169	0.444783	1	0	1	1	0	0	1	2	2	NMT1(1);SOGA3(1)	1	1	0.741667	NA	NA	-0.135407	0.559514	NA	NA	0.955109	-0.0827529	NA	NA	-1.23706	0.559514	NA	NA	0.955109	0	flag:exon_junction_bp1(50%);flag:exon_junction_bp2(100%);flag:FFPM(100%);flag:gene_symbol_duplicates(50%);flag:inner_exon_bp1(50%);flag:inner_exon_bp2(50%);flag:low_support(100%);flag:patient_support(0|0|1)(50%);flag:patient_support(0|1|0)(50%);flag:tier_1(100%);flag:translocation(50%)
SFI1___ENSG00000198089.10	0.970852	-18.7092	-18.3169	0.444783	0	1	1	1	0	0	1	2	2	DLX6(1);RALGAPA2(1)	1	1	0.050288	NA	NA	-0.128867	0.928209	NA	NA	0.982933	-0.301537	NA	NA	-0.0371424	0.928209	NA	NA	0.982933	0	flag:exon_junction_bp1(50%);flag:exon_junction_bp2(100%);flag:FFPM(100%);flag:inner_exon_bp1(50%);flag:low_support(50%);flag:patient_support(0|1|0)(50%);flag:patient_support(1|0|0)(50%);flag:tier_1(100%);flag:translocation(100%)
GRAMD4___ENSG00000075240.12	1.97085	-18.7092	-18.3169	-19.4868	1	1	0	2	0	0	0	2	2	EIF3L(1);MAP7D3(1)	0.137651	1	-0.249033	NA	NA	NA	0.852702	NA	NA	NA	-0.619363	NA	NA	NA	0.852702	NA	NA	NA	0	flag:FFPM(100%);flag:inner_exon_bp1(100%);flag:inner_exon_bp2(100%);flag:patient_support(0|0|1)(50%);flag:patient_support(1|0|0)(50%);flag:tier_1(100%);flag:translocation(50%)
DLG3___ENSG00000082458.7	1.97085	-18.7092	-18.3169	-19.4868	0	1	1	2	0	0	0	2	2	IGBP1(1);MBL1P(1)	0.137651	1	0.45591	NA	NA	NA	0.798451	NA	NA	NA	1.67512	NA	NA	NA	0.798451	NA	NA	NA	0	flag:exon_junction_bp1(100%);flag:exon_junction_bp2(50%);flag:FFPM(100%);flag:inner_exon_bp2(50%);flag:low_support(50%);flag:patient_support(0|1|0)(50%);flag:patient_support(1|0|0)(50%);flag:tier_1(100%);flag:translocation(50%)
ENO1___ENSG00000074800.9	1.97085	-18.7092	-18.3169	-19.4868	0	1	1	2	0	0	0	2	2	BRD8(1);PODXL(1)	0.137651	1	0.289039	NA	NA	NA	0.852702	NA	NA	NA	1.80926	NA	NA	NA	0.852702	NA	NA	NA	0	flag:exon_junction_bp1(50%);flag:FFPM(100%);flag:inner_exon_bp1(50%);flag:inner_exon_bp2(100%);flag:patient_support(0|1|0)(50%);flag:patient_support(1|0|0)(50%);flag:tier_1(100%);flag:translocation(100%)
FSD1L___ENSG00000106701.7	0.970852	1.22239	-18.3169	-19.4868	0	1	2	1	1	0	0	2	3	CCDC171(1);RPL30(1);STK4(1)	0.40025	1	0.0988618	0.113063	NA	NA	0.938903	0.980555	NA	NA	0.262164	-0.370705	NA	NA	0.938903	0.980555	NA	NA	0	flag:exon_junction_bp1(66.7%);flag:exon_junction_bp2(66.7%);flag:FFPM(100%);flag:inner_exon_bp1(66.7%);flag:inner_exon_bp2(66.7%);flag:low_support(33.3%);flag:patient_support(0|1|0)(66.7%);flag:patient_support(1|0|0)(33.3%);flag:tier_1(100%);flag:translocation(66.7%)
AC009133.14___ENSG00000238045.5	1.97085	-18.7092	-18.3169	-19.4868	1	0	1	2	0	0	0	2	2	GRIN2D(1);RNPC3(1)	0.137651	1	-0.204277	NA	NA	NA	0.655864	NA	NA	NA	0.593157	NA	NA	NA	0.655864	NA	NA	NA	0	flag:FFPM(100%);flag:inner_exon_bp1(100%);flag:inner_exon_bp2(100%);flag:patient_support(0|0|1)(50%);flag:patient_support(0|1|0)(50%);flag:tier_1(100%);flag:translocation(100%)
ZNF420___ENSG00000197050.6	1.97085	-18.7092	-18.3169	-19.4868	0	1	2	2	0	0	0	2	2	CTD-2162K18.5(2);RBBP4(1)	0.137651	1	-0.0723644	NA	NA	NA	0.928209	NA	NA	NA	1.76317	NA	NA	NA	0.928209	NA	NA	NA	0	flag:cohort_support_count(1)(66.7%);flag:cohort_support_prop(1)(66.7%);flag:exon_junction_bp1(100%);flag:exon_junction_bp2(100%);flag:FFPM(100%);flag:infusion_low_support(33.3%);flag:inner_exon_bp1(66.7%);flag:inner_exon_bp2(66.7%);flag:low_support(33.3%);flag:patient_support(0|1|0)(33.3%);flag:patient_support(1|1|0)(66.7%);flag:tier_1(100%);flag:translocation(33.3%)
RPS4X___ENSG00000198034.6	0.970852	-18.7092	1.61471	-19.4868	0	1	1	1	0	1	0	2	2	APC2(1);CTA-384D8.36(1)	0.29092	1	1.18674	NA	-1.39009	NA	0.525642	NA	0.782292	NA	-1.39654	NA	-0.632998	NA	0.525642	NA	0.782292	NA	0	flag:FFPM(100%);flag:inner_exon_bp1(100%);flag:inner_exon_bp2(100%);flag:patient_support(0|1|0)(50%);flag:patient_support(1|0|0)(50%);flag:tier_1(100%);flag:translocation(100%)
HGS___ENSG00000185359.8	0.970852	1.22239	-18.3169	-19.4868	0	2	0	1	1	0	0	2	2	LAMB1(1);ONECUT2(1)	0.40025	1	0.0471962	-0.248471	NA	NA	0.953103	0.977343	NA	NA	-1.70644	-1.1355	NA	NA	0.953103	0.977343	NA	NA	0	flag:exon_junction_bp2(50%);flag:FFPM(100%);flag:inner_exon_bp1(100%);flag:inner_exon_bp2(100%);flag:patient_support(1|0|0)(100%);flag:tier_1(100%);flag:translocation(100%)
TWF1___ENSG00000151239.9	0.970852	1.22239	-18.3169	-19.4868	1	0	1	1	1	0	0	2	2	MTPN(1);TWF1P1(1)	0.40025	1	-1.47002	-0.0922796	NA	NA	0.460667	1	NA	NA	-1.66184	-0.137075	NA	NA	0.460667	1	NA	NA	0	flag:exon_junction_bp1(50%);flag:exon_junction_bp2(50%);flag:FFPM(100%);flag:inner_exon_bp1(100%);flag:inner_exon_bp2(50%);flag:patient_support(0|0|1)(50%);flag:patient_support(0|1|0)(50%);flag:tier_1(100%);flag:translocation(100%)
RBM33___ENSG00000184863.6	1.97085	-18.7092	-18.3169	-19.4868	1	1	2	2	0	0	0	2	3	CNTNAP2(2);HDAC7(1);PTPRN2(1)	0.137651	1	0.0906528	NA	NA	NA	0.938903	NA	NA	NA	-2.76985	NA	NA	NA	0.938903	NA	NA	NA	0	flag:cohort_support_count(1)(80%);flag:cohort_support_prop(1)(80%);flag:exon_junction_bp1(100%);flag:exon_junction_bp2(100%);flag:FFPM(100%);flag:infusion_low_support(20%);flag:inner_exon_bp1(60%);flag:patient_support(0|1|0)(20%);flag:patient_support(0|1|1)(40%);flag:patient_support(1|1|0)(40%);flag:tier_1(100%);flag:translocation(40%)
TMEM132B___ENSG00000139364.6	0.970852	1.22239	-18.3169	-19.4868	2	0	1	1	1	0	0	2	2	RP11-364C11.2(2);TDG(1)	0.40025	1	1.91585	0.349764	NA	NA	0.559514	0.89979	NA	NA	-0.640858	-1.1072	NA	NA	0.559514	0.89979	NA	NA	0	flag:cohort_support_count(1)(66.7%);flag:cohort_support_count(3)(33.3%);flag:cohort_support_prop(0.0714286)(33.3%);flag:cohort_support_prop(1)(66.7%);flag:exon_junction_bp1(66.7%);flag:exon_junction_bp2(66.7%);flag:FFPM(100%);flag:inner_exon_bp1(33.3%);flag:inner_exon_bp2(33.3%);flag:low_support(66.7%);flag:patient_support(0|0|1)(33.3%);flag:patient_support(1|1|3)(66.7%);flag:tier_1(100%)
TMSB10P1___ENSG00000228499.1	0.970852	-18.7092	-18.3169	0.444783	0	0	2	1	0	0	1	2	1	TMSB10(2)	1	1	-0.431122	NA	NA	-0.113953	0.8988	NA	NA	0.920938	-0.451379	NA	NA	-0.135655	0.8988	NA	NA	0.920938	0	flag:FFPM(100%);flag:inner_exon_bp1(100%);flag:inner_exon_bp2(100%);flag:patient_support(0|1|0)(100%);flag:tier_1(100%)
CTPS1___ENSG00000171793.9	0.970852	1.22239	-18.3169	-19.4868	1	1	1	1	1	0	0	2	2	FOXJ3(2);MPDZ(1)	0.40025	1	2.91843	0.225849	NA	NA	0.405785	0.95363	NA	NA	-2.6147	-0.561131	NA	NA	0.405785	0.95363	NA	NA	0	flag:cohort_support_count(1)(66.7%);flag:cohort_support_prop(1)(66.7%);flag:exon_junction_bp1(100%);flag:exon_junction_bp2(100%);flag:FFPM(100%);flag:inner_exon_bp1(33.3%);flag:inner_exon_bp2(66.7%);flag:low_support(33.3%);flag:patient_support(0|1|0)(33.3%);flag:patient_support(1|0|1)(66.7%);flag:tier_1(100%);flag:translocation(33.3%)
AAK1___ENSG00000115977.14	-18.9607	1.22239	-18.3169	0.444783	0	2	0	0	1	0	1	2	2	C6orf106(1);CD300LF(1)	0.812578	1	NA	0.300005	NA	-0.163297	NA	0.930445	NA	1	NA	-0.376101	NA	-0.352508	NA	0.930445	NA	1	0	flag:FFPM(100%);flag:inner_exon_bp1(100%);flag:inner_exon_bp2(100%);flag:patient_support(1|0|0)(100%);flag:tier_1(100%);flag:translocation(100%)
GTF2IRD1___ENSG00000006704.6	-18.9607	1.22239	1.61471	-19.4868	1	1	2	0	1	1	0	2	2	DNAJB6(2);PSMB4(1)	0.207622	1	NA	0.621845	-0.383331	NA	NA	0.75744	0.855353	NA	NA	-2.54754	0.199841	NA	NA	0.75744	0.855353	NA	0	flag:cohort_support_count(2)(75%);flag:cohort_support_prop(0.666667)(75%);flag:exon_junction_bp1(100%);flag:exon_junction_bp2(75%);flag:FFPM(100%);flag:infusion_low_support(25%);flag:inner_exon_bp1(25%);flag:inner_exon_bp2(25%);flag:low_support(25%);flag:patient_support(0|0|1)(25%);flag:patient_support(0|1|0)(25%);flag:patient_support(1|1|0)(50%);flag:tier_1(100%);flag:translocation(25%)
HIVEP2___ENSG00000010818.4	-18.9607	1.22239	-18.3169	0.444783	0	2	0	0	1	0	1	2	2	BBC3(1);EIF4EBP2(1)	0.812578	1	NA	-0.377412	NA	1.01601	NA	0.977343	NA	0.593665	NA	-0.244307	NA	-3.82399	NA	0.977343	NA	0.593665	0	flag:exon_junction_bp1(50%);flag:FFPM(100%);flag:inner_exon_bp1(50%);flag:inner_exon_bp2(100%);flag:patient_support(1|0|0)(100%);flag:tier_1(100%);flag:translocation(100%)
ATP2C1___ENSG00000017260.15	0.970852	-18.7092	-18.3169	0.444783	0	1	1	1	0	0	1	2	2	CPNE4(1);LSM14B(1)	1	1	0.0856085	NA	NA	0.0734725	0.921333	NA	NA	0.818868	-2.47547	NA	NA	-7.11999	0.921333	NA	NA	0.818868	0	flag:exon_junction_bp1(50%);flag:exon_junction_bp2(50%);flag:FFPM(100%);flag:inner_exon_bp1(50%);flag:inner_exon_bp2(50%);flag:low_support(50%);flag:patient_support(0|1|0)(50%);flag:patient_support(1|0|0)(50%);flag:tier_1(100%);flag:translocation(50%)
GLIS2___ENSG00000126603.4	-18.9607	-18.7092	-18.3169	1.44478	1	1	0	0	0	0	2	2	2	TRAPPC6A(1);WBP11(1)	0.655144	1	NA	NA	NA	0.0546506	NA	NA	NA	0.905591	NA	NA	NA	-1.35959	NA	NA	NA	0.905591	0	flag:FFPM(100%);flag:inner_exon_bp1(100%);flag:inner_exon_bp2(100%);flag:patient_support(0|0|1)(50%);flag:patient_support(1|0|0)(50%);flag:tier_1(100%);flag:translocation(100%)
MB21D2___ENSG00000180611.6	1.97085	-18.7092	-18.3169	-19.4868	1	2	2	2	0	0	0	2	2	GSK3B(2);LEPREL1(1)	0.137651	1	-1.23606	NA	NA	NA	0.460667	NA	NA	NA	-1.34948	NA	NA	NA	0.460667	NA	NA	NA	0	flag:cohort_support_count(1)(100%);flag:cohort_support_prop(1)(100%);flag:exon_junction_bp1(100%);flag:exon_junction_bp2(100%);flag:FFPM(100%);flag:infusion_low_support(20%);flag:inner_exon_bp2(40%);flag:patient_support(1|1|0)(40%);flag:patient_support(1|1|1)(60%);flag:tier_1(100%)
HERC1___ENSG00000103657.9	0.970852	1.22239	-18.3169	-19.4868	0	0	2	1	1	0	0	2	2	MYEF2(1);TAF1D(1)	0.40025	1	-0.430384	-1.14834	NA	NA	0.798005	0.637845	NA	NA	-1.00012	-0.629325	NA	NA	0.798005	0.637845	NA	NA	0	flag:exon_junction_bp1(100%);flag:exon_junction_bp2(100%);flag:FFPM(100%);flag:inner_exon_bp1(50%);flag:inner_exon_bp2(50%);flag:low_support(100%);flag:patient_support(0|1|0)(100%);flag:tier_1(100%);flag:translocation(50%)
GNB5___ENSG00000069966.14	0.970852	-18.7092	-18.3169	0.444783	0	1	1	1	0	0	1	2	2	RP11-798K3.2(1);TLE2(1)	1	1	-0.817177	NA	NA	-1.41301	0.525642	NA	NA	0.593665	0.490137	NA	NA	0.309395	0.525642	NA	NA	0.593665	0	flag:exon_junction_bp1(50%);flag:exon_junction_bp2(50%);flag:FFPM(100%);flag:inner_exon_bp1(50%);flag:inner_exon_bp2(50%);flag:patient_support(0|1|0)(50%);flag:patient_support(1|0|0)(50%);flag:tier_1(100%);flag:translocation(50%)
MARCH8___ENSG00000165406.11	1.97085	-18.7092	-18.3169	-19.4868	0	1	1	2	0	0	0	2	2	RASSF4(1);YME1L1(1)	0.137651	1	-0.158937	NA	NA	NA	0.968476	NA	NA	NA	-1.5733	NA	NA	NA	0.968476	NA	NA	NA	0	flag:exon_junction_bp1(100%);flag:exon_junction_bp2(50%);flag:FFPM(100%);flag:inner_exon_bp2(100%);flag:patient_support(0|1|0)(50%);flag:patient_support(1|0|0)(50%);flag:tier_1(100%)
PTDSS2___ENSG00000174915.7	0.970852	-18.7092	-18.3169	0.444783	0	0	3	1	0	0	1	2	2	NOC4L(2);TRAF2(1)	1	1	-0.0550145	NA	NA	-0.439285	1	NA	NA	0.695742	-3.36568	NA	NA	-0.510929	1	NA	NA	0.695742	0	flag:exon_junction_bp1(100%);flag:exon_junction_bp2(100%);flag:FFPM(100%);flag:inner_exon_bp1(100%);flag:inner_exon_bp2(66.7%);flag:low_support(66.7%);flag:patient_support(0|1|0)(100%);flag:tier_1(100%);flag:translocation(100%)
FUT8___ENSG00000033170.12	0.970852	-18.7092	-18.3169	0.444783	1	1	2	1	0	0	1	2	2	AL162759.1(2);GPALPP1(1)	1	1	-0.664008	NA	NA	0.777509	0.921333	NA	NA	0.593665	-1.03531	NA	NA	-1.65621	0.921333	NA	NA	0.593665	0	flag:cohort_support_count(1)(75%);flag:cohort_support_prop(1)(75%);flag:exon_junction_bp1(100%);flag:exon_junction_bp2(100%);flag:FFPM(50%);flag:low_support(50%);flag:patient_support(0|1|0)(25%);flag:patient_support(1|1|1)(75%);flag:tier_1(100%);flag:translocation(25%)
ARHGAP12___ENSG00000165322.13	1.97085	-18.7092	-18.3169	-19.4868	0	1	1	2	0	0	0	2	3	SNX5(1);VAT1(1);ZEB1(1)	0.137651	1	1.87928	NA	NA	NA	0.295847	NA	NA	NA	-1.30048	NA	NA	NA	0.295847	NA	NA	NA	0	flag:exon_junction_bp1(66.7%);flag:exon_junction_bp2(66.7%);flag:FFPM(100%);flag:inner_exon_bp1(66.7%);flag:inner_exon_bp2(66.7%);flag:low_support(66.7%);flag:patient_support(0|1|0)(66.7%);flag:patient_support(1|0|0)(33.3%);flag:tier_1(100%);flag:translocation(66.7%)
ZNF438___ENSG00000183621.11	0.970852	-18.7092	1.61471	-19.4868	2	0	2	1	0	1	0	2	3	DBI(2);PLCH1(1);SUPT3H(2)	0.29092	1	2.07181	NA	-0.461404	NA	0.295589	NA	0.88376	NA	-1.63391	NA	-1.9969	NA	0.295589	NA	0.88376	NA	0	flag:cohort_support_count(1)(85.7%);flag:cohort_support_prop(1)(85.7%);flag:exon_junction_bp1(100%);flag:exon_junction_bp2(100%);flag:FFPM(57.1%);flag:low_support(71.4%);flag:patient_support(0|1|0)(14.3%);flag:patient_support(0|1|1)(28.6%);flag:patient_support(2|2|2)(57.1%);flag:tier_1(100%);flag:translocation(100%)
PCDP1___ENSG00000163075.8	1.97085	-18.7092	-18.3169	-19.4868	1	0	1	2	0	0	0	2	2	GLI2(1);PIKFYVE(1)	0.137651	1	1.94008	NA	NA	NA	0.229457	NA	NA	NA	-0.787301	NA	NA	NA	0.229457	NA	NA	NA	0	flag:exon_junction_bp1(100%);flag:exon_junction_bp2(100%);flag:FFPM(100%);flag:low_support(33.3%);flag:patient_support(0|0|1)(16.7%);flag:patient_support(0|5|0)(83.3%);flag:tier_1(100%)
DBI___ENSG00000155368.12	1.97085	-18.7092	-18.3169	-19.4868	1	1	2	2	0	0	0	2	3	EPB41L5(2);TSN(2);ZNF438(2)	0.137651	1	2.57911	NA	NA	NA	0.295589	NA	NA	NA	-0.772587	NA	NA	NA	0.295589	NA	NA	NA	0	flag:cohort_support_count(1)(71.4%);flag:cohort_support_prop(1)(71.4%);flag:exon_junction_bp1(100%);flag:exon_junction_bp2(100%);flag:FFPM(85.7%);flag:inner_exon_bp1(28.6%);flag:inner_exon_bp2(14.3%);flag:low_support(14.3%);flag:mut_wt_proportion(14.3%);flag:patient_support(0|1|0)(28.6%);flag:patient_support(0|1|1)(28.6%);flag:patient_support(1|1|1)(42.9%);flag:tier_1(100%);flag:translocation(28.…
POLR1D___ENSG00000186184.11	0.970852	1.22239	-18.3169	-19.4868	2	0	0	1	1	0	0	2	2	NNAT(1);POP5(1)	0.40025	1	0.842984	-0.820553	NA	NA	0.460667	0.751505	NA	NA	0.12226	-0.628343	NA	NA	0.460667	0.751505	NA	NA	0	flag:FFPM(100%);flag:inner_exon_bp1(100%);flag:inner_exon_bp2(100%);flag:patient_support(0|0|1)(100%);flag:tier_1(100%);flag:translocation(100%)
TMEM14A___ENSG00000096092.5	1.97085	-18.7092	-18.3169	-19.4868	0	1	1	2	0	0	0	2	2	OCRL(1);RUFY1(1)	0.137651	1	0.171613	NA	NA	NA	0.904376	NA	NA	NA	-0.00713646	NA	NA	NA	0.904376	NA	NA	NA	0	flag:exon_junction_bp1(50%);flag:exon_junction_bp2(50%);flag:FFPM(100%);flag:inner_exon_bp1(50%);flag:inner_exon_bp2(50%);flag:low_support(50%);flag:patient_support(0|1|0)(50%);flag:patient_support(1|0|0)(50%);flag:tier_1(100%);flag:translocation(100%)
PEPD___ENSG00000124299.9	0.970852	-18.7092	1.61471	-19.4868	0	2	0	1	0	1	0	2	2	MOSPD1(1);NEUROD4(1)	0.29092	1	0.0243464	NA	0.476296	NA	1	NA	0.829703	NA	-2.15062	NA	-0.0358668	NA	1	NA	0.829703	NA	0	flag:exon_junction_bp1(100%);flag:FFPM(100%);flag:inner_exon_bp2(100%);flag:patient_support(1|0|0)(100%);flag:tier_1(100%);flag:translocation(100%)
APOL4___ENSG00000100336.13	-18.9607	-18.7092	1.61471	0.444783	1	0	1	0	0	1	1	2	2	EIF3D(1);STMN2(1)	0.5202	1	NA	NA	0.662941	0.491434	NA	NA	0.829703	0.77361	NA	NA	0.977978	0.716316	NA	NA	0.829703	0.77361	0	flag:exon_junction_bp1(50%);flag:exon_junction_bp2(100%);flag:FFPM(100%);flag:inner_exon_bp1(100%);flag:inner_exon_bp2(50%);flag:low_support(50%);flag:patient_support(0|0|1)(50%);flag:patient_support(0|1|0)(50%);flag:tier_1(100%);flag:translocation(50%)
ADARB1___ENSG00000197381.11	-18.9607	-18.7092	-18.3169	1.44478	1	0	1	0	0	0	2	2	2	MDGA1(1);MFSD10(1)	0.655144	1	NA	NA	NA	0.692536	NA	NA	NA	0.593665	NA	NA	NA	-1.94723	NA	NA	NA	0.593665	0	flag:exon_junction_bp1(50%);flag:exon_junction_bp2(50%);flag:FFPM(100%);flag:inner_exon_bp1(50%);flag:inner_exon_bp2(100%);flag:low_support(50%);flag:patient_support(0|0|1)(50%);flag:patient_support(0|1|0)(50%);flag:tier_1(100%);flag:translocation(100%)
RNF44___ENSG00000146083.7	0.970852	-18.7092	-18.3169	0.444783	0	2	0	1	0	0	1	2	2	FIS1(1);TXNIP(1)	1	1	-0.547517	NA	NA	0.0776539	0.816276	NA	NA	0.919892	-1.59717	NA	NA	-0.657516	0.816276	NA	NA	0.919892	0	flag:exon_junction_bp1(50%);flag:FFPM(100%);flag:inner_exon_bp1(100%);flag:inner_exon_bp2(100%);flag:patient_support(1|0|0)(100%);flag:tier_1(100%);flag:translocation(100%)
TEX261___ENSG00000144043.7	-18.9607	1.22239	-18.3169	0.444783	0	2	0	0	1	0	1	2	2	CUEDC2(1);TMEM108(1)	0.812578	1	NA	0.890336	NA	0.105506	NA	0.751505	NA	0.851292	NA	2.52508	NA	-3.88776	NA	0.751505	NA	0.851292	0	flag:FFPM(100%);flag:inner_exon_bp1(100%);flag:inner_exon_bp2(100%);flag:patient_support(1|0|0)(100%);flag:tier_1(100%);flag:translocation(100%)
AKT3___ENSG00000117020.12	-18.9607	-18.7092	1.61471	0.444783	0	1	1	0	0	1	1	2	2	C8orf33(1);KLC1(1)	0.5202	1	NA	NA	0.269452	0.506267	NA	NA	0.829703	0.593665	NA	NA	0.796691	-1.08243	NA	NA	0.829703	0.593665	0	flag:exon_junction_bp1(100%);flag:exon_junction_bp2(50%);flag:FFPM(100%);flag:inner_exon_bp2(100%);flag:low_support(50%);flag:patient_support(0|1|0)(50%);flag:patient_support(1|0|0)(50%);flag:tier_1(100%);flag:translocation(100%)
TUG1___ENSG00000253352.4	-18.9607	-18.7092	1.61471	0.444783	0	2	0	0	0	1	1	2	2	BRD9(1);LINC00445(1)	0.5202	1	NA	NA	-0.209513	-0.348706	NA	NA	0.782292	0.593665	NA	NA	-2.15828	-1.19055	NA	NA	0.782292	0.593665	0	flag:FFPM(100%);flag:inner_exon_bp1(100%);flag:inner_exon_bp2(100%);flag:patient_support(1|0|0)(100%);flag:tier_1(100%);flag:translocation(100%)
[truncated: 4,156 more rows]

## Sheet: (B) All Filtered Fusions
Sample	Caller	5Prime_gene	3Prime_gene	Bp1_chromosome	Bp1_location	Bp2_chromosome	Bp2_location	Spanning_reads	Bridging_reads	Flags	WGS_confidence_level	SNP6_1_250K	SNP6_2_250K	Patient_WGS_Library	Patient_SNP6_Library
[truncated: 11,224 more rows]

## Sheet: (C) SV Fusions
Sample	Caller	5Prime_gene	3Prime_gene	Bp1_chromosome	Bp1_location	Bp2_chromosome	Bp2_location	Spanning_reads	Bridging_reads	Flags	WGS_confidence_level	SNP6_1_250K	SNP6_2_250K	Patient_WGS_Library	Patient_SNP6_Library
[truncated: 2,741 more rows]

## Sheet: (D) Fusion Flags
Category	Flag_Name	Membership
[truncated: 28 more rows]

[truncated: 1 more sheets: (E) Fusion Wilcox Pairwise Test]
