# Supplementary material for: The transcriptional landscape of Shh medulloblastoma
Source: Nat Commun. 2021 Mar 19;12:1749. doi: 10.1038/s41467-021-21883-0 (PMC7979819; doi:10.1038/s41467-021-21883-0)
Supplement: Supplementary file 9 — Supplementary Data 7 [file 41467_2021_21883_MOESM9_ESM.xlsx]

## Sheet: Integrative_results
Gene	Gene_symbol	Driver_Database	metylation_cluster	Gistic_Peak	GISTIC_Qvalue	CN_Responsive_Class	MutSig_Pvalue	MutSig_Qvalue
PTCH1___ENSG00000185920.11	PTCH1	Cosmic;Intogen				All;Focal	0	0
DDX3X___ENSG00000215301.5	DDX3X	Cosmic;Intogen					0	0
SUFU___ENSG00000107882.7	SUFU	Cosmic				All;Broad	2.66453e-15	1.62293e-11
TP53___ENSG00000141510.11	TP53	Cosmic;Intogen				All	3.44169e-15	1.62293e-11
IKBKAP___ENSG00000070061.10	IKBKAP					All;Broad	1.03928e-11	3.92058e-08
FBXW7___ENSG00000109670.9	FBXW7	Cosmic;Intogen		Del_4q31.3	0.0096042		1.28064e-10	4.02591e-07
LHX1___ENSG00000132130.7	LHX1		methyl_3cluster	Del_17q12	8.1e-06		1.95798e-09	5.27593e-06
GSE1___ENSG00000131149.13	GSE1						6.62382e-09	1.56173e-05
SMO___ENSG00000128602.5	SMO	Cosmic;Intogen					1.80287e-08	3.77842e-05
PAX6___ENSG00000007372.16	PAX6		methyl_3cluster				2.03736e-07	0.000384286
PIK3CA___ENSG00000121879.3	PIK3CA	Cosmic;Intogen				All	1.01971e-06	0.00174853
PTEN___ENSG00000171862.5	PTEN	Cosmic;Intogen		Del_10q23.31	0.00089577	All;Focal	1.95488e-06	0.00307274
ZIC1___ENSG00000152977.5	ZIC1			Amp_3q24	0.16272	All	9.10613e-06	0.0132123
MYCN___ENSG00000134323.10	MYCN	Cosmic;Intogen		Amp_2p24.3	1.45e-28	All	1.15981e-05	0.015626
KDM6A___ENSG00000147050.10	KDM6A	Cosmic;Intogen					1.58823e-05	0.0199714
XPO1___ENSG00000082898.12	XPO1	Cosmic;Intogen					1.80069e-05	0.0212278
MRPL55___ENSG00000162910.14	MRPL55						3.95028e-05	0.0438295
CLEC11A___ENSG00000105472.8	CLEC11A						0.00011419	0.119659
METTL21A___ENSG00000144401.10	METTL21A						0.000258319	0.256443
CREBBP___ENSG00000005339.8	CREBBP	Cosmic;Intogen				All	0.000315225	0.285408
KAT6B___ENSG00000156650.8	KAT6B	Cosmic;Intogen				All	0.000317759	0.285408
PPM1D___ENSG00000170836.7	PPM1D	Cosmic;Intogen		Amp_17q23.2	0.00017333	All;Focal	0.00039745	0.339958
RTF1___ENSG00000137815.10	RTF1					All	0.00041454	0.339958
CTU1___ENSG00000142544.6	CTU1						0.000507154	0.398581
ST20___ENSG00000180953.7	ST20						0.000630461	0.47183
USP42___ENSG00000106346.7	USP42					Broad	0.000650387	0.47183
FANCL___ENSG00000115392.7	FANCL						0.000825742	0.576857
FAM222B___ENSG00000173065.9	FAM222B						0.00109561	0.736312
NDUFA6___ENSG00000184983.5	NDUFA6						0.00113207	0.736312
RPA3___ENSG00000106399.7	RPA3						0.00124718	0.784144
OTX2___ENSG00000165588.12	OTX2		methyl_2cluster				0.0147747	1
DBNDD2___ENSG00000244274.3	DBNDD2		methyl_2cluster				0.0336099	1
CDKN1B___ENSG00000111276.6	CDKN1B	Cosmic;Intogen	methyl_2cluster				0.03421	1
ZIC4___ENSG00000174963.13	ZIC4		methyl_2cluster	Amp_3q24	0.16272		0.0424624	1
IKZF4___ENSG00000123411.10	IKZF4		methyl_2cluster				0.0469115	1
TMEM39A___ENSG00000176142.8	TMEM39A		methyl_2cluster			All;Broad	0.0502821	1
RWDD2B___ENSG00000156253.2	RWDD2B		methyl_2cluster				0.0566742	1
GSTK1___ENSG00000197448.9	GSTK1		methyl_2cluster				0.0595902	1
RUNX1T1___ENSG00000079102.12	RUNX1T1	Cosmic	methyl_2cluster				0.0662637	1
EMP3___ENSG00000142227.6	EMP3		methyl_2cluster				0.0802795	1
CAPS2___ENSG00000180881.15	CAPS2		methyl_2cluster				0.091272	1
TRIM59___ENSG00000213186.3	TRIM59		methyl_2cluster				0.0939016	1
ZNF883___ENSG00000228623.2	ZNF883		methyl_2cluster			All;Broad	0.0980354	1
DEFB1___ENSG00000164825.3	DEFB1		methyl_2cluster				0.100002	1
MTSS1___ENSG00000170873.14	MTSS1		methyl_2cluster				0.100856	1
GCA___ENSG00000115271.6	GCA		methyl_2cluster				0.101912	1
ZNF597___ENSG00000167981.4	ZNF597		methyl_2cluster				0.102808	1
SH3GL2___ENSG00000107295.8	SH3GL2		methyl_2cluster				0.125731	1
TPD52___ENSG00000076554.11	TPD52		methyl_2cluster				0.132639	1
SLC7A7___ENSG00000155465.14	SLC7A7		methyl_2cluster				0.146484	1
GPRIN2___ENSG00000204175.4	GPRIN2		methyl_2cluster				0.146815	1
SPATA6L___ENSG00000106686.12	SPATA6L		methyl_2cluster			All	0.148877	1
RASSF9___ENSG00000198774.3	RASSF9		methyl_2cluster				0.151314	1
PTPRD___ENSG00000153707.11	PTPRD	Cosmic	methyl_2cluster				0.154277	1
CSRP2___ENSG00000175183.5	CSRP2		methyl_2cluster				0.171678	1
ZKSCAN7___ENSG00000196345.8	ZKSCAN7		methyl_2cluster			All	0.176152	1
AMER3___ENSG00000178171.6	AMER3		methyl_2cluster				0.220242	1
TMEM178A___ENSG00000152154.6	TMEM178A		methyl_2cluster				0.235189	1
CCS___ENSG00000173992.4	CCS		methyl_2cluster				0.239637	1
ZFPM2___ENSG00000169946.9	ZFPM2		methyl_2cluster				0.240345	1
NUPR1___ENSG00000176046.7	NUPR1		methyl_2cluster				0.250964	1
NMNAT3___ENSG00000163864.10	NMNAT3		methyl_2cluster				0.267853	1
CTSK___ENSG00000143387.8	CTSK		methyl_2cluster				0.277354	1
USP46___ENSG00000109189.8	USP46		methyl_2cluster				0.279087	1
NUDT12___ENSG00000112874.5	NUDT12		methyl_2cluster				0.295448	1
WDR60___ENSG00000126870.11	WDR60		methyl_2cluster				0.297668	1
TRIM4___ENSG00000146833.11	TRIM4		methyl_2cluster				0.303649	1
GPT___ENSG00000167701.9	GPT		methyl_2cluster				0.309155	1
DAGLB___ENSG00000164535.10	DAGLB		methyl_2cluster				0.310665	1
GCK___ENSG00000106633.11	GCK		methyl_2cluster				0.317785	1
NXPH2___ENSG00000144227.4	NXPH2		methyl_2cluster				0.321243	1
ZNF577___ENSG00000161551.8	ZNF577		methyl_2cluster			All	0.334156	1
SETD9___ENSG00000155542.7	SETD9		methyl_2cluster				0.335572	1
ELAVL4___ENSG00000162374.12	ELAVL4		methyl_2cluster				0.341399	1
TOM1L1___ENSG00000141198.9	TOM1L1		methyl_2cluster				0.347071	1
CEACAM1___ENSG00000079385.17	CEACAM1		methyl_2cluster				0.350353	1
ANGPT1___ENSG00000154188.5	ANGPT1		methyl_2cluster				0.361494	1
LIN7A___ENSG00000111052.3	LIN7A		methyl_2cluster				0.36348	1
CCDC175___ENSG00000151838.7	CCDC175		methyl_2cluster				0.364848	1
NUAK1___ENSG00000074590.9	NUAK1		methyl_2cluster				0.370883	1
CPQ___ENSG00000104324.11	CPQ		methyl_2cluster	Amp_8q22.1	0.083703		0.373625	1
METTL17___ENSG00000165792.13	METTL17		methyl_2cluster			All	0.374558	1
ME1___ENSG00000065833.7	ME1		methyl_2cluster				0.384742	1
GALC___ENSG00000054983.12	GALC		methyl_2cluster			All	0.388202	1
MICAL1___ENSG00000135596.13	MICAL1		methyl_2cluster				0.400529	1
C1QL1___ENSG00000131094.3	C1QL1		methyl_2cluster			All	0.404164	1
ADPRHL1___ENSG00000153531.8	ADPRHL1		methyl_2cluster				0.404535	1
STIM2___ENSG00000109689.10	STIM2		methyl_2cluster				0.407928	1
SLC6A15___ENSG00000072041.12	SLC6A15		methyl_2cluster				0.412942	1
UNC119___ENSG00000109103.7	UNC119		methyl_2cluster			All	0.41396	1
TMEM181___ENSG00000146433.8	TMEM181		methyl_2cluster				0.414088	1
QRFPR___ENSG00000186867.6	QRFPR		methyl_2cluster				0.419443	1
CROT___ENSG00000005469.7	CROT		methyl_2cluster				0.421452	1
ZNF502___ENSG00000196653.7	ZNF502		methyl_2cluster			All;Broad	0.422075	1
CCDC152___ENSG00000198865.5	CCDC152		methyl_2cluster				0.42258	1
NFIA___ENSG00000162599.11	NFIA		methyl_2cluster				0.425606	1
UBB___ENSG00000170315.9	UBB		methyl_2cluster	Amp_17p11.2	0.11078		0.428025	1
HSPA2___ENSG00000126803.8	HSPA2		methyl_2cluster				0.433548	1
MMP11___ENSG00000099953.5	MMP11		methyl_2cluster				0.444638	1
WWP2___ENSG00000198373.8	WWP2		methyl_2cluster			All	0.446947	1
AMPD3___ENSG00000133805.11	AMPD3		methyl_2cluster			All	0.453918	1
MMP2___ENSG00000087245.8	MMP2	Intogen	methyl_2cluster				0.45396	1
NR2F1___ENSG00000175745.7	NR2F1		methyl_2cluster				0.457218	1
VRK2___ENSG00000028116.12	VRK2		methyl_2cluster				0.457894	1
ZNF714___ENSG00000160352.11	ZNF714		methyl_2cluster				0.464414	1
ZNF334___ENSG00000198185.7	ZNF334		methyl_2cluster				0.469072	1
XKR8___ENSG00000158156.7	XKR8		methyl_2cluster				0.470797	1
PDE1A___ENSG00000115252.14	PDE1A		methyl_2cluster				0.477235	1
LTB4R___ENSG00000213903.4	LTB4R		methyl_2cluster			All	0.47865	1
LRRC61___ENSG00000127399.10	LRRC61		methyl_2cluster				0.480572	1
MYD88___ENSG00000172936.8	MYD88	Cosmic;Intogen	methyl_2cluster	Amp_3p22.2	0.019466		0.494432	1
MYO16___ENSG00000041515.11	MYO16		methyl_2cluster	Amp_13q33.3	1.35e-05		0.505024	1
ALG1___ENSG00000033011.7	ALG1		methyl_2cluster				0.512129	1
SPINT2___ENSG00000167642.8	SPINT2		methyl_2cluster				0.515721	1
AP3M2___ENSG00000070718.7	AP3M2		methyl_2cluster			All	0.517307	1
MEIS2___ENSG00000134138.15	MEIS2		methyl_2cluster				0.5232	1
EXOC2___ENSG00000112685.9	EXOC2		methyl_2cluster				0.524193	1
MYO1B___ENSG00000128641.13	MYO1B		methyl_2cluster			All	0.524438	1
PSMB8___ENSG00000204264.4	PSMB8		methyl_2cluster				0.527938	1
ALDOC___ENSG00000109107.9	ALDOC		methyl_2cluster				0.533464	1
SERPIND1___ENSG00000099937.6	SERPIND1		methyl_2cluster				0.53602	1
ROBO1___ENSG00000169855.15	ROBO1		methyl_2cluster				0.540301	1
CRAT___ENSG00000095321.12	CRAT		methyl_2cluster			All;Broad	0.548964	1
RSPH9___ENSG00000172426.11	RSPH9		methyl_2cluster				0.549844	1
ARPP21___ENSG00000172995.12	ARPP21		methyl_2cluster				0.58482	1
ZNF586___ENSG00000083828.11	ZNF586		methyl_2cluster				0.588744	1
C3orf67___ENSG00000163689.14	C3orf67		methyl_2cluster				0.593504	1
COLGALT2___ENSG00000198756.6	COLGALT2		methyl_2cluster			All	0.594178	1
MGAT4A___ENSG00000071073.8	MGAT4A		methyl_2cluster			All	0.594596	1
RPS6KL1___ENSG00000198208.7	RPS6KL1		methyl_2cluster			All	0.595357	1
PRDM8___ENSG00000152784.11	PRDM8		methyl_2cluster				0.60002	1
CTNNB1___ENSG00000168036.12	CTNNB1	Cosmic;Intogen	methyl_2cluster			Broad	0.603028	1
TGFB3___ENSG00000119699.3	TGFB3		methyl_2cluster				0.610572	1
STXBP5___ENSG00000164506.10	STXBP5		methyl_2cluster				0.618425	1
DES___ENSG00000175084.7	DES		methyl_2cluster				0.625813	1
PDZD7___ENSG00000186862.13	PDZD7		methyl_2cluster				0.626607	1
IRS1___ENSG00000169047.5	IRS1		methyl_2cluster				0.631992	1
ENTPD3___ENSG00000168032.4	ENTPD3		methyl_2cluster				0.633613	1
MAP3K13___ENSG00000073803.9	MAP3K13	Cosmic	methyl_2cluster				0.638231	1
TBC1D22B___ENSG00000065491.8	TBC1D22B		methyl_2cluster	Amp_6p21.2	0.099033		0.657272	1
TLE4___ENSG00000106829.14	TLE4		methyl_2cluster			All	0.663117	1
CHGA___ENSG00000100604.8	CHGA		methyl_2cluster				0.680682	1
BTBD3___ENSG00000132640.10	BTBD3		methyl_2cluster			All	0.681815	1
CCDC89___ENSG00000179071.3	CCDC89		methyl_2cluster				0.682281	1
GUCY1B3___ENSG00000061918.8	GUCY1B3		methyl_2cluster				0.683238	1
RNF212___ENSG00000178222.8	RNF212		methyl_2cluster				0.687954	1
EMILIN2___ENSG00000132205.6	EMILIN2		methyl_2cluster				0.693034	1
PECR___ENSG00000115425.9	PECR		methyl_2cluster			All	0.694018	1
DDR2___ENSG00000162733.12	DDR2	Cosmic	methyl_2cluster				0.699094	1
SKIL___ENSG00000136603.9	SKIL		methyl_2cluster				0.699172	1
FPGT___ENSG00000254685.2	FPGT		methyl_2cluster				0.701997	1
GBP1___ENSG00000117228.9	GBP1		methyl_2cluster				0.707351	1
ANKS1B___ENSG00000185046.14	ANKS1B		methyl_2cluster				0.727867	1
ISLR2___ENSG00000167178.11	ISLR2		methyl_2cluster				0.728937	1
VILL___ENSG00000136059.10	VILL		methyl_2cluster	Amp_3p22.2	0.019466		0.731021	1
NSMF___ENSG00000165802.15	NSMF		methyl_2cluster			All;Broad	0.731532	1
RIN2___ENSG00000132669.8	RIN2		methyl_2cluster			All	0.733024	1
LRRTM2___ENSG00000146006.7	LRRTM2		methyl_2cluster				0.733554	1
NRXN3___ENSG00000021645.13	NRXN3		methyl_2cluster				0.735843	1
MYRF___ENSG00000124920.9	MYRF		methyl_2cluster				0.740803	1
MB21D1___ENSG00000164430.11	MB21D1		methyl_2cluster	Del_6q13	0.22379		0.756805	1
DNAJA4___ENSG00000140403.8	DNAJA4		methyl_2cluster				0.759566	1
DIXDC1___ENSG00000150764.9	DIXDC1		methyl_2cluster			All	0.775464	1
ALDH5A1___ENSG00000112294.8	ALDH5A1		methyl_2cluster				0.787564	1
ESR2___ENSG00000140009.14	ESR2		methyl_2cluster				0.788105	1
PLBD1___ENSG00000121316.6	PLBD1		methyl_2cluster				0.800313	1
PPP1R16A___ENSG00000160972.5	PPP1R16A		methyl_2cluster				0.812986	1
PML___ENSG00000140464.15	PML	Cosmic	methyl_2cluster				0.816988	1
CHD3___ENSG00000170004.12	CHD3	Intogen	methyl_2cluster				0.822417	1
SLC6A9___ENSG00000196517.7	SLC6A9		methyl_2cluster				0.827353	1
OXSM___ENSG00000151093.3	OXSM		methyl_2cluster			Broad	0.828335	1
NFIX___ENSG00000008441.12	NFIX		methyl_2cluster				0.831327	1
ABCG4___ENSG00000172350.5	ABCG4		methyl_2cluster			All	0.83362	1
IRF7___ENSG00000185507.15	IRF7	Intogen	methyl_2cluster				0.834309	1
SKIDA1___ENSG00000180592.12	SKIDA1		methyl_2cluster				0.837461	1
PRICKLE2___ENSG00000163637.7	PRICKLE2		methyl_2cluster			All;Broad	0.84341	1
XKR6___ENSG00000171044.6	XKR6		methyl_2cluster				0.845836	1
RGMB___ENSG00000174136.7	RGMB		methyl_2cluster				0.847858	1
NHSL1___ENSG00000135540.7	NHSL1		methyl_2cluster				0.851292	1
TMEM168___ENSG00000146802.8	TMEM168		methyl_2cluster				0.854029	1
NR3C1___ENSG00000113580.10	NR3C1		methyl_2cluster				0.85514	1
MEGF11___ENSG00000157890.13	MEGF11		methyl_2cluster				0.858462	1
SPECC1___ENSG00000128487.12	SPECC1	Cosmic	methyl_2cluster			Focal	0.864331	1
DUOX1___ENSG00000137857.13	DUOX1		methyl_2cluster				0.865967	1
KDM2A___ENSG00000173120.10	KDM2A		methyl_2cluster			All	0.875035	1
SPATC1L___ENSG00000160284.10	SPATC1L		methyl_2cluster				0.894033	1
ENOX1___ENSG00000120658.8	ENOX1		methyl_2cluster				0.897414	1
UNC13C___ENSG00000137766.12	UNC13C		methyl_2cluster				0.899149	1
MICAL2___ENSG00000133816.9	MICAL2		methyl_2cluster				0.900766	1
SNED1___ENSG00000162804.9	SNED1		methyl_2cluster				0.90284	1
FRMD5___ENSG00000171877.15	FRMD5		methyl_2cluster				0.92482	1
GARNL3___ENSG00000136895.14	GARNL3		methyl_2cluster			All;Broad	0.947038	1
CAPN15___ENSG00000103326.6	CAPN15		methyl_2cluster				0.948785	1
ZBTB20___ENSG00000181722.11	ZBTB20		methyl_2cluster				0.956872	1
PLCH1___ENSG00000114805.12	PLCH1		methyl_2cluster				0.980063	1
NLRP1___ENSG00000091592.11	NLRP1		methyl_2cluster			All	0.982334	1
KRT17___ENSG00000128422.11	KRT17		methyl_2cluster				0.989965	1
CUX2___ENSG00000111249.9	CUX2		methyl_2cluster				0.99376	1
ATP10D___ENSG00000145246.9	ATP10D		methyl_2cluster				0.994193	1
DAPK1___ENSG00000196730.8	DAPK1		methyl_2cluster			All	0.995196	1
AKAP12___ENSG00000131016.12	AKAP12		methyl_2cluster				0.998912	1
GFPT2___ENSG00000131459.8	GFPT2		methyl_2cluster				0.999582	1
PLEKHG4___ENSG00000196155.8	PLEKHG4		methyl_2cluster				0.999619	1
CNTNAP1___ENSG00000108797.7	CNTNAP1	Intogen	methyl_2cluster				0.999655	1
MAP3K5___ENSG00000197442.8	MAP3K5		methyl_2cluster				0.999795	1
TMEM8A___ENSG00000129925.6	TMEM8A		methyl_2cluster				0.999801	1
DNAH2___ENSG00000183914.10	DNAH2		methyl_2cluster				0.999966	1
C9orf64___ENSG00000165118.10	C9orf64		methyl_2cluster			All;Broad	0.999985	1
WNK2___ENSG00000165238.12	WNK2	Cosmic	methyl_2cluster			All;Broad	0.999992	1
MBIP___ENSG00000151332.14	MBIP		methyl_2cluster	Del_14q13.2	0.016246	All	1	1
ABLIM1___ENSG00000099204.14	ABLIM1		methyl_2cluster			All	1	1
C10orf25___ENSG00000165511.4	C10orf25		methyl_2cluster			All	1	1
C10orf71___ENSG00000177354.7	C10orf71		methyl_2cluster			All	1	1
C11orf87___ENSG00000185742.6	C11orf87		methyl_2cluster			All	1	1
DRGX___ENSG00000165606.4	DRGX		methyl_2cluster			All	1	1
DTX3L___ENSG00000163840.5	DTX3L		methyl_2cluster			All	1	1
EIF5A2___ENSG00000163577.3	EIF5A2		methyl_2cluster			All	1	1
FOXL2___ENSG00000183770.5	FOXL2	Cosmic	methyl_2cluster			All	1	1
IGFBPL1___ENSG00000137142.4	IGFBPL1		methyl_2cluster			All	1	1
LGALS8___ENSG00000116977.14	LGALS8		methyl_2cluster			All	1	1
LXN___ENSG00000079257.3	LXN		methyl_2cluster			All	1	1
MAP10___ENSG00000212916.3	MAP10		methyl_2cluster			All	1	1
PIRT___ENSG00000233670.6	PIRT		methyl_2cluster			All	1	1
PLIN2___ENSG00000147872.5	PLIN2		methyl_2cluster			All	1	1
RAD51C___ENSG00000108384.10	RAD51C		methyl_2cluster			All	1	1
RBP1___ENSG00000114115.5	RBP1		methyl_2cluster			All	1	1
RLN1___ENSG00000107018.6	RLN1		methyl_2cluster			All	1	1
SKA2___ENSG00000182628.8	SKA2		methyl_2cluster			All	1	1
SLC4A10___ENSG00000144290.12	SLC4A10		methyl_2cluster			All	1	1
SPATA18___ENSG00000163071.6	SPATA18		methyl_2cluster			All	1	1
SPATS2L___ENSG00000196141.8	SPATS2L		methyl_2cluster			All	1	1
TLR5___ENSG00000187554.7	TLR5		methyl_2cluster			All	1	1
UHRF1___ENSG00000034063.9	UHRF1		methyl_2cluster			All	1	1
C3orf18___ENSG00000088543.10	C3orf18		methyl_2cluster			All;Broad	1	1
NGLY1___ENSG00000151092.12	NGLY1		methyl_2cluster			All;Broad	1	1
PDCD4___ENSG00000150593.11	PDCD4		methyl_2cluster			All;Broad	1	1
WBP1L___ENSG00000166272.12	WBP1L		methyl_2cluster			All;Broad	1	1
RNLS___ENSG00000184719.7	RNLS		methyl_2cluster	Del_10q23.31	0.00089577		1	1
ID2___ENSG00000115738.5	ID2		methyl_2cluster	Del_2p25.3	0.012598		1	1
ECHDC2___ENSG00000121310.12	ECHDC2		methyl_2cluster	Del_1p32.3	0.0386		1	1
FAM159A___ENSG00000182183.10	FAM159A		methyl_2cluster	Del_1p32.3	0.0386		1	1
ID2___ENSG00000115738.5	ID2		methyl_2cluster	Amp_2p25.3	0.059306		1	1
IKZF1___ENSG00000185811.12	IKZF1	Cosmic	methyl_2cluster	Del_7p12.1	0.11823		1	1
DIABLO___ENSG00000184047.11	DIABLO		methyl_2cluster	Del_12q24.31	0.20598		1	1
HCAR1___ENSG00000196917.4	HCAR1		methyl_2cluster	Del_12q24.31	0.20598		1	1
HCAR3___ENSG00000255398.2	HCAR3		methyl_2cluster	Del_12q24.31	0.20598		1	1
ACOX2___ENSG00000168306.8	ACOX2		methyl_2cluster				1	1
ACTA1___ENSG00000143632.10	ACTA1		methyl_2cluster				1	1
ACTA2___ENSG00000107796.8	ACTA2		methyl_2cluster				1	1
ACTR3C___ENSG00000106526.6	ACTR3C		methyl_2cluster				1	1
ANKRD34C___ENSG00000235711.3	ANKRD34C		methyl_2cluster				1	1
ANKRD7___ENSG00000106013.8	ANKRD7		methyl_2cluster				1	1
APOL2___ENSG00000128335.9	APOL2		methyl_2cluster				1	1
ARL9___ENSG00000196503.2	ARL9		methyl_2cluster				1	1
B3GALT4___ENSG00000235863.2	B3GALT4		methyl_2cluster				1	1
BHMT2___ENSG00000132840.5	BHMT2		methyl_2cluster				1	1
BLVRA___ENSG00000106605.6	BLVRA		methyl_2cluster				1	1
BNC1___ENSG00000169594.8	BNC1		methyl_2cluster				1	1
C10orf105___ENSG00000214688.4	C10orf105		methyl_2cluster				1	1
C11orf85___ENSG00000168070.7	C11orf85		methyl_2cluster				1	1
C1orf115___ENSG00000162817.6	C1orf115		methyl_2cluster				1	1
C5orf46___ENSG00000178776.4	C5orf46		methyl_2cluster				1	1
CALML3___ENSG00000178363.3	CALML3		methyl_2cluster				1	1
CAV1___ENSG00000105974.7	CAV1		methyl_2cluster				1	1
CCDC125___ENSG00000183323.8	CCDC125		methyl_2cluster				1	1
CCDC140___ENSG00000163081.2	CCDC140		methyl_2cluster				1	1
CCDC144NL___ENSG00000205212.3	CCDC144NL		methyl_2cluster				1	1
CCDC36___ENSG00000173421.12	CCDC36		methyl_2cluster				1	1
CD247___ENSG00000198821.6	CD247		methyl_2cluster				1	1
CDH17___ENSG00000079112.5	CDH17	Cosmic	methyl_2cluster				1	1
CDKL2___ENSG00000138769.6	CDKL2		methyl_2cluster				1	1
CELF4___ENSG00000101489.14	CELF4		methyl_2cluster				1	1
CES1___ENSG00000198848.8	CES1		methyl_2cluster				1	1
CKMT2___ENSG00000131730.11	CKMT2		methyl_2cluster				1	1
CLDN10___ENSG00000134873.5	CLDN10		methyl_2cluster				1	1
CLDN3___ENSG00000165215.5	CLDN3		methyl_2cluster				1	1
CNTN6___ENSG00000134115.8	CNTN6		methyl_2cluster				1	1
COL21A1___ENSG00000124749.12	COL21A1		methyl_2cluster				1	1
CPPED1___ENSG00000103381.7	CPPED1		methyl_2cluster				1	1
CPSF4L___ENSG00000187959.5	CPSF4L		methyl_2cluster				1	1
CRIP2___ENSG00000182809.6	CRIP2		methyl_2cluster				1	1
CRYGD___ENSG00000118231.4	CRYGD		methyl_2cluster				1	1
CYP11A1___ENSG00000140459.13	CYP11A1		methyl_2cluster				1	1
DERL3___ENSG00000099958.10	DERL3		methyl_2cluster				1	1
DNAJC15___ENSG00000120675.4	DNAJC15		methyl_2cluster				1	1
DSCR4___ENSG00000184029.5	DSCR4		methyl_2cluster				1	1
EFNB2___ENSG00000125266.6	EFNB2		methyl_2cluster				1	1
EPHX4___ENSG00000172031.6	EPHX4		methyl_2cluster				1	1
ESRRG___ENSG00000196482.12	ESRRG		methyl_2cluster				1	1
EVPL___ENSG00000167880.3	EVPL		methyl_2cluster				1	1
EYA1___ENSG00000104313.13	EYA1		methyl_2cluster				1	1
FABP3___ENSG00000121769.3	FABP3		methyl_2cluster				1	1
FABP7___ENSG00000164434.7	FABP7		methyl_2cluster				1	1
FAM218A___ENSG00000250486.2	FAM218A		methyl_2cluster				1	1
FDFT1___ENSG00000079459.8	FDFT1		methyl_2cluster				1	1
FER1L5___ENSG00000249715.5	FER1L5		methyl_2cluster				1	1
FGF5___ENSG00000138675.12	FGF5		methyl_2cluster				1	1
FKBP5___ENSG00000096060.10	FKBP5	Intogen	methyl_2cluster				1	1
FNDC5___ENSG00000160097.11	FNDC5		methyl_2cluster				1	1
FREM3___ENSG00000183090.5	FREM3		methyl_2cluster				1	1
FXYD3___ENSG00000089356.12	FXYD3		methyl_2cluster				1	1
GLIPR1L2___ENSG00000180481.6	GLIPR1L2		methyl_2cluster				1	1
GPX2___ENSG00000176153.10	GPX2		methyl_2cluster				1	1
GPX8___ENSG00000164294.9	GPX8		methyl_2cluster				1	1
GRIP1___ENSG00000155974.7	GRIP1		methyl_2cluster				1	1
GSTM5___ENSG00000134201.6	GSTM5		methyl_2cluster				1	1
GSTT1___ENSG00000184674.8	GSTT1		methyl_2cluster				1	1
GYPC___ENSG00000136732.10	GYPC		methyl_2cluster				1	1
HAAO___ENSG00000162882.10	HAAO		methyl_2cluster				1	1
HEY1___ENSG00000164683.12	HEY1	Cosmic	methyl_2cluster				1	1
HFE___ENSG00000010704.14	HFE		methyl_2cluster				1	1
HIST1H2BM___ENSG00000196374.5	HIST1H2BM		methyl_2cluster				1	1
HIST1H4F___ENSG00000198327.3	HIST1H4F		methyl_2cluster				1	1
HMGCLL1___ENSG00000146151.8	HMGCLL1		methyl_2cluster				1	1
HOXA3___ENSG00000105997.18	HOXA3		methyl_2cluster				1	1
HRASLS5___ENSG00000168004.5	HRASLS5		methyl_2cluster				1	1
HSPA1A___ENSG00000204389.8	HSPA1A		methyl_2cluster				1	1
HSPA1L___ENSG00000204390.8	HSPA1L		methyl_2cluster				1	1
HTR2A___ENSG00000102468.6	HTR2A		methyl_2cluster				1	1
IL1A___ENSG00000115008.5	IL1A		methyl_2cluster				1	1
IL20RA___ENSG00000016402.8	IL20RA		methyl_2cluster				1	1
IL27___ENSG00000197272.2	IL27		methyl_2cluster				1	1
IMPACT___ENSG00000154059.5	IMPACT		methyl_2cluster				1	1
IRF8___ENSG00000140968.6	IRF8		methyl_2cluster				1	1
KCNJ3___ENSG00000162989.3	KCNJ3		methyl_2cluster				1	1
KCNMB1___ENSG00000145936.4	KCNMB1		methyl_2cluster				1	1
KHNYN___ENSG00000100441.5	KHNYN		methyl_2cluster				1	1
KITLG___ENSG00000049130.9	KITLG		methyl_2cluster				1	1
KL___ENSG00000133116.6	KL		methyl_2cluster				1	1
KLHDC8A___ENSG00000162873.10	KLHDC8A		methyl_2cluster				1	1
KLHL40___ENSG00000157119.11	KLHL40		methyl_2cluster				1	1
KRT14___ENSG00000186847.5	KRT14		methyl_2cluster				1	1
KY___ENSG00000174611.7	KY		methyl_2cluster				1	1
LDHA___ENSG00000134333.9	LDHA	Intogen	methyl_2cluster				1	1
LDHAL6A___ENSG00000166800.5	LDHAL6A		methyl_2cluster				1	1
LDLRAD4___ENSG00000168675.14	LDLRAD4		methyl_2cluster				1	1
LMCD1___ENSG00000071282.7	LMCD1		methyl_2cluster				1	1
LMO3___ENSG00000048540.10	LMO3		methyl_2cluster				1	1
LNX1___ENSG00000072201.9	LNX1		methyl_2cluster				1	1
LRRC3B___ENSG00000179796.7	LRRC3B		methyl_2cluster				1	1
LYPD5___ENSG00000159871.10	LYPD5		methyl_2cluster				1	1
MAB21L1___ENSG00000180660.6	MAB21L1		methyl_2cluster				1	1
MAB21L2___ENSG00000181541.4	MAB21L2		methyl_2cluster				1	1
MEF2C___ENSG00000081189.9	MEF2C	Intogen	methyl_2cluster				1	1
MEIS1___ENSG00000143995.15	MEIS1		methyl_2cluster				1	1
MFAP5___ENSG00000197614.6	MFAP5		methyl_2cluster				1	1
MIXL1___ENSG00000185155.7	MIXL1		methyl_2cluster				1	1
MPZ___ENSG00000158887.11	MPZ		methyl_2cluster				1	1
MRPS21___ENSG00000187145.10	MRPS21		methyl_2cluster				1	1
MSTN___ENSG00000138379.4	MSTN		methyl_2cluster				1	1
MYOZ3___ENSG00000164591.9	MYOZ3		methyl_2cluster				1	1
N6AMT2___ENSG00000150456.6	N6AMT2		methyl_2cluster				1	1
NAA60___ENSG00000122390.13	NAA60		methyl_2cluster				1	1
NAALAD2___ENSG00000077616.6	NAALAD2		methyl_2cluster				1	1
NCALD___ENSG00000104490.13	NCALD		methyl_2cluster				1	1
NHLRC1___ENSG00000187566.3	NHLRC1		methyl_2cluster				1	1
NME3___ENSG00000103024.3	NME3		methyl_2cluster				1	1
NMI___ENSG00000123609.6	NMI		methyl_2cluster				1	1
NMRAL1___ENSG00000153406.9	NMRAL1		methyl_2cluster				1	1
NOX5___ENSG00000255346.5	NOX5		methyl_2cluster				1	1
NPAS2___ENSG00000170485.12	NPAS2		methyl_2cluster				1	1
NRN1___ENSG00000124785.4	NRN1		methyl_2cluster				1	1
NUDT16___ENSG00000198585.7	NUDT16		methyl_2cluster				1	1
NUDT4___ENSG00000173598.9	NUDT4		methyl_2cluster				1	1
OCIAD2___ENSG00000145247.7	OCIAD2		methyl_2cluster				1	1
PCDHA2___ENSG00000204969.5	PCDHA2		methyl_2cluster				1	1
PCSK9___ENSG00000169174.9	PCSK9		methyl_2cluster				1	1
PDLIM5___ENSG00000163110.10	PDLIM5		methyl_2cluster				1	1
PEX11A___ENSG00000166821.4	PEX11A		methyl_2cluster				1	1
PHF11___ENSG00000136147.12	PHF11		methyl_2cluster				1	1
PIK3R6___ENSG00000174083.13	PIK3R6		methyl_2cluster				1	1
POTEF___ENSG00000196604.7	POTEF		methyl_2cluster				1	1
POU5F1___ENSG00000204531.11	POU5F1	Cosmic	methyl_2cluster				1	1
POU6F2___ENSG00000106536.15	POU6F2		methyl_2cluster				1	1
PRDM1___ENSG00000057657.10	PRDM1	Cosmic	methyl_2cluster				1	1
PRDM9___ENSG00000164256.5	PRDM9		methyl_2cluster				1	1
PRIMA1___ENSG00000175785.8	PRIMA1		methyl_2cluster				1	1
PRRX1___ENSG00000116132.7	PRRX1	Cosmic;Intogen	methyl_2cluster				1	1
PSCA___ENSG00000167653.4	PSCA		methyl_2cluster				1	1
PSMB9___ENSG00000240065.3	PSMB9		methyl_2cluster				1	1
RALYL___ENSG00000184672.7	RALYL		methyl_2cluster				1	1
RASL11B___ENSG00000128045.5	RASL11B		methyl_2cluster				1	1
RGS22___ENSG00000132554.15	RGS22		methyl_2cluster				1	1
RPL39L___ENSG00000163923.5	RPL39L		methyl_2cluster				1	1
SEPP1___ENSG00000250722.1	SEPP1		methyl_2cluster				1	1
SERPINB1___ENSG00000021355.8	SERPINB1		methyl_2cluster				1	1
SGIP1___ENSG00000118473.17	SGIP1		methyl_2cluster				1	1
SLC1A2___ENSG00000110436.7	SLC1A2		methyl_2cluster				1	1
SLC22A15___ENSG00000163393.8	SLC22A15		methyl_2cluster				1	1
SLC38A1___ENSG00000111371.11	SLC38A1		methyl_2cluster				1	1
SLC5A10___ENSG00000154025.11	SLC5A10		methyl_2cluster				1	1
SMPD1___ENSG00000166311.5	SMPD1		methyl_2cluster				1	1
SPESP1___ENSG00000258484.3	SPESP1		methyl_2cluster				1	1
SPINK9___ENSG00000204909.3	SPINK9		methyl_2cluster				1	1
SPRY1___ENSG00000164056.6	SPRY1		methyl_2cluster				1	1
SRL___ENSG00000185739.9	SRL		methyl_2cluster				1	1
STK32A___ENSG00000169302.10	STK32A		methyl_2cluster				1	1
TAGLN2___ENSG00000158710.10	TAGLN2		methyl_2cluster				1	1
TEC___ENSG00000135605.8	TEC	Cosmic	methyl_2cluster				1	1
TEX14___ENSG00000121101.11	TEX14		methyl_2cluster				1	1
TGFB1I1___ENSG00000140682.14	TGFB1I1		methyl_2cluster				1	1
TLL1___ENSG00000038295.3	TLL1		methyl_2cluster				1	1
TMEM102___ENSG00000181284.2	TMEM102		methyl_2cluster				1	1
TMEM71___ENSG00000165071.10	TMEM71		methyl_2cluster				1	1
TNNC1___ENSG00000114854.3	TNNC1		methyl_2cluster				1	1
TRDN___ENSG00000186439.8	TRDN		methyl_2cluster				1	1
TRIM65___ENSG00000141569.6	TRIM65		methyl_2cluster				1	1
TRIM72___ENSG00000177238.9	TRIM72		methyl_2cluster				1	1
TSPAN11___ENSG00000110900.10	TSPAN11		methyl_2cluster				1	1
TULP1___ENSG00000112041.8	TULP1		methyl_2cluster				1	1
TVP23A___ENSG00000166676.10	TVP23A		methyl_2cluster				1	1
TYW3___ENSG00000162623.11	TYW3		methyl_2cluster				1	1
UBXN10___ENSG00000162543.5	UBXN10		methyl_2cluster				1	1
VEPH1___ENSG00000197415.7	VEPH1		methyl_2cluster				1	1
VEZF1___ENSG00000136451.4	VEZF1		methyl_2cluster				1	1
VIM___ENSG00000026025.9	VIM	Intogen	methyl_2cluster				1	1
WDR93___ENSG00000140527.10	WDR93		methyl_2cluster				1	1
WNT16___ENSG00000002745.8	WNT16		methyl_2cluster				1	1
YBX3___ENSG00000060138.8	YBX3		methyl_2cluster				1	1
ZNF233___ENSG00000159915.8	ZNF233		methyl_2cluster				1	1
ZNF860___ENSG00000197385.5	ZNF860		methyl_2cluster				1	1
ZSCAN12___ENSG00000158691.10	ZSCAN12		methyl_2cluster				1	1
HSPB2___ENSG00000170276.4	HSPB2		methyl_3cluster				0.00984316	1
TMEM108___ENSG00000144868.9	TMEM108		methyl_3cluster			All	0.103556	1
TMEM144___ENSG00000164124.6	TMEM144		methyl_3cluster				0.109303	1
ANKRD39___ENSG00000213337.4	ANKRD39		methyl_3cluster			All	0.110294	1
NUDT13___ENSG00000166321.9	NUDT13		methyl_3cluster				0.168262	1
CELF2___ENSG00000048740.13	CELF2		methyl_3cluster				0.185697	1
CLEC14A___ENSG00000176435.6	CLEC14A		methyl_3cluster				0.238876	1
SEPT11___ENSG00000138758.7	2019-09-11		methyl_3cluster				0.317478	1
ZADH2___ENSG00000180011.6	ZADH2		methyl_3cluster			Broad	0.330913	1
FAM198B___ENSG00000164125.11	FAM198B		methyl_3cluster				0.353535	1
SCG5___ENSG00000166922.4	SCG5		methyl_3cluster			All	0.377469	1
AMIGO2___ENSG00000139211.5	AMIGO2		methyl_3cluster				0.472957	1
NABP2___ENSG00000139579.8	NABP2		methyl_3cluster				0.482542	1
SPG20___ENSG00000133104.8	SPG20		methyl_3cluster				0.494142	1
QPCT___ENSG00000115828.11	QPCT		methyl_3cluster				0.501937	1
PSMD5___ENSG00000095261.9	PSMD5		methyl_3cluster				0.543414	1
CACNB4___ENSG00000182389.14	CACNB4		methyl_3cluster				0.553882	1
OSBPL5___ENSG00000021762.15	OSBPL5		methyl_3cluster				0.582207	1
DCUN1D2___ENSG00000150401.10	DCUN1D2		methyl_3cluster				0.612081	1
BRINP3___ENSG00000162670.8	BRINP3		methyl_3cluster				0.624177	1
TCF12___ENSG00000140262.13	TCF12	Cosmic;Intogen	methyl_3cluster				0.629279	1
DSC2___ENSG00000134755.10	DSC2		methyl_3cluster				0.643811	1
APBB1IP___ENSG00000077420.11	APBB1IP		methyl_3cluster				0.648848	1
HPDL___ENSG00000186603.4	HPDL		methyl_3cluster				0.657512	1
CHN2___ENSG00000106069.16	CHN2		methyl_3cluster				0.670418	1
CHSY1___ENSG00000131873.5	CHSY1		methyl_3cluster	Amp_15q26.3	0.024144	All	0.684912	1
CCDC8___ENSG00000169515.5	CCDC8		methyl_3cluster				0.705928	1
CUL7___ENSG00000044090.4	CUL7		methyl_3cluster				0.728498	1
SPHKAP___ENSG00000153820.8	SPHKAP		methyl_3cluster				0.763445	1
EOMES___ENSG00000163508.8	EOMES		methyl_3cluster				0.806656	1
SCARA3___ENSG00000168077.9	SCARA3		methyl_3cluster				0.828944	1
EHBP1___ENSG00000115504.10	EHBP1		methyl_3cluster			All	0.860475	1
LRRC36___ENSG00000159708.13	LRRC36		methyl_3cluster				0.912214	1
BHLHE22___ENSG00000180828.1	BHLHE22		methyl_3cluster				0.930201	1
TAP1___ENSG00000168394.9	TAP1		methyl_3cluster				0.931264	1
IGDCC3___ENSG00000174498.9	IGDCC3		methyl_3cluster				0.97919	1
SEL1L3___ENSG00000091490.6	SEL1L3		methyl_3cluster				0.985206	1
CACNA1E___ENSG00000198216.6	CACNA1E		methyl_3cluster				0.998934	1
ANK3___ENSG00000151150.16	ANK3	Intogen	methyl_3cluster				0.998969	1
KDR___ENSG00000128052.8	KDR	Cosmic;Intogen	methyl_3cluster				0.999957	1
STAG3___ENSG00000066923.13	STAG3		methyl_3cluster				1	1
TOM1L2___ENSG00000175662.13	TOM1L2		methyl_3cluster	Amp_17p11.2	3.94e-05	All	1	1
ABRACL___ENSG00000146386.7	ABRACL		methyl_3cluster			All	1	1
AP1S3___ENSG00000152056.12	AP1S3		methyl_3cluster			All	1	1
EIF4E3___ENSG00000163412.8	EIF4E3		methyl_3cluster			All	1	1
GNG3___ENSG00000162188.5	GNG3		methyl_3cluster			All	1	1
HEATR4___ENSG00000187105.4	HEATR4		methyl_3cluster			All	1	1
NEFM___ENSG00000104722.9	NEFM		methyl_3cluster			All	1	1
PGF___ENSG00000119630.9	PGF		methyl_3cluster			All	1	1
RLN2___ENSG00000107014.7	RLN2		methyl_3cluster			All	1	1
SNAP25___ENSG00000132639.8	SNAP25		methyl_3cluster			All	1	1
C9orf3___ENSG00000148120.10	C9orf3		methyl_3cluster			All;Focal;Broad	1	1
OXT___ENSG00000101405.3	OXT		methyl_3cluster			Broad	1	1
TRH___ENSG00000170893.3	TRH		methyl_3cluster	Del_3q22.1	0.16763		1	1
AKR1E2___ENSG00000165568.13	AKR1E2		methyl_3cluster				1	1
ANKRD23___ENSG00000163126.10	ANKRD23		methyl_3cluster				1	1
ANKRD6___ENSG00000135299.12	ANKRD6		methyl_3cluster				1	1
ARAP2___ENSG00000047365.7	ARAP2		methyl_3cluster				1	1
ARSJ___ENSG00000180801.11	ARSJ		methyl_3cluster				1	1
B4GALT6___ENSG00000118276.7	B4GALT6		methyl_3cluster				1	1
C1QTNF3___ENSG00000082196.16	C1QTNF3		methyl_3cluster				1	1
C4orf36___ENSG00000163633.6	C4orf36		methyl_3cluster				1	1
CCDC114___ENSG00000105479.11	CCDC114		methyl_3cluster				1	1
CD40___ENSG00000101017.9	CD40		methyl_3cluster				1	1
CDH9___ENSG00000113100.5	CDH9		methyl_3cluster				1	1
CECR1___ENSG00000093072.11	CECR1		methyl_3cluster				1	1
CMYA5___ENSG00000164309.10	CMYA5		methyl_3cluster				1	1
COL14A1___ENSG00000187955.7	COL14A1		methyl_3cluster				1	1
CPNE8___ENSG00000139117.9	CPNE8		methyl_3cluster				1	1
CUZD1___ENSG00000138161.8	CUZD1		methyl_3cluster				1	1
DGKE___ENSG00000153933.5	DGKE		methyl_3cluster				1	1
DLEU7___ENSG00000186047.9	DLEU7		methyl_3cluster				1	1
DUSP6___ENSG00000139318.7	DUSP6		methyl_3cluster				1	1
EID3___ENSG00000255150.1	EID3		methyl_3cluster				1	1
FABP5___ENSG00000164687.6	FABP5		methyl_3cluster				1	1
FAM109B___ENSG00000177096.4	FAM109B		methyl_3cluster				1	1
FAM124B___ENSG00000124019.9	FAM124B		methyl_3cluster				1	1
FAM24B___ENSG00000213185.2	FAM24B		methyl_3cluster				1	1
GPR19___ENSG00000183150.3	GPR19		methyl_3cluster				1	1
GPR68___ENSG00000119714.6	GPR68		methyl_3cluster				1	1
H2AFJ___ENSG00000246705.3	H2AFJ		methyl_3cluster				1	1
HENMT1___ENSG00000162639.11	HENMT1		methyl_3cluster				1	1
HIST1H3E___ENSG00000196966.3	HIST1H3E		methyl_3cluster				1	1
HIST1H3J___ENSG00000197153.3	HIST1H3J		methyl_3cluster				1	1
HIST1H4D___ENSG00000188987.2	HIST1H4D		methyl_3cluster				1	1
HIST1H4I___ENSG00000198339.3	HIST1H4I	Cosmic	methyl_3cluster				1	1
HIST1H4L___ENSG00000198558.2	HIST1H4L		methyl_3cluster				1	1
HORMAD2___ENSG00000176635.13	HORMAD2		methyl_3cluster				1	1
KBTBD12___ENSG00000187715.9	KBTBD12		methyl_3cluster				1	1
KCNE1___ENSG00000180509.7	KCNE1		methyl_3cluster				1	1
KCNK17___ENSG00000124780.9	KCNK17		methyl_3cluster				1	1
KLHL1___ENSG00000150361.7	KLHL1		methyl_3cluster				1	1
KRT8___ENSG00000170421.7	KRT8		methyl_3cluster				1	1
L1TD1___ENSG00000240563.1	L1TD1		methyl_3cluster				1	1
LAD1___ENSG00000159166.9	LAD1		methyl_3cluster				1	1
LHX8___ENSG00000162624.10	LHX8		methyl_3cluster				1	1
LPAR6___ENSG00000139679.11	LPAR6		methyl_3cluster				1	1
LY75___ENSG00000054219.9	LY75		methyl_3cluster				1	1
MKRN3___ENSG00000179455.6	MKRN3		methyl_3cluster				1	1
MOCOS___ENSG00000075643.5	MOCOS		methyl_3cluster				1	1
NAA60___ENSG00000262621.2	NAA60		methyl_3cluster				1	1
NHLH2___ENSG00000177551.5	NHLH2		methyl_3cluster				1	1
OLIG3___ENSG00000177468.5	OLIG3		methyl_3cluster				1	1
PCDHGB7___ENSG00000254122.1	PCDHGB7		methyl_3cluster				1	1
PCDHGC4___ENSG00000242419.1	PCDHGC4		methyl_3cluster				1	1
PDLIM4___ENSG00000131435.8	PDLIM4		methyl_3cluster				1	1
RBP4___ENSG00000138207.8	RBP4		methyl_3cluster				1	1
RFPL2___ENSG00000128253.9	RFPL2		methyl_3cluster				1	1
RGS10___ENSG00000148908.10	RGS10		methyl_3cluster				1	1
RHOD___ENSG00000173156.2	RHOD		methyl_3cluster				1	1
RIPPLY3___ENSG00000183145.4	RIPPLY3		methyl_3cluster				1	1
RPP25___ENSG00000178718.5	RPP25		methyl_3cluster				1	1
S100A13___ENSG00000189171.9	S100A13		methyl_3cluster				1	1
SEMA5A___ENSG00000112902.7	SEMA5A		methyl_3cluster				1	1
SLC26A5___ENSG00000170615.10	SLC26A5		methyl_3cluster				1	1
SOSTDC1___ENSG00000171243.7	SOSTDC1		methyl_3cluster				1	1
STX1B___ENSG00000099365.5	STX1B		methyl_3cluster				1	1
SYK___ENSG00000165025.10	SYK	Cosmic;Intogen	methyl_3cluster				1	1
TMEM106A___ENSG00000184988.4	TMEM106A		methyl_3cluster				1	1
TMEM243___ENSG00000135185.7	TMEM243		methyl_3cluster				1	1
TNFRSF10D___ENSG00000173530.5	TNFRSF10D		methyl_3cluster				1	1
TNFRSF11A___ENSG00000141655.11	TNFRSF11A		methyl_3cluster				1	1
TNFRSF18___ENSG00000186891.9	TNFRSF18		methyl_3cluster				1	1
TPD52L1___ENSG00000111907.16	TPD52L1		methyl_3cluster				1	1
TSHR___ENSG00000165409.11	TSHR	Cosmic	methyl_3cluster				1	1
TTC12___ENSG00000149292.12	TTC12		methyl_3cluster				1	1
TUFT1___ENSG00000143367.11	TUFT1		methyl_3cluster				1	1
VASN___ENSG00000168140.4	VASN		methyl_3cluster				1	1
WBP2NL___ENSG00000183066.10	WBP2NL		methyl_3cluster				1	1
ZNF154___ENSG00000179909.11	ZNF154		methyl_3cluster				1	1
LLPH___ENSG00000139233.2	LLPH					All	0.00212764	1
MRPS11___ENSG00000181991.11	MRPS11						0.00272721	1
FAHD2B___ENSG00000144199.7	FAHD2B						0.0031746	1
ZNF268___ENSG00000090612.16	ZNF268						0.00364462	1
PRDX6___ENSG00000117592.8	PRDX6					All	0.00376564	1
TCF4___ENSG00000196628.9	TCF4	Intogen					0.00393782	1
AGAP2___ENSG00000135439.7	AGAP2						0.00423327	1
SHARPIN___ENSG00000179526.12	SHARPIN					All	0.00432315	1
LYRM1___ENSG00000102897.5	LYRM1						0.00432963	1
C2orf74___ENSG00000237651.2	C2orf74						0.00482395	1
ARID1A___ENSG00000117713.13	ARID1A	Cosmic;Intogen					0.00509595	1
C18orf32___ENSG00000177576.6	C18orf32						0.0051537	1
DUS3L___ENSG00000141994.11	DUS3L						0.00537355	1
CNDP2___ENSG00000133313.10	CNDP2					All;Broad	0.00570944	1
DUSP10___ENSG00000143507.13	DUSP10					All	0.00572584	1
PEX11G___ENSG00000104883.3	PEX11G						0.005849	1
INSM2___ENSG00000168348.3	INSM2			Del_14q13.2	0.016246		0.00609733	1
ITPA___ENSG00000125877.8	ITPA					All;Broad	0.0066636	1
PDCD10___ENSG00000114209.10	PDCD10						0.006781	1
PCBD1___ENSG00000166228.4	PCBD1						0.00706581	1
PON2___ENSG00000105854.8	PON2						0.00718376	1
FAM50A___ENSG00000071859.10	FAM50A						0.00736102	1
ALKBH2___ENSG00000189046.6	ALKBH2						0.00754036	1
ZNF662___ENSG00000182983.10	ZNF662					All;Broad	0.00805986	1
RAB26___ENSG00000167964.8	RAB26						0.00846562	1
RHOB___ENSG00000143878.8	RHOB						0.00863324	1
GNAS___ENSG00000087460.19	GNAS	Cosmic;Intogen					0.00905459	1
SERF2___ENSG00000140264.15	SERF2						0.00925706	1
PROX1___ENSG00000117707.11	PROX1					All	0.00948239	1
VPS37C___ENSG00000167987.6	VPS37C					All	0.00971072	1
ADNP___ENSG00000101126.11	ADNP					All	0.0103041	1
RAVER2___ENSG00000162437.10	RAVER2						0.0106403	1
ZNF226___ENSG00000167380.12	ZNF226						0.0113022	1
MPC2___ENSG00000143158.6	MPC2						0.0114084	1
ZBTB14___ENSG00000198081.6	ZBTB14					All	0.0118337	1
ZNF90___ENSG00000213988.5	ZNF90					All	0.013178	1
MGST2___ENSG00000085871.4	MGST2						0.0134301	1
TGIF2___ENSG00000118707.5	TGIF2					All	0.0134907	1
ZC3H8___ENSG00000144161.8	ZC3H8					All	0.0135476	1
PVR___ENSG00000073008.10	PVR						0.0139461	1
EID1___ENSG00000255302.3	EID1					All	0.0141022	1
MARCH8___ENSG00000165406.11	2019-03-08					All	0.0141197	1
ST18___ENSG00000147488.7	ST18						0.014451	1
CREBZF___ENSG00000137504.9	CREBZF					All	0.0145409	1
ARHGDIA___ENSG00000141522.7	ARHGDIA						0.0156604	1
VPS28___ENSG00000160948.9	VPS28					All	0.0163907	1
MCM9___ENSG00000111877.13	MCM9						0.0168514	1
ADD2___ENSG00000075340.18	ADD2					All	0.0170671	1
PRKAR1A___ENSG00000108946.10	PRKAR1A	Cosmic;Intogen				All	0.0175071	1
C14orf119___ENSG00000179933.4	C14orf119					All	0.0183035	1
FUCA2___ENSG00000001036.9	FUCA2					All	0.0186207	1
ZNF700___ENSG00000196757.3	ZNF700						0.0187871	1
CNPPD1___ENSG00000115649.11	CNPPD1					All	0.0189152	1
LAP3___ENSG00000002549.8	LAP3						0.0190908	1
PSMG4___ENSG00000180822.7	PSMG4						0.0194116	1
DDX28___ENSG00000182810.5	DDX28					All	0.0194332	1
LYSMD3___ENSG00000176018.8	LYSMD3						0.0198211	1
ZNF257___ENSG00000197134.7	ZNF257						0.020989	1
PARP11___ENSG00000111224.9	PARP11						0.021872	1
PHPT1___ENSG00000054148.13	PHPT1					All;Broad	0.0225999	1
PHKG1___ENSG00000164776.5	PHKG1						0.0227085	1
CENPQ___ENSG00000031691.6	CENPQ						0.0230509	1
PCDHGA4___ENSG00000262576.1	PCDHGA4						0.0233173	1
DCTD___ENSG00000129187.10	DCTD						0.0233666	1
TMEM42___ENSG00000169964.5	TMEM42					All	0.023681	1
SCN1B___ENSG00000105711.6	SCN1B						0.0247943	1
MRPL39___ENSG00000154719.9	MRPL39						0.0249001	1
RAC1___ENSG00000136238.13	RAC1	Cosmic;Intogen				All;Broad	0.0249956	1
HAUS3___ENSG00000214367.3	HAUS3						0.0250185	1
TRAPPC6A___ENSG00000007255.6	TRAPPC6A						0.0251644	1
SLC35B3___ENSG00000124786.8	SLC35B3						0.0260397	1
TLDC1___ENSG00000140950.11	TLDC1						0.0261765	1
MDFIC___ENSG00000135272.5	MDFIC						0.0264695	1
PLCXD1___ENSG00000182378.8	PLCXD1						0.0268127	1
NTF3___ENSG00000185652.7	NTF3						0.0272573	1
NRIP2___ENSG00000053702.10	NRIP2						0.0272949	1
GYS1___ENSG00000104812.10	GYS1						0.0274934	1
ZNF43___ENSG00000198521.7	ZNF43						0.02757	1
ZDHHC4___ENSG00000136247.10	ZDHHC4						0.0279795	1
CNTLN___ENSG00000044459.10	CNTLN					All;Broad	0.0284736	1
THNSL2___ENSG00000144115.12	THNSL2						0.028893	1
SERINC4___ENSG00000184716.9	SERINC4						0.0289155	1
RNF144A___ENSG00000151692.10	RNF144A			Del_2p25.3	0.012598	All	0.0296624	1
RNF144A___ENSG00000151692.10	RNF144A			Amp_2p25.3	0.059306	All	0.0296624	1
CRCP___ENSG00000241258.2	CRCP						0.0303854	1
ZNF497___ENSG00000174586.6	ZNF497						0.0318464	1
REEP5___ENSG00000129625.8	REEP5						0.0326755	1
C1orf74___ENSG00000162757.3	C1orf74					All	0.0327533	1
MAZ___ENSG00000103495.9	MAZ			Del_16p11.2	4.23e-05	All	0.0335053	1
NAT9___ENSG00000109065.7	NAT9						0.0336551	1
UBTF___ENSG00000108312.10	UBTF						0.0338263	1
NSUN5___ENSG00000130305.12	NSUN5						0.0338948	1
TNFRSF25___ENSG00000215788.5	TNFRSF25						0.0341954	1
C5orf22___ENSG00000082213.13	C5orf22						0.0342009	1
IQCE___ENSG00000106012.13	IQCE						0.0346989	1
SDCBP2___ENSG00000125775.10	SDCBP2					All	0.0347806	1
RASL10B___ENSG00000141150.3	RASL10B						0.0347995	1
LYRM5___ENSG00000205707.6	LYRM5						0.0353095	1
TMEM59___ENSG00000116209.7	TMEM59						0.0358369	1
B3GALNT1___ENSG00000169255.9	B3GALNT1						0.036182	1
LRRC46___ENSG00000141294.5	LRRC46						0.0365805	1
DSTN___ENSG00000125868.11	DSTN					All;Broad	0.0367231	1
SP3___ENSG00000172845.9	SP3					All	0.0369102	1
ZMAT5___ENSG00000100319.11	ZMAT5						0.0369639	1
ARHGEF10___ENSG00000104728.11	ARHGEF10	Cosmic					0.0374672	1
HEY2___ENSG00000135547.4	HEY2						0.038007	1
C4orf48___ENSG00000243449.2	C4orf48						0.0380515	1
GAL3ST3___ENSG00000175229.6	GAL3ST3					All	0.0385595	1
IFT20___ENSG00000109083.9	IFT20						0.0385857	1
RPL14___ENSG00000188846.9	RPL14						0.0386457	1
ZNF439___ENSG00000171291.4	ZNF439					All	0.0389169	1
NOXA1___ENSG00000188747.4	NOXA1					All;Broad	0.0391857	1
HIST3H2A___ENSG00000181218.4	HIST3H2A						0.0392567	1
THNSL1___ENSG00000185875.8	THNSL1					All	0.0394167	1
SCAF8___ENSG00000213079.5	SCAF8					All	0.0396376	1
ELP5___ENSG00000170291.10	ELP5					All	0.0396743	1
TXN___ENSG00000136810.8	TXN					All;Broad	0.0397149	1
PVRL3___ENSG00000177707.6	PVRL3						0.0400132	1
TMEM126A___ENSG00000171202.2	TMEM126A						0.0402342	1
KMT2C___ENSG00000055609.13	KMT2C	Cosmic					0.0415504	1
FGF2___ENSG00000138685.8	FGF2						0.0417442	1
ZNF568___ENSG00000198453.8	ZNF568						0.0418092	1
SEC62___ENSG00000008952.12	SEC62						0.0418451	1
FKBPL___ENSG00000204315.3	FKBPL						0.0423157	1
PIK3C3___ENSG00000078142.7	PIK3C3						0.042398	1
ZNF114___ENSG00000178150.4	ZNF114						0.0430457	1
CYSTM1___ENSG00000120306.5	CYSTM1						0.0431993	1
ZNF599___ENSG00000153896.13	ZNF599						0.0432874	1
SFXN1___ENSG00000164466.8	SFXN1					All	0.0433434	1
GPR161___ENSG00000143147.10	GPR161						0.0435676	1
RNF20___ENSG00000155827.7	RNF20					All;Broad	0.0440314	1
PRR22___ENSG00000212123.3	PRR22						0.0444166	1
DNAJB1___ENSG00000132002.3	DNAJB1	Cosmic					0.0448404	1
EMC10___ENSG00000161671.12	EMC10						0.0450099	1
MGMT___ENSG00000170430.9	MGMT	Cosmic;Intogen				All	0.0450574	1
RBP2___ENSG00000114113.2	RBP2						0.0455437	1
NBPF1___ENSG00000219481.6	NBPF1						0.0455586	1
LBH___ENSG00000213626.7	LBH					All	0.0459754	1
TBCA___ENSG00000171530.9	TBCA						0.0460608	1
FAM20C___ENSG00000177706.8	FAM20C						0.0460919	1
WDR86___ENSG00000187260.11	WDR86						0.0469065	1
PRDX2___ENSG00000167815.7	PRDX2						0.0470065	1
SCAND1___ENSG00000171222.6	SCAND1						0.047243	1
DVL1___ENSG00000107404.13	DVL1						0.0473791	1
CIDEB___ENSG00000136305.7	CIDEB						0.0474763	1
ORAI3___ENSG00000175938.6	ORAI3						0.0477163	1
MMADHC___ENSG00000168288.8	MMADHC					All	0.0483353	1
FAXDC2___ENSG00000170271.6	FAXDC2						0.0484391	1
CRLS1___ENSG00000088766.7	CRLS1					All;Broad	0.0499297	1
SLC35A4___ENSG00000176087.10	SLC35A4						0.0500127	1
CA2___ENSG00000104267.5	CA2						0.0501342	1
DNMT3A___ENSG00000119772.12	DNMT3A	Cosmic;Intogen		Del_2p23.3	0.023459	All	0.0508884	1
GNG10___ENSG00000242616.3	GNG10					All;Broad	0.0512617	1
LRIG1___ENSG00000144749.9	LRIG1						0.0513335	1
APH1B___ENSG00000138613.9	APH1B						0.0516296	1
MUT___ENSG00000146085.7	MUT						0.0525269	1
PRDM4___ENSG00000110851.7	PRDM4						0.0528088	1
SAYSD1___ENSG00000112167.5	SAYSD1						0.053123	1
INSM1___ENSG00000173404.3	INSM1						0.0533234	1
SMEK2___ENSG00000138041.11	SMEK2					All	0.0533417	1
RGS16___ENSG00000143333.6	RGS16						0.0536196	1
HIST1H2BH___ENSG00000197459.2	HIST1H2BH						0.0538319	1
ZFYVE21___ENSG00000100711.9	ZFYVE21						0.0538882	1
TMEM159___ENSG00000011638.6	TMEM159						0.0539624	1
YTHDF2___ENSG00000198492.10	YTHDF2						0.0544322	1
GLT8D1___ENSG00000016864.12	GLT8D1					All;Broad	0.0544737	1
TMEM161A___ENSG00000064545.10	TMEM161A						0.0545576	1
RADIL___ENSG00000157927.12	RADIL						0.0547065	1
CDKN2C___ENSG00000123080.6	CDKN2C	Cosmic		Del_1p32.3	0.0386		0.0549486	1
ZFAND1___ENSG00000104231.6	ZFAND1						0.0549571	1
SPG21___ENSG00000090487.6	SPG21						0.0550238	1
HIAT1___ENSG00000156875.9	HIAT1						0.0552071	1
HIST2H2AC___ENSG00000184260.4	HIST2H2AC						0.0556473	1
GPNMB___ENSG00000136235.11	GPNMB						0.0558195	1
ZNF587___ENSG00000198466.8	ZNF587					All	0.0562279	1
ZFP91___ENSG00000186660.14	ZFP91						0.0566229	1
C11orf95___ENSG00000188070.8	C11orf95						0.0571893	1
ASPSCR1___ENSG00000169696.11	ASPSCR1	Cosmic					0.0577911	1
PTBP1___ENSG00000011304.12	PTBP1						0.0580863	1
TET2___ENSG00000168769.8	TET2	Cosmic;Intogen					0.0581236	1
ZNF621___ENSG00000172888.7	ZNF621						0.058455	1
SH3GL1___ENSG00000141985.5	SH3GL1	Cosmic				All	0.0586838	1
EXOG___ENSG00000157036.8	EXOG			Amp_3p22.2	0.019466	All;Broad	0.0591625	1
MZT2B___ENSG00000152082.9	MZT2B						0.0591867	1
MAF1___ENSG00000179632.5	MAF1					All	0.0592678	1
CST7___ENSG00000077984.4	CST7						0.0595578	1
CYP20A1___ENSG00000119004.10	CYP20A1						0.0596657	1
KCTD18___ENSG00000155729.8	KCTD18						0.0597856	1
ZNF254___ENSG00000213096.5	ZNF254			Del_19q12	0.017095		0.0601463	1
ZNF177___ENSG00000188629.7	ZNF177						0.0604066	1
ZNF177___ENSG00000270011.2	ZNF177						0.0604066	1
SERINC2___ENSG00000168528.7	SERINC2						0.0607531	1
NIPA2___ENSG00000140157.10	NIPA2						0.0610382	1
NHP2___ENSG00000145912.4	NHP2						0.0612668	1
RPL31___ENSG00000071082.6	RPL31						0.0612761	1
RBM38___ENSG00000132819.12	RBM38						0.0613202	1
ARHGAP23___ENSG00000225485.3	ARHGAP23						0.0616081	1
GPR75___ENSG00000119737.5	GPR75					All	0.0616369	1
BANF1___ENSG00000175334.3	BANF1						0.0618073	1
ZNF596___ENSG00000172748.8	ZNF596						0.0619505	1
DUSP1___ENSG00000120129.5	DUSP1						0.0619931	1
MMAA___ENSG00000151611.9	MMAA						0.0622307	1
MGAT4C___ENSG00000182050.9	MGAT4C						0.0625004	1
SENP8___ENSG00000166192.10	SENP8			Amp_15q23	0.13193	All	0.0631288	1
SLC25A22___ENSG00000177542.6	SLC25A22						0.0637625	1
MERTK___ENSG00000153208.12	MERTK						0.0640029	1
TBRG1___ENSG00000154144.8	TBRG1					All	0.0653801	1
NAA30___ENSG00000139977.9	NAA30					All;Broad	0.065462	1
RIOK3___ENSG00000101782.10	RIOK3					All	0.0658121	1
MSTO1___ENSG00000125459.10	MSTO1					All	0.0660935	1
ASB3___ENSG00000270898.1	ASB3						0.0664058	1
MRPL30___ENSG00000185414.15	MRPL30						0.0664776	1
MRPL30___ENSG00000273155.1	MRPL30						0.0664776	1
JOSD1___ENSG00000100221.6	JOSD1						0.0667029	1
ID4___ENSG00000172201.6	ID4						0.0670867	1
SOX2___ENSG00000181449.2	SOX2	Cosmic					0.0671637	1
AKIRIN2___ENSG00000135334.8	AKIRIN2						0.067473	1
HRASLS___ENSG00000127252.4	HRASLS					All	0.0678371	1
COX6B1___ENSG00000126267.4	COX6B1						0.0681562	1
CMAS___ENSG00000111726.8	CMAS						0.0681584	1
SDR39U1___ENSG00000100445.12	SDR39U1					All	0.0684568	1
MAP6D1___ENSG00000180834.3	MAP6D1						0.0691571	1
ELFN1___ENSG00000225968.4	ELFN1						0.0697773	1
CYS1___ENSG00000205795.4	CYS1						0.0703356	1
PTRHD1___ENSG00000184924.5	PTRHD1			Del_2p23.3	0.023459		0.0707898	1
PRSS54___ENSG00000103023.7	PRSS54						0.0709456	1
FBXO44___ENSG00000132879.9	FBXO44						0.071011	1
ZNF107___ENSG00000196247.7	ZNF107						0.0711453	1
HLA-DMA___ENSG00000204257.10	HLA-DMA						0.0713889	1
C3orf70___ENSG00000187068.2	C3orf70						0.0714453	1
BUB3___ENSG00000154473.13	BUB3					All;Broad	0.0718202	1
TAMM41___ENSG00000144559.6	TAMM41					All;Broad	0.0718717	1
MORN4___ENSG00000171160.13	MORN4					All	0.0718948	1
MESDC2___ENSG00000117899.6	MESDC2					All	0.0728232	1
DERA___ENSG00000023697.8	DERA						0.0732986	1
C16orf52___ENSG00000185716.7	C16orf52						0.0734002	1
MS4A4A___ENSG00000110079.12	MS4A4A						0.0735163	1
C8orf44___ENSG00000213865.3	C8orf44					All	0.0738227	1
FAM131B___ENSG00000159784.13	FAM131B	Cosmic					0.0743793	1
ATP5L___ENSG00000167283.3	ATP5L					All	0.0749395	1
COLEC11___ENSG00000118004.13	COLEC11			Del_2p25.3	0.012598		0.0749529	1
COLEC11___ENSG00000118004.13	COLEC11			Amp_2p25.3	0.059306		0.0749529	1
TDRP___ENSG00000180190.7	TDRP					All	0.0749823	1
CHEK2___ENSG00000183765.16	CHEK2	Cosmic;Intogen					0.075636	1
PPIF___ENSG00000108179.9	PPIF					All	0.076047	1
TLE6___ENSG00000104953.14	TLE6						0.0772718	1
KLHL22___ENSG00000099910.12	KLHL22						0.0773891	1
AFTPH___ENSG00000119844.10	AFTPH					All	0.0777664	1
CXorf40B___ENSG00000197021.4	CXorf40B						0.0784679	1
IL17RB___ENSG00000056736.5	IL17RB						0.0786006	1
RBM11___ENSG00000185272.9	RBM11						0.0790532	1
DDX26B___ENSG00000165359.10	DDX26B						0.0792724	1
CMTM6___ENSG00000091317.7	CMTM6						0.0793996	1
NCK2___ENSG00000071051.9	NCK2					All	0.0794598	1
DAP3___ENSG00000132676.11	DAP3						0.0796292	1
ATG13___ENSG00000175224.12	ATG13					All	0.0805398	1
TRIM44___ENSG00000166326.5	TRIM44					All	0.0805421	1
HDHD3___ENSG00000119431.5	HDHD3						0.0805672	1
RAB5C___ENSG00000108774.10	RAB5C						0.0806214	1
SRRM4___ENSG00000139767.4	SRRM4						0.0814823	1
PCDHA4___ENSG00000204967.6	PCDHA4						0.0816351	1
LHFP___ENSG00000183722.7	LHFP	Cosmic					0.0819226	1
N6AMT1___ENSG00000156239.7	N6AMT1						0.0821498	1
YY1___ENSG00000100811.6	YY1					All;Broad	0.0821609	1
NARS2___ENSG00000137513.5	NARS2					All	0.0823274	1
ALG14___ENSG00000172339.9	ALG14						0.0823409	1
CUL1___ENSG00000055130.11	CUL1	Intogen				All	0.082626	1
ARF6___ENSG00000165527.5	ARF6					All;Broad	0.0831024	1
RPL22___ENSG00000116251.5	RPL22	Cosmic;Intogen					0.083818	1
TIMM50___ENSG00000105197.6	TIMM50						0.0846113	1
FAM169A___ENSG00000198780.7	FAM169A						0.0854648	1
SFT2D1___ENSG00000198818.5	SFT2D1						0.0856455	1
RAB14___ENSG00000119396.6	RAB14					All;Broad	0.0859751	1
POLR2G___ENSG00000168002.7	POLR2G					All	0.0861607	1
SUCO___ENSG00000094975.9	SUCO					All	0.0863691	1
CBY1___ENSG00000100211.6	CBY1						0.0865605	1
SRRM3___ENSG00000177679.14	SRRM3						0.0869565	1
SULT1A3___ENSG00000261052.1	SULT1A3			Del_16p11.2	4.23e-05		0.0871221	1
GTF2A2___ENSG00000140307.6	GTF2A2					All	0.0871237	1
NR2C2___ENSG00000177463.11	NR2C2						0.0872925	1
TMEM98___ENSG00000006042.7	TMEM98						0.0880162	1
SLC8A1___ENSG00000183023.14	SLC8A1						0.0881042	1
BBS7___ENSG00000138686.5	BBS7					All	0.0884831	1
PNPT1___ENSG00000138035.10	PNPT1					All	0.0885713	1
SRPX2___ENSG00000102359.5	SRPX2						0.0886553	1
BRPF1___ENSG00000156983.11	BRPF1					All	0.0887593	1
ATP9A___ENSG00000054793.9	ATP9A						0.0887936	1
SMAP1___ENSG00000112305.10	SMAP1						0.0889975	1
ADAT1___ENSG00000065457.6	ADAT1					All	0.0892082	1
VWA1___ENSG00000179403.10	VWA1						0.0892453	1
RND3___ENSG00000115963.9	RND3						0.0892483	1
MARS2___ENSG00000247626.3	MARS2					All	0.089427	1
SRSF6___ENSG00000124193.10	SRSF6					All	0.0895426	1
MIPOL1___ENSG00000151338.14	MIPOL1						0.0896069	1
ZCCHC4___ENSG00000168228.10	ZCCHC4					All	0.089786	1
ACTR6___ENSG00000075089.5	ACTR6						0.0908304	1
SERPINA3___ENSG00000196136.12	SERPINA3						0.0914151	1
NUCB1___ENSG00000104805.11	NUCB1						0.0921101	1
CHRNA7___ENSG00000175344.12	CHRNA7						0.0925025	1
IER5___ENSG00000162783.8	IER5						0.092575	1
KLHDC2___ENSG00000165516.6	KLHDC2					All;Broad	0.0926966	1
UBE2M___ENSG00000130725.3	UBE2M			Amp_19q13.43	0.20662		0.0928382	1
ZCCHC10___ENSG00000155329.7	ZCCHC10						0.0930744	1
THUMPD2___ENSG00000138050.10	THUMPD2						0.0931628	1
RAB2A___ENSG00000104388.10	RAB2A						0.0935708	1
KCNT2___ENSG00000162687.12	KCNT2			Del_1q31.3	0.072715		0.0941397	1
HS3ST5___ENSG00000249853.3	HS3ST5						0.0942868	1
TCTN2___ENSG00000168778.7	TCTN2			Del_12q24.31	0.20598		0.0944632	1
ALG6___ENSG00000088035.11	ALG6						0.0946203	1
RPL7L1___ENSG00000146223.10	RPL7L1						0.0949388	1
GFER___ENSG00000127554.12	GFER						0.0950445	1
CFL1___ENSG00000172757.8	CFL1					All	0.0950868	1
RBFOX1___ENSG00000078328.15	RBFOX1						0.095161	1
KHDRBS3___ENSG00000131773.9	KHDRBS3						0.0954133	1
DUSP22___ENSG00000112679.10	DUSP22						0.0954956	1
DCDC2B___ENSG00000222046.2	DCDC2B						0.095747	1
ATP5O___ENSG00000241837.2	ATP5O						0.0959295	1
BEND5___ENSG00000162373.8	BEND5						0.0959471	1
RNF26___ENSG00000173456.4	RNF26					All	0.0960549	1
DPYSL2___ENSG00000092964.12	DPYSL2						0.0961626	1
FEZ2___ENSG00000171055.10	FEZ2						0.0966707	1
HSD17B14___ENSG00000087076.4	HSD17B14						0.0967666	1
SEC13___ENSG00000157020.13	SEC13						0.0968529	1
AGPAT5___ENSG00000155189.7	AGPAT5						0.0973974	1
NUP88___ENSG00000108559.7	NUP88					All	0.0978552	1
SOX11___ENSG00000176887.5	SOX11			Del_2p25.3	0.012598		0.0984425	1
SOX11___ENSG00000176887.5	SOX11			Amp_2p25.3	0.059306		0.0984425	1
PRPS2___ENSG00000101911.8	PRPS2						0.0990598	1
MAPK6___ENSG00000069956.7	MAPK6					All	0.0997342	1
SAT2___ENSG00000141504.7	SAT2					All	0.0999813	1
PWWP2B___ENSG00000171813.10	PWWP2B						0.0999892	1
ZNF845___ENSG00000213799.6	ZNF845					All	0.100549	1
G6PC3___ENSG00000141349.4	G6PC3					All	0.100866	1
CCNDBP1___ENSG00000166946.9	CCNDBP1						0.100878	1
NOB1___ENSG00000141101.8	NOB1						0.101264	1
ASNA1___ENSG00000198356.7	ASNA1						0.101767	1
BTBD19___ENSG00000222009.4	BTBD19						0.102114	1
TOB1___ENSG00000141232.4	TOB1						0.102542	1
NUPL1___ENSG00000139496.11	NUPL1						0.103115	1
WBP1___ENSG00000239779.2	WBP1						0.103191	1
AKIP1___ENSG00000166452.7	AKIP1						0.103252	1
TSPAN18___ENSG00000157570.7	TSPAN18						0.103899	1
INPP1___ENSG00000151689.8	INPP1					All	0.104096	1
PPP1R3D___ENSG00000132825.5	PPP1R3D						0.104139	1
TRIP11___ENSG00000100815.8	TRIP11	Cosmic				All;Broad	0.104323	1
TRIM52___ENSG00000183718.4	TRIM52						0.105207	1
RNF215___ENSG00000099999.10	RNF215						0.105288	1
CD300LF___ENSG00000186074.14	CD300LF						0.105489	1
GATS___ENSG00000160844.6	GATS						0.105714	1
GATS___ENSG00000239521.3	GATS						0.105714	1
C6orf163___ENSG00000203872.6	C6orf163						0.105831	1
HMGA1___ENSG00000137309.15	HMGA1	Cosmic					0.105933	1
PRCP___ENSG00000137509.6	PRCP						0.106157	1
TIMM17A___ENSG00000134375.6	TIMM17A						0.106333	1
UCHL5___ENSG00000116750.9	UCHL5					All	0.106431	1
TMEM101___ENSG00000091947.5	TMEM101						0.107108	1
MDK___ENSG00000110492.11	MDK						0.107166	1
WDR46___ENSG00000227057.3	WDR46						0.107378	1
COG1___ENSG00000166685.7	COG1						0.107552	1
NPPA___ENSG00000175206.6	NPPA						0.10759	1
ZNF8___ENSG00000083842.8	ZNF8						0.107829	1
ZNF37A___ENSG00000075407.13	ZNF37A					All	0.107956	1
IFI44___ENSG00000137965.6	IFI44						0.108078	1
CPSF3L___ENSG00000127054.14	CPSF3L						0.10815	1
PRELP___ENSG00000188783.5	PRELP						0.108285	1
MCM3___ENSG00000112118.13	MCM3	Intogen					0.108346	1
APBA3___ENSG00000011132.7	APBA3						0.108528	1
CTNNA2___ENSG00000066032.14	CTNNA2	Cosmic					0.108946	1
MDM1___ENSG00000111554.10	MDM1			Amp_12q15	0.21249		0.109048	1
ZNF511___ENSG00000198546.10	ZNF511			Amp_10q26.3	0.073114	All	0.109681	1
MRPL52___ENSG00000172590.14	MRPL52					All	0.10979	1
C6orf1___ENSG00000186577.7	C6orf1						0.109964	1
UNC5C___ENSG00000182168.10	UNC5C						0.11	1
SNTG2___ENSG00000172554.7	SNTG2			Del_2p25.3	0.012598	All	0.110021	1
SNTG2___ENSG00000172554.7	SNTG2			Amp_2p25.3	0.059306	All	0.110021	1
LYSMD4___ENSG00000183060.11	LYSMD4						0.110139	1
ITGB3BP___ENSG00000142856.12	ITGB3BP						0.110158	1
MFAP2___ENSG00000117122.9	MFAP2						0.110412	1
C10orf62___ENSG00000203942.3	C10orf62						0.110675	1
CERS6___ENSG00000172292.10	CERS6					All	0.111005	1
ANKRD13C___ENSG00000118454.8	ANKRD13C					All	0.111038	1
ALDH1A3___ENSG00000184254.12	ALDH1A3						0.111199	1
TMEM260___ENSG00000070269.9	TMEM260					All;Broad	0.111467	1
SUV39H1___ENSG00000101945.12	SUV39H1						0.111582	1
RHEBL1___ENSG00000167550.6	RHEBL1			Del_12q13.12	0.045237		0.111616	1
RPS28___ENSG00000233927.4	RPS28						0.11203	1
RWDD3___ENSG00000122481.12	RWDD3						0.112234	1
HES4___ENSG00000188290.6	HES4						0.112372	1
PLCD1___ENSG00000187091.9	PLCD1			Amp_3p22.2	0.019466	Broad	0.112698	1
RAB23___ENSG00000112210.7	RAB23						0.112877	1
OSBPL2___ENSG00000130703.11	OSBPL2					All	0.112901	1
FBXL17___ENSG00000145743.11	FBXL17						0.112903	1
PPP4C___ENSG00000149923.9	PPP4C			Del_16p11.2	4.23e-05	All	0.113313	1
NEIL1___ENSG00000140398.9	NEIL1						0.114152	1
CHST8___ENSG00000124302.8	CHST8						0.114235	1
LHFPL2___ENSG00000145685.9	LHFPL2						0.114631	1
C11orf58___ENSG00000110696.5	C11orf58					All	0.114677	1
KMT2D___ENSG00000167548.10	KMT2D	Cosmic		Del_12q13.12	0.045237		0.114942	1
RHBDL3___ENSG00000141314.8	RHBDL3						0.115422	1
ROCK2___ENSG00000134318.9	ROCK2					All	0.115502	1
ALDH9A1___ENSG00000143149.8	ALDH9A1					All	0.115556	1
NRBP2___ENSG00000185189.11	NRBP2					All	0.115883	1
ZBTB8OS___ENSG00000176261.11	ZBTB8OS					All	0.116461	1
DHRS12___ENSG00000102796.6	DHRS12						0.116677	1
RMND5B___ENSG00000145916.14	RMND5B					All	0.116876	1
TAF9B___ENSG00000187325.4	TAF9B						0.116912	1
NIP7___ENSG00000132603.9	NIP7					All	0.117064	1
PRSS23___ENSG00000150687.7	PRSS23						0.117081	1
CYP2R1___ENSG00000186104.6	CYP2R1					All	0.117145	1
TMEM38B___ENSG00000095209.7	TMEM38B					All;Broad	0.117474	1
DPH3___ENSG00000154813.5	DPH3					All	0.117889	1
MTFMT___ENSG00000103707.5	MTFMT						0.118491	1
TMEM179B___ENSG00000185475.4	TMEM179B						0.118595	1
TMEM216___ENSG00000187049.5	TMEM216						0.118942	1
SOGA3___ENSG00000214338.6	SOGA3						0.11911	1
GDAP1___ENSG00000104381.8	GDAP1						0.119233	1
SREBF1___ENSG00000072310.12	SREBF1			Amp_17p11.2	3.94e-05	All	0.119398	1
MXD3___ENSG00000213347.6	MXD3						0.11974	1
TSSC4___ENSG00000184281.10	TSSC4					All	0.119863	1
CPM___ENSG00000135678.7	CPM						0.120013	1
ZNF430___ENSG00000118620.8	ZNF430					All	0.120365	1
GART___ENSG00000159131.12	GART					All	0.120946	1
ANXA7___ENSG00000138279.11	ANXA7					All	0.12112	1
BLOC1S3___ENSG00000189114.6	BLOC1S3						0.121449	1
MARCKS___ENSG00000155130.5	MARCKS						0.12158	1
MRAP___ENSG00000170262.8	MRAP						0.121792	1
C9orf41___ENSG00000156017.8	C9orf41					All;Broad	0.121982	1
MUTYH___ENSG00000132781.13	MUTYH	Cosmic					0.122088	1
HSD17B8___ENSG00000204228.3	HSD17B8						0.122098	1
CCL5___ENSG00000161570.4	CCL5						0.122188	1
TIMM8B___ENSG00000150779.7	TIMM8B					All	0.122258	1
C1QTNF6___ENSG00000133466.9	C1QTNF6						0.122323	1
KNOP1___ENSG00000103550.9	KNOP1						0.122531	1
DBNDD1___ENSG00000003249.9	DBNDD1						0.122774	1
HSCB___ENSG00000100209.5	HSCB						0.122782	1
LOXL4___ENSG00000138131.3	LOXL4						0.12281	1
CADPS___ENSG00000163618.13	CADPS					All	0.123395	1
MTAP___ENSG00000099810.14	MTAP					All	0.123424	1
MAP1LC3B2___ENSG00000171471.5	MAP1LC3B2						0.123758	1
MED6___ENSG00000133997.7	MED6					All;Broad	0.123959	1
TBC1D8___ENSG00000204634.8	TBC1D8						0.124088	1
RHOBTB3___ENSG00000164292.8	RHOBTB3						0.124228	1
LRRC57___ENSG00000180979.5	LRRC57					All	0.124395	1
MPHOSPH9___ENSG00000051825.10	MPHOSPH9			Del_12q24.31	0.20598		0.124533	1
STK32B___ENSG00000152953.8	STK32B						0.124742	1
RUFY3___ENSG00000018189.8	RUFY3						0.124896	1
ARF3___ENSG00000134287.5	ARF3			Del_12q13.12	0.045237		0.125104	1
MT1E___ENSG00000169715.10	MT1E						0.125557	1
DDX52___ENSG00000141141.10	DDX52					All;Focal;Broad	0.125577	1
EZH2___ENSG00000106462.6	EZH2	Cosmic;Intogen				All	0.125684	1
AMN1___ENSG00000151743.6	AMN1			Del_12p11.21	0.070426		0.125696	1
TMEM234___ENSG00000160055.15	TMEM234						0.125758	1
MFAP4___ENSG00000166482.7	MFAP4						0.126004	1
EXOSC9___ENSG00000123737.8	EXOSC9					All	0.126622	1
STX2___ENSG00000111450.9	STX2						0.127186	1
AKTIP___ENSG00000166971.12	AKTIP					All	0.127343	1
UTP3___ENSG00000132467.2	UTP3						0.127735	1
C11orf1___ENSG00000137720.3	C11orf1					All	0.127748	1
VAX2___ENSG00000116035.2	VAX2						0.128253	1
ZCCHC7___ENSG00000147905.13	ZCCHC7					All;Broad	0.128645	1
HSDL1___ENSG00000103160.7	HSDL1					All	0.129145	1
PFDN5___ENSG00000123349.9	PFDN5						0.129184	1
ZRANB2___ENSG00000132485.8	ZRANB2						0.129271	1
DNAJC30___ENSG00000176410.7	DNAJC30						0.1295	1
HDGFRP2___ENSG00000167674.10	HDGFRP2					All	0.129524	1
TCIRG1___ENSG00000110719.5	TCIRG1						0.129645	1
RPL17___ENSG00000265681.2	RPL17						0.129759	1
DAPK3___ENSG00000167657.7	DAPK3						0.129912	1
MPPED2___ENSG00000066382.12	MPPED2						0.129926	1
VKORC1L1___ENSG00000196715.5	VKORC1L1						0.130059	1
GPR63___ENSG00000112218.7	GPR63					All	0.130063	1
PENK___ENSG00000181195.6	PENK						0.130213	1
MAGEF1___ENSG00000177383.3	MAGEF1					All	0.13023	1
SLC2A3___ENSG00000059804.11	SLC2A3						0.130275	1
GLI2___ENSG00000074047.16	GLI2			Amp_2q14.2	2.96e-15	Focal	0.130701	1
AGPAT1___ENSG00000204310.6	AGPAT1						0.131163	1
VPS26B___ENSG00000151502.6	VPS26B					All	0.13124	1
WDR74___ENSG00000133316.11	WDR74						0.131292	1
ITM2C___ENSG00000135916.11	ITM2C						0.131448	1
TNNC2___ENSG00000101470.5	TNNC2						0.131938	1
ZNF529___ENSG00000186020.8	ZNF529					All	0.131987	1
SMIM7___ENSG00000214046.4	SMIM7						0.132694	1
MFGE8___ENSG00000140545.10	MFGE8						0.132714	1
IRX5___ENSG00000176842.10	IRX5						0.133236	1
TAF1D___ENSG00000166012.10	TAF1D					All	0.133608	1
TTC30A___ENSG00000197557.6	TTC30A						0.133899	1
GTF2H5___ENSG00000272047.1	GTF2H5						0.133955	1
NTS___ENSG00000133636.6	NTS						0.134373	1
NGDN___ENSG00000129460.11	NGDN					All	0.134429	1
TOMM7___ENSG00000196683.6	TOMM7						0.134439	1
KIF16B___ENSG00000089177.13	KIF16B						0.13454	1
NANOS1___ENSG00000188613.5	NANOS1						0.134654	1
NOP16___ENSG00000048162.15	NOP16						0.134835	1
SNRPF___ENSG00000139343.6	SNRPF						0.134952	1
CPE___ENSG00000109472.9	CPE						0.135025	1
FZD1___ENSG00000157240.2	FZD1						0.13504	1
EIF3G___ENSG00000130811.6	EIF3G						0.135547	1
STK35___ENSG00000125834.8	STK35					All	0.135549	1
NDUFA5___ENSG00000128609.10	NDUFA5						0.13561	1
BCL7C___ENSG00000099385.7	BCL7C						0.135671	1
SPTSSA___ENSG00000165389.6	SPTSSA			Del_14q13.2	0.016246	All;Focal	0.135996	1
GABARAPL2___ENSG00000034713.3	GABARAPL2					All	0.136422	1
BRSK2___ENSG00000174672.11	BRSK2					All	0.13704	1
IRGQ___ENSG00000167378.4	IRGQ						0.137464	1
TTL___ENSG00000114999.7	TTL					All	0.137658	1
TSPYL4___ENSG00000187189.9	TSPYL4						0.137747	1
POLR2C___ENSG00000102978.8	POLR2C					All	0.13789	1
SKI___ENSG00000157933.9	SKI	Cosmic					0.137908	1
EIF4E2___ENSG00000135930.9	EIF4E2					All	0.138349	1
ERV3-1___ENSG00000213462.4	ERV3-1						0.13847	1
SESN2___ENSG00000130766.4	SESN2						0.138474	1
TRMT5___ENSG00000126814.6	TRMT5					All;Broad	0.138493	1
USF2___ENSG00000105698.11	USF2						0.138507	1
SFR1___ENSG00000156384.10	SFR1					All	0.138616	1
ANKRD10___ENSG00000088448.10	ANKRD10					All	0.13904	1
HSF1___ENSG00000185122.6	HSF1					All	0.139058	1
ZNF117___ENSG00000152926.10	ZNF117						0.139453	1
AMH___ENSG00000104899.4	AMH						0.139701	1
RAB30___ENSG00000137502.5	RAB30					All	0.13978	1
CEP120___ENSG00000168944.11	CEP120						0.139796	1
HAPLN2___ENSG00000132702.8	HAPLN2						0.139812	1
UTP18___ENSG00000011260.9	UTP18						0.140009	1
RTN1___ENSG00000139970.12	RTN1					All;Broad	0.140129	1
CASP3___ENSG00000164305.13	CASP3	Cosmic					0.14017	1
CMSS1___ENSG00000184220.6	CMSS1						0.14023	1
TSG101___ENSG00000074319.8	TSG101						0.14045	1
ZNF519___ENSG00000175322.7	ZNF519						0.140634	1
FBXO27___ENSG00000161243.4	FBXO27						0.140838	1
ZBTB44___ENSG00000196323.7	ZBTB44					All	0.141065	1
NEDD8___ENSG00000129559.8	NEDD8					All	0.141082	1
OPTN___ENSG00000123240.12	OPTN						0.141098	1
ACAA1___ENSG00000060971.13	ACAA1			Amp_3p22.2	0.019466	All;Broad	0.141337	1
LIX1L___ENSG00000152022.7	LIX1L						0.14204	1
SNRPG___ENSG00000143977.9	SNRPG						0.142671	1
TFAP4___ENSG00000090447.7	TFAP4						0.142958	1
PTGDS___ENSG00000107317.7	PTGDS						0.143099	1
PPP1R21___ENSG00000162869.11	PPP1R21						0.143133	1
RIOK1___ENSG00000124784.4	RIOK1						0.14335	1
LIME1___ENSG00000203896.5	LIME1						0.143602	1
MIS18A___ENSG00000159055.3	MIS18A						0.143639	1
CDKN2A___ENSG00000147889.12	CDKN2A	Cosmic;Intogen					0.143649	1
CYFIP1___ENSG00000068793.13	CYFIP1						0.143671	1
DNAJA3___ENSG00000103423.9	DNAJA3						0.143702	1
CTSC___ENSG00000109861.11	CTSC						0.143777	1
ZNF277___ENSG00000198839.5	ZNF277						0.144118	1
IGLL1___ENSG00000128322.6	IGLL1						0.144232	1
RPL41___ENSG00000229117.4	RPL41						0.144247	1
KCTD15___ENSG00000153885.10	KCTD15						0.144343	1
CAT___ENSG00000121691.4	CAT	Intogen					0.144448	1
KIF22___ENSG00000079616.8	KIF22			Del_16p11.2	4.23e-05	All	0.144518	1
TMEM161B___ENSG00000164180.9	TMEM161B						0.144648	1
POU4F2___ENSG00000151615.3	POU4F2						0.144655	1
FLRT3___ENSG00000125848.9	FLRT3						0.144781	1
NADSYN1___ENSG00000172890.7	NADSYN1					All	0.144895	1
RANGRF___ENSG00000108961.9	RANGRF					All	0.145112	1
C1orf174___ENSG00000198912.6	C1orf174						0.145122	1
EMC9___ENSG00000100908.9	EMC9					All	0.145258	1
ABI3___ENSG00000108798.4	ABI3						0.145345	1
NGRN___ENSG00000182768.7	NGRN						0.145762	1
EVA1A___ENSG00000115363.9	EVA1A						0.145825	1
TARS___ENSG00000113407.9	TARS						0.145964	1
TUSC1___ENSG00000198680.3	TUSC1					All	0.146067	1
CACNB1___ENSG00000067191.11	CACNB1						0.146102	1
LDB1___ENSG00000198728.6	LDB1					All	0.146275	1
ABHD17B___ENSG00000107362.9	ABHD17B					All;Broad	0.146422	1
ATP5H___ENSG00000167863.7	ATP5H					All	0.146485	1
ZNF2___ENSG00000163067.10	ZNF2					All	0.146604	1
METAP1___ENSG00000164024.7	METAP1						0.14686	1
CYB561D2___ENSG00000114395.6	CYB561D2						0.147117	1
ZMYND11___ENSG00000015171.14	ZMYND11					All	0.147413	1
ROGDI___ENSG00000067836.8	ROGDI						0.147496	1
SPSB4___ENSG00000175093.4	SPSB4					All;Broad	0.147728	1
NDUFV2___ENSG00000178127.8	NDUFV2						0.147893	1
ECHDC1___ENSG00000093144.14	ECHDC1						0.147972	1
PCSK1N___ENSG00000102109.7	PCSK1N						0.148045	1
PKN1___ENSG00000123143.8	PKN1						0.148045	1
FAM168A___ENSG00000054965.6	FAM168A					All	0.14808	1
FAM222A___ENSG00000139438.5	FAM222A						0.148092	1
YAE1D1___ENSG00000241127.3	YAE1D1						0.148979	1
MBNL2___ENSG00000139793.14	MBNL2						0.149328	1
MOB3A___ENSG00000172081.9	MOB3A						0.149339	1
GCLM___ENSG00000023909.5	GCLM						0.149408	1
SCRN2___ENSG00000141295.9	SCRN2						0.149808	1
TMED3___ENSG00000166557.8	TMED3						0.14987	1
CITED1___ENSG00000125931.6	CITED1						0.149944	1
TMTC2___ENSG00000179104.4	TMTC2						0.149982	1
FAM98B___ENSG00000171262.7	FAM98B					All	0.150696	1
AKAP6___ENSG00000151320.6	AKAP6						0.150758	1
PPT2___ENSG00000221988.8	PPT2						0.151125	1
WTAP___ENSG00000146457.10	WTAP					All	0.151455	1
RILPL1___ENSG00000188026.7	RILPL1			Del_12q24.31	0.20598		0.151504	1
SRFBP1___ENSG00000151304.5	SRFBP1						0.151863	1
FBXO5___ENSG00000112029.5	FBXO5					All	0.151898	1
ATP13A1___ENSG00000105726.12	ATP13A1						0.151979	1
B4GALT7___ENSG00000027847.9	B4GALT7					All	0.153378	1
TATDN1___ENSG00000147687.12	TATDN1						0.153402	1
ZNF75A___ENSG00000162086.10	ZNF75A						0.153704	1
SLC25A29___ENSG00000197119.8	SLC25A29						0.153904	1
GEN1___ENSG00000178295.10	GEN1					All	0.154434	1
CYB5A___ENSG00000166347.14	CYB5A					All;Broad	0.154656	1
TMEM134___ENSG00000172663.4	TMEM134						0.154725	1
SLC35C1___ENSG00000181830.7	SLC35C1					All	0.155043	1
GIMAP7___ENSG00000179144.4	GIMAP7						0.155314	1
WNT11___ENSG00000085741.8	WNT11						0.155315	1
KDM3B___ENSG00000120733.9	KDM3B						0.155647	1
EXOSC8___ENSG00000120699.8	EXOSC8						0.155723	1
SCRN3___ENSG00000144306.9	SCRN3					All	0.155852	1
CBLN1___ENSG00000102924.7	CBLN1						0.156187	1
ENPP4___ENSG00000001561.6	ENPP4						0.156198	1
PKIG___ENSG00000168734.9	PKIG						0.15637	1
NAA38___ENSG00000128534.3	NAA38						0.156389	1
MRPL46___ENSG00000259494.1	MRPL46						0.156714	1
ADCK4___ENSG00000123815.7	ADCK4						0.15672	1
H3F3A___ENSG00000163041.5	H3F3A	Cosmic				All	0.156921	1
IGFBP2___ENSG00000115457.5	IGFBP2						0.157197	1
MGP___ENSG00000111341.5	MGP						0.157476	1
MIF4GD___ENSG00000125457.9	MIF4GD					All	0.157793	1
PCNA___ENSG00000132646.6	PCNA					All;Broad	0.158007	1
EGR3___ENSG00000179388.8	EGR3						0.158226	1
HIATL1___ENSG00000148110.11	HIATL1					All;Broad	0.15828	1
MARCH2___ENSG00000099785.6	2019-03-02						0.158365	1
ASIC3___ENSG00000213199.3	ASIC3						0.158693	1
PSPN___ENSG00000125650.4	PSPN						0.159769	1
GPSM3___ENSG00000213654.5	GPSM3						0.159902	1
PELO___ENSG00000152684.10	PELO						0.160024	1
APTX___ENSG00000137074.14	APTX					All;Broad	0.160165	1
C19orf24___ENSG00000228300.9	C19orf24						0.160653	1
CCL2___ENSG00000108691.5	CCL2						0.160933	1
MAGED1___ENSG00000179222.13	MAGED1						0.160947	1
DHRS3___ENSG00000162496.4	DHRS3						0.16101	1
NRIP1___ENSG00000180530.5	NRIP1						0.161153	1
TXNDC9___ENSG00000115514.7	TXNDC9					All	0.161254	1
ST3GAL6___ENSG00000064225.8	ST3GAL6						0.161399	1
TMEFF2___ENSG00000144339.7	TMEFF2						0.162015	1
ZNF557___ENSG00000130544.7	ZNF557						0.162292	1
PPFIA2___ENSG00000139220.12	PPFIA2						0.162648	1
ERLIN1___ENSG00000107566.9	ERLIN1					All	0.16281	1
PDZD9___ENSG00000155714.9	PDZD9						0.1633	1
ALKBH3___ENSG00000166199.8	ALKBH3					All	0.163494	1
ACTB___ENSG00000075624.9	ACTB	Intogen					0.163778	1
VMA21___ENSG00000160131.9	VMA21						0.163963	1
SETD1B___ENSG00000139718.6	SETD1B	Cosmic		Del_12q24.31	0.20598		0.164642	1
POLR1D___ENSG00000186184.11	POLR1D						0.164778	1
MITF___ENSG00000187098.10	MITF	Cosmic					0.165202	1
NSMCE4A___ENSG00000107672.10	NSMCE4A					All;Broad	0.165272	1
PPAPDC3___ENSG00000160539.4	PPAPDC3					All;Broad	0.165321	1
AASDH___ENSG00000157426.9	AASDH						0.16581	1
ETFDH___ENSG00000171503.7	ETFDH					All	0.166197	1
GRM3___ENSG00000198822.6	GRM3	Cosmic					0.167017	1
HCST___ENSG00000126264.5	HCST						0.167499	1
RPL8___ENSG00000161016.11	RPL8						0.167684	1
ZNF780B___ENSG00000128000.11	ZNF780B					All	0.167755	1
HAND2___ENSG00000164107.7	HAND2						0.167857	1
XKR7___ENSG00000260903.2	XKR7						0.168218	1
CAMK1___ENSG00000134072.6	CAMK1					All	0.168753	1
CDC20___ENSG00000117399.9	CDC20						0.168973	1
ZNF600___ENSG00000189190.7	ZNF600						0.169076	1
CCDC66___ENSG00000180376.12	CCDC66					All;Broad	0.170263	1
HEXIM2___ENSG00000168517.6	HEXIM2					All;Broad	0.170384	1
AGER___ENSG00000204305.9	AGER						0.170425	1
TUBA8___ENSG00000183785.10	TUBA8						0.170551	1
SERTAD1___ENSG00000197019.4	SERTAD1						0.170666	1
PSMD7___ENSG00000103035.6	PSMD7					All	0.170816	1
ADPGK___ENSG00000159322.13	ADPGK			Amp_15q23	0.13193		0.171363	1
TBCK___ENSG00000145348.12	TBCK						0.171654	1
NEIL2___ENSG00000154328.11	NEIL2					All	0.171686	1
ZNF846___ENSG00000196605.3	ZNF846						0.171929	1
UBL5___ENSG00000198258.6	UBL5						0.172045	1
TMEM126B___ENSG00000171204.8	TMEM126B						0.172089	1
ORC6___ENSG00000091651.4	ORC6						0.172135	1
GSR___ENSG00000104687.8	GSR					All	0.1722	1
DGUOK___ENSG00000114956.15	DGUOK						0.172602	1
NUSAP1___ENSG00000137804.8	NUSAP1						0.17278	1
ZNF35___ENSG00000169981.6	ZNF35						0.173756	1
MOCS2___ENSG00000164172.14	MOCS2						0.173837	1
SPCS1___ENSG00000114902.9	SPCS1						0.173858	1
CORO1A___ENSG00000102879.11	CORO1A			Del_16p11.2	4.23e-05		0.17393	1
SRRD___ENSG00000100104.8	SRRD						0.174067	1
AAAS___ENSG00000094914.8	AAAS						0.174125	1
DEDD___ENSG00000158796.12	DEDD					All	0.174273	1
ATF6B___ENSG00000213676.6	ATF6B						0.174384	1
AHSA1___ENSG00000100591.3	AHSA1					All	0.174428	1
ZNF441___ENSG00000197044.6	ZNF441						0.17449	1
FAM172A___ENSG00000113391.12	FAM172A						0.174668	1
MGME1___ENSG00000125871.9	MGME1						0.174687	1
ZNF230___ENSG00000159882.8	ZNF230						0.174764	1
DUSP7___ENSG00000164086.8	DUSP7						0.174835	1
ARFRP1___ENSG00000101246.15	ARFRP1						0.175314	1
EGFL7___ENSG00000172889.11	EGFL7						0.175334	1
CCNG2___ENSG00000138764.9	CCNG2						0.175335	1
KAT8___ENSG00000103510.15	KAT8						0.175349	1
IDH1___ENSG00000138413.9	IDH1	Cosmic;Intogen				All	0.175645	1
CADM3___ENSG00000162706.8	CADM3						0.175669	1
EEF1B2___ENSG00000114942.9	EEF1B2	Intogen					0.175803	1
KCNMA1___ENSG00000156113.16	KCNMA1					All	0.176058	1
DPH3P1___ENSG00000233838.4	DPH3P1						0.176519	1
ADCYAP1___ENSG00000141433.8	ADCYAP1					All;Broad	0.176551	1
RAB40AL___ENSG00000102128.6	RAB40AL						0.176735	1
PAPD5___ENSG00000121274.8	PAPD5						0.176826	1
CYP2D6___ENSG00000100197.16	CYP2D6						0.177176	1
MRPL54___ENSG00000183617.4	MRPL54						0.177426	1
GPR37___ENSG00000170775.2	GPR37						0.177473	1
PMS1___ENSG00000064933.12	PMS1	Cosmic				All	0.177603	1
DUSP23___ENSG00000158716.4	DUSP23						0.177746	1
FAM219B___ENSG00000178761.10	FAM219B						0.177762	1
CENPBD1___ENSG00000177946.4	CENPBD1						0.178079	1
FH___ENSG00000091483.6	FH	Cosmic				All	0.17813	1
ZNF571___ENSG00000180479.9	ZNF571					All	0.178233	1
FRZB___ENSG00000162998.4	FRZB						0.178622	1
C2orf40___ENSG00000119147.5	C2orf40						0.178659	1
MON1B___ENSG00000103111.10	MON1B					All	0.178883	1
ELMO3___ENSG00000102890.10	ELMO3					All	0.179012	1
IGFLR1___ENSG00000126246.5	IGFLR1						0.179163	1
DHX29___ENSG00000067248.5	DHX29						0.179254	1
SIN3A___ENSG00000169375.11	SIN3A	Intogen					0.179294	1
RABGGTA___ENSG00000100949.10	RABGGTA						0.179301	1
NRGN___ENSG00000154146.8	NRGN						0.179336	1
LRRC66___ENSG00000188993.3	LRRC66			Del_4q12	1.99e-07	All	0.179543	1
PLEKHA1___ENSG00000107679.10	PLEKHA1					All;Broad	0.179558	1
TTC21B___ENSG00000123607.10	TTC21B						0.179648	1
C17orf97___ENSG00000187624.7	C17orf97						0.17967	1
ZNF454___ENSG00000178187.3	ZNF454						0.179729	1
HM13___ENSG00000101294.12	HM13					All	0.180045	1
TMEM200C___ENSG00000206432.4	TMEM200C						0.180091	1
KLHL29___ENSG00000119771.10	KLHL29			Del_2p23.3	0.023459	All	0.180423	1
LIMK2___ENSG00000182541.13	LIMK2						0.180423	1
ZNF100___ENSG00000197020.6	ZNF100						0.180468	1
CTXN2___ENSG00000233932.3	CTXN2						0.18053	1
TIMM13___ENSG00000099800.3	TIMM13						0.180722	1
AURKC___ENSG00000105146.8	AURKC						0.180938	1
ZBTB17___ENSG00000116809.7	ZBTB17						0.181263	1
CLDN5___ENSG00000184113.8	CLDN5						0.181476	1
IRX3___ENSG00000177508.11	IRX3						0.181681	1
ZNF181___ENSG00000197841.10	ZNF181					All	0.181692	1
R3HCC1L___ENSG00000166024.9	R3HCC1L					All;Broad	0.181816	1
MAP1LC3B___ENSG00000140941.8	MAP1LC3B					All	0.181896	1
MMP16___ENSG00000156103.11	MMP16						0.182037	1
CCSAP___ENSG00000154429.6	CCSAP						0.182118	1
ARHGEF7___ENSG00000102606.13	ARHGEF7						0.182162	1
IVD___ENSG00000128928.4	IVD						0.182531	1
PCDHGA10___ENSG00000253846.1	PCDHGA10						0.182616	1
NT5C___ENSG00000125458.2	NT5C						0.183013	1
FKBP1B___ENSG00000119782.9	FKBP1B			Del_2p23.3	0.023459	All	0.183332	1
CCL27___ENSG00000213927.3	CCL27						0.183493	1
USP15___ENSG00000135655.9	USP15						0.183515	1
ZNF528___ENSG00000167555.9	ZNF528						0.183701	1
FBXO9___ENSG00000112146.12	FBXO9						0.183799	1
KIAA1456___ENSG00000250305.4	KIAA1456						0.183944	1
PRRT1___ENSG00000204314.6	PRRT1						0.183987	1
ERF___ENSG00000105722.5	ERF						0.184091	1
EIF2B5___ENSG00000145191.7	EIF2B5					All;Broad	0.184183	1
MRPL9___ENSG00000143436.6	MRPL9						0.184397	1
RFXANK___ENSG00000064490.9	RFXANK						0.18499	1
GJC1___ENSG00000182963.5	GJC1						0.185104	1
RHBDD1___ENSG00000144468.12	RHBDD1						0.185108	1
SOCS7___ENSG00000174111.8	SOCS7						0.185159	1
C12orf4___ENSG00000047621.7	C12orf4						0.185292	1
RMI2___ENSG00000175643.7	RMI2	Cosmic				All	0.185424	1
CHRNE___ENSG00000108556.7	CHRNE					All	0.185587	1
SLC25A38___ENSG00000144659.6	SLC25A38					All;Broad	0.185732	1
ZNF286A___ENSG00000187607.11	ZNF286A					All	0.186443	1
RNF168___ENSG00000163961.4	RNF168			Amp_3q29	0.11423	All;Broad	0.186569	1
RNF168___ENSG00000163961.4	RNF168			Del_3q29	0.15805	All;Broad	0.186569	1
VEGFA___ENSG00000112715.16	VEGFA						0.186799	1
TPGS2___ENSG00000134779.10	TPGS2					All	0.186906	1
LYPLAL1___ENSG00000143353.7	LYPLAL1						0.187005	1
TMEM88___ENSG00000167874.6	TMEM88					All	0.187319	1
EN2___ENSG00000164778.4	EN2						0.187492	1
FBXO17___ENSG00000269190.1	FBXO17						0.187557	1
DENND1A___ENSG00000119522.11	DENND1A					All;Broad	0.18769	1
C1orf86___ENSG00000162585.12	C1orf86						0.187892	1
SPATA7___ENSG00000042317.12	SPATA7					All	0.188043	1
C1QTNF2___ENSG00000145861.7	C1QTNF2						0.188225	1
SAMM50___ENSG00000100347.10	SAMM50						0.18841	1
ABCB10___ENSG00000135776.4	ABCB10						0.188733	1
CD99___ENSG00000002586.13	CD99						0.188897	1
LGALS3BP___ENSG00000108679.8	LGALS3BP						0.189357	1
MRPL34___ENSG00000130312.2	MRPL34						0.189493	1
LRP8___ENSG00000157193.10	LRP8						0.189511	1
CLDND1___ENSG00000080822.12	CLDND1					All	0.189859	1
TRIM73___ENSG00000178809.7	TRIM73						0.189939	1
RAMP2___ENSG00000131477.6	RAMP2						0.190025	1
BRD1___ENSG00000100425.14	BRD1						0.190027	1
TMEM54___ENSG00000121900.14	TMEM54						0.190481	1
FBXO22___ENSG00000167196.9	FBXO22					All	0.190616	1
TRIM24___ENSG00000122779.12	TRIM24	Cosmic					0.190631	1
FSTL5___ENSG00000168843.9	FSTL5						0.190806	1
ADCK2___ENSG00000133597.5	ADCK2						0.190903	1
ZNF804A___ENSG00000170396.6	ZNF804A						0.190918	1
C21orf59___ENSG00000159079.14	C21orf59						0.191208	1
LMBRD1___ENSG00000168216.6	LMBRD1						0.191694	1
NMT2___ENSG00000152465.13	NMT2					All	0.191849	1
JAKMIP2___ENSG00000176049.11	JAKMIP2						0.192103	1
TMEM80___ENSG00000177042.10	TMEM80						0.192533	1
RNASEK___ENSG00000219200.6	RNASEK					All	0.192899	1
RAB28___ENSG00000157869.10	RAB28						0.193019	1
PRAME___ENSG00000185686.13	PRAME						0.193059	1
EIF3F___ENSG00000175390.8	EIF3F						0.19319	1
CHD8___ENSG00000100888.8	CHD8	Intogen				All;Focal	0.193255	1
RAB11FIP5___ENSG00000135631.11	RAB11FIP5					All	0.193338	1
FGFR1OP___ENSG00000213066.7	FGFR1OP	Cosmic					0.193708	1
TRIAP1___ENSG00000170855.3	TRIAP1			Del_12q24.31	0.20598		0.193778	1
HSPB1___ENSG00000106211.8	HSPB1						0.193835	1
NDUFA3___ENSG00000170906.11	NDUFA3						0.19418	1
GOLPH3L___ENSG00000143457.6	GOLPH3L					All	0.194666	1
ZNF85___ENSG00000105750.10	ZNF85						0.195075	1
TNFRSF11B___ENSG00000164761.4	TNFRSF11B						0.195209	1
TRIM21___ENSG00000132109.8	TRIM21						0.195566	1
LAT___ENSG00000213658.6	LAT						0.195592	1
WAC___ENSG00000095787.17	WAC					All	0.195714	1
MINA___ENSG00000170854.13	MINA					All	0.196014	1
KLF11___ENSG00000172059.6	KLF11					All	0.196051	1
HDGF___ENSG00000143321.14	HDGF					All	0.196089	1
TECR___ENSG00000099797.7	TECR						0.196622	1
ZNHIT6___ENSG00000117174.6	ZNHIT6						0.196683	1
GFM1___ENSG00000168827.10	GFM1						0.196722	1
PPP1R17___ENSG00000106341.6	PPP1R17						0.196999	1
PDDC1___ENSG00000177225.12	PDDC1						0.19724	1
POMZP3___ENSG00000146707.10	POMZP3						0.197591	1
XRCC4___ENSG00000152422.11	XRCC4						0.197732	1
TDP1___ENSG00000042088.9	TDP1					All;Broad	0.197861	1
C10orf88___ENSG00000119965.8	C10orf88					All;Broad	0.198242	1
NPM2___ENSG00000158806.9	NPM2						0.198277	1
AMZ2___ENSG00000196704.7	AMZ2					All	0.198288	1
LIPT2___ENSG00000175536.6	LIPT2						0.198614	1
HEBP2___ENSG00000051620.6	HEBP2					All	0.198656	1
NUDCD2___ENSG00000170584.6	NUDCD2						0.198745	1
C3orf38___ENSG00000179021.5	C3orf38						0.198883	1
SMPDL3A___ENSG00000172594.8	SMPDL3A						0.198954	1
FAM122A___ENSG00000187866.6	FAM122A					All;Broad	0.19896	1
STK40___ENSG00000196182.6	STK40						0.199027	1
C21orf2___ENSG00000160226.11	C21orf2						0.199041	1
GLYR1___ENSG00000140632.12	GLYR1						0.199146	1
DNAJB12___ENSG00000148719.10	DNAJB12					All	0.199146	1
HIST2H2BE___ENSG00000184678.8	HIST2H2BE						0.199615	1
MEX3B___ENSG00000183496.5	MEX3B						0.199744	1
THSD1___ENSG00000136114.11	THSD1						0.199844	1
HSDL2___ENSG00000119471.10	HSDL2					All;Broad	0.200154	1
TST___ENSG00000128311.9	TST						0.200298	1
RGAG4___ENSG00000242732.3	RGAG4						0.200413	1
RMND5A___ENSG00000153561.8	RMND5A						0.200449	1
ORC5___ENSG00000164815.6	ORC5					All	0.200576	1
TJAP1___ENSG00000137221.10	TJAP1						0.200872	1
ANKRA2___ENSG00000164331.5	ANKRA2						0.200997	1
ZACN___ENSG00000186919.8	ZACN						0.201012	1
AIG1___ENSG00000146416.12	AIG1					All	0.201024	1
PLEKHG5___ENSG00000171680.16	PLEKHG5						0.201103	1
CCDC138___ENSG00000163006.7	CCDC138						0.2012	1
APPL2___ENSG00000136044.7	APPL2						0.201283	1
KLHDC1___ENSG00000197776.3	KLHDC1						0.201718	1
CTNS___ENSG00000040531.10	CTNS					All	0.20222	1
CUTA___ENSG00000112514.11	CUTA						0.202411	1
SH3BP5___ENSG00000131370.11	SH3BP5						0.202428	1
EIF1AX___ENSG00000173674.6	EIF1AX	Cosmic;Intogen					0.202721	1
CBR3___ENSG00000159231.5	CBR3						0.202743	1
CAB39L___ENSG00000102547.14	CAB39L						0.202889	1
TLCD1___ENSG00000160606.6	TLCD1						0.202966	1
CA14___ENSG00000118298.6	CA14						0.203297	1
SRP19___ENSG00000153037.8	SRP19						0.203365	1
CLTA___ENSG00000122705.12	CLTA					All;Broad	0.203454	1
MED28___ENSG00000118579.7	MED28						0.203722	1
EPN2___ENSG00000072134.11	EPN2					Focal	0.203766	1
ZNF266___ENSG00000174652.13	ZNF266						0.203853	1
SPATA20___ENSG00000006282.15	SPATA20						0.203895	1
GRSF1___ENSG00000132463.9	GRSF1					All	0.204028	1
ASPDH___ENSG00000204653.5	ASPDH						0.204175	1
RAD54L___ENSG00000085999.7	RAD54L						0.204204	1
PDCL___ENSG00000136940.9	PDCL					All;Broad	0.204249	1
PIH1D1___ENSG00000104872.6	PIH1D1						0.204256	1
ZNF782___ENSG00000196597.7	ZNF782					All;Broad	0.205393	1
TTC33___ENSG00000113638.8	TTC33						0.20547	1
YIPF2___ENSG00000130733.6	YIPF2						0.20549	1
PPT1___ENSG00000131238.12	PPT1			Amp_1p34.2	0.0072177	All;Focal	0.205631	1
TTC7B___ENSG00000165914.10	TTC7B						0.205702	1
PTRF___ENSG00000177469.12	PTRF						0.205739	1
JAG1___ENSG00000101384.7	JAG1						0.205897	1
JAG1___ENSG00000270408.1	JAG1						0.205897	1
STAC3___ENSG00000185482.3	STAC3						0.206173	1
VPS36___ENSG00000136100.8	VPS36						0.206227	1
C15orf62___ENSG00000188277.8	C15orf62						0.206237	1
ERLIN2___ENSG00000147475.10	ERLIN2						0.206249	1
TMEM11___ENSG00000178307.5	TMEM11					All;Focal	0.206479	1
CD164___ENSG00000135535.10	CD164					All	0.206874	1
DYNLT1___ENSG00000146425.6	DYNLT1						0.207641	1
GTDC1___ENSG00000121964.10	GTDC1						0.20765	1
LRTOMT___ENSG00000184154.8	LRTOMT						0.207955	1
PDXP___ENSG00000241360.1	PDXP						0.208151	1
C11orf68___ENSG00000175573.6	C11orf68					All	0.208204	1
SLC3A2___ENSG00000168003.12	SLC3A2					All	0.20837	1
FBXO15___ENSG00000141665.7	FBXO15						0.208669	1
MRPS18B___ENSG00000204568.7	MRPS18B						0.208917	1
EIF4EBP2___ENSG00000148730.6	EIF4EBP2					All	0.208925	1
PRKRA___ENSG00000180228.8	PRKRA						0.208984	1
ZNF559___ENSG00000188321.9	ZNF559						0.209523	1
GOLT1B___ENSG00000111711.5	GOLT1B						0.209629	1
AHSA2___ENSG00000173209.18	AHSA2						0.209654	1
SALL2___ENSG00000165821.7	SALL2					All	0.209771	1
CLYBL___ENSG00000125246.11	CLYBL						0.209849	1
HIST1H2BD___ENSG00000158373.7	HIST1H2BD						0.20993	1
TCN2___ENSG00000185339.4	TCN2						0.209951	1
NHLRC2___ENSG00000196865.4	NHLRC2					All;Broad	0.210157	1
UBE2N___ENSG00000177889.5	UBE2N					All	0.211024	1
PFN4___ENSG00000176732.6	PFN4			Del_2p23.3	0.023459		0.211027	1
LANCL2___ENSG00000132434.5	LANCL2						0.21139	1
CRTAC1___ENSG00000095713.9	CRTAC1					All	0.211737	1
NADK2___ENSG00000152620.8	NADK2						0.211855	1
PGAM5___ENSG00000247077.2	PGAM5						0.211903	1
CSTF2T___ENSG00000177613.7	CSTF2T					All	0.212293	1
EMP2___ENSG00000213853.5	EMP2						0.212531	1
CASP9___ENSG00000132906.13	CASP9	Cosmic					0.212556	1
LRRC28___ENSG00000168904.10	LRRC28			Amp_15q26.3	0.040938	All	0.212617	1
ERCC1___ENSG00000012061.11	ERCC1						0.212786	1
SLC25A46___ENSG00000164209.12	SLC25A46						0.213049	1
TTYH2___ENSG00000141540.6	TTYH2						0.213391	1
BZW2___ENSG00000136261.10	BZW2						0.213676	1
FAM103A1___ENSG00000169612.3	FAM103A1						0.213779	1
C14orf2___ENSG00000156411.5	C14orf2					All	0.213892	1
SMC2___ENSG00000136824.14	SMC2					All;Broad	0.21396	1
SCNM1___ENSG00000163156.7	SCNM1			Del_1q21.3	0.0093135		0.214037	1
C1orf122___ENSG00000197982.12	C1orf122						0.214164	1
MPV17___ENSG00000115204.10	MPV17						0.214168	1
RAB4B___ENSG00000167578.12	RAB4B						0.214212	1
NUDT17___ENSG00000186364.7	NUDT17						0.214297	1
IFIT3___ENSG00000119917.9	IFIT3						0.214596	1
GPAM___ENSG00000119927.9	GPAM					All;Broad	0.21474	1
TNFRSF17___ENSG00000048462.6	TNFRSF17	Cosmic					0.214841	1
VWA5A___ENSG00000110002.11	VWA5A						0.215004	1
GPATCH2L___ENSG00000089916.13	GPATCH2L					All;Broad	0.215009	1
SMARCE1___ENSG00000073584.14	SMARCE1	Cosmic				Broad	0.21502	1
FIGNL1___ENSG00000132436.7	FIGNL1			Del_7p12.1	0.11823	Broad	0.215039	1
C16orf46___ENSG00000166455.9	C16orf46						0.215128	1
POU3F2___ENSG00000184486.7	POU3F2						0.215412	1
TUBGCP4___ENSG00000137822.8	TUBGCP4					All	0.215491	1
TSNARE1___ENSG00000171045.10	TSNARE1						0.21579	1
SENP7___ENSG00000138468.11	SENP7					All;Broad	0.215973	1
TMEM133___ENSG00000170647.2	TMEM133			Amp_11q22.1	0.036663		0.216046	1
GOSR1___ENSG00000108587.10	GOSR1						0.216139	1
SNCG___ENSG00000173267.9	SNCG						0.216147	1
NDUFA9___ENSG00000139180.6	NDUFA9						0.216171	1
RBFOX3___ENSG00000167281.14	RBFOX3						0.21672	1
FDX1L___ENSG00000267673.2	FDX1L						0.216787	1
POMGNT1___ENSG00000085998.9	POMGNT1						0.216898	1
ZNF428___ENSG00000131116.7	ZNF428						0.217044	1
ACADVL___ENSG00000072778.15	ACADVL					All	0.217135	1
SEMA4B___ENSG00000185033.10	SEMA4B						0.217227	1
FLII___ENSG00000177731.11	FLII			Amp_17p11.2	3.94e-05	All	0.217689	1
TSHZ1___ENSG00000179981.9	TSHZ1						0.217797	1
MRPS17___ENSG00000239789.1	MRPS17						0.217821	1
MRPS17___ENSG00000249773.3	MRPS17						0.217821	1
ADH5___ENSG00000197894.6	ADH5						0.217845	1
C11orf74___ENSG00000166352.11	C11orf74						0.217871	1
FBXO21___ENSG00000135108.10	FBXO21						0.21814	1
FOXN3___ENSG00000053254.11	FOXN3					All;Broad	0.218147	1
BRICD5___ENSG00000182685.3	BRICD5						0.218468	1
LYRM2___ENSG00000083099.6	LYRM2						0.218581	1
SPSB3___ENSG00000162032.11	SPSB3						0.218653	1
SCAMP2___ENSG00000140497.12	SCAMP2						0.218933	1
CHRNA4___ENSG00000101204.11	CHRNA4						0.218963	1
TMBIM1___ENSG00000135926.8	TMBIM1						0.219136	1
MLLT10___ENSG00000078403.12	MLLT10	Cosmic				All	0.219357	1
THAP5___ENSG00000177683.9	THAP5						0.219927	1
DCP1A___ENSG00000162290.12	DCP1A					All;Broad	0.220007	1
TRPV1___ENSG00000196689.6	TRPV1					All	0.220095	1
ENPP5___ENSG00000112796.5	ENPP5						0.220364	1
KIAA0907___ENSG00000132680.6	KIAA0907					All	0.220486	1
PTRH1___ENSG00000187024.9	PTRH1					All;Broad	0.220649	1
GNAO1___ENSG00000087258.9	GNAO1						0.220777	1
ZNRF2___ENSG00000180233.9	ZNRF2					Broad	0.220781	1
PRL___ENSG00000172179.7	PRL						0.220974	1
MGAT4B___ENSG00000161013.12	MGAT4B						0.221027	1
HNRNPUL2___ENSG00000214753.2	HNRNPUL2					All	0.221072	1
SSRP1___ENSG00000149136.3	SSRP1						0.22168	1
CCDC97___ENSG00000142039.3	CCDC97						0.221888	1
KBTBD3___ENSG00000182359.10	KBTBD3						0.222029	1
TFDP1___ENSG00000198176.8	TFDP1	Intogen					0.222475	1
ATAT1___ENSG00000137343.13	ATAT1						0.222562	1
RARG___ENSG00000172819.12	RARG						0.222981	1
SH3PXD2B___ENSG00000174705.7	SH3PXD2B						0.223212	1
FAM84A___ENSG00000162981.12	FAM84A						0.223255	1
NMNAT1___ENSG00000173614.9	NMNAT1						0.223287	1
PNMA1___ENSG00000176903.3	PNMA1					All;Broad	0.223297	1
UCKL1___ENSG00000198276.9	UCKL1						0.223457	1
TMEM220___ENSG00000187824.4	TMEM220					All	0.223647	1
SLC25A34___ENSG00000162461.7	SLC25A34						0.223754	1
CCDC107___ENSG00000159884.7	CCDC107					All	0.223896	1
GLIPR1L1___ENSG00000173401.5	GLIPR1L1						0.224027	1
ZKSCAN1___ENSG00000106261.12	ZKSCAN1						0.224213	1
COX5A___ENSG00000178741.7	COX5A						0.22457	1
NLGN4Y___ENSG00000165246.8	NLGN4Y						0.224712	1
GIN1___ENSG00000145723.12	GIN1						0.224715	1
TDRKH___ENSG00000182134.11	TDRKH						0.22473	1
C10orf54___ENSG00000107738.15	C10orf54						0.224741	1
SNX3___ENSG00000112335.10	SNX3						0.224788	1
FIS1___ENSG00000214253.4	FIS1						0.225005	1
NDFIP2___ENSG00000102471.9	NDFIP2						0.225123	1
CCDC130___ENSG00000104957.9	CCDC130						0.225184	1
SOX4___ENSG00000124766.4	SOX4						0.2253	1
TMEM165___ENSG00000134851.8	TMEM165						0.225486	1
TBX19___ENSG00000143178.8	TBX19						0.225525	1
NUDT9___ENSG00000170502.8	NUDT9					All	0.225532	1
GGPS1___ENSG00000152904.7	GGPS1						0.225762	1
TBC1D4___ENSG00000136111.8	TBC1D4					All	0.22586	1
SLC27A2___ENSG00000140284.6	SLC27A2						0.225877	1
YIF1B___ENSG00000167645.12	YIF1B						0.225926	1
RARRES3___ENSG00000133321.6	RARRES3						0.22595	1
SETBP1___ENSG00000152217.12	SETBP1	Cosmic		Amp_18q12.3	0.11811		0.226098	1
RAP2B___ENSG00000181467.2	RAP2B					Broad	0.226158	1
PPP2R3B___ENSG00000167393.12	PPP2R3B						0.226289	1
SUB1___ENSG00000113387.7	SUB1						0.226336	1
KDSR___ENSG00000119537.11	KDSR	Cosmic				All	0.22635	1
CNTD2___ENSG00000105219.4	CNTD2						0.22648	1
DCUN1D1___ENSG00000043093.9	DCUN1D1					All	0.226944	1
C8orf46___ENSG00000169085.7	C8orf46						0.227102	1
GPRIN1___ENSG00000169258.6	GPRIN1						0.227213	1
ZNF658___ENSG00000196409.7	ZNF658						0.227767	1
NBPF14___ENSG00000122497.13	NBPF14						0.227814	1
NPM1___ENSG00000181163.9	NPM1	Cosmic;Intogen					0.228082	1
CIRBP___ENSG00000099622.9	CIRBP						0.228166	1
BTG2___ENSG00000159388.5	BTG2						0.228302	1
PIGM___ENSG00000143315.5	PIGM					All	0.228428	1
ADORA1___ENSG00000163485.11	ADORA1						0.228949	1
HMOX2___ENSG00000103415.7	HMOX2						0.229462	1
MFSD6___ENSG00000151690.10	MFSD6					All	0.22994	1
RWDD1___ENSG00000111832.8	RWDD1						0.230033	1
ZNF763___ENSG00000197054.7	ZNF763						0.230264	1
ZNF763___ENSG00000267179.1	ZNF763						0.230264	1
NDUFS1___ENSG00000023228.9	NDUFS1					All	0.230311	1
MYH3___ENSG00000109063.10	MYH3					All	0.230424	1
PAFAH2___ENSG00000158006.9	PAFAH2						0.230708	1
CEP41___ENSG00000106477.14	CEP41						0.23117	1
ERLEC1___ENSG00000068912.9	ERLEC1					All	0.231323	1
SPOPL___ENSG00000144228.4	SPOPL						0.231328	1
DTNBP1___ENSG00000047579.15	DTNBP1						0.231435	1
PSMG3___ENSG00000157778.4	PSMG3						0.231521	1
PHF19___ENSG00000119403.9	PHF19					All;Broad	0.231537	1
ACTR5___ENSG00000101442.8	ACTR5						0.231844	1
ZNF17___ENSG00000186272.8	ZNF17					All	0.232268	1
NOSIP___ENSG00000142546.9	NOSIP						0.232279	1
ID1___ENSG00000125968.7	ID1						0.232343	1
NBPF11___ENSG00000152042.13	NBPF11						0.232536	1
YPEL4___ENSG00000166793.6	YPEL4						0.232799	1
NFIL3___ENSG00000165030.3	NFIL3					All;Broad	0.233109	1
FUBP3___ENSG00000107164.15	FUBP3					All;Broad	0.233117	1
MCL1___ENSG00000143384.8	MCL1					All	0.233294	1
TRMT13___ENSG00000122435.5	TRMT13						0.233301	1
TRIB3___ENSG00000101255.6	TRIB3					All	0.233368	1
TMEM86A___ENSG00000151117.4	TMEM86A					All	0.233514	1
NAPG___ENSG00000134265.8	NAPG					All;Broad	0.23354	1
TUBD1___ENSG00000108423.10	TUBD1					All;Focal	0.233594	1
PROCA1___ENSG00000167525.9	PROCA1						0.233704	1
MAPK3___ENSG00000102882.7	MAPK3			Del_16p11.2	4.23e-05		0.23378	1
ENGASE___ENSG00000167280.12	ENGASE						0.234015	1
AFAP1___ENSG00000196526.6	AFAP1						0.234204	1
PIP4K2A___ENSG00000150867.9	PIP4K2A						0.234315	1
VPS4A___ENSG00000132612.14	VPS4A					All	0.23437	1
ZCCHC9___ENSG00000131732.7	ZCCHC9						0.23454	1
TIMMDC1___ENSG00000113845.5	TIMMDC1					All;Broad	0.234603	1
PAAF1___ENSG00000175575.8	PAAF1						0.234776	1
MIEN1___ENSG00000141741.7	MIEN1					All	0.234954	1
ZNF33A___ENSG00000189180.11	ZNF33A						0.234987	1
PRKAR1B___ENSG00000188191.10	PRKAR1B						0.235006	1
JAM3___ENSG00000166086.8	JAM3					All	0.235029	1
OSGEP___ENSG00000092094.6	OSGEP					All	0.235134	1
YTHDF1___ENSG00000149658.13	YTHDF1						0.235189	1
SLC22A5___ENSG00000197375.8	SLC22A5						0.235308	1
LRIG3___ENSG00000139263.7	LRIG3	Cosmic					0.235325	1
ATP5J2___ENSG00000241468.3	ATP5J2						0.235513	1
TOR3A___ENSG00000186283.9	TOR3A					All	0.235563	1
CLK4___ENSG00000113240.8	CLK4						0.235784	1
MAGOH___ENSG00000162385.6	MAGOH						0.235787	1
RMDN3___ENSG00000137824.11	RMDN3					All	0.23591	1
PGAP3___ENSG00000161395.8	PGAP3						0.236268	1
SRI___ENSG00000075142.9	SRI						0.2363	1
ETV2___ENSG00000105672.10	ETV2						0.236448	1
BTBD1___ENSG00000064726.5	BTBD1						0.236892	1
ATXN3___ENSG00000066427.17	ATXN3					All;Broad	0.236939	1
SYT7___ENSG00000011347.5	SYT7						0.236994	1
TOB2___ENSG00000183864.4	TOB2						0.237062	1
OGFOD3___ENSG00000181396.8	OGFOD3						0.237099	1
CERKL___ENSG00000188452.9	CERKL						0.23746	1
PRR14___ENSG00000156858.7	PRR14						0.237566	1
EEF1E1___ENSG00000124802.7	EEF1E1						0.238047	1
KCNK3___ENSG00000171303.5	KCNK3						0.238235	1
MED31___ENSG00000108590.6	MED31					All	0.238246	1
TAPT1___ENSG00000169762.12	TAPT1						0.238247	1
FAM76A___ENSG00000009780.11	FAM76A						0.238445	1
RAB3C___ENSG00000152932.6	RAB3C						0.23846	1
C18orf21___ENSG00000141428.12	C18orf21					All	0.238468	1
TMEM63C___ENSG00000165548.6	TMEM63C					All	0.23851	1
EIF4A1___ENSG00000161960.10	EIF4A1						0.238681	1
C19orf47___ENSG00000160392.9	C19orf47					All	0.239252	1
FGF20___ENSG00000078579.8	FGF20						0.239498	1
FASTKD1___ENSG00000138399.13	FASTKD1					All	0.239675	1
FAM19A5___ENSG00000219438.4	FAM19A5						0.239896	1
TRAF7___ENSG00000131653.8	TRAF7	Cosmic					0.240987	1
PSMD2___ENSG00000175166.12	PSMD2					All;Broad	0.241327	1
SIRT4___ENSG00000089163.4	SIRT4			Del_12q24.31	0.20598		0.241493	1
NPTX1___ENSG00000171246.5	NPTX1						0.241609	1
ATPAF1___ENSG00000123472.8	ATPAF1						0.241695	1
PREB___ENSG00000138073.9	PREB						0.241737	1
HIF1A___ENSG00000100644.12	HIF1A	Cosmic				All;Broad	0.242067	1
ECI1___ENSG00000167969.8	ECI1						0.242096	1
ALG12___ENSG00000182858.9	ALG12						0.242326	1
MARCH1___ENSG00000145416.9	2019-03-01						0.242472	1
TMEM14B___ENSG00000137210.9	TMEM14B						0.242493	1
CDK2AP1___ENSG00000111328.2	CDK2AP1			Del_12q24.31	0.20598		0.24253	1
EIF2B1___ENSG00000111361.8	EIF2B1			Del_12q24.31	0.20598		0.243482	1
DPH1___ENSG00000108963.13	DPH1					All	0.243578	1
STC2___ENSG00000113739.6	STC2						0.243758	1
PDE1C___ENSG00000154678.12	PDE1C						0.243766	1
ASNSD1___ENSG00000138381.5	ASNSD1					All	0.244189	1
ZKSCAN8___ENSG00000198315.6	ZKSCAN8						0.244373	1
PIK3IP1___ENSG00000100100.8	PIK3IP1						0.244492	1
UBXN1___ENSG00000162191.9	UBXN1					All	0.244817	1
RHOBTB1___ENSG00000072422.12	RHOBTB1					All	0.245017	1
ZNF736___ENSG00000234444.5	ZNF736						0.245059	1
C9orf69___ENSG00000238227.3	C9orf69					All;Broad	0.245066	1
CRELD1___ENSG00000163703.13	CRELD1					All;Broad	0.245285	1
SLC35B2___ENSG00000157593.12	SLC35B2						0.245365	1
SLC35G5___ENSG00000177710.5	SLC35G5					All	0.245373	1
ATP6V0E2___ENSG00000171130.13	ATP6V0E2						0.24554	1
GPN3___ENSG00000111231.4	GPN3						0.245688	1
NEU1___ENSG00000204386.6	NEU1						0.245743	1
MOSPD1___ENSG00000101928.8	MOSPD1						0.246045	1
SESTD1___ENSG00000187231.9	SESTD1					All	0.246342	1
SPA17___ENSG00000064199.2	SPA17						0.246536	1
SRGN___ENSG00000122862.4	SRGN						0.246569	1
HMGN5___ENSG00000198157.6	HMGN5						0.246649	1
KLHL9___ENSG00000198642.5	KLHL9					All	0.246741	1
RBCK1___ENSG00000125826.15	RBCK1					All	0.246931	1
ACTR2___ENSG00000138071.9	ACTR2					All	0.24702	1
PHF5A___ENSG00000100410.3	PHF5A						0.247378	1
KLHL25___ENSG00000183655.11	KLHL25						0.247415	1
GYG1___ENSG00000163754.13	GYG1			Amp_3q24	0.16272		0.24757	1
SYP___ENSG00000102003.6	SYP						0.24779	1
SLC36A4___ENSG00000180773.10	SLC36A4						0.247798	1
G3BP1___ENSG00000145907.10	G3BP1	Intogen					0.247807	1
WDR5B___ENSG00000196981.2	WDR5B					All;Broad	0.2479	1
PSMD8___ENSG00000099341.7	PSMD8						0.248026	1
RBMXL1___ENSG00000213516.5	RBMXL1						0.248148	1
SSR4___ENSG00000180879.9	SSR4						0.248556	1
SNW1___ENSG00000100603.9	SNW1					All;Broad	0.248713	1
EIF4A2___ENSG00000156976.10	EIF4A2	Cosmic;Intogen				All	0.24873	1
ABCF1___ENSG00000204574.8	ABCF1						0.248992	1
C9orf85___ENSG00000155621.10	C9orf85					All;Broad	0.249144	1
KATNA1___ENSG00000186625.9	KATNA1					All	0.249155	1
IKZF5___ENSG00000095574.7	IKZF5					All;Broad	0.24931	1
ZNF594___ENSG00000180626.9	ZNF594					All	0.249544	1
PGD___ENSG00000142657.16	PGD						0.249578	1
SNN___ENSG00000184602.5	SNN						0.24978	1
MARCH11___ENSG00000183654.8	2019-03-11						0.250104	1
C7orf49___ENSG00000122783.12	C7orf49						0.250105	1
SQRDL___ENSG00000137767.9	SQRDL						0.250429	1
AQP11___ENSG00000178301.3	AQP11					All	0.250515	1
FAM53C___ENSG00000120709.6	FAM53C						0.250878	1
TCEB2___ENSG00000103363.10	TCEB2						0.250945	1
PSMD6___ENSG00000163636.6	PSMD6					All	0.251027	1
TIMM9___ENSG00000100575.9	TIMM9					Broad	0.251223	1
SYNDIG1___ENSG00000101463.5	SYNDIG1						0.251327	1
RERG___ENSG00000134533.2	RERG						0.251414	1
GABPA___ENSG00000154727.6	GABPA					All	0.251455	1
NR1H3___ENSG00000025434.14	NR1H3						0.251502	1
GDF10___ENSG00000107623.4	GDF10					All	0.251523	1
FAM189B___ENSG00000160767.16	FAM189B					All	0.251644	1
TRMU___ENSG00000100416.8	TRMU						0.251863	1
WDR12___ENSG00000138442.5	WDR12					All	0.252024	1
SPNS1___ENSG00000169682.13	SPNS1						0.252077	1
CLN3___ENSG00000188603.12	CLN3						0.25216	1
CCM2___ENSG00000136280.11	CCM2						0.253146	1
KDELC1___ENSG00000134901.8	KDELC1					All	0.253186	1
AP1G1___ENSG00000166747.8	AP1G1					All	0.253244	1
MCM5___ENSG00000100297.11	MCM5						0.253475	1
RPGRIP1L___ENSG00000103494.8	RPGRIP1L					All	0.253503	1
MGLL___ENSG00000074416.9	MGLL						0.253814	1
CHST2___ENSG00000175040.4	CHST2			Amp_3q24	0.16272		0.253924	1
THAP1___ENSG00000131931.4	THAP1						0.254032	1
ATG16L2___ENSG00000168010.6	ATG16L2						0.254108	1
ADO___ENSG00000181915.3	ADO					All	0.254186	1
UBIAD1___ENSG00000120942.9	UBIAD1						0.254408	1
MMP25___ENSG00000008516.12	MMP25						0.254487	1
CNR1___ENSG00000118432.11	CNR1						0.254493	1
COX6A1___ENSG00000111775.2	COX6A1			Del_12q24.31	0.20598		0.254527	1
OSCP1___ENSG00000116885.14	OSCP1						0.254544	1
LIPA___ENSG00000107798.13	LIPA						0.254706	1
TMEM256___ENSG00000205544.3	TMEM256					All	0.254753	1
PBX3___ENSG00000167081.12	PBX3					All;Broad	0.254912	1
KPNA1___ENSG00000114030.8	KPNA1						0.255085	1
HIST1H2AM___ENSG00000233224.1	HIST1H2AM						0.255124	1
LENG1___ENSG00000105617.3	LENG1						0.255153	1
ALG2___ENSG00000119523.8	ALG2					All;Broad	0.255914	1
IDUA___ENSG00000127415.8	IDUA						0.255971	1
C5orf45___ENSG00000161010.10	C5orf45					All	0.256168	1
IFT74___ENSG00000096872.11	IFT74					All	0.256241	1
ACP6___ENSG00000162836.7	ACP6						0.256299	1
MGAT2___ENSG00000168282.4	MGAT2					All;Broad	0.256493	1
CLMP___ENSG00000166250.7	CLMP						0.256607	1
KSR1___ENSG00000141068.9	KSR1						0.256628	1
TMEM31___ENSG00000179363.6	TMEM31						0.257005	1
TUB___ENSG00000166402.4	TUB						0.257012	1
ZNF711___ENSG00000147180.12	ZNF711						0.257016	1
PAPOLA___ENSG00000090060.13	PAPOLA					All;Broad	0.257238	1
TXN2___ENSG00000100348.5	TXN2						0.257349	1
TOMM22___ENSG00000100216.4	TOMM22						0.257474	1
CBWD1___ENSG00000172785.14	CBWD1					All	0.257659	1
TMX1___ENSG00000139921.8	TMX1					All;Broad	0.257864	1
JMJD7-PLA2G4B___ENSG00000168970.16	JMJD7-PLA2G4B						0.258023	1
YTHDC1___ENSG00000083896.8	YTHDC1					All	0.258647	1
TEKT2___ENSG00000092850.7	TEKT2						0.258865	1
SCO1___ENSG00000133028.6	SCO1					All	0.258891	1
HERPUD2___ENSG00000122557.5	HERPUD2			Del_7p14.2	0.050794	Broad	0.259043	1
DOLPP1___ENSG00000167130.13	DOLPP1					All;Broad	0.259089	1
ERAP1___ENSG00000164307.8	ERAP1						0.259248	1
DLGAP3___ENSG00000116544.7	DLGAP3						0.259318	1
YIPF5___ENSG00000145817.12	YIPF5						0.259516	1
PCID2___ENSG00000126226.17	PCID2					All	0.259904	1
UCHL3___ENSG00000118939.13	UCHL3						0.260462	1
ABHD8___ENSG00000127220.5	ABHD8						0.260484	1
ALOX5___ENSG00000012779.6	ALOX5						0.26063	1
ACBD4___ENSG00000181513.10	ACBD4						0.260712	1
PEA15___ENSG00000162734.8	PEA15						0.261042	1
LAMTOR5___ENSG00000134248.9	LAMTOR5						0.261203	1
CMBL___ENSG00000164237.4	CMBL						0.261222	1
ZSCAN30___ENSG00000186814.8	ZSCAN30						0.261463	1
ZNF620___ENSG00000177842.7	ZNF620					Broad	0.261544	1
LYPD6___ENSG00000187123.10	LYPD6						0.261607	1
DDX11___ENSG00000013573.12	DDX11			Del_12p11.21	0.070426		0.261695	1
FGFR4___ENSG00000160867.10	FGFR4	Cosmic					0.261881	1
PA2G4___ENSG00000170515.9	PA2G4						0.262226	1
RGS17___ENSG00000091844.3	RGS17					All	0.262578	1
CPNE2___ENSG00000140848.12	CPNE2						0.262988	1
LRRN3___ENSG00000173114.8	LRRN3						0.26304	1
CHMP2B___ENSG00000083937.4	CHMP2B						0.263048	1
NOV___ENSG00000136999.4	NOV						0.263166	1
C1orf21___ENSG00000116667.8	C1orf21					All	0.263185	1
ZNF71___ENSG00000197951.4	ZNF71						0.263335	1
TXNDC11___ENSG00000153066.8	TXNDC11						0.263369	1
AFF3___ENSG00000144218.14	AFF3	Cosmic					0.263446	1
TUSC3___ENSG00000104723.16	TUSC3					All	0.263612	1
TM4SF18___ENSG00000163762.2	TM4SF18			Amp_3q24	0.16272		0.263864	1
MCCC2___ENSG00000131844.11	MCCC2						0.264005	1
HUNK___ENSG00000142149.4	HUNK						0.264216	1
SEPT1___ENSG00000180096.7	2019-09-01						0.264381	1
BOD1___ENSG00000145919.6	BOD1						0.264723	1
ZDHHC21___ENSG00000175893.7	ZDHHC21					All;Broad	0.264775	1
ETV6___ENSG00000139083.6	ETV6	Cosmic					0.265036	1
PRTFDC1___ENSG00000099256.14	PRTFDC1					All	0.265154	1
TYK2___ENSG00000105397.9	TYK2						0.265462	1
CIAO1___ENSG00000144021.2	CIAO1					All	0.265747	1
TRIM37___ENSG00000108395.9	TRIM37					All	0.265784	1
ZNF93___ENSG00000184635.9	ZNF93					All	0.265928	1
CYB5R1___ENSG00000159348.8	CYB5R1					All	0.266089	1
RIPK2___ENSG00000104312.6	RIPK2						0.266113	1
CDT1___ENSG00000167513.4	CDT1						0.266299	1
POT1___ENSG00000128513.10	POT1	Cosmic					0.266406	1
KCNE2___ENSG00000159197.3	KCNE2						0.266412	1
ELAVL2___ENSG00000107105.10	ELAVL2						0.266566	1
B3GALNT2___ENSG00000162885.8	B3GALNT2					All	0.266661	1
AKT2___ENSG00000105221.12	AKT2	Cosmic					0.267339	1
RAB21___ENSG00000080371.4	RAB21						0.267372	1
RAB5A___ENSG00000144566.6	RAB5A					All;Broad	0.267476	1
BUD13___ENSG00000137656.7	BUD13					All	0.267576	1
USP8___ENSG00000138592.9	USP8	Cosmic					0.267633	1
TBC1D5___ENSG00000131374.10	TBC1D5					All;Broad	0.268006	1
LPPR1___ENSG00000148123.10	LPPR1					All	0.268011	1
SAP18___ENSG00000150459.8	SAP18						0.268238	1
HEATR3___ENSG00000155393.8	HEATR3					All	0.26828	1
SUPT3H___ENSG00000196284.9	SUPT3H						0.268299	1
CENPA___ENSG00000115163.10	CENPA						0.26836	1
AMFR___ENSG00000159461.10	AMFR					All	0.268742	1
AZI2___ENSG00000163512.9	AZI2					All;Broad	0.268859	1
NTN1___ENSG00000065320.4	NTN1					All	0.268902	1
SAE1___ENSG00000142230.7	SAE1					All	0.269025	1
NHP2L1___ENSG00000100138.9	NHP2L1						0.269078	1
BACE1___ENSG00000186318.12	BACE1					All	0.269143	1
TSC1___ENSG00000165699.9	TSC1	Cosmic;Intogen				All;Broad	0.269149	1
C21orf91___ENSG00000154642.6	C21orf91						0.269321	1
MEAF6___ENSG00000163875.11	MEAF6						0.269454	1
DND1___ENSG00000256453.1	DND1						0.269574	1
KRBOX4___ENSG00000147121.11	KRBOX4						0.2696	1
SFXN3___ENSG00000107819.9	SFXN3						0.270022	1
DUSP28___ENSG00000188542.5	DUSP28						0.270084	1
STK25___ENSG00000115694.10	STK25					All	0.27043	1
DHX32___ENSG00000089876.7	DHX32					All;Broad	0.270641	1
DSE___ENSG00000111817.12	DSE						0.270844	1
TMEM47___ENSG00000147027.3	TMEM47						0.27088	1
MORF4L2___ENSG00000123562.12	MORF4L2						0.271073	1
NOL3___ENSG00000140939.10	NOL3						0.271244	1
PYCRL___ENSG00000104524.9	PYCRL					All	0.271441	1
PNPLA2___ENSG00000177666.11	PNPLA2						0.271554	1
SLC25A23___ENSG00000125648.10	SLC25A23						0.271697	1
ARHGAP10___ENSG00000071205.7	ARHGAP10						0.271767	1
GHDC___ENSG00000167925.11	GHDC						0.271825	1
ZNF182___ENSG00000147118.6	ZNF182						0.272232	1
SH2B3___ENSG00000111252.6	SH2B3	Cosmic;Intogen					0.272476	1
RBM7___ENSG00000076053.6	RBM7					All	0.272583	1
TPI1___ENSG00000111669.10	TPI1						0.272775	1
FGR___ENSG00000000938.8	FGR						0.273137	1
BARHL1___ENSG00000125492.5	BARHL1					All;Broad	0.273207	1
PRPF19___ENSG00000110107.4	PRPF19					All	0.273409	1
KIF7___ENSG00000166813.10	KIF7						0.273734	1
PLCD4___ENSG00000115556.9	PLCD4						0.273944	1
KIF15___ENSG00000163808.12	KIF15						0.274001	1
STK38L___ENSG00000211455.3	STK38L						0.274023	1
EPB41L4A___ENSG00000129595.8	EPB41L4A						0.274106	1
PLEKHJ1___ENSG00000104886.5	PLEKHJ1						0.274115	1
SNCB___ENSG00000074317.6	SNCB						0.274223	1
PNMA2___ENSG00000240694.4	PNMA2						0.274361	1
HSPA13___ENSG00000155304.4	HSPA13						0.27455	1
VANGL1___ENSG00000173218.10	VANGL1						0.274562	1
LRRN1___ENSG00000175928.5	LRRN1						0.274621	1
EIF2S3___ENSG00000130741.6	EIF2S3						0.274674	1
PSMC5___ENSG00000087191.8	PSMC5					All	0.274698	1
PICALM___ENSG00000073921.13	PICALM	Cosmic				All	0.274815	1
AAED1___ENSG00000158122.7	AAED1					All;Broad	0.274874	1
METAP1D___ENSG00000172878.9	METAP1D						0.274979	1
B9D1___ENSG00000108641.10	B9D1					Focal	0.275226	1
PDIA6___ENSG00000143870.8	PDIA6					All	0.275337	1
LEPROTL1___ENSG00000104660.13	LEPROTL1	Cosmic					0.27539	1
TTC9C___ENSG00000162222.9	TTC9C					All	0.275496	1
PBX4___ENSG00000105717.9	PBX4						0.275594	1
C1orf229___ENSG00000221953.2	C1orf229						0.275824	1
C9orf156___ENSG00000136932.9	C9orf156					All;Broad	0.275896	1
PYCARD___ENSG00000103490.13	PYCARD						0.275959	1
TM9SF2___ENSG00000125304.8	TM9SF2					All	0.276238	1
ZNF664___ENSG00000179195.11	ZNF664						0.276406	1
ZWILCH___ENSG00000174442.7	ZWILCH						0.276577	1
PCDHA3___ENSG00000255408.2	PCDHA3						0.276581	1
RPS21___ENSG00000171858.13	RPS21						0.276732	1
EEFSEC___ENSG00000132394.6	EEFSEC					All;Broad	0.276945	1
ZNF180___ENSG00000167384.6	ZNF180						0.277217	1
RRAGD___ENSG00000025039.10	RRAGD						0.277304	1
TMEM179___ENSG00000258986.2	TMEM179						0.277351	1
PPP1R1A___ENSG00000135447.12	PPP1R1A						0.277388	1
INHBC___ENSG00000175189.3	INHBC						0.277419	1
CENPJ___ENSG00000151849.10	CENPJ					All	0.277437	1
TCTA___ENSG00000145022.4	TCTA					All	0.277592	1
MIB2___ENSG00000197530.8	MIB2						0.277809	1
PRKCA___ENSG00000154229.7	PRKCA						0.278165	1
APMAP___ENSG00000101474.7	APMAP					All	0.278222	1
ASTE1___ENSG00000034533.7	ASTE1					All;Broad	0.278354	1
CDC34___ENSG00000099804.4	CDC34						0.278469	1
TARSL2___ENSG00000185418.11	TARSL2						0.278497	1
SYNJ2BP___ENSG00000213463.3	SYNJ2BP					All;Broad	0.278534	1
POLDIP3___ENSG00000100227.13	POLDIP3						0.278939	1
SNAPIN___ENSG00000143553.6	SNAPIN						0.279003	1
ATL2___ENSG00000119787.9	ATL2					All	0.279358	1
ENO3___ENSG00000108515.13	ENO3						0.279504	1
DNPEP___ENSG00000123992.14	DNPEP						0.279748	1
KIAA2013___ENSG00000116685.11	KIAA2013						0.280058	1
AGTPBP1___ENSG00000135049.11	AGTPBP1					All;Broad	0.280247	1
EMC2___ENSG00000104412.3	EMC2						0.280428	1
NOC3L___ENSG00000173145.7	NOC3L					All;Broad	0.280655	1
PWP1___ENSG00000136045.7	PWP1						0.280711	1
SYF2___ENSG00000117614.5	SYF2						0.281128	1
GSPT1___ENSG00000103342.8	GSPT1					All	0.28127	1
THOC7___ENSG00000163634.7	THOC7					All	0.281293	1
LOXL1___ENSG00000129038.11	LOXL1						0.281508	1
PTPN18___ENSG00000072135.8	PTPN18						0.28152	1
PXN___ENSG00000089159.11	PXN			Del_12q24.31	0.20598		0.281604	1
GALNT13___ENSG00000144278.10	GALNT13						0.281747	1
TECPR1___ENSG00000205356.5	TECPR1						0.282095	1
SMIM14___ENSG00000163683.7	SMIM14			Del_4p14	0.00082669		0.282236	1
RPL26L1___ENSG00000037241.3	RPL26L1						0.282267	1
RPL24___ENSG00000114391.8	RPL24						0.282384	1
MAF___ENSG00000178573.6	MAF	Cosmic					0.282529	1
RP9___ENSG00000164610.4	RP9						0.282532	1
CEBPB___ENSG00000172216.4	CEBPB						0.283409	1
D2HGDH___ENSG00000180902.12	D2HGDH						0.2837	1
RHOC___ENSG00000155366.12	RHOC						0.283723	1
MANBA___ENSG00000109323.4	MANBA						0.283778	1
ZNF280D___ENSG00000137871.15	ZNF280D						0.284129	1
ENTPD6___ENSG00000197586.8	ENTPD6					All	0.284411	1
MANF___ENSG00000145050.11	MANF						0.284431	1
VDAC3___ENSG00000078668.9	VDAC3						0.284568	1
CCZ1B___ENSG00000146574.11	CCZ1B						0.284662	1
ST6GALNAC3___ENSG00000184005.9	ST6GALNAC3						0.284874	1
COX15___ENSG00000014919.8	COX15					All;Broad	0.284886	1
CRABP2___ENSG00000143320.4	CRABP2						0.285505	1
RPS3A___ENSG00000145425.5	RPS3A			Del_4q31.3	0.0096042		0.285506	1
HNRNPK___ENSG00000165119.14	HNRNPK					All;Broad	0.285865	1
RGS11___ENSG00000076344.11	RGS11						0.286139	1
BNIP1___ENSG00000113734.13	BNIP1						0.286201	1
TRAM1L1___ENSG00000174599.4	TRAM1L1						0.286217	1
ALDOA___ENSG00000149925.12	ALDOA			Del_16p11.2	4.23e-05		0.286509	1
ARNT2___ENSG00000172379.14	ARNT2					All	0.286634	1
EXOC3L1___ENSG00000179044.11	EXOC3L1						0.286825	1
PPIL2___ENSG00000100023.13	PPIL2						0.287114	1
SLC16A4___ENSG00000168679.13	SLC16A4						0.287467	1
TEAD2___ENSG00000074219.9	TEAD2					All	0.287623	1
EMC4___ENSG00000128463.8	EMC4					All	0.287637	1
NCAM1___ENSG00000149294.12	NCAM1					All	0.287695	1
GLUL___ENSG00000135821.12	GLUL						0.287736	1
PLD4___ENSG00000166428.8	PLD4						0.287761	1
TUBG2___ENSG00000037042.8	TUBG2						0.287808	1
FUZ___ENSG00000010361.9	FUZ						0.287877	1
ISOC1___ENSG00000066583.7	ISOC1						0.288023	1
AMMECR1L___ENSG00000144233.5	AMMECR1L					All	0.288278	1
FBXL20___ENSG00000108306.7	FBXL20						0.288444	1
RPL21___ENSG00000122026.6	RPL21						0.288468	1
HOXA7___ENSG00000122592.6	HOXA7						0.288727	1
ZNF223___ENSG00000178386.8	ZNF223						0.288828	1
RDH5___ENSG00000135437.5	RDH5						0.288885	1
TEX264___ENSG00000164081.8	TEX264						0.289038	1
CDS2___ENSG00000101290.9	CDS2					All	0.289174	1
SLITRK2___ENSG00000185985.7	SLITRK2						0.28919	1
SETD6___ENSG00000103037.7	SETD6					All	0.289306	1
PPIC___ENSG00000168938.5	PPIC						0.289369	1
SRR___ENSG00000167720.8	SRR					All	0.289475	1
MCM7___ENSG00000166508.13	MCM7						0.289646	1
LSS___ENSG00000160285.10	LSS						0.289827	1
SLC35A1___ENSG00000164414.12	SLC35A1						0.290092	1
RFK___ENSG00000135002.7	RFK					All;Broad	0.290241	1
OTUD7B___ENSG00000163113.10	OTUD7B					All	0.290295	1
RINT1___ENSG00000135249.3	RINT1						0.290429	1
LAPTM4B___ENSG00000104341.12	LAPTM4B						0.290601	1
ZNF704___ENSG00000164684.9	ZNF704						0.290658	1
BBS4___ENSG00000140463.9	BBS4			Amp_15q23	0.13193		0.29076	1
TMEM70___ENSG00000175606.6	TMEM70						0.290775	1
MPG___ENSG00000103152.7	MPG						0.290799	1
PPP2R3C___ENSG00000092020.6	PPP2R3C			Del_14q13.2	0.016246	All;Broad	0.290814	1
NDUFS3___ENSG00000213619.5	NDUFS3						0.290967	1
ABI2___ENSG00000138443.11	ABI2					All	0.291183	1
FBXL6___ENSG00000182325.6	FBXL6						0.291449	1
PDE4B___ENSG00000184588.13	PDE4B						0.29149	1
DCAF8___ENSG00000132716.14	DCAF8						0.291626	1
DCAF8___ENSG00000258465.2	DCAF8						0.291626	1
PPAPDC1B___ENSG00000147535.12	PPAPDC1B					All	0.291729	1
TAGLN___ENSG00000149591.12	TAGLN						0.291862	1
CEP97___ENSG00000182504.6	CEP97					All	0.291933	1
FOXF1___ENSG00000103241.5	FOXF1						0.292164	1
SLC35E3___ENSG00000175782.8	SLC35E3						0.292249	1
GK5___ENSG00000175066.11	GK5			Amp_3q24	0.16272	All	0.292311	1
DGAT1___ENSG00000185000.5	DGAT1					All	0.292458	1
KRR1___ENSG00000111615.8	KRR1						0.293093	1
SLC38A6___ENSG00000139974.11	SLC38A6					All;Broad	0.293104	1
ASL___ENSG00000126522.12	ASL						0.293239	1
MTG2___ENSG00000101181.13	MTG2						0.293244	1
PLEKHB2___ENSG00000115762.12	PLEKHB2					All	0.293523	1
MCM6___ENSG00000076003.4	MCM6						0.293534	1
PAQR6___ENSG00000160781.11	PAQR6						0.294061	1
PGRMC2___ENSG00000164040.12	PGRMC2						0.294063	1
MAD2L1___ENSG00000164109.9	MAD2L1						0.294102	1
CFLAR___ENSG00000003402.15	CFLAR						0.294153	1
PICK1___ENSG00000100151.11	PICK1						0.29424	1
BET1___ENSG00000105829.7	BET1						0.294275	1
METTL20___ENSG00000139160.9	METTL20			Del_12p11.21	0.070426		0.294305	1
KPNA6___ENSG00000025800.9	KPNA6						0.294711	1
[truncated: 54,353 more rows]
