# Supplementary material for: The transcriptional landscape of Shh medulloblastoma
Source: Nat Commun. 2021 Mar 19;12:1749. doi: 10.1038/s41467-021-21883-0 (PMC7979819; doi:10.1038/s41467-021-21883-0)
Supplement: Supplementary file 10 — Supplementary Data 8 [file 41467_2021_21883_MOESM10_ESM.xlsx]

## Sheet: (A) alpha
Gene1_symbol	Gene2_symbol	ME_Pvalue	ME_Qvalue	CO_Pvalue	CO_Qvalue	Fisher_Pvalue	Fisher_Pvalue_adj	Ods_ratio_adj	g1True_g2True	g1True_g2False	g1False_g2True	g1False_g2False
p17_loss	IKBKAP	4.08802e-07	9.31686e-07	1	1	0.000496331	0.0180464	0.0697674	1	21	14	14
p17_loss	q9_loss	2.88151e-07	9.31686e-07	1	1	0.00953564	0.179109	0.200629	7	15	20	8
p17_loss	PTCH1	7.63279e-07	1.17605e-06	1	1	0.00843723	0.158761	0.184275	4	18	16	12
q10_loss	IKBKAP	1.19565e-05	1.81737e-05	0.999999	1	0.011327	0.212594	0.156695	2	19	13	16
q10_loss	q9_loss	1.15422e-05	1.81737e-05	0.999998	1	0.0848027	0.612579	0.339031	8	13	19	10
PTCH1	GLI2	1.23593e-05	1.91189e-05	1	1	0.00161531	0.0505677	0.0413574	0	20	11	19
q10_loss	PTCH1	1.84464e-05	2.43421e-05	0.999998	1	0.0785607	0.577943	0.311828	5	16	15	14
TP53	PTCH1	2.13395e-05	3.11178e-05	0.999999	1	0.00754283	0.144634	0.113846	1	12	19	18
IKBKAP	TP53	3.11367e-05	6.14146e-05	1	1	0.00495655	0.10574	0.0537634	0	15	13	22
p17_loss	AL360004.1	6.98722e-05	9.01091e-05	1	1	0.0029553	0.067807	0.045614	0	22	9	19
p17_loss	FNBP1	6.98722e-05	9.01091e-05	1	1	0.0029553	0.067807	0.045614	0	22	9	19
p17_loss	GPR107	6.98722e-05	9.01091e-05	1	1	0.0029553	0.067807	0.045614	0	22	9	19
p17_loss	HMCN2	6.98722e-05	9.01091e-05	1	1	0.0029553	0.067807	0.045614	0	22	9	19
p17_loss	RP11-138E2.1	6.98722e-05	9.01091e-05	1	1	0.0029553	0.067807	0.045614	0	22	9	19
p17_loss	snoU13	6.98722e-05	9.01091e-05	1	1	0.0029553	0.067807	0.045614	0	22	9	19
p17_loss	Y_RNA	6.98722e-05	9.01091e-05	1	1	0.0029553	0.067807	0.045614	0	22	9	19
q9_loss	TP53	0.000109179	0.000190332	0.999987	1	0.0213523	0.274265	0.183673	3	24	10	13
p17_loss	NCS1	0.000310711	0.000417616	0.999981	1	0.0292557	0.361449	0.143207	1	21	9	19
EPB41L5	PTCH1	0.000628713	0.00107145	0.999958	1	0.0366237	0.416989	0.174089	1	9	19	21
PTCH1	AC018866.1	0.00128882	0.00274596	1	1	0.0327991	0.403128	0.0764228	0	20	7	23
PTCH1	RP11-297J22.1	0.00128882	0.00274596	1	1	0.0327991	0.403128	0.0764228	0	20	7	23
TP53	NCS1	0.00118382	0.00274596	1	1	0.0463267	0.473544	0.0970018	0	13	10	27
q10_loss	AL360004.1	0.00130128	0.00274596	0.999903	1	0.0612887	0.491808	0.185079	1	20	8	21
q10_loss	FNBP1	0.00130128	0.00274596	0.999903	1	0.0612887	0.491808	0.185079	1	20	8	21
q10_loss	GPR107	0.00130128	0.00274596	0.999903	1	0.0612887	0.491808	0.185079	1	20	8	21
q10_loss	HMCN2	0.00130128	0.00274596	0.999903	1	0.0612887	0.491808	0.185079	1	20	8	21
q10_loss	RP11-138E2.1	0.00130128	0.00274596	0.999903	1	0.0612887	0.491808	0.185079	1	20	8	21
q10_loss	snoU13	0.00130128	0.00274596	0.999903	1	0.0612887	0.491808	0.185079	1	20	8	21
q10_loss	Y_RNA	0.00130128	0.00274596	0.999903	1	0.0612887	0.491808	0.185079	1	20	8	21
IKBKAP	C17orf51	0.00232739	0.0038351	1	1	0.0864257	0.624057	0.104364	0	15	8	27
TP53	AL360004.1	0.00242643	0.0038351	1	1	0.089377	0.641588	0.111111	0	13	9	28
TP53	FNBP1	0.00242643	0.0038351	1	1	0.089377	0.641588	0.111111	0	13	9	28
TP53	GPR107	0.00242643	0.0038351	1	1	0.089377	0.641588	0.111111	0	13	9	28
TP53	HMCN2	0.00242643	0.0038351	1	1	0.089377	0.641588	0.111111	0	13	9	28
TP53	RP11-138E2.1	0.00242643	0.0038351	1	1	0.089377	0.641588	0.111111	0	13	9	28
TP53	snoU13	0.00242643	0.0038351	1	1	0.089377	0.641588	0.111111	0	13	9	28
TP53	Y_RNA	0.00242643	0.0038351	1	1	0.089377	0.641588	0.111111	0	13	9	28
q10_loss	NCS1	0.00321435	0.00523556	0.999563	1	0.160439	0.925556	0.324284	2	19	8	21
GLI2	NCS1	0.00332956	0.00527206	1	1	0.0917893	0.657941	0.122153	0	11	10	29
IKBKAP	MAP2K3	0.00529398	0.00954804	1	1	0.0870298	0.628296	0.122581	0	15	7	28
IKBKAP	RP11-822E23.5	0.00529398	0.00954804	1	1	0.0870298	0.628296	0.122581	0	15	7	28
GLI2	AL360004.1	0.00599202	0.00956243	1	1	0.17737	0.966367	0.139588	0	11	9	30
GLI2	FNBP1	0.00599202	0.00956243	1	1	0.17737	0.966367	0.139588	0	11	9	30
GLI2	GPR107	0.00599202	0.00956243	1	1	0.17737	0.966367	0.139588	0	11	9	30
GLI2	HMCN2	0.00599202	0.00956243	1	1	0.17737	0.966367	0.139588	0	11	9	30
GLI2	RP11-138E2.1	0.00599202	0.00956243	1	1	0.17737	0.966367	0.139588	0	11	9	30
GLI2	snoU13	0.00599202	0.00956243	1	1	0.17737	0.966367	0.139588	0	11	9	30
GLI2	Y_RNA	0.00599202	0.00956243	1	1	0.17737	0.966367	0.139588	0	11	9	30
q9_loss	GLI2	0.00640177	0.00968792	0.998601	1	0.304664	1	0.421277	4	23	7	16
q10_loss	DDX3X	0.00825606	0.0149892	0.998699	1	0.27125	1	0.384615	2	19	7	22
IKBKAP	MTATP6P3	0.0118432	0.0297302	1	1	0.160185	0.924159	0.146402	0	15	6	29
PTCH1	MAP2K3	0.0120339	0.0297302	0.998711	1	0.219212	1	0.289941	1	19	6	24
PTCH1	NCOR1	0.0120339	0.0297302	0.998711	1	0.219212	1	0.289941	1	19	6	24
PTCH1	RP11-822E23.5	0.0120339	0.0297302	0.998711	1	0.219212	1	0.289941	1	19	6	24
IKBKAP	GLI2	0.0135787	0.0315585	0.997707	1	0.467583	1	0.516569	2	13	9	26
p17_loss	q10_loss	0.713412	0.85339	0.451769	1	9.40632e-06	0.0024268	17.3232	17	5	4	24
PTCH1	AL360004.1	0.878325	0.919029	0.237328	0.814827	6.70383e-05	0.003128	50.3913	9	11	0	30
PTCH1	FNBP1	0.878325	0.919029	0.237328	0.814827	6.70383e-05	0.003128	50.3913	9	11	0	30
PTCH1	GPR107	0.878325	0.919029	0.237328	0.814827	6.70383e-05	0.003128	50.3913	9	11	0	30
PTCH1	HMCN2	0.878325	0.919029	0.237328	0.814827	6.70383e-05	0.003128	50.3913	9	11	0	30
PTCH1	RP11-138E2.1	0.878325	0.919029	0.237328	0.814827	6.70383e-05	0.003128	50.3913	9	11	0	30
PTCH1	snoU13	0.878325	0.919029	0.237328	0.814827	6.70383e-05	0.003128	50.3913	9	11	0	30
PTCH1	Y_RNA	0.878325	0.919029	0.237328	0.814827	6.70383e-05	0.003128	50.3913	9	11	0	30
p17_loss	TP53	0.893394	0.934218	0.206337	0.768896	1.40173e-06	0.00217214	81	13	9	0	28
PTCH1	NCS1	0.89467	0.934218	0.209052	0.793359	1.79859e-05	0.0024268	61	10	10	0	30
RP11-138E2.1	AL360004.1	0.999197	0.995801	0.00381354	0.18612	3.99132e-10	1.39765e-06	1577	9	0	0	41
snoU13	AL360004.1	0.999197	0.995801	0.00381354	0.18612	3.99132e-10	1.39765e-06	1577	9	0	0	41
Y_RNA	AL360004.1	0.999197	0.995801	0.00381354	0.18612	3.99132e-10	1.39765e-06	1577	9	0	0	41
HMCN2	AL360004.1	0.999197	0.995801	0.00381354	0.18612	3.99132e-10	1.39765e-06	1577	9	0	0	41
AL360004.1	FNBP1	0.999197	0.995801	0.00381354	0.18612	3.99132e-10	1.39765e-06	1577	9	0	0	41
Y_RNA	FNBP1	0.999197	0.995801	0.00381354	0.18612	3.99132e-10	1.39765e-06	1577	9	0	0	41
snoU13	FNBP1	0.999197	0.995801	0.00381354	0.18612	3.99132e-10	1.39765e-06	1577	9	0	0	41
HMCN2	FNBP1	0.999197	0.995801	0.00381354	0.18612	3.99132e-10	1.39765e-06	1577	9	0	0	41
RP11-138E2.1	FNBP1	0.999197	0.995801	0.00381354	0.18612	3.99132e-10	1.39765e-06	1577	9	0	0	41
Y_RNA	GPR107	0.999197	0.995801	0.00381354	0.18612	3.99132e-10	1.39765e-06	1577	9	0	0	41
RP11-138E2.1	GPR107	0.999197	0.995801	0.00381354	0.18612	3.99132e-10	1.39765e-06	1577	9	0	0	41
AL360004.1	GPR107	0.999197	0.995801	0.00381354	0.18612	3.99132e-10	1.39765e-06	1577	9	0	0	41
FNBP1	GPR107	0.999197	0.995801	0.00381354	0.18612	3.99132e-10	1.39765e-06	1577	9	0	0	41
HMCN2	GPR107	0.999197	0.995801	0.00381354	0.18612	3.99132e-10	1.39765e-06	1577	9	0	0	41
snoU13	GPR107	0.999197	0.995801	0.00381354	0.18612	3.99132e-10	1.39765e-06	1577	9	0	0	41
Y_RNA	HMCN2	0.999197	0.995801	0.00381354	0.18612	3.99132e-10	1.39765e-06	1577	9	0	0	41
RP11-138E2.1	HMCN2	0.999197	0.995801	0.00381354	0.18612	3.99132e-10	1.39765e-06	1577	9	0	0	41
snoU13	HMCN2	0.999197	0.995801	0.00381354	0.18612	3.99132e-10	1.39765e-06	1577	9	0	0	41
Y_RNA	RP11-138E2.1	0.999197	0.995801	0.00381354	0.18612	3.99132e-10	1.39765e-06	1577	9	0	0	41
snoU13	RP11-138E2.1	0.999197	0.995801	0.00381354	0.18612	3.99132e-10	1.39765e-06	1577	9	0	0	41
Y_RNA	snoU13	0.999197	0.995801	0.00381354	0.18612	3.99132e-10	1.39765e-06	1577	9	0	0	41
NCS1	FNBP1	0.998182	0.995801	0.00763507	0.18612	3.99132e-09	1.04824e-05	513	9	1	0	40
NCS1	GPR107	0.998182	0.995801	0.00763507	0.18612	3.99132e-09	1.04824e-05	513	9	1	0	40
snoU13	NCS1	0.998182	0.995801	0.00763507	0.18612	3.99132e-09	1.04824e-05	513	9	0	1	40
RP11-138E2.1	NCS1	0.998182	0.995801	0.00763507	0.18612	3.99132e-09	1.04824e-05	513	9	0	1	40
AL360004.1	NCS1	0.998182	0.995801	0.00763507	0.18612	3.99132e-09	1.04824e-05	513	9	0	1	40
Y_RNA	NCS1	0.998182	0.995801	0.00763507	0.18612	3.99132e-09	1.04824e-05	513	9	0	1	40
HMCN2	NCS1	0.998182	0.995801	0.00763507	0.18612	3.99132e-09	1.04824e-05	513	9	0	1	40
MAP2K3	C17orf51	0.998374	0.995801	0.00793624	0.18612	8.00926e-08	0.000184053	425	7	0	1	42
RP11-822E23.5	C17orf51	0.998374	0.995801	0.00793624	0.18612	8.00926e-08	0.000184053	425	7	0	1	42
EPB41L5	GLI2	0.99204	0.995801	0.0263823	0.276511	2.09885e-07	0.000467701	97.5333	9	1	2	38
MTATP6P3	MAP2K3	0.998368	0.995801	0.00878379	0.18612	4.40509e-07	0.000889925	377	6	0	1	43
MTATP6P3	RP11-822E23.5	0.998368	0.995801	0.00878379	0.18612	4.40509e-07	0.000889925	377	6	0	1	43
EPB41L5	AC018866.1	0.993697	0.995801	0.0241167	0.276511	1.20139e-06	0.00215476	173.571	7	3	0	40
EPB41L5	RP11-297J22.1	0.993697	0.995801	0.0241167	0.276511	1.20139e-06	0.00215476	173.571	7	3	0	40
GLI2	AC018866.1	0.989177	0.995801	0.0373594	0.276511	3.30382e-06	0.00217214	131.667	7	4	0	39
RP11-15E18.2	AC111155.1	0.999253	0.995801	0.00664391	0.18612	4.34216e-06	0.00217214	837	4	0	0	46
RP11-15E18.4	AC111155.1	0.999253	0.995801	0.00664391	0.18612	4.34216e-06	0.00217214	837	4	0	0	46
HMGN1P28	AC111155.1	0.999253	0.995801	0.00664391	0.18612	4.34216e-06	0.00217214	837	4	0	0	46
snoU13	AC111155.1	0.999253	0.995801	0.00664391	0.18612	4.34216e-06	0.00217214	837	4	0	0	46
RN7SL606P	AC111155.1	0.999253	0.995801	0.00664391	0.18612	4.34216e-06	0.00217214	837	4	0	0	46
RP11-15E18.1	AC111155.1	0.999253	0.995801	0.00664391	0.18612	4.34216e-06	0.00217214	837	4	0	0	46
RP11-15E18.5	AC111155.1	0.999253	0.995801	0.00664391	0.18612	4.34216e-06	0.00217214	837	4	0	0	46
KRT18P61	AC111155.1	0.999253	0.995801	0.00664391	0.18612	4.34216e-06	0.00217214	837	4	0	0	46
RP11-15E18.3	AC111155.1	0.999253	0.995801	0.00664391	0.18612	4.34216e-06	0.00217214	837	4	0	0	46
RNU6-623P	AC111155.1	0.999253	0.995801	0.00664391	0.18612	4.34216e-06	0.00217214	837	4	0	0	46
RN7SL448P	AC111155.1	0.999253	0.995801	0.00664391	0.18612	4.34216e-06	0.00217214	837	4	0	0	46
IKBKAP	AL360004.1	0.97131	0.995801	0.0755188	0.3671	1.99766e-06	0.00217214	103.769	9	6	0	35
RN7SL448P	APPBP2	0.999253	0.995801	0.00664391	0.18612	4.34216e-06	0.00217214	837	4	0	0	46
RP11-15E18.4	APPBP2	0.999253	0.995801	0.00664391	0.18612	4.34216e-06	0.00217214	837	4	0	0	46
snoU13	APPBP2	0.999253	0.995801	0.00664391	0.18612	4.34216e-06	0.00217214	837	4	0	0	46
RP11-15E18.5	APPBP2	0.999253	0.995801	0.00664391	0.18612	4.34216e-06	0.00217214	837	4	0	0	46
RP11-15E18.3	APPBP2	0.999253	0.995801	0.00664391	0.18612	4.34216e-06	0.00217214	837	4	0	0	46
AC111155.1	APPBP2	0.999253	0.995801	0.00664391	0.18612	4.34216e-06	0.00217214	837	4	0	0	46
KRT18P61	APPBP2	0.999253	0.995801	0.00664391	0.18612	4.34216e-06	0.00217214	837	4	0	0	46
RN7SL606P	APPBP2	0.999253	0.995801	0.00664391	0.18612	4.34216e-06	0.00217214	837	4	0	0	46
RNU6-623P	APPBP2	0.999253	0.995801	0.00664391	0.18612	4.34216e-06	0.00217214	837	4	0	0	46
HMGN1P28	APPBP2	0.999253	0.995801	0.00664391	0.18612	4.34216e-06	0.00217214	837	4	0	0	46
RP11-15E18.2	APPBP2	0.999253	0.995801	0.00664391	0.18612	4.34216e-06	0.00217214	837	4	0	0	46
RP11-15E18.1	APPBP2	0.999253	0.995801	0.00664391	0.18612	4.34216e-06	0.00217214	837	4	0	0	46
RPL6P9	ATR	0.999253	0.995801	0.00664391	0.18612	4.34216e-06	0.00217214	837	4	0	0	46
MTATP6P3	C17orf51	0.996575	0.995801	0.0159931	0.267888	1.76204e-06	0.00217214	221	6	0	2	42
RP11-372E1.4	C3orf58	0.99827	0.995801	0.0105032	0.18612	2.83185e-06	0.00217214	326.333	5	0	1	44
RP11-454C18.1	CLRN1-AS1	0.997555	0.995801	0.0213005	0.267888	4.34216e-06	0.00217214	837	4	0	0	46
RNA5SP145	CLRN1-AS1	0.997555	0.995801	0.0213005	0.267888	4.34216e-06	0.00217214	837	4	0	0	46
IKBKAP	FNBP1	0.97131	0.995801	0.0755188	0.3671	1.99766e-06	0.00217214	103.769	9	6	0	35
RP11-297J22.1	GLI2	0.989177	0.995801	0.0373594	0.276511	3.30382e-06	0.00217214	131.667	7	0	4	39
IKBKAP	GPR107	0.97131	0.995801	0.0755188	0.3671	1.99766e-06	0.00217214	103.769	9	6	0	35
IKBKAP	HMCN2	0.97131	0.995801	0.0755188	0.3671	1.99766e-06	0.00217214	103.769	9	6	0	35
RP11-15E18.3	HMGN1P28	0.999253	0.995801	0.00664391	0.18612	4.34216e-06	0.00217214	837	4	0	0	46
RP11-15E18.2	HMGN1P28	0.999253	0.995801	0.00664391	0.18612	4.34216e-06	0.00217214	837	4	0	0	46
RN7SL606P	HMGN1P28	0.999253	0.995801	0.00664391	0.18612	4.34216e-06	0.00217214	837	4	0	0	46
RN7SL448P	HMGN1P28	0.999253	0.995801	0.00664391	0.18612	4.34216e-06	0.00217214	837	4	0	0	46
RP11-15E18.5	HMGN1P28	0.999253	0.995801	0.00664391	0.18612	4.34216e-06	0.00217214	837	4	0	0	46
snoU13	HMGN1P28	0.999253	0.995801	0.00664391	0.18612	4.34216e-06	0.00217214	837	4	0	0	46
RP11-15E18.4	HMGN1P28	0.999253	0.995801	0.00664391	0.18612	4.34216e-06	0.00217214	837	4	0	0	46
RNU6-623P	HMGN1P28	0.999253	0.995801	0.00664391	0.18612	4.34216e-06	0.00217214	837	4	0	0	46
KRT18P61	HMGN1P28	0.999253	0.995801	0.00664391	0.18612	4.34216e-06	0.00217214	837	4	0	0	46
RP11-15E18.1	HMGN1P28	0.999253	0.995801	0.00664391	0.18612	4.34216e-06	0.00217214	837	4	0	0	46
snoU13	KRT18P61	0.999253	0.995801	0.00664391	0.18612	4.34216e-06	0.00217214	837	4	0	0	46
RN7SL448P	KRT18P61	0.999253	0.995801	0.00664391	0.18612	4.34216e-06	0.00217214	837	4	0	0	46
RN7SL606P	KRT18P61	0.999253	0.995801	0.00664391	0.18612	4.34216e-06	0.00217214	837	4	0	0	46
RP11-15E18.1	KRT18P61	0.999253	0.995801	0.00664391	0.18612	4.34216e-06	0.00217214	837	4	0	0	46
SDHAP1	LINC00969	0.999253	0.995801	0.00664391	0.18612	4.34216e-06	0.00217214	837	4	0	0	46
RP11-8J23.1	PLSCR2	0.999253	0.995801	0.00664391	0.18612	4.34216e-06	0.00217214	837	4	0	0	46
RP11-758I14.3	PLSCR2	0.999253	0.995801	0.00664391	0.18612	4.34216e-06	0.00217214	837	4	0	0	46
BCAS3	PPM1D	0.99827	0.995801	0.0105032	0.18612	2.83185e-06	0.00217214	326.333	5	1	0	44
ZFP69	PPT1	0.999253	0.995801	0.00664391	0.18612	4.34216e-06	0.00217214	837	4	0	0	46
RP11-15E18.1	RN7SL448P	0.999253	0.995801	0.00664391	0.18612	4.34216e-06	0.00217214	837	4	0	0	46
snoU13	RN7SL448P	0.999253	0.995801	0.00664391	0.18612	4.34216e-06	0.00217214	837	4	0	0	46
RN7SL606P	RN7SL448P	0.999253	0.995801	0.00664391	0.18612	4.34216e-06	0.00217214	837	4	0	0	46
snoU13	RN7SL606P	0.999253	0.995801	0.00664391	0.18612	4.34216e-06	0.00217214	837	4	0	0	46
RP11-15E18.1	RN7SL606P	0.999253	0.995801	0.00664391	0.18612	4.34216e-06	0.00217214	837	4	0	0	46
RN7SL448P	RNU6-623P	0.999253	0.995801	0.00664391	0.18612	4.34216e-06	0.00217214	837	4	0	0	46
RP11-15E18.3	RNU6-623P	0.999253	0.995801	0.00664391	0.18612	4.34216e-06	0.00217214	837	4	0	0	46
RP11-15E18.5	RNU6-623P	0.999253	0.995801	0.00664391	0.18612	4.34216e-06	0.00217214	837	4	0	0	46
snoU13	RNU6-623P	0.999253	0.995801	0.00664391	0.18612	4.34216e-06	0.00217214	837	4	0	0	46
RP11-15E18.4	RNU6-623P	0.999253	0.995801	0.00664391	0.18612	4.34216e-06	0.00217214	837	4	0	0	46
RN7SL606P	RNU6-623P	0.999253	0.995801	0.00664391	0.18612	4.34216e-06	0.00217214	837	4	0	0	46
RP11-15E18.1	RNU6-623P	0.999253	0.995801	0.00664391	0.18612	4.34216e-06	0.00217214	837	4	0	0	46
KRT18P61	RNU6-623P	0.999253	0.995801	0.00664391	0.18612	4.34216e-06	0.00217214	837	4	0	0	46
RP11-15E18.2	RNU6-623P	0.999253	0.995801	0.00664391	0.18612	4.34216e-06	0.00217214	837	4	0	0	46
IKBKAP	RP11-138E2.1	0.97131	0.995801	0.0755188	0.3671	1.99766e-06	0.00217214	103.769	9	6	0	35
snoU13	RP11-15E18.1	0.999253	0.995801	0.00664391	0.18612	4.34216e-06	0.00217214	837	4	0	0	46
RP11-15E18.4	RP11-15E18.2	0.999253	0.995801	0.00664391	0.18612	4.34216e-06	0.00217214	837	4	0	0	46
RP11-15E18.1	RP11-15E18.2	0.999253	0.995801	0.00664391	0.18612	4.34216e-06	0.00217214	837	4	0	0	46
RP11-15E18.5	RP11-15E18.2	0.999253	0.995801	0.00664391	0.18612	4.34216e-06	0.00217214	837	4	0	0	46
RN7SL448P	RP11-15E18.2	0.999253	0.995801	0.00664391	0.18612	4.34216e-06	0.00217214	837	4	0	0	46
KRT18P61	RP11-15E18.2	0.999253	0.995801	0.00664391	0.18612	4.34216e-06	0.00217214	837	4	0	0	46
snoU13	RP11-15E18.2	0.999253	0.995801	0.00664391	0.18612	4.34216e-06	0.00217214	837	4	0	0	46
RP11-15E18.3	RP11-15E18.2	0.999253	0.995801	0.00664391	0.18612	4.34216e-06	0.00217214	837	4	0	0	46
RN7SL606P	RP11-15E18.2	0.999253	0.995801	0.00664391	0.18612	4.34216e-06	0.00217214	837	4	0	0	46
KRT18P61	RP11-15E18.3	0.999253	0.995801	0.00664391	0.18612	4.34216e-06	0.00217214	837	4	0	0	46
RN7SL448P	RP11-15E18.3	0.999253	0.995801	0.00664391	0.18612	4.34216e-06	0.00217214	837	4	0	0	46
RP11-15E18.1	RP11-15E18.3	0.999253	0.995801	0.00664391	0.18612	4.34216e-06	0.00217214	837	4	0	0	46
RN7SL606P	RP11-15E18.3	0.999253	0.995801	0.00664391	0.18612	4.34216e-06	0.00217214	837	4	0	0	46
snoU13	RP11-15E18.3	0.999253	0.995801	0.00664391	0.18612	4.34216e-06	0.00217214	837	4	0	0	46
RN7SL448P	RP11-15E18.4	0.999253	0.995801	0.00664391	0.18612	4.34216e-06	0.00217214	837	4	0	0	46
snoU13	RP11-15E18.4	0.999253	0.995801	0.00664391	0.18612	4.34216e-06	0.00217214	837	4	0	0	46
KRT18P61	RP11-15E18.4	0.999253	0.995801	0.00664391	0.18612	4.34216e-06	0.00217214	837	4	0	0	46
RP11-15E18.5	RP11-15E18.4	0.999253	0.995801	0.00664391	0.18612	4.34216e-06	0.00217214	837	4	0	0	46
RP11-15E18.1	RP11-15E18.4	0.999253	0.995801	0.00664391	0.18612	4.34216e-06	0.00217214	837	4	0	0	46
RN7SL606P	RP11-15E18.4	0.999253	0.995801	0.00664391	0.18612	4.34216e-06	0.00217214	837	4	0	0	46
RP11-15E18.3	RP11-15E18.4	0.999253	0.995801	0.00664391	0.18612	4.34216e-06	0.00217214	837	4	0	0	46
snoU13	RP11-15E18.5	0.999253	0.995801	0.00664391	0.18612	4.34216e-06	0.00217214	837	4	0	0	46
KRT18P61	RP11-15E18.5	0.999253	0.995801	0.00664391	0.18612	4.34216e-06	0.00217214	837	4	0	0	46
RP11-15E18.1	RP11-15E18.5	0.999253	0.995801	0.00664391	0.18612	4.34216e-06	0.00217214	837	4	0	0	46
RN7SL448P	RP11-15E18.5	0.999253	0.995801	0.00664391	0.18612	4.34216e-06	0.00217214	837	4	0	0	46
RN7SL606P	RP11-15E18.5	0.999253	0.995801	0.00664391	0.18612	4.34216e-06	0.00217214	837	4	0	0	46
RP11-15E18.3	RP11-15E18.5	0.999253	0.995801	0.00664391	0.18612	4.34216e-06	0.00217214	837	4	0	0	46
RNA5SP145	RP11-454C18.1	0.999253	0.995801	0.00664391	0.18612	4.34216e-06	0.00217214	837	4	0	0	46
RP11-8J23.1	RP11-758I14.3	0.999253	0.995801	0.00664391	0.18612	4.34216e-06	0.00217214	837	4	0	0	46
IKBKAP	snoU13	0.97131	0.995801	0.0755188	0.3671	1.99766e-06	0.00217214	103.769	9	6	0	35
C3orf58	TRPC1	0.99827	0.995801	0.0105032	0.18612	2.83185e-06	0.00217214	326.333	5	1	0	44
RP11-454C18.1	TSC22D2	0.999253	0.995801	0.00664391	0.18612	4.34216e-06	0.00217214	837	4	0	0	46
RNA5SP145	TSC22D2	0.999253	0.995801	0.00664391	0.18612	4.34216e-06	0.00217214	837	4	0	0	46
CLRN1-AS1	TSC22D2	0.997555	0.995801	0.0213005	0.267888	4.34216e-06	0.00217214	837	4	0	0	46
C3orf58	U2SURP	0.99827	0.995801	0.0105032	0.18612	2.83185e-06	0.00217214	326.333	5	1	0	44
IKBKAP	Y_RNA	0.97131	0.995801	0.0755188	0.3671	1.99766e-06	0.00217214	103.769	9	6	0	35
KIAA1377	YAP1	0.999253	0.995801	0.00664391	0.18612	4.34216e-06	0.00217214	837	4	0	0	46
RNF13	AGTR1	0.999123	0.995801	0.0101887	0.18612	5.10204e-05	0.0024268	665	3	0	0	47
COMMD2	AGTR1	0.999123	0.995801	0.0101887	0.18612	5.10204e-05	0.0024268	665	3	0	0	47
HLTF	AGTR1	0.999123	0.995801	0.0101887	0.18612	5.10204e-05	0.0024268	665	3	0	0	47
RPL38P1	AGTR1	0.999123	0.995801	0.0101887	0.18612	5.10204e-05	0.0024268	665	3	0	0	47
RP11-167H9.1	AGTR1	0.999123	0.995801	0.0101887	0.18612	5.10204e-05	0.0024268	665	3	0	0	47
RP11-680B3.2	AGTR1	0.999123	0.995801	0.0101887	0.18612	5.10204e-05	0.0024268	665	3	0	0	47
FAM188B2	ALG1L2	0.999123	0.995801	0.0101887	0.18612	5.10204e-05	0.0024268	665	3	0	0	47
RP11-166N6.3	ALG1L2	0.999123	0.995801	0.0101887	0.18612	5.10204e-05	0.0024268	665	3	0	0	47
RP11-93K22.13	ALG1L2	0.999123	0.995801	0.0101887	0.18612	5.10204e-05	0.0024268	665	3	0	0	47
RP11-103G8.2	ALG1L2	0.999123	0.995801	0.0101887	0.18612	5.10204e-05	0.0024268	665	3	0	0	47
FAM86HP	ALG1L2	0.999123	0.995801	0.0101887	0.18612	5.10204e-05	0.0024268	665	3	0	0	47
RP11-77P16.3	ALG1L2	0.999123	0.995801	0.0101887	0.18612	5.10204e-05	0.0024268	665	3	0	0	47
RP11-93K22.7	ALG1L2	0.999123	0.995801	0.0101887	0.18612	5.10204e-05	0.0024268	665	3	0	0	47
TOP3A	ALKBH5	0.999123	0.995801	0.0101887	0.18612	5.10204e-05	0.0024268	665	3	0	0	47
TOM1L2	ALKBH5	0.999123	0.995801	0.0101887	0.18612	5.10204e-05	0.0024268	665	3	0	0	47
GID4	ALKBH5	0.999123	0.995801	0.0101887	0.18612	5.10204e-05	0.0024268	665	3	0	0	47
MED9	ALKBH5	0.999123	0.995801	0.0101887	0.18612	5.10204e-05	0.0024268	665	3	0	0	47
ZNF286B	ALKBH5	0.999123	0.995801	0.0101887	0.18612	5.10204e-05	0.0024268	665	3	0	0	47
CENPV	ALKBH5	0.999123	0.995801	0.0101887	0.18612	5.10204e-05	0.0024268	665	3	0	0	47
DRG2	ALKBH5	0.999123	0.995801	0.0101887	0.18612	5.10204e-05	0.0024268	665	3	0	0	47
RP11-732A21.2	AP000619.5	0.999123	0.995801	0.0101887	0.18612	5.10204e-05	0.0024268	665	3	0	0	47
RP11-817J15.3	AP000619.5	0.999123	0.995801	0.0101887	0.18612	5.10204e-05	0.0024268	665	3	0	0	47
RP11-725K16.2	AP000619.5	0.999123	0.995801	0.0101887	0.18612	5.10204e-05	0.0024268	665	3	0	0	47
RP11-864G5.3	AP000619.5	0.999123	0.995801	0.0101887	0.18612	5.10204e-05	0.0024268	665	3	0	0	47
RP11-37O16.6	AP000619.5	0.999123	0.995801	0.0101887	0.18612	5.10204e-05	0.0024268	665	3	0	0	47
MTND2P26	AP000619.5	0.999123	0.995801	0.0101887	0.18612	5.10204e-05	0.0024268	665	3	0	0	47
RP11-817J15.2	AP000619.5	0.999123	0.995801	0.0101887	0.18612	5.10204e-05	0.0024268	665	3	0	0	47
RP11-748H22.1	AP000619.5	0.999123	0.995801	0.0101887	0.18612	5.10204e-05	0.0024268	665	3	0	0	47
RP11-748H22.2	AP000619.5	0.999123	0.995801	0.0101887	0.18612	5.10204e-05	0.0024268	665	3	0	0	47
snoU13	AP000619.5	0.999123	0.995801	0.0101887	0.18612	5.10204e-05	0.0024268	665	3	0	0	47
RP11-864G5.1	AP000619.5	0.999123	0.995801	0.0101887	0.18612	5.10204e-05	0.0024268	665	3	0	0	47
RP11-37O16.4	AP000619.5	0.999123	0.995801	0.0101887	0.18612	5.10204e-05	0.0024268	665	3	0	0	47
snoU13	AP000619.5	0.999123	0.995801	0.0101887	0.18612	5.10204e-05	0.0024268	665	3	0	0	47
MIR3920	AP000619.5	0.999123	0.995801	0.0101887	0.18612	5.10204e-05	0.0024268	665	3	0	0	47
RP11-864G5.7	AP000619.5	0.999123	0.995801	0.0101887	0.18612	5.10204e-05	0.0024268	665	3	0	0	47
RP11-37O16.7	AP000619.5	0.999123	0.995801	0.0101887	0.18612	5.10204e-05	0.0024268	665	3	0	0	47
RP11-37O16.3	AP000619.5	0.999123	0.995801	0.0101887	0.18612	5.10204e-05	0.0024268	665	3	0	0	47
RP11-315O6.1	AP000619.5	0.999123	0.995801	0.0101887	0.18612	5.10204e-05	0.0024268	665	3	0	0	47
RP11-788M5.3	AP000619.5	0.999123	0.995801	0.0101887	0.18612	5.10204e-05	0.0024268	665	3	0	0	47
RP11-37O16.8	AP000619.5	0.999123	0.995801	0.0101887	0.18612	5.10204e-05	0.0024268	665	3	0	0	47
GID4	ATPAF2	0.999123	0.995801	0.0101887	0.18612	5.10204e-05	0.0024268	665	3	0	0	47
TOP3A	ATPAF2	0.999123	0.995801	0.0101887	0.18612	5.10204e-05	0.0024268	665	3	0	0	47
ALKBH5	ATPAF2	0.999123	0.995801	0.0101887	0.18612	5.10204e-05	0.0024268	665	3	0	0	47
MED9	ATPAF2	0.999123	0.995801	0.0101887	0.18612	5.10204e-05	0.0024268	665	3	0	0	47
DRG2	ATPAF2	0.999123	0.995801	0.0101887	0.18612	5.10204e-05	0.0024268	665	3	0	0	47
CENPV	ATPAF2	0.999123	0.995801	0.0101887	0.18612	5.10204e-05	0.0024268	665	3	0	0	47
TOM1L2	ATPAF2	0.999123	0.995801	0.0101887	0.18612	5.10204e-05	0.0024268	665	3	0	0	47
ZNF286B	ATPAF2	0.999123	0.995801	0.0101887	0.18612	5.10204e-05	0.0024268	665	3	0	0	47
RP11-372E1.4	ATR	0.998035	0.995801	0.0139201	0.267888	2.17108e-05	0.0024268	273	4	1	0	45
U2SURP	ATR	0.998035	0.995801	0.0139201	0.267888	2.17108e-05	0.0024268	273	4	1	0	45
TRPC1	ATR	0.998035	0.995801	0.0139201	0.267888	2.17108e-05	0.0024268	273	4	1	0	45
KIAA0391	BAZ1A	0.999123	0.995801	0.0101887	0.18612	5.10204e-05	0.0024268	665	3	0	0	47
RPS19P3	BAZ1A	0.999123	0.995801	0.0101887	0.18612	5.10204e-05	0.0024268	665	3	0	0	47
CFL2	BAZ1A	0.999123	0.995801	0.0101887	0.18612	5.10204e-05	0.0024268	665	3	0	0	47
SNX6	BAZ1A	0.999123	0.995801	0.0101887	0.18612	5.10204e-05	0.0024268	665	3	0	0	47
NFKBIA	BAZ1A	0.999123	0.995801	0.0101887	0.18612	5.10204e-05	0.0024268	665	3	0	0	47
EAPP	BAZ1A	0.999123	0.995801	0.0101887	0.18612	5.10204e-05	0.0024268	665	3	0	0	47
RP11-73E17.2	BAZ1A	0.999123	0.995801	0.0101887	0.18612	5.10204e-05	0.0024268	665	3	0	0	47
PPP2R3C	BAZ1A	0.999123	0.995801	0.0101887	0.18612	5.10204e-05	0.0024268	665	3	0	0	47
PSMA6	BAZ1A	0.999123	0.995801	0.0101887	0.18612	5.10204e-05	0.0024268	665	3	0	0	47
SPTSSA	BAZ1A	0.999123	0.995801	0.0101887	0.18612	5.10204e-05	0.0024268	665	3	0	0	47
RP11-317N8.3	BAZ1A	0.999123	0.995801	0.0101887	0.18612	5.10204e-05	0.0024268	665	3	0	0	47
BRMS1L	BAZ1A	0.999123	0.995801	0.0101887	0.18612	5.10204e-05	0.0024268	665	3	0	0	47
MMP13	BIRC2	0.999123	0.995801	0.0101887	0.18612	5.10204e-05	0.0024268	665	3	0	0	47
RP11-37O16.7	BIRC2	0.999123	0.995801	0.0101887	0.18612	5.10204e-05	0.0024268	665	3	0	0	47
MIR3920	BIRC2	0.999123	0.995801	0.0101887	0.18612	5.10204e-05	0.0024268	665	3	0	0	47
RNU7-159P	BIRC2	0.999123	0.995801	0.0101887	0.18612	5.10204e-05	0.0024268	665	3	0	0	47
RP11-817J15.3	BIRC2	0.999123	0.995801	0.0101887	0.18612	5.10204e-05	0.0024268	665	3	0	0	47
RP11-37O16.4	BIRC2	0.999123	0.995801	0.0101887	0.18612	5.10204e-05	0.0024268	665	3	0	0	47
RP11-690D19.1	BIRC2	0.999123	0.995801	0.0101887	0.18612	5.10204e-05	0.0024268	665	3	0	0	47
MMP12	BIRC2	0.999123	0.995801	0.0101887	0.18612	5.10204e-05	0.0024268	665	3	0	0	47
DCUN1D5	BIRC2	0.999123	0.995801	0.0101887	0.18612	5.10204e-05	0.0024268	665	3	0	0	47
RP11-315O6.1	BIRC2	0.999123	0.995801	0.0101887	0.18612	5.10204e-05	0.0024268	665	3	0	0	47
RP11-37O16.3	BIRC2	0.999123	0.995801	0.0101887	0.18612	5.10204e-05	0.0024268	665	3	0	0	47
MMP8	BIRC2	0.999123	0.995801	0.0101887	0.18612	5.10204e-05	0.0024268	665	3	0	0	47
TMEM123	BIRC2	0.999123	0.995801	0.0101887	0.18612	5.10204e-05	0.0024268	665	3	0	0	47
RP11-37O16.8	BIRC2	0.999123	0.995801	0.0101887	0.18612	5.10204e-05	0.0024268	665	3	0	0	47
RP11-788M5.3	BIRC2	0.999123	0.995801	0.0101887	0.18612	5.10204e-05	0.0024268	665	3	0	0	47
snoU13	BIRC2	0.999123	0.995801	0.0101887	0.18612	5.10204e-05	0.0024268	665	3	0	0	47
RP11-690D19.3	BIRC2	0.999123	0.995801	0.0101887	0.18612	5.10204e-05	0.0024268	665	3	0	0	47
RP11-748H22.2	BIRC2	0.999123	0.995801	0.0101887	0.18612	5.10204e-05	0.0024268	665	3	0	0	47
RP11-864G5.7	BIRC2	0.999123	0.995801	0.0101887	0.18612	5.10204e-05	0.0024268	665	3	0	0	47
RP11-817J15.2	BIRC2	0.999123	0.995801	0.0101887	0.18612	5.10204e-05	0.0024268	665	3	0	0	47
AP000619.5	BIRC2	0.999123	0.995801	0.0101887	0.18612	5.10204e-05	0.0024268	665	3	0	0	47
RP11-725K16.2	BIRC2	0.999123	0.995801	0.0101887	0.18612	5.10204e-05	0.0024268	665	3	0	0	47
RP11-37O16.6	BIRC2	0.999123	0.995801	0.0101887	0.18612	5.10204e-05	0.0024268	665	3	0	0	47
snoU13	BIRC2	0.999123	0.995801	0.0101887	0.18612	5.10204e-05	0.0024268	665	3	0	0	47
RP11-864G5.3	BIRC2	0.999123	0.995801	0.0101887	0.18612	5.10204e-05	0.0024268	665	3	0	0	47
MTND2P26	BIRC2	0.999123	0.995801	0.0101887	0.18612	5.10204e-05	0.0024268	665	3	0	0	47
C11orf70	BIRC2	0.999123	0.995801	0.0101887	0.18612	5.10204e-05	0.0024268	665	3	0	0	47
RP11-732A21.2	BIRC2	0.999123	0.995801	0.0101887	0.18612	5.10204e-05	0.0024268	665	3	0	0	47
RP11-748H22.1	BIRC2	0.999123	0.995801	0.0101887	0.18612	5.10204e-05	0.0024268	665	3	0	0	47
RP11-864G5.1	BIRC2	0.999123	0.995801	0.0101887	0.18612	5.10204e-05	0.0024268	665	3	0	0	47
PGR	BIRC2	0.999123	0.995801	0.0101887	0.18612	5.10204e-05	0.0024268	665	3	0	0	47
MMP10	BIRC2	0.999123	0.995801	0.0101887	0.18612	5.10204e-05	0.0024268	665	3	0	0	47
WTAPP1	BIRC2	0.999123	0.995801	0.0101887	0.18612	5.10204e-05	0.0024268	665	3	0	0	47
BIRC3	BIRC2	0.999123	0.995801	0.0101887	0.18612	5.10204e-05	0.0024268	665	3	0	0	47
MMP20	BIRC2	0.999123	0.995801	0.0101887	0.18612	5.10204e-05	0.0024268	665	3	0	0	47
RP11-864G5.8	BIRC2	0.999123	0.995801	0.0101887	0.18612	5.10204e-05	0.0024268	665	3	0	0	47
TMEM123	BIRC3	0.999123	0.995801	0.0101887	0.18612	5.10204e-05	0.0024268	665	3	0	0	47
RP11-748H22.1	BIRC3	0.999123	0.995801	0.0101887	0.18612	5.10204e-05	0.0024268	665	3	0	0	47
RP11-864G5.7	BIRC3	0.999123	0.995801	0.0101887	0.18612	5.10204e-05	0.0024268	665	3	0	0	47
RP11-864G5.3	BIRC3	0.999123	0.995801	0.0101887	0.18612	5.10204e-05	0.0024268	665	3	0	0	47
snoU13	BIRC3	0.999123	0.995801	0.0101887	0.18612	5.10204e-05	0.0024268	665	3	0	0	47
AP000619.5	BIRC3	0.999123	0.995801	0.0101887	0.18612	5.10204e-05	0.0024268	665	3	0	0	47
MIR3920	BIRC3	0.999123	0.995801	0.0101887	0.18612	5.10204e-05	0.0024268	665	3	0	0	47
RP11-37O16.3	BIRC3	0.999123	0.995801	0.0101887	0.18612	5.10204e-05	0.0024268	665	3	0	0	47
RP11-748H22.2	BIRC3	0.999123	0.995801	0.0101887	0.18612	5.10204e-05	0.0024268	665	3	0	0	47
MMP8	BIRC3	0.999123	0.995801	0.0101887	0.18612	5.10204e-05	0.0024268	665	3	0	0	47
RP11-37O16.4	BIRC3	0.999123	0.995801	0.0101887	0.18612	5.10204e-05	0.0024268	665	3	0	0	47
C11orf70	BIRC3	0.999123	0.995801	0.0101887	0.18612	5.10204e-05	0.0024268	665	3	0	0	47
RP11-864G5.1	BIRC3	0.999123	0.995801	0.0101887	0.18612	5.10204e-05	0.0024268	665	3	0	0	47
PGR	BIRC3	0.999123	0.995801	0.0101887	0.18612	5.10204e-05	0.0024268	665	3	0	0	47
MMP10	BIRC3	0.999123	0.995801	0.0101887	0.18612	5.10204e-05	0.0024268	665	3	0	0	47
snoU13	BIRC3	0.999123	0.995801	0.0101887	0.18612	5.10204e-05	0.0024268	665	3	0	0	47
RP11-37O16.7	BIRC3	0.999123	0.995801	0.0101887	0.18612	5.10204e-05	0.0024268	665	3	0	0	47
RP11-725K16.2	BIRC3	0.999123	0.995801	0.0101887	0.18612	5.10204e-05	0.0024268	665	3	0	0	47
MTND2P26	BIRC3	0.999123	0.995801	0.0101887	0.18612	5.10204e-05	0.0024268	665	3	0	0	47
RP11-817J15.3	BIRC3	0.999123	0.995801	0.0101887	0.18612	5.10204e-05	0.0024268	665	3	0	0	47
RP11-788M5.3	BIRC3	0.999123	0.995801	0.0101887	0.18612	5.10204e-05	0.0024268	665	3	0	0	47
RP11-732A21.2	BIRC3	0.999123	0.995801	0.0101887	0.18612	5.10204e-05	0.0024268	665	3	0	0	47
MMP12	BIRC3	0.999123	0.995801	0.0101887	0.18612	5.10204e-05	0.0024268	665	3	0	0	47
RP11-37O16.8	BIRC3	0.999123	0.995801	0.0101887	0.18612	5.10204e-05	0.0024268	665	3	0	0	47
MMP13	BIRC3	0.999123	0.995801	0.0101887	0.18612	5.10204e-05	0.0024268	665	3	0	0	47
RP11-315O6.1	BIRC3	0.999123	0.995801	0.0101887	0.18612	5.10204e-05	0.0024268	665	3	0	0	47
RP11-37O16.6	BIRC3	0.999123	0.995801	0.0101887	0.18612	5.10204e-05	0.0024268	665	3	0	0	47
RP11-817J15.2	BIRC3	0.999123	0.995801	0.0101887	0.18612	5.10204e-05	0.0024268	665	3	0	0	47
RPS19P3	BRMS1L	0.999123	0.995801	0.0101887	0.18612	5.10204e-05	0.0024268	665	3	0	0	47
SNX6	BRMS1L	0.999123	0.995801	0.0101887	0.18612	5.10204e-05	0.0024268	665	3	0	0	47
KIAA0391	BRMS1L	0.999123	0.995801	0.0101887	0.18612	5.10204e-05	0.0024268	665	3	0	0	47
NFKBIA	BRMS1L	0.999123	0.995801	0.0101887	0.18612	5.10204e-05	0.0024268	665	3	0	0	47
CFL2	BRMS1L	0.999123	0.995801	0.0101887	0.18612	5.10204e-05	0.0024268	665	3	0	0	47
SPTSSA	BRMS1L	0.999123	0.995801	0.0101887	0.18612	5.10204e-05	0.0024268	665	3	0	0	47
PSMA6	BRMS1L	0.999123	0.995801	0.0101887	0.18612	5.10204e-05	0.0024268	665	3	0	0	47
RP11-73E17.2	BRMS1L	0.999123	0.995801	0.0101887	0.18612	5.10204e-05	0.0024268	665	3	0	0	47
PPP2R3C	BRMS1L	0.999123	0.995801	0.0101887	0.18612	5.10204e-05	0.0024268	665	3	0	0	47
EAPP	BRMS1L	0.999123	0.995801	0.0101887	0.18612	5.10204e-05	0.0024268	665	3	0	0	47
RP11-317N8.3	BRMS1L	0.999123	0.995801	0.0101887	0.18612	5.10204e-05	0.0024268	665	3	0	0	47
RP11-37O16.7	C11orf70	0.999123	0.995801	0.0101887	0.18612	5.10204e-05	0.0024268	665	3	0	0	47
TMEM123	C11orf70	0.999123	0.995801	0.0101887	0.18612	5.10204e-05	0.0024268	665	3	0	0	47
snoU13	C11orf70	0.999123	0.995801	0.0101887	0.18612	5.10204e-05	0.0024268	665	3	0	0	47
RP11-37O16.3	C11orf70	0.999123	0.995801	0.0101887	0.18612	5.10204e-05	0.0024268	665	3	0	0	47
AP000619.5	C11orf70	0.999123	0.995801	0.0101887	0.18612	5.10204e-05	0.0024268	665	3	0	0	47
RP11-864G5.7	C11orf70	0.999123	0.995801	0.0101887	0.18612	5.10204e-05	0.0024268	665	3	0	0	47
RP11-864G5.1	C11orf70	0.999123	0.995801	0.0101887	0.18612	5.10204e-05	0.0024268	665	3	0	0	47
RP11-732A21.2	C11orf70	0.999123	0.995801	0.0101887	0.18612	5.10204e-05	0.0024268	665	3	0	0	47
RP11-37O16.8	C11orf70	0.999123	0.995801	0.0101887	0.18612	5.10204e-05	0.0024268	665	3	0	0	47
RP11-37O16.4	C11orf70	0.999123	0.995801	0.0101887	0.18612	5.10204e-05	0.0024268	665	3	0	0	47
MMP13	C11orf70	0.999123	0.995801	0.0101887	0.18612	5.10204e-05	0.0024268	665	3	0	0	47
RP11-788M5.3	C11orf70	0.999123	0.995801	0.0101887	0.18612	5.10204e-05	0.0024268	665	3	0	0	47
RP11-864G5.3	C11orf70	0.999123	0.995801	0.0101887	0.18612	5.10204e-05	0.0024268	665	3	0	0	47
MIR3920	C11orf70	0.999123	0.995801	0.0101887	0.18612	5.10204e-05	0.0024268	665	3	0	0	47
RP11-817J15.3	C11orf70	0.999123	0.995801	0.0101887	0.18612	5.10204e-05	0.0024268	665	3	0	0	47
MMP10	C11orf70	0.999123	0.995801	0.0101887	0.18612	5.10204e-05	0.0024268	665	3	0	0	47
PGR	C11orf70	0.999123	0.995801	0.0101887	0.18612	5.10204e-05	0.0024268	665	3	0	0	47
RP11-748H22.2	C11orf70	0.999123	0.995801	0.0101887	0.18612	5.10204e-05	0.0024268	665	3	0	0	47
snoU13	C11orf70	0.999123	0.995801	0.0101887	0.18612	5.10204e-05	0.0024268	665	3	0	0	47
RP11-315O6.1	C11orf70	0.999123	0.995801	0.0101887	0.18612	5.10204e-05	0.0024268	665	3	0	0	47
RP11-817J15.2	C11orf70	0.999123	0.995801	0.0101887	0.18612	5.10204e-05	0.0024268	665	3	0	0	47
RP11-725K16.2	C11orf70	0.999123	0.995801	0.0101887	0.18612	5.10204e-05	0.0024268	665	3	0	0	47
MTND2P26	C11orf70	0.999123	0.995801	0.0101887	0.18612	5.10204e-05	0.0024268	665	3	0	0	47
MMP8	C11orf70	0.999123	0.995801	0.0101887	0.18612	5.10204e-05	0.0024268	665	3	0	0	47
RP11-748H22.1	C11orf70	0.999123	0.995801	0.0101887	0.18612	5.10204e-05	0.0024268	665	3	0	0	47
MMP12	C11orf70	0.999123	0.995801	0.0101887	0.18612	5.10204e-05	0.0024268	665	3	0	0	47
RP11-37O16.6	C11orf70	0.999123	0.995801	0.0101887	0.18612	5.10204e-05	0.0024268	665	3	0	0	47
RP1-228H13.5	CAP1	0.999123	0.995801	0.0101887	0.18612	5.10204e-05	0.0024268	665	3	0	0	47
TMCO2	CAP1	0.999123	0.995801	0.0101887	0.18612	5.10204e-05	0.0024268	665	3	0	0	47
Y_RNA	CAP1	0.999123	0.995801	0.0101887	0.18612	5.10204e-05	0.0024268	665	3	0	0	47
RNU6-1237P	CAP1	0.999123	0.995801	0.0101887	0.18612	5.10204e-05	0.0024268	665	3	0	0	47
RP1-118J21.24	CAP1	0.999123	0.995801	0.0101887	0.18612	5.10204e-05	0.0024268	665	3	0	0	47
RLF	CAP1	0.999123	0.995801	0.0101887	0.18612	5.10204e-05	0.0024268	665	3	0	0	47
RP4-739H11.4	CAP1	0.999123	0.995801	0.0101887	0.18612	5.10204e-05	0.0024268	665	3	0	0	47
RP11-656D10.6	CAP1	0.999123	0.995801	0.0101887	0.18612	5.10204e-05	0.0024268	665	3	0	0	47
MFSD2A	CAP1	0.999123	0.995801	0.0101887	0.18612	5.10204e-05	0.0024268	665	3	0	0	47
RIMS3	CAP1	0.999123	0.995801	0.0101887	0.18612	5.10204e-05	0.0024268	665	3	0	0	47
GTF2F2P2	CAP1	0.999123	0.995801	0.0101887	0.18612	5.10204e-05	0.0024268	665	3	0	0	47
RP1-118J21.5	CAP1	0.999123	0.995801	0.0101887	0.18612	5.10204e-05	0.0024268	665	3	0	0	47
EXO5	CAP1	0.999123	0.995801	0.0101887	0.18612	5.10204e-05	0.0024268	665	3	0	0	47
ZNF684	CAP1	0.999123	0.995801	0.0101887	0.18612	5.10204e-05	0.0024268	665	3	0	0	47
ZFP69B	CAP1	0.999123	0.995801	0.0101887	0.18612	5.10204e-05	0.0024268	665	3	0	0	47
PPIE	CAP1	0.999123	0.995801	0.0101887	0.18612	5.10204e-05	0.0024268	665	3	0	0	47
ZMPSTE24	CAP1	0.999123	0.995801	0.0101887	0.18612	5.10204e-05	0.0024268	665	3	0	0	47
SMAP2	CAP1	0.999123	0.995801	0.0101887	0.18612	5.10204e-05	0.0024268	665	3	0	0	47
RP1-39G22.4	CAP1	0.999123	0.995801	0.0101887	0.18612	5.10204e-05	0.0024268	665	3	0	0	47
RP1-39G22.7	CAP1	0.999123	0.995801	0.0101887	0.18612	5.10204e-05	0.0024268	665	3	0	0	47
RP11-656D10.3	CAP1	0.999123	0.995801	0.0101887	0.18612	5.10204e-05	0.0024268	665	3	0	0	47
RP11-656D10.5	CAP1	0.999123	0.995801	0.0101887	0.18612	5.10204e-05	0.0024268	665	3	0	0	47
RP1-63P18.2	CAP1	0.999123	0.995801	0.0101887	0.18612	5.10204e-05	0.0024268	665	3	0	0	47
SNX6	CFL2	0.999123	0.995801	0.0101887	0.18612	5.10204e-05	0.0024268	665	3	0	0	47
RP11-372E1.4	CLRN1-AS1	0.994743	0.995801	0.0367135	0.276511	2.17108e-05	0.0024268	273	4	1	0	45
RP11-77P16.3	CLRN1	0.999123	0.995801	0.0101887	0.18612	5.10204e-05	0.0024268	665	3	0	0	47
FAM86HP	CLRN1	0.999123	0.995801	0.0101887	0.18612	5.10204e-05	0.0024268	665	3	0	0	47
RP11-103G8.2	CLRN1	0.999123	0.995801	0.0101887	0.18612	5.10204e-05	0.0024268	665	3	0	0	47
SIAH2	CLRN1	0.999123	0.995801	0.0101887	0.18612	5.10204e-05	0.0024268	665	3	0	0	47
RP11-93K22.7	CLRN1	0.999123	0.995801	0.0101887	0.18612	5.10204e-05	0.0024268	665	3	0	0	47
RP11-93K22.13	CLRN1	0.999123	0.995801	0.0101887	0.18612	5.10204e-05	0.0024268	665	3	0	0	47
RP11-166N6.3	CLRN1	0.999123	0.995801	0.0101887	0.18612	5.10204e-05	0.0024268	665	3	0	0	47
ALG1L2	CLRN1	0.999123	0.995801	0.0101887	0.18612	5.10204e-05	0.0024268	665	3	0	0	47
SERP1	CLRN1	0.999123	0.995801	0.0101887	0.18612	5.10204e-05	0.0024268	665	3	0	0	47
SELT	CLRN1	0.999123	0.995801	0.0101887	0.18612	5.10204e-05	0.0024268	665	3	0	0	47
FAM188B2	CLRN1	0.999123	0.995801	0.0101887	0.18612	5.10204e-05	0.0024268	665	3	0	0	47
RP11-167H9.1	COMMD2	0.999123	0.995801	0.0101887	0.18612	5.10204e-05	0.0024268	665	3	0	0	47
RPL38P1	COMMD2	0.999123	0.995801	0.0101887	0.18612	5.10204e-05	0.0024268	665	3	0	0	47
BIRC3	DCUN1D5	0.999123	0.995801	0.0101887	0.18612	5.10204e-05	0.0024268	665	3	0	0	47
RP11-37O16.6	DCUN1D5	0.999123	0.995801	0.0101887	0.18612	5.10204e-05	0.0024268	665	3	0	0	47
MMP13	DCUN1D5	0.999123	0.995801	0.0101887	0.18612	5.10204e-05	0.0024268	665	3	0	0	47
RP11-690D19.3	DCUN1D5	0.999123	0.995801	0.0101887	0.18612	5.10204e-05	0.0024268	665	3	0	0	47
RP11-817J15.2	DCUN1D5	0.999123	0.995801	0.0101887	0.18612	5.10204e-05	0.0024268	665	3	0	0	47
MIR3920	DCUN1D5	0.999123	0.995801	0.0101887	0.18612	5.10204e-05	0.0024268	665	3	0	0	47
RP11-864G5.7	DCUN1D5	0.999123	0.995801	0.0101887	0.18612	5.10204e-05	0.0024268	665	3	0	0	47
RP11-37O16.7	DCUN1D5	0.999123	0.995801	0.0101887	0.18612	5.10204e-05	0.0024268	665	3	0	0	47
RP11-864G5.1	DCUN1D5	0.999123	0.995801	0.0101887	0.18612	5.10204e-05	0.0024268	665	3	0	0	47
RP11-748H22.1	DCUN1D5	0.999123	0.995801	0.0101887	0.18612	5.10204e-05	0.0024268	665	3	0	0	47
RP11-732A21.2	DCUN1D5	0.999123	0.995801	0.0101887	0.18612	5.10204e-05	0.0024268	665	3	0	0	47
RP11-315O6.1	DCUN1D5	0.999123	0.995801	0.0101887	0.18612	5.10204e-05	0.0024268	665	3	0	0	47
AP000619.5	DCUN1D5	0.999123	0.995801	0.0101887	0.18612	5.10204e-05	0.0024268	665	3	0	0	47
MMP8	DCUN1D5	0.999123	0.995801	0.0101887	0.18612	5.10204e-05	0.0024268	665	3	0	0	47
MMP10	DCUN1D5	0.999123	0.995801	0.0101887	0.18612	5.10204e-05	0.0024268	665	3	0	0	47
RP11-817J15.3	DCUN1D5	0.999123	0.995801	0.0101887	0.18612	5.10204e-05	0.0024268	665	3	0	0	47
MMP20	DCUN1D5	0.999123	0.995801	0.0101887	0.18612	5.10204e-05	0.0024268	665	3	0	0	47
RP11-725K16.2	DCUN1D5	0.999123	0.995801	0.0101887	0.18612	5.10204e-05	0.0024268	665	3	0	0	47
RP11-864G5.8	DCUN1D5	0.999123	0.995801	0.0101887	0.18612	5.10204e-05	0.0024268	665	3	0	0	47
snoU13	DCUN1D5	0.999123	0.995801	0.0101887	0.18612	5.10204e-05	0.0024268	665	3	0	0	47
snoU13	DCUN1D5	0.999123	0.995801	0.0101887	0.18612	5.10204e-05	0.0024268	665	3	0	0	47
MTND2P26	DCUN1D5	0.999123	0.995801	0.0101887	0.18612	5.10204e-05	0.0024268	665	3	0	0	47
RP11-37O16.8	DCUN1D5	0.999123	0.995801	0.0101887	0.18612	5.10204e-05	0.0024268	665	3	0	0	47
MMP12	DCUN1D5	0.999123	0.995801	0.0101887	0.18612	5.10204e-05	0.0024268	665	3	0	0	47
TMEM123	DCUN1D5	0.999123	0.995801	0.0101887	0.18612	5.10204e-05	0.0024268	665	3	0	0	47
RP11-864G5.3	DCUN1D5	0.999123	0.995801	0.0101887	0.18612	5.10204e-05	0.0024268	665	3	0	0	47
PGR	DCUN1D5	0.999123	0.995801	0.0101887	0.18612	5.10204e-05	0.0024268	665	3	0	0	47
RP11-748H22.2	DCUN1D5	0.999123	0.995801	0.0101887	0.18612	5.10204e-05	0.0024268	665	3	0	0	47
RP11-690D19.1	DCUN1D5	0.999123	0.995801	0.0101887	0.18612	5.10204e-05	0.0024268	665	3	0	0	47
WTAPP1	DCUN1D5	0.999123	0.995801	0.0101887	0.18612	5.10204e-05	0.0024268	665	3	0	0	47
RP11-37O16.4	DCUN1D5	0.999123	0.995801	0.0101887	0.18612	5.10204e-05	0.0024268	665	3	0	0	47
RNU7-159P	DCUN1D5	0.999123	0.995801	0.0101887	0.18612	5.10204e-05	0.0024268	665	3	0	0	47
RP11-788M5.3	DCUN1D5	0.999123	0.995801	0.0101887	0.18612	5.10204e-05	0.0024268	665	3	0	0	47
RP11-37O16.3	DCUN1D5	0.999123	0.995801	0.0101887	0.18612	5.10204e-05	0.0024268	665	3	0	0	47
C11orf70	DCUN1D5	0.999123	0.995801	0.0101887	0.18612	5.10204e-05	0.0024268	665	3	0	0	47
ZNHIT3	DHRS11	0.999123	0.995801	0.0101887	0.18612	5.10204e-05	0.0024268	665	3	0	0	47
TBC1D3G	DHRS11	0.999123	0.995801	0.0101887	0.18612	5.10204e-05	0.0024268	665	3	0	0	47
PIGW	DHRS11	0.999123	0.995801	0.0101887	0.18612	5.10204e-05	0.0024268	665	3	0	0	47
KIAA0226	DLG1	0.999123	0.995801	0.0101887	0.18612	5.10204e-05	0.0024268	665	3	0	0	47
GID4	DRG2	0.999123	0.995801	0.0101887	0.18612	5.10204e-05	0.0024268	665	3	0	0	47
CENPV	DRG2	0.999123	0.995801	0.0101887	0.18612	5.10204e-05	0.0024268	665	3	0	0	47
MED9	DRG2	0.999123	0.995801	0.0101887	0.18612	5.10204e-05	0.0024268	665	3	0	0	47
TOP3A	DRG2	0.999123	0.995801	0.0101887	0.18612	5.10204e-05	0.0024268	665	3	0	0	47
KIAA0391	EAPP	0.999123	0.995801	0.0101887	0.18612	5.10204e-05	0.0024268	665	3	0	0	47
RPS19P3	EAPP	0.999123	0.995801	0.0101887	0.18612	5.10204e-05	0.0024268	665	3	0	0	47
SNX6	EAPP	0.999123	0.995801	0.0101887	0.18612	5.10204e-05	0.0024268	665	3	0	0	47
PSMA6	EAPP	0.999123	0.995801	0.0101887	0.18612	5.10204e-05	0.0024268	665	3	0	0	47
CFL2	EAPP	0.999123	0.995801	0.0101887	0.18612	5.10204e-05	0.0024268	665	3	0	0	47
SPTSSA	EAPP	0.999123	0.995801	0.0101887	0.18612	5.10204e-05	0.0024268	665	3	0	0	47
SIAH2	EIF2A	0.999123	0.995801	0.0101887	0.18612	5.10204e-05	0.0024268	665	3	0	0	47
SELT	EIF2A	0.999123	0.995801	0.0101887	0.18612	5.10204e-05	0.0024268	665	3	0	0	47
CLRN1	EIF2A	0.999123	0.995801	0.0101887	0.18612	5.10204e-05	0.0024268	665	3	0	0	47
RP11-93K22.13	EIF2A	0.999123	0.995801	0.0101887	0.18612	5.10204e-05	0.0024268	665	3	0	0	47
SERP1	EIF2A	0.999123	0.995801	0.0101887	0.18612	5.10204e-05	0.0024268	665	3	0	0	47
RP11-77P16.3	EIF2A	0.999123	0.995801	0.0101887	0.18612	5.10204e-05	0.0024268	665	3	0	0	47
FAM188B2	EIF2A	0.999123	0.995801	0.0101887	0.18612	5.10204e-05	0.0024268	665	3	0	0	47
RP11-103G8.2	EIF2A	0.999123	0.995801	0.0101887	0.18612	5.10204e-05	0.0024268	665	3	0	0	47
RP11-166N6.3	EIF2A	0.999123	0.995801	0.0101887	0.18612	5.10204e-05	0.0024268	665	3	0	0	47
FAM86HP	EIF2A	0.999123	0.995801	0.0101887	0.18612	5.10204e-05	0.0024268	665	3	0	0	47
RP11-93K22.7	EIF2A	0.999123	0.995801	0.0101887	0.18612	5.10204e-05	0.0024268	665	3	0	0	47
ALG1L2	EIF2A	0.999123	0.995801	0.0101887	0.18612	5.10204e-05	0.0024268	665	3	0	0	47
RP11-656D10.6	EXO5	0.999123	0.995801	0.0101887	0.18612	5.10204e-05	0.0024268	665	3	0	0	47
RP1-39G22.7	EXO5	0.999123	0.995801	0.0101887	0.18612	5.10204e-05	0.0024268	665	3	0	0	47
Y_RNA	EXO5	0.999123	0.995801	0.0101887	0.18612	5.10204e-05	0.0024268	665	3	0	0	47
RP1-63P18.2	EXO5	0.999123	0.995801	0.0101887	0.18612	5.10204e-05	0.0024268	665	3	0	0	47
SMAP2	EXO5	0.999123	0.995801	0.0101887	0.18612	5.10204e-05	0.0024268	665	3	0	0	47
RP11-656D10.3	EXO5	0.999123	0.995801	0.0101887	0.18612	5.10204e-05	0.0024268	665	3	0	0	47
RNU6-1237P	EXO5	0.999123	0.995801	0.0101887	0.18612	5.10204e-05	0.0024268	665	3	0	0	47
RP1-228H13.5	EXO5	0.999123	0.995801	0.0101887	0.18612	5.10204e-05	0.0024268	665	3	0	0	47
RP11-656D10.5	EXO5	0.999123	0.995801	0.0101887	0.18612	5.10204e-05	0.0024268	665	3	0	0	47
TMCO2	EXO5	0.999123	0.995801	0.0101887	0.18612	5.10204e-05	0.0024268	665	3	0	0	47
RP11-93K22.7	FAM188B2	0.999123	0.995801	0.0101887	0.18612	5.10204e-05	0.0024268	665	3	0	0	47
RP11-77P16.3	FAM188B2	0.999123	0.995801	0.0101887	0.18612	5.10204e-05	0.0024268	665	3	0	0	47
RP11-166N6.3	FAM188B2	0.999123	0.995801	0.0101887	0.18612	5.10204e-05	0.0024268	665	3	0	0	47
RP11-103G8.2	FAM188B2	0.999123	0.995801	0.0101887	0.18612	5.10204e-05	0.0024268	665	3	0	0	47
RP11-93K22.13	FAM188B2	0.999123	0.995801	0.0101887	0.18612	5.10204e-05	0.0024268	665	3	0	0	47
FAM86HP	FAM188B2	0.999123	0.995801	0.0101887	0.18612	5.10204e-05	0.0024268	665	3	0	0	47
RP11-77P16.3	FAM86HP	0.999123	0.995801	0.0101887	0.18612	5.10204e-05	0.0024268	665	3	0	0	47
RP11-93K22.7	FAM86HP	0.999123	0.995801	0.0101887	0.18612	5.10204e-05	0.0024268	665	3	0	0	47
SHMT1	FLII	0.998035	0.995801	0.0139201	0.267888	2.17108e-05	0.0024268	273	4	0	1	45
FIGNL1	FLII	0.998035	0.995801	0.0139201	0.267888	2.17108e-05	0.0024268	273	4	0	1	45
MED9	GID4	0.999123	0.995801	0.0101887	0.18612	5.10204e-05	0.0024268	665	3	0	0	47
CENPV	GID4	0.999123	0.995801	0.0101887	0.18612	5.10204e-05	0.0024268	665	3	0	0	47
TOP3A	GID4	0.999123	0.995801	0.0101887	0.18612	5.10204e-05	0.0024268	665	3	0	0	47
RP11-383G6.4	GK5	0.999123	0.995801	0.0101887	0.18612	5.10204e-05	0.0024268	665	3	0	0	47
TFDP2	GK5	0.999123	0.995801	0.0101887	0.18612	5.10204e-05	0.0024268	665	3	0	0	47
RP1-228H13.5	GTF2F2P2	0.999123	0.995801	0.0101887	0.18612	5.10204e-05	0.0024268	665	3	0	0	47
ZFP69B	GTF2F2P2	0.999123	0.995801	0.0101887	0.18612	5.10204e-05	0.0024268	665	3	0	0	47
RNU6-1237P	GTF2F2P2	0.999123	0.995801	0.0101887	0.18612	5.10204e-05	0.0024268	665	3	0	0	47
RP11-656D10.5	GTF2F2P2	0.999123	0.995801	0.0101887	0.18612	5.10204e-05	0.0024268	665	3	0	0	47
RP1-39G22.4	GTF2F2P2	0.999123	0.995801	0.0101887	0.18612	5.10204e-05	0.0024268	665	3	0	0	47
SMAP2	GTF2F2P2	0.999123	0.995801	0.0101887	0.18612	5.10204e-05	0.0024268	665	3	0	0	47
RP11-656D10.6	GTF2F2P2	0.999123	0.995801	0.0101887	0.18612	5.10204e-05	0.0024268	665	3	0	0	47
RP1-39G22.7	GTF2F2P2	0.999123	0.995801	0.0101887	0.18612	5.10204e-05	0.0024268	665	3	0	0	47
RP1-118J21.5	GTF2F2P2	0.999123	0.995801	0.0101887	0.18612	5.10204e-05	0.0024268	665	3	0	0	47
TMCO2	GTF2F2P2	0.999123	0.995801	0.0101887	0.18612	5.10204e-05	0.0024268	665	3	0	0	47
RLF	GTF2F2P2	0.999123	0.995801	0.0101887	0.18612	5.10204e-05	0.0024268	665	3	0	0	47
RP1-118J21.24	GTF2F2P2	0.999123	0.995801	0.0101887	0.18612	5.10204e-05	0.0024268	665	3	0	0	47
Y_RNA	GTF2F2P2	0.999123	0.995801	0.0101887	0.18612	5.10204e-05	0.0024268	665	3	0	0	47
RP4-739H11.4	GTF2F2P2	0.999123	0.995801	0.0101887	0.18612	5.10204e-05	0.0024268	665	3	0	0	47
EXO5	GTF2F2P2	0.999123	0.995801	0.0101887	0.18612	5.10204e-05	0.0024268	665	3	0	0	47
RP1-63P18.2	GTF2F2P2	0.999123	0.995801	0.0101887	0.18612	5.10204e-05	0.0024268	665	3	0	0	47
RP11-656D10.3	GTF2F2P2	0.999123	0.995801	0.0101887	0.18612	5.10204e-05	0.0024268	665	3	0	0	47
COMMD2	HLTF	0.999123	0.995801	0.0101887	0.18612	5.10204e-05	0.0024268	665	3	0	0	47
RPL38P1	HLTF	0.999123	0.995801	0.0101887	0.18612	5.10204e-05	0.0024268	665	3	0	0	47
RP11-167H9.1	HLTF	0.999123	0.995801	0.0101887	0.18612	5.10204e-05	0.0024268	665	3	0	0	47
SNX6	KIAA0391	0.999123	0.995801	0.0101887	0.18612	5.10204e-05	0.0024268	665	3	0	0	47
CFL2	KIAA0391	0.999123	0.995801	0.0101887	0.18612	5.10204e-05	0.0024268	665	3	0	0	47
TOP3A	MED9	0.999123	0.995801	0.0101887	0.18612	5.10204e-05	0.0024268	665	3	0	0	47
CENPV	MED9	0.999123	0.995801	0.0101887	0.18612	5.10204e-05	0.0024268	665	3	0	0	47
RP11-656D10.3	MFSD2A	0.999123	0.995801	0.0101887	0.18612	5.10204e-05	0.0024268	665	3	0	0	47
RP11-656D10.6	MFSD2A	0.999123	0.995801	0.0101887	0.18612	5.10204e-05	0.0024268	665	3	0	0	47
TMCO2	MFSD2A	0.999123	0.995801	0.0101887	0.18612	5.10204e-05	0.0024268	665	3	0	0	47
RP11-656D10.5	MFSD2A	0.999123	0.995801	0.0101887	0.18612	5.10204e-05	0.0024268	665	3	0	0	47
ZNF684	MFSD2A	0.999123	0.995801	0.0101887	0.18612	5.10204e-05	0.0024268	665	3	0	0	47
RP1-118J21.5	MFSD2A	0.999123	0.995801	0.0101887	0.18612	5.10204e-05	0.0024268	665	3	0	0	47
RNU6-1237P	MFSD2A	0.999123	0.995801	0.0101887	0.18612	5.10204e-05	0.0024268	665	3	0	0	47
RLF	MFSD2A	0.999123	0.995801	0.0101887	0.18612	5.10204e-05	0.0024268	665	3	0	0	47
RIMS3	MFSD2A	0.999123	0.995801	0.0101887	0.18612	5.10204e-05	0.0024268	665	3	0	0	47
RP4-739H11.4	MFSD2A	0.999123	0.995801	0.0101887	0.18612	5.10204e-05	0.0024268	665	3	0	0	47
EXO5	MFSD2A	0.999123	0.995801	0.0101887	0.18612	5.10204e-05	0.0024268	665	3	0	0	47
RP1-39G22.4	MFSD2A	0.999123	0.995801	0.0101887	0.18612	5.10204e-05	0.0024268	665	3	0	0	47
RP1-39G22.7	MFSD2A	0.999123	0.995801	0.0101887	0.18612	5.10204e-05	0.0024268	665	3	0	0	47
ZMPSTE24	MFSD2A	0.999123	0.995801	0.0101887	0.18612	5.10204e-05	0.0024268	665	3	0	0	47
ZFP69B	MFSD2A	0.999123	0.995801	0.0101887	0.18612	5.10204e-05	0.0024268	665	3	0	0	47
PPIE	MFSD2A	0.999123	0.995801	0.0101887	0.18612	5.10204e-05	0.0024268	665	3	0	0	47
GTF2F2P2	MFSD2A	0.999123	0.995801	0.0101887	0.18612	5.10204e-05	0.0024268	665	3	0	0	47
RP1-228H13.5	MFSD2A	0.999123	0.995801	0.0101887	0.18612	5.10204e-05	0.0024268	665	3	0	0	47
RP1-118J21.24	MFSD2A	0.999123	0.995801	0.0101887	0.18612	5.10204e-05	0.0024268	665	3	0	0	47
Y_RNA	MFSD2A	0.999123	0.995801	0.0101887	0.18612	5.10204e-05	0.0024268	665	3	0	0	47
RP1-63P18.2	MFSD2A	0.999123	0.995801	0.0101887	0.18612	5.10204e-05	0.0024268	665	3	0	0	47
SMAP2	MFSD2A	0.999123	0.995801	0.0101887	0.18612	5.10204e-05	0.0024268	665	3	0	0	47
RASD1	MIEF2	0.999123	0.995801	0.0101887	0.18612	5.10204e-05	0.0024268	665	3	0	0	47
TOP3A	MIEF2	0.999123	0.995801	0.0101887	0.18612	5.10204e-05	0.0024268	665	3	0	0	47
TOM1L2	MIEF2	0.999123	0.995801	0.0101887	0.18612	5.10204e-05	0.0024268	665	3	0	0	47
PEMT	MIEF2	0.999123	0.995801	0.0101887	0.18612	5.10204e-05	0.0024268	665	3	0	0	47
GID4	MIEF2	0.999123	0.995801	0.0101887	0.18612	5.10204e-05	0.0024268	665	3	0	0	47
CENPV	MIEF2	0.999123	0.995801	0.0101887	0.18612	5.10204e-05	0.0024268	665	3	0	0	47
MED9	MIEF2	0.999123	0.995801	0.0101887	0.18612	5.10204e-05	0.0024268	665	3	0	0	47
ATPAF2	MIEF2	0.999123	0.995801	0.0101887	0.18612	5.10204e-05	0.0024268	665	3	0	0	47
ZNF286B	MIEF2	0.999123	0.995801	0.0101887	0.18612	5.10204e-05	0.0024268	665	3	0	0	47
DRG2	MIEF2	0.999123	0.995801	0.0101887	0.18612	5.10204e-05	0.0024268	665	3	0	0	47
ALKBH5	MIEF2	0.999123	0.995801	0.0101887	0.18612	5.10204e-05	0.0024268	665	3	0	0	47
RP11-864G5.1	MIR3920	0.999123	0.995801	0.0101887	0.18612	5.10204e-05	0.0024268	665	3	0	0	47
snoU13	MIR3920	0.999123	0.995801	0.0101887	0.18612	5.10204e-05	0.0024268	665	3	0	0	47
MTND2P26	MIR3920	0.999123	0.995801	0.0101887	0.18612	5.10204e-05	0.0024268	665	3	0	0	47
RP11-817J15.2	MIR3920	0.999123	0.995801	0.0101887	0.18612	5.10204e-05	0.0024268	665	3	0	0	47
snoU13	MIR3920	0.999123	0.995801	0.0101887	0.18612	5.10204e-05	0.0024268	665	3	0	0	47
RP11-788M5.3	MIR3920	0.999123	0.995801	0.0101887	0.18612	5.10204e-05	0.0024268	665	3	0	0	47
RP11-37O16.6	MIR3920	0.999123	0.995801	0.0101887	0.18612	5.10204e-05	0.0024268	665	3	0	0	47
RP11-748H22.1	MIR3920	0.999123	0.995801	0.0101887	0.18612	5.10204e-05	0.0024268	665	3	0	0	47
RP11-37O16.4	MIR3920	0.999123	0.995801	0.0101887	0.18612	5.10204e-05	0.0024268	665	3	0	0	47
RP11-864G5.7	MIR3920	0.999123	0.995801	0.0101887	0.18612	5.10204e-05	0.0024268	665	3	0	0	47
RP11-315O6.1	MIR3920	0.999123	0.995801	0.0101887	0.18612	5.10204e-05	0.0024268	665	3	0	0	47
RP11-864G5.3	MIR3920	0.999123	0.995801	0.0101887	0.18612	5.10204e-05	0.0024268	665	3	0	0	47
RP11-817J15.3	MIR3920	0.999123	0.995801	0.0101887	0.18612	5.10204e-05	0.0024268	665	3	0	0	47
RP11-37O16.7	MIR3920	0.999123	0.995801	0.0101887	0.18612	5.10204e-05	0.0024268	665	3	0	0	47
RP11-748H22.2	MIR3920	0.999123	0.995801	0.0101887	0.18612	5.10204e-05	0.0024268	665	3	0	0	47
RP11-732A21.2	MIR3920	0.999123	0.995801	0.0101887	0.18612	5.10204e-05	0.0024268	665	3	0	0	47
RP11-725K16.2	MIR3920	0.999123	0.995801	0.0101887	0.18612	5.10204e-05	0.0024268	665	3	0	0	47
RP11-37O16.3	MIR3920	0.999123	0.995801	0.0101887	0.18612	5.10204e-05	0.0024268	665	3	0	0	47
RP11-37O16.8	MIR3920	0.999123	0.995801	0.0101887	0.18612	5.10204e-05	0.0024268	665	3	0	0	47
RP11-817J15.2	MMP10	0.999123	0.995801	0.0101887	0.18612	5.10204e-05	0.0024268	665	3	0	0	47
MMP12	MMP10	0.999123	0.995801	0.0101887	0.18612	5.10204e-05	0.0024268	665	3	0	0	47
PGR	MMP10	0.999123	0.995801	0.0101887	0.18612	5.10204e-05	0.0024268	665	3	0	0	47
MIR3920	MMP10	0.999123	0.995801	0.0101887	0.18612	5.10204e-05	0.0024268	665	3	0	0	47
RP11-748H22.1	MMP10	0.999123	0.995801	0.0101887	0.18612	5.10204e-05	0.0024268	665	3	0	0	47
RP11-864G5.7	MMP10	0.999123	0.995801	0.0101887	0.18612	5.10204e-05	0.0024268	665	3	0	0	47
RP11-37O16.6	MMP10	0.999123	0.995801	0.0101887	0.18612	5.10204e-05	0.0024268	665	3	0	0	47
snoU13	MMP10	0.999123	0.995801	0.0101887	0.18612	5.10204e-05	0.0024268	665	3	0	0	47
RP11-315O6.1	MMP10	0.999123	0.995801	0.0101887	0.18612	5.10204e-05	0.0024268	665	3	0	0	47
RP11-748H22.2	MMP10	0.999123	0.995801	0.0101887	0.18612	5.10204e-05	0.0024268	665	3	0	0	47
TMEM123	MMP10	0.999123	0.995801	0.0101887	0.18612	5.10204e-05	0.0024268	665	3	0	0	47
AP000619.5	MMP10	0.999123	0.995801	0.0101887	0.18612	5.10204e-05	0.0024268	665	3	0	0	47
RP11-37O16.4	MMP10	0.999123	0.995801	0.0101887	0.18612	5.10204e-05	0.0024268	665	3	0	0	47
RP11-864G5.1	MMP10	0.999123	0.995801	0.0101887	0.18612	5.10204e-05	0.0024268	665	3	0	0	47
RP11-37O16.3	MMP10	0.999123	0.995801	0.0101887	0.18612	5.10204e-05	0.0024268	665	3	0	0	47
RP11-37O16.7	MMP10	0.999123	0.995801	0.0101887	0.18612	5.10204e-05	0.0024268	665	3	0	0	47
RP11-37O16.8	MMP10	0.999123	0.995801	0.0101887	0.18612	5.10204e-05	0.0024268	665	3	0	0	47
RP11-732A21.2	MMP10	0.999123	0.995801	0.0101887	0.18612	5.10204e-05	0.0024268	665	3	0	0	47
RP11-864G5.3	MMP10	0.999123	0.995801	0.0101887	0.18612	5.10204e-05	0.0024268	665	3	0	0	47
RP11-725K16.2	MMP10	0.999123	0.995801	0.0101887	0.18612	5.10204e-05	0.0024268	665	3	0	0	47
snoU13	MMP10	0.999123	0.995801	0.0101887	0.18612	5.10204e-05	0.0024268	665	3	0	0	47
MMP8	MMP10	0.999123	0.995801	0.0101887	0.18612	5.10204e-05	0.0024268	665	3	0	0	47
RP11-788M5.3	MMP10	0.999123	0.995801	0.0101887	0.18612	5.10204e-05	0.0024268	665	3	0	0	47
RP11-817J15.3	MMP10	0.999123	0.995801	0.0101887	0.18612	5.10204e-05	0.0024268	665	3	0	0	47
MTND2P26	MMP10	0.999123	0.995801	0.0101887	0.18612	5.10204e-05	0.0024268	665	3	0	0	47
MMP13	MMP10	0.999123	0.995801	0.0101887	0.18612	5.10204e-05	0.0024268	665	3	0	0	47
PGR	MMP12	0.999123	0.995801	0.0101887	0.18612	5.10204e-05	0.0024268	665	3	0	0	47
RP11-864G5.1	MMP12	0.999123	0.995801	0.0101887	0.18612	5.10204e-05	0.0024268	665	3	0	0	47
snoU13	MMP12	0.999123	0.995801	0.0101887	0.18612	5.10204e-05	0.0024268	665	3	0	0	47
RP11-817J15.2	MMP12	0.999123	0.995801	0.0101887	0.18612	5.10204e-05	0.0024268	665	3	0	0	47
RP11-37O16.6	MMP12	0.999123	0.995801	0.0101887	0.18612	5.10204e-05	0.0024268	665	3	0	0	47
RP11-748H22.2	MMP12	0.999123	0.995801	0.0101887	0.18612	5.10204e-05	0.0024268	665	3	0	0	47
RP11-315O6.1	MMP12	0.999123	0.995801	0.0101887	0.18612	5.10204e-05	0.0024268	665	3	0	0	47
RP11-37O16.4	MMP12	0.999123	0.995801	0.0101887	0.18612	5.10204e-05	0.0024268	665	3	0	0	47
RP11-864G5.7	MMP12	0.999123	0.995801	0.0101887	0.18612	5.10204e-05	0.0024268	665	3	0	0	47
RP11-725K16.2	MMP12	0.999123	0.995801	0.0101887	0.18612	5.10204e-05	0.0024268	665	3	0	0	47
RP11-37O16.7	MMP12	0.999123	0.995801	0.0101887	0.18612	5.10204e-05	0.0024268	665	3	0	0	47
MTND2P26	MMP12	0.999123	0.995801	0.0101887	0.18612	5.10204e-05	0.0024268	665	3	0	0	47
RP11-37O16.3	MMP12	0.999123	0.995801	0.0101887	0.18612	5.10204e-05	0.0024268	665	3	0	0	47
snoU13	MMP12	0.999123	0.995801	0.0101887	0.18612	5.10204e-05	0.0024268	665	3	0	0	47
AP000619.5	MMP12	0.999123	0.995801	0.0101887	0.18612	5.10204e-05	0.0024268	665	3	0	0	47
RP11-748H22.1	MMP12	0.999123	0.995801	0.0101887	0.18612	5.10204e-05	0.0024268	665	3	0	0	47
RP11-817J15.3	MMP12	0.999123	0.995801	0.0101887	0.18612	5.10204e-05	0.0024268	665	3	0	0	47
RP11-864G5.3	MMP12	0.999123	0.995801	0.0101887	0.18612	5.10204e-05	0.0024268	665	3	0	0	47
RP11-37O16.8	MMP12	0.999123	0.995801	0.0101887	0.18612	5.10204e-05	0.0024268	665	3	0	0	47
RP11-732A21.2	MMP12	0.999123	0.995801	0.0101887	0.18612	5.10204e-05	0.0024268	665	3	0	0	47
MMP13	MMP12	0.999123	0.995801	0.0101887	0.18612	5.10204e-05	0.0024268	665	3	0	0	47
MMP8	MMP12	0.999123	0.995801	0.0101887	0.18612	5.10204e-05	0.0024268	665	3	0	0	47
RP11-788M5.3	MMP12	0.999123	0.995801	0.0101887	0.18612	5.10204e-05	0.0024268	665	3	0	0	47
MIR3920	MMP12	0.999123	0.995801	0.0101887	0.18612	5.10204e-05	0.0024268	665	3	0	0	47
TMEM123	MMP12	0.999123	0.995801	0.0101887	0.18612	5.10204e-05	0.0024268	665	3	0	0	47
RP11-315O6.1	MMP13	0.999123	0.995801	0.0101887	0.18612	5.10204e-05	0.0024268	665	3	0	0	47
snoU13	MMP13	0.999123	0.995801	0.0101887	0.18612	5.10204e-05	0.0024268	665	3	0	0	47
PGR	MMP13	0.999123	0.995801	0.0101887	0.18612	5.10204e-05	0.0024268	665	3	0	0	47
RP11-817J15.2	MMP13	0.999123	0.995801	0.0101887	0.18612	5.10204e-05	0.0024268	665	3	0	0	47
RP11-37O16.6	MMP13	0.999123	0.995801	0.0101887	0.18612	5.10204e-05	0.0024268	665	3	0	0	47
RP11-788M5.3	MMP13	0.999123	0.995801	0.0101887	0.18612	5.10204e-05	0.0024268	665	3	0	0	47
RP11-725K16.2	MMP13	0.999123	0.995801	0.0101887	0.18612	5.10204e-05	0.0024268	665	3	0	0	47
MMP8	MMP13	0.999123	0.995801	0.0101887	0.18612	5.10204e-05	0.0024268	665	3	0	0	47
snoU13	MMP13	0.999123	0.995801	0.0101887	0.18612	5.10204e-05	0.0024268	665	3	0	0	47
MIR3920	MMP13	0.999123	0.995801	0.0101887	0.18612	5.10204e-05	0.0024268	665	3	0	0	47
RP11-864G5.7	MMP13	0.999123	0.995801	0.0101887	0.18612	5.10204e-05	0.0024268	665	3	0	0	47
RP11-748H22.2	MMP13	0.999123	0.995801	0.0101887	0.18612	5.10204e-05	0.0024268	665	3	0	0	47
MTND2P26	MMP13	0.999123	0.995801	0.0101887	0.18612	5.10204e-05	0.0024268	665	3	0	0	47
RP11-748H22.1	MMP13	0.999123	0.995801	0.0101887	0.18612	5.10204e-05	0.0024268	665	3	0	0	47
TMEM123	MMP13	0.999123	0.995801	0.0101887	0.18612	5.10204e-05	0.0024268	665	3	0	0	47
RP11-864G5.1	MMP13	0.999123	0.995801	0.0101887	0.18612	5.10204e-05	0.0024268	665	3	0	0	47
RP11-37O16.8	MMP13	0.999123	0.995801	0.0101887	0.18612	5.10204e-05	0.0024268	665	3	0	0	47
RP11-732A21.2	MMP13	0.999123	0.995801	0.0101887	0.18612	5.10204e-05	0.0024268	665	3	0	0	47
RP11-864G5.3	MMP13	0.999123	0.995801	0.0101887	0.18612	5.10204e-05	0.0024268	665	3	0	0	47
AP000619.5	MMP13	0.999123	0.995801	0.0101887	0.18612	5.10204e-05	0.0024268	665	3	0	0	47
RP11-37O16.7	MMP13	0.999123	0.995801	0.0101887	0.18612	5.10204e-05	0.0024268	665	3	0	0	47
RP11-37O16.3	MMP13	0.999123	0.995801	0.0101887	0.18612	5.10204e-05	0.0024268	665	3	0	0	47
RP11-817J15.3	MMP13	0.999123	0.995801	0.0101887	0.18612	5.10204e-05	0.0024268	665	3	0	0	47
RP11-37O16.4	MMP13	0.999123	0.995801	0.0101887	0.18612	5.10204e-05	0.0024268	665	3	0	0	47
RP11-748H22.2	MMP20	0.999123	0.995801	0.0101887	0.18612	5.10204e-05	0.0024268	665	3	0	0	47
RP11-748H22.1	MMP20	0.999123	0.995801	0.0101887	0.18612	5.10204e-05	0.0024268	665	3	0	0	47
MIR3920	MMP20	0.999123	0.995801	0.0101887	0.18612	5.10204e-05	0.0024268	665	3	0	0	47
RP11-690D19.1	MMP20	0.999123	0.995801	0.0101887	0.18612	5.10204e-05	0.0024268	665	3	0	0	47
RP11-37O16.4	MMP20	0.999123	0.995801	0.0101887	0.18612	5.10204e-05	0.0024268	665	3	0	0	47
RP11-732A21.2	MMP20	0.999123	0.995801	0.0101887	0.18612	5.10204e-05	0.0024268	665	3	0	0	47
TMEM123	MMP20	0.999123	0.995801	0.0101887	0.18612	5.10204e-05	0.0024268	665	3	0	0	47
C11orf70	MMP20	0.999123	0.995801	0.0101887	0.18612	5.10204e-05	0.0024268	665	3	0	0	47
snoU13	MMP20	0.999123	0.995801	0.0101887	0.18612	5.10204e-05	0.0024268	665	3	0	0	47
MMP12	MMP20	0.999123	0.995801	0.0101887	0.18612	5.10204e-05	0.0024268	665	3	0	0	47
AP000619.5	MMP20	0.999123	0.995801	0.0101887	0.18612	5.10204e-05	0.0024268	665	3	0	0	47
RNU7-159P	MMP20	0.999123	0.995801	0.0101887	0.18612	5.10204e-05	0.0024268	665	3	0	0	47
RP11-37O16.3	MMP20	0.999123	0.995801	0.0101887	0.18612	5.10204e-05	0.0024268	665	3	0	0	47
MMP8	MMP20	0.999123	0.995801	0.0101887	0.18612	5.10204e-05	0.0024268	665	3	0	0	47
RP11-817J15.3	MMP20	0.999123	0.995801	0.0101887	0.18612	5.10204e-05	0.0024268	665	3	0	0	47
RP11-690D19.3	MMP20	0.999123	0.995801	0.0101887	0.18612	5.10204e-05	0.0024268	665	3	0	0	47
snoU13	MMP20	0.999123	0.995801	0.0101887	0.18612	5.10204e-05	0.0024268	665	3	0	0	47
PGR	MMP20	0.999123	0.995801	0.0101887	0.18612	5.10204e-05	0.0024268	665	3	0	0	47
BIRC3	MMP20	0.999123	0.995801	0.0101887	0.18612	5.10204e-05	0.0024268	665	3	0	0	47
RP11-37O16.8	MMP20	0.999123	0.995801	0.0101887	0.18612	5.10204e-05	0.0024268	665	3	0	0	47
RP11-864G5.3	MMP20	0.999123	0.995801	0.0101887	0.18612	5.10204e-05	0.0024268	665	3	0	0	47
RP11-817J15.2	MMP20	0.999123	0.995801	0.0101887	0.18612	5.10204e-05	0.0024268	665	3	0	0	47
MTND2P26	MMP20	0.999123	0.995801	0.0101887	0.18612	5.10204e-05	0.0024268	665	3	0	0	47
RP11-37O16.6	MMP20	0.999123	0.995801	0.0101887	0.18612	5.10204e-05	0.0024268	665	3	0	0	47
MMP10	MMP20	0.999123	0.995801	0.0101887	0.18612	5.10204e-05	0.0024268	665	3	0	0	47
RP11-864G5.8	MMP20	0.999123	0.995801	0.0101887	0.18612	5.10204e-05	0.0024268	665	3	0	0	47
RP11-725K16.2	MMP20	0.999123	0.995801	0.0101887	0.18612	5.10204e-05	0.0024268	665	3	0	0	47
WTAPP1	MMP20	0.999123	0.995801	0.0101887	0.18612	5.10204e-05	0.0024268	665	3	0	0	47
RP11-788M5.3	MMP20	0.999123	0.995801	0.0101887	0.18612	5.10204e-05	0.0024268	665	3	0	0	47
RP11-37O16.7	MMP20	0.999123	0.995801	0.0101887	0.18612	5.10204e-05	0.0024268	665	3	0	0	47
RP11-864G5.1	MMP20	0.999123	0.995801	0.0101887	0.18612	5.10204e-05	0.0024268	665	3	0	0	47
RP11-864G5.7	MMP20	0.999123	0.995801	0.0101887	0.18612	5.10204e-05	0.0024268	665	3	0	0	47
RP11-315O6.1	MMP20	0.999123	0.995801	0.0101887	0.18612	5.10204e-05	0.0024268	665	3	0	0	47
MMP13	MMP20	0.999123	0.995801	0.0101887	0.18612	5.10204e-05	0.0024268	665	3	0	0	47
RP11-748H22.2	MMP27	0.999123	0.995801	0.0101887	0.18612	5.10204e-05	0.0024268	665	3	0	0	47
BIRC3	MMP27	0.999123	0.995801	0.0101887	0.18612	5.10204e-05	0.0024268	665	3	0	0	47
RP11-690D19.1	MMP27	0.999123	0.995801	0.0101887	0.18612	5.10204e-05	0.0024268	665	3	0	0	47
RP11-864G5.1	MMP27	0.999123	0.995801	0.0101887	0.18612	5.10204e-05	0.0024268	665	3	0	0	47
DCUN1D5	MMP27	0.999123	0.995801	0.0101887	0.18612	5.10204e-05	0.0024268	665	3	0	0	47
RP11-725K16.2	MMP27	0.999123	0.995801	0.0101887	0.18612	5.10204e-05	0.0024268	665	3	0	0	47
MMP10	MMP27	0.999123	0.995801	0.0101887	0.18612	5.10204e-05	0.0024268	665	3	0	0	47
RP11-864G5.7	MMP27	0.999123	0.995801	0.0101887	0.18612	5.10204e-05	0.0024268	665	3	0	0	47
RP11-37O16.6	MMP27	0.999123	0.995801	0.0101887	0.18612	5.10204e-05	0.0024268	665	3	0	0	47
RP11-37O16.3	MMP27	0.999123	0.995801	0.0101887	0.18612	5.10204e-05	0.0024268	665	3	0	0	47
MMP13	MMP27	0.999123	0.995801	0.0101887	0.18612	5.10204e-05	0.0024268	665	3	0	0	47
RP11-817J15.2	MMP27	0.999123	0.995801	0.0101887	0.18612	5.10204e-05	0.0024268	665	3	0	0	47
MMP20	MMP27	0.999123	0.995801	0.0101887	0.18612	5.10204e-05	0.0024268	665	3	0	0	47
RP11-732A21.2	MMP27	0.999123	0.995801	0.0101887	0.18612	5.10204e-05	0.0024268	665	3	0	0	47
AP000619.5	MMP27	0.999123	0.995801	0.0101887	0.18612	5.10204e-05	0.0024268	665	3	0	0	47
RP11-817J15.3	MMP27	0.999123	0.995801	0.0101887	0.18612	5.10204e-05	0.0024268	665	3	0	0	47
MIR3920	MMP27	0.999123	0.995801	0.0101887	0.18612	5.10204e-05	0.0024268	665	3	0	0	47
RP11-748H22.1	MMP27	0.999123	0.995801	0.0101887	0.18612	5.10204e-05	0.0024268	665	3	0	0	47
MMP12	MMP27	0.999123	0.995801	0.0101887	0.18612	5.10204e-05	0.0024268	665	3	0	0	47
WTAPP1	MMP27	0.999123	0.995801	0.0101887	0.18612	5.10204e-05	0.0024268	665	3	0	0	47
MMP8	MMP27	0.999123	0.995801	0.0101887	0.18612	5.10204e-05	0.0024268	665	3	0	0	47
RP11-37O16.7	MMP27	0.999123	0.995801	0.0101887	0.18612	5.10204e-05	0.0024268	665	3	0	0	47
TMEM123	MMP27	0.999123	0.995801	0.0101887	0.18612	5.10204e-05	0.0024268	665	3	0	0	47
BIRC2	MMP27	0.999123	0.995801	0.0101887	0.18612	5.10204e-05	0.0024268	665	3	0	0	47
RP11-37O16.8	MMP27	0.999123	0.995801	0.0101887	0.18612	5.10204e-05	0.0024268	665	3	0	0	47
MTND2P26	MMP27	0.999123	0.995801	0.0101887	0.18612	5.10204e-05	0.0024268	665	3	0	0	47
snoU13	MMP27	0.999123	0.995801	0.0101887	0.18612	5.10204e-05	0.0024268	665	3	0	0	47
C11orf70	MMP27	0.999123	0.995801	0.0101887	0.18612	5.10204e-05	0.0024268	665	3	0	0	47
RP11-315O6.1	MMP27	0.999123	0.995801	0.0101887	0.18612	5.10204e-05	0.0024268	665	3	0	0	47
RP11-864G5.3	MMP27	0.999123	0.995801	0.0101887	0.18612	5.10204e-05	0.0024268	665	3	0	0	47
RP11-864G5.8	MMP27	0.999123	0.995801	0.0101887	0.18612	5.10204e-05	0.0024268	665	3	0	0	47
snoU13	MMP27	0.999123	0.995801	0.0101887	0.18612	5.10204e-05	0.0024268	665	3	0	0	47
PGR	MMP27	0.999123	0.995801	0.0101887	0.18612	5.10204e-05	0.0024268	665	3	0	0	47
RP11-788M5.3	MMP27	0.999123	0.995801	0.0101887	0.18612	5.10204e-05	0.0024268	665	3	0	0	47
RP11-37O16.4	MMP27	0.999123	0.995801	0.0101887	0.18612	5.10204e-05	0.0024268	665	3	0	0	47
RN7SKP115	MMP27	0.999123	0.995801	0.0101887	0.18612	5.10204e-05	0.0024268	665	3	0	0	47
RP11-690D19.3	MMP27	0.999123	0.995801	0.0101887	0.18612	5.10204e-05	0.0024268	665	3	0	0	47
RNU7-159P	MMP27	0.999123	0.995801	0.0101887	0.18612	5.10204e-05	0.0024268	665	3	0	0	47
RP11-37O16.3	MMP8	0.999123	0.995801	0.0101887	0.18612	5.10204e-05	0.0024268	665	3	0	0	47
RP11-748H22.2	MMP8	0.999123	0.995801	0.0101887	0.18612	5.10204e-05	0.0024268	665	3	0	0	47
snoU13	MMP8	0.999123	0.995801	0.0101887	0.18612	5.10204e-05	0.0024268	665	3	0	0	47
MTND2P26	MMP8	0.999123	0.995801	0.0101887	0.18612	5.10204e-05	0.0024268	665	3	0	0	47
TMEM123	MMP8	0.999123	0.995801	0.0101887	0.18612	5.10204e-05	0.0024268	665	3	0	0	47
RP11-817J15.2	MMP8	0.999123	0.995801	0.0101887	0.18612	5.10204e-05	0.0024268	665	3	0	0	47
RP11-725K16.2	MMP8	0.999123	0.995801	0.0101887	0.18612	5.10204e-05	0.0024268	665	3	0	0	47
RP11-864G5.7	MMP8	0.999123	0.995801	0.0101887	0.18612	5.10204e-05	0.0024268	665	3	0	0	47
RP11-748H22.1	MMP8	0.999123	0.995801	0.0101887	0.18612	5.10204e-05	0.0024268	665	3	0	0	47
RP11-37O16.4	MMP8	0.999123	0.995801	0.0101887	0.18612	5.10204e-05	0.0024268	665	3	0	0	47
RP11-37O16.6	MMP8	0.999123	0.995801	0.0101887	0.18612	5.10204e-05	0.0024268	665	3	0	0	47
RP11-864G5.3	MMP8	0.999123	0.995801	0.0101887	0.18612	5.10204e-05	0.0024268	665	3	0	0	47
RP11-864G5.1	MMP8	0.999123	0.995801	0.0101887	0.18612	5.10204e-05	0.0024268	665	3	0	0	47
AP000619.5	MMP8	0.999123	0.995801	0.0101887	0.18612	5.10204e-05	0.0024268	665	3	0	0	47
RP11-37O16.7	MMP8	0.999123	0.995801	0.0101887	0.18612	5.10204e-05	0.0024268	665	3	0	0	47
RP11-315O6.1	MMP8	0.999123	0.995801	0.0101887	0.18612	5.10204e-05	0.0024268	665	3	0	0	47
RP11-37O16.8	MMP8	0.999123	0.995801	0.0101887	0.18612	5.10204e-05	0.0024268	665	3	0	0	47
RP11-732A21.2	MMP8	0.999123	0.995801	0.0101887	0.18612	5.10204e-05	0.0024268	665	3	0	0	47
PGR	MMP8	0.999123	0.995801	0.0101887	0.18612	5.10204e-05	0.0024268	665	3	0	0	47
MIR3920	MMP8	0.999123	0.995801	0.0101887	0.18612	5.10204e-05	0.0024268	665	3	0	0	47
RP11-788M5.3	MMP8	0.999123	0.995801	0.0101887	0.18612	5.10204e-05	0.0024268	665	3	0	0	47
snoU13	MMP8	0.999123	0.995801	0.0101887	0.18612	5.10204e-05	0.0024268	665	3	0	0	47
RP11-817J15.3	MMP8	0.999123	0.995801	0.0101887	0.18612	5.10204e-05	0.0024268	665	3	0	0	47
RP11-315O6.1	MTND2P26	0.999123	0.995801	0.0101887	0.18612	5.10204e-05	0.0024268	665	3	0	0	47
RP11-864G5.3	MTND2P26	0.999123	0.995801	0.0101887	0.18612	5.10204e-05	0.0024268	665	3	0	0	47
RP11-725K16.2	MTND2P26	0.999123	0.995801	0.0101887	0.18612	5.10204e-05	0.0024268	665	3	0	0	47
RP11-864G5.1	MTND2P26	0.999123	0.995801	0.0101887	0.18612	5.10204e-05	0.0024268	665	3	0	0	47
RP11-748H22.2	MTND2P26	0.999123	0.995801	0.0101887	0.18612	5.10204e-05	0.0024268	665	3	0	0	47
RP11-817J15.3	MTND2P26	0.999123	0.995801	0.0101887	0.18612	5.10204e-05	0.0024268	665	3	0	0	47
RP11-37O16.6	MTND2P26	0.999123	0.995801	0.0101887	0.18612	5.10204e-05	0.0024268	665	3	0	0	47
RP11-37O16.7	MTND2P26	0.999123	0.995801	0.0101887	0.18612	5.10204e-05	0.0024268	665	3	0	0	47
RP11-37O16.4	MTND2P26	0.999123	0.995801	0.0101887	0.18612	5.10204e-05	0.0024268	665	3	0	0	47
RP11-37O16.8	MTND2P26	0.999123	0.995801	0.0101887	0.18612	5.10204e-05	0.0024268	665	3	0	0	47
RP11-817J15.2	MTND2P26	0.999123	0.995801	0.0101887	0.18612	5.10204e-05	0.0024268	665	3	0	0	47
snoU13	MTND2P26	0.999123	0.995801	0.0101887	0.18612	5.10204e-05	0.0024268	665	3	0	0	47
RP11-748H22.1	MTND2P26	0.999123	0.995801	0.0101887	0.18612	5.10204e-05	0.0024268	665	3	0	0	47
RP11-37O16.3	MTND2P26	0.999123	0.995801	0.0101887	0.18612	5.10204e-05	0.0024268	665	3	0	0	47
snoU13	MTND2P26	0.999123	0.995801	0.0101887	0.18612	5.10204e-05	0.0024268	665	3	0	0	47
RP11-864G5.7	MTND2P26	0.999123	0.995801	0.0101887	0.18612	5.10204e-05	0.0024268	665	3	0	0	47
RP11-732A21.2	MTND2P26	0.999123	0.995801	0.0101887	0.18612	5.10204e-05	0.0024268	665	3	0	0	47
RP11-788M5.3	MTND2P26	0.999123	0.995801	0.0101887	0.18612	5.10204e-05	0.0024268	665	3	0	0	47
RP1-118J21.24	MYCL	0.999123	0.995801	0.0101887	0.18612	5.10204e-05	0.0024268	665	3	0	0	47
PPIE	MYCL	0.999123	0.995801	0.0101887	0.18612	5.10204e-05	0.0024268	665	3	0	0	47
RP1-39G22.4	MYCL	0.999123	0.995801	0.0101887	0.18612	5.10204e-05	0.0024268	665	3	0	0	47
RP11-656D10.5	MYCL	0.999123	0.995801	0.0101887	0.18612	5.10204e-05	0.0024268	665	3	0	0	47
EXO5	MYCL	0.999123	0.995801	0.0101887	0.18612	5.10204e-05	0.0024268	665	3	0	0	47
RP4-739H11.4	MYCL	0.999123	0.995801	0.0101887	0.18612	5.10204e-05	0.0024268	665	3	0	0	47
Y_RNA	MYCL	0.999123	0.995801	0.0101887	0.18612	5.10204e-05	0.0024268	665	3	0	0	47
RIMS3	MYCL	0.999123	0.995801	0.0101887	0.18612	5.10204e-05	0.0024268	665	3	0	0	47
ZNF684	MYCL	0.999123	0.995801	0.0101887	0.18612	5.10204e-05	0.0024268	665	3	0	0	47
GTF2F2P2	MYCL	0.999123	0.995801	0.0101887	0.18612	5.10204e-05	0.0024268	665	3	0	0	47
SMAP2	MYCL	0.999123	0.995801	0.0101887	0.18612	5.10204e-05	0.0024268	665	3	0	0	47
RLF	MYCL	0.999123	0.995801	0.0101887	0.18612	5.10204e-05	0.0024268	665	3	0	0	47
RP1-118J21.5	MYCL	0.999123	0.995801	0.0101887	0.18612	5.10204e-05	0.0024268	665	3	0	0	47
RP1-63P18.2	MYCL	0.999123	0.995801	0.0101887	0.18612	5.10204e-05	0.0024268	665	3	0	0	47
RP11-656D10.3	MYCL	0.999123	0.995801	0.0101887	0.18612	5.10204e-05	0.0024268	665	3	0	0	47
RP1-228H13.5	MYCL	0.999123	0.995801	0.0101887	0.18612	5.10204e-05	0.0024268	665	3	0	0	47
MFSD2A	MYCL	0.999123	0.995801	0.0101887	0.18612	5.10204e-05	0.0024268	665	3	0	0	47
TRIT1	MYCL	0.999123	0.995801	0.0101887	0.18612	5.10204e-05	0.0024268	665	3	0	0	47
RP1-39G22.7	MYCL	0.999123	0.995801	0.0101887	0.18612	5.10204e-05	0.0024268	665	3	0	0	47
CAP1	MYCL	0.999123	0.995801	0.0101887	0.18612	5.10204e-05	0.0024268	665	3	0	0	47
ZFP69B	MYCL	0.999123	0.995801	0.0101887	0.18612	5.10204e-05	0.0024268	665	3	0	0	47
ZMPSTE24	MYCL	0.999123	0.995801	0.0101887	0.18612	5.10204e-05	0.0024268	665	3	0	0	47
RP11-656D10.6	MYCL	0.999123	0.995801	0.0101887	0.18612	5.10204e-05	0.0024268	665	3	0	0	47
RNU6-1237P	MYCL	0.999123	0.995801	0.0101887	0.18612	5.10204e-05	0.0024268	665	3	0	0	47
TMCO2	MYCL	0.999123	0.995801	0.0101887	0.18612	5.10204e-05	0.0024268	665	3	0	0	47
IKBKAP	NCS1	0.944153	0.995801	0.129261	0.489384	1.73455e-05	0.0024268	33.6154	9	6	1	34
SPTSSA	NFKBIA	0.999123	0.995801	0.0101887	0.18612	5.10204e-05	0.0024268	665	3	0	0	47
RPS19P3	NFKBIA	0.999123	0.995801	0.0101887	0.18612	5.10204e-05	0.0024268	665	3	0	0	47
RP11-317N8.3	NFKBIA	0.999123	0.995801	0.0101887	0.18612	5.10204e-05	0.0024268	665	3	0	0	47
SNX6	NFKBIA	0.999123	0.995801	0.0101887	0.18612	5.10204e-05	0.0024268	665	3	0	0	47
RP11-73E17.2	NFKBIA	0.999123	0.995801	0.0101887	0.18612	5.10204e-05	0.0024268	665	3	0	0	47
KIAA0391	NFKBIA	0.999123	0.995801	0.0101887	0.18612	5.10204e-05	0.0024268	665	3	0	0	47
EAPP	NFKBIA	0.999123	0.995801	0.0101887	0.18612	5.10204e-05	0.0024268	665	3	0	0	47
PPP2R3C	NFKBIA	0.999123	0.995801	0.0101887	0.18612	5.10204e-05	0.0024268	665	3	0	0	47
PSMA6	NFKBIA	0.999123	0.995801	0.0101887	0.18612	5.10204e-05	0.0024268	665	3	0	0	47
CFL2	NFKBIA	0.999123	0.995801	0.0101887	0.18612	5.10204e-05	0.0024268	665	3	0	0	47
MED9	PEMT	0.999123	0.995801	0.0101887	0.18612	5.10204e-05	0.0024268	665	3	0	0	47
GID4	PEMT	0.999123	0.995801	0.0101887	0.18612	5.10204e-05	0.0024268	665	3	0	0	47
ALKBH5	PEMT	0.999123	0.995801	0.0101887	0.18612	5.10204e-05	0.0024268	665	3	0	0	47
RASD1	PEMT	0.999123	0.995801	0.0101887	0.18612	5.10204e-05	0.0024268	665	3	0	0	47
TOP3A	PEMT	0.999123	0.995801	0.0101887	0.18612	5.10204e-05	0.0024268	665	3	0	0	47
CENPV	PEMT	0.999123	0.995801	0.0101887	0.18612	5.10204e-05	0.0024268	665	3	0	0	47
ZNF286B	PEMT	0.999123	0.995801	0.0101887	0.18612	5.10204e-05	0.0024268	665	3	0	0	47
ATPAF2	PEMT	0.999123	0.995801	0.0101887	0.18612	5.10204e-05	0.0024268	665	3	0	0	47
TOM1L2	PEMT	0.999123	0.995801	0.0101887	0.18612	5.10204e-05	0.0024268	665	3	0	0	47
DRG2	PEMT	0.999123	0.995801	0.0101887	0.18612	5.10204e-05	0.0024268	665	3	0	0	47
RP11-788M5.3	PGR	0.999123	0.995801	0.0101887	0.18612	5.10204e-05	0.0024268	665	3	0	0	47
RP11-37O16.3	PGR	0.999123	0.995801	0.0101887	0.18612	5.10204e-05	0.0024268	665	3	0	0	47
snoU13	PGR	0.999123	0.995801	0.0101887	0.18612	5.10204e-05	0.0024268	665	3	0	0	47
RP11-748H22.2	PGR	0.999123	0.995801	0.0101887	0.18612	5.10204e-05	0.0024268	665	3	0	0	47
RP11-864G5.7	PGR	0.999123	0.995801	0.0101887	0.18612	5.10204e-05	0.0024268	665	3	0	0	47
MIR3920	PGR	0.999123	0.995801	0.0101887	0.18612	5.10204e-05	0.0024268	665	3	0	0	47
RP11-37O16.6	PGR	0.999123	0.995801	0.0101887	0.18612	5.10204e-05	0.0024268	665	3	0	0	47
RP11-37O16.4	PGR	0.999123	0.995801	0.0101887	0.18612	5.10204e-05	0.0024268	665	3	0	0	47
MTND2P26	PGR	0.999123	0.995801	0.0101887	0.18612	5.10204e-05	0.0024268	665	3	0	0	47
RP11-37O16.7	PGR	0.999123	0.995801	0.0101887	0.18612	5.10204e-05	0.0024268	665	3	0	0	47
RP11-732A21.2	PGR	0.999123	0.995801	0.0101887	0.18612	5.10204e-05	0.0024268	665	3	0	0	47
snoU13	PGR	0.999123	0.995801	0.0101887	0.18612	5.10204e-05	0.0024268	665	3	0	0	47
RP11-725K16.2	PGR	0.999123	0.995801	0.0101887	0.18612	5.10204e-05	0.0024268	665	3	0	0	47
AP000619.5	PGR	0.999123	0.995801	0.0101887	0.18612	5.10204e-05	0.0024268	665	3	0	0	47
RP11-864G5.1	PGR	0.999123	0.995801	0.0101887	0.18612	5.10204e-05	0.0024268	665	3	0	0	47
RP11-748H22.1	PGR	0.999123	0.995801	0.0101887	0.18612	5.10204e-05	0.0024268	665	3	0	0	47
RP11-315O6.1	PGR	0.999123	0.995801	0.0101887	0.18612	5.10204e-05	0.0024268	665	3	0	0	47
RP11-864G5.3	PGR	0.999123	0.995801	0.0101887	0.18612	5.10204e-05	0.0024268	665	3	0	0	47
TMEM123	PGR	0.999123	0.995801	0.0101887	0.18612	5.10204e-05	0.0024268	665	3	0	0	47
RP11-37O16.8	PGR	0.999123	0.995801	0.0101887	0.18612	5.10204e-05	0.0024268	665	3	0	0	47
RP11-817J15.2	PGR	0.999123	0.995801	0.0101887	0.18612	5.10204e-05	0.0024268	665	3	0	0	47
RP11-817J15.3	PGR	0.999123	0.995801	0.0101887	0.18612	5.10204e-05	0.0024268	665	3	0	0	47
TBC1D3G	PIGW	0.999123	0.995801	0.0101887	0.18612	5.10204e-05	0.0024268	665	3	0	0	47
RP11-372E1.4	PLSCR2	0.998035	0.995801	0.0139201	0.267888	2.17108e-05	0.0024268	273	4	1	0	45
U2SURP	PLSCR2	0.998035	0.995801	0.0139201	0.267888	2.17108e-05	0.0024268	273	4	1	0	45
RP1-228H13.5	PPIE	0.999123	0.995801	0.0101887	0.18612	5.10204e-05	0.0024268	665	3	0	0	47
EXO5	PPIE	0.999123	0.995801	0.0101887	0.18612	5.10204e-05	0.0024268	665	3	0	0	47
Y_RNA	PPIE	0.999123	0.995801	0.0101887	0.18612	5.10204e-05	0.0024268	665	3	0	0	47
ZMPSTE24	PPIE	0.999123	0.995801	0.0101887	0.18612	5.10204e-05	0.0024268	665	3	0	0	47
SMAP2	PPIE	0.999123	0.995801	0.0101887	0.18612	5.10204e-05	0.0024268	665	3	0	0	47
RP11-656D10.6	PPIE	0.999123	0.995801	0.0101887	0.18612	5.10204e-05	0.0024268	665	3	0	0	47
RP11-656D10.3	PPIE	0.999123	0.995801	0.0101887	0.18612	5.10204e-05	0.0024268	665	3	0	0	47
RP1-63P18.2	PPIE	0.999123	0.995801	0.0101887	0.18612	5.10204e-05	0.0024268	665	3	0	0	47
RP1-118J21.5	PPIE	0.999123	0.995801	0.0101887	0.18612	5.10204e-05	0.0024268	665	3	0	0	47
RLF	PPIE	0.999123	0.995801	0.0101887	0.18612	5.10204e-05	0.0024268	665	3	0	0	47
RIMS3	PPIE	0.999123	0.995801	0.0101887	0.18612	5.10204e-05	0.0024268	665	3	0	0	47
RP1-118J21.24	PPIE	0.999123	0.995801	0.0101887	0.18612	5.10204e-05	0.0024268	665	3	0	0	47
RP1-39G22.4	PPIE	0.999123	0.995801	0.0101887	0.18612	5.10204e-05	0.0024268	665	3	0	0	47
RP4-739H11.4	PPIE	0.999123	0.995801	0.0101887	0.18612	5.10204e-05	0.0024268	665	3	0	0	47
RP1-39G22.7	PPIE	0.999123	0.995801	0.0101887	0.18612	5.10204e-05	0.0024268	665	3	0	0	47
RNU6-1237P	PPIE	0.999123	0.995801	0.0101887	0.18612	5.10204e-05	0.0024268	665	3	0	0	47
TMCO2	PPIE	0.999123	0.995801	0.0101887	0.18612	5.10204e-05	0.0024268	665	3	0	0	47
RP11-656D10.5	PPIE	0.999123	0.995801	0.0101887	0.18612	5.10204e-05	0.0024268	665	3	0	0	47
ZNF684	PPIE	0.999123	0.995801	0.0101887	0.18612	5.10204e-05	0.0024268	665	3	0	0	47
GTF2F2P2	PPIE	0.999123	0.995801	0.0101887	0.18612	5.10204e-05	0.0024268	665	3	0	0	47
ZFP69B	PPIE	0.999123	0.995801	0.0101887	0.18612	5.10204e-05	0.0024268	665	3	0	0	47
RP11-15E18.1	PPM1D	0.998035	0.995801	0.0139201	0.267888	2.17108e-05	0.0024268	273	4	0	1	45
RP11-15E18.5	PPM1D	0.998035	0.995801	0.0139201	0.267888	2.17108e-05	0.0024268	273	4	0	1	45
snoU13	PPM1D	0.998035	0.995801	0.0139201	0.267888	2.17108e-05	0.0024268	273	4	0	1	45
HMGN1P28	PPM1D	0.998035	0.995801	0.0139201	0.267888	2.17108e-05	0.0024268	273	4	0	1	45
KRT18P61	PPM1D	0.998035	0.995801	0.0139201	0.267888	2.17108e-05	0.0024268	273	4	0	1	45
RP11-15E18.3	PPM1D	0.998035	0.995801	0.0139201	0.267888	2.17108e-05	0.0024268	273	4	0	1	45
RN7SL606P	PPM1D	0.998035	0.995801	0.0139201	0.267888	2.17108e-05	0.0024268	273	4	0	1	45
RP11-15E18.2	PPM1D	0.998035	0.995801	0.0139201	0.267888	2.17108e-05	0.0024268	273	4	0	1	45
AC111155.1	PPM1D	0.998035	0.995801	0.0139201	0.267888	2.17108e-05	0.0024268	273	4	0	1	45
RN7SL448P	PPM1D	0.998035	0.995801	0.0139201	0.267888	2.17108e-05	0.0024268	273	4	0	1	45
RNU6-623P	PPM1D	0.998035	0.995801	0.0139201	0.267888	2.17108e-05	0.0024268	273	4	0	1	45
RP11-15E18.4	PPM1D	0.998035	0.995801	0.0139201	0.267888	2.17108e-05	0.0024268	273	4	0	1	45
APPBP2	PPM1D	0.998035	0.995801	0.0139201	0.267888	2.17108e-05	0.0024268	273	4	0	1	45
EAPP	PPP2R3C	0.999123	0.995801	0.0101887	0.18612	5.10204e-05	0.0024268	665	3	0	0	47
SNX6	PPP2R3C	0.999123	0.995801	0.0101887	0.18612	5.10204e-05	0.0024268	665	3	0	0	47
SPTSSA	PPP2R3C	0.999123	0.995801	0.0101887	0.18612	5.10204e-05	0.0024268	665	3	0	0	47
KIAA0391	PPP2R3C	0.999123	0.995801	0.0101887	0.18612	5.10204e-05	0.0024268	665	3	0	0	47
CFL2	PPP2R3C	0.999123	0.995801	0.0101887	0.18612	5.10204e-05	0.0024268	665	3	0	0	47
RPS19P3	PPP2R3C	0.999123	0.995801	0.0101887	0.18612	5.10204e-05	0.0024268	665	3	0	0	47
PSMA6	PPP2R3C	0.999123	0.995801	0.0101887	0.18612	5.10204e-05	0.0024268	665	3	0	0	47
KIAA0391	PSMA6	0.999123	0.995801	0.0101887	0.18612	5.10204e-05	0.0024268	665	3	0	0	47
SPTSSA	PSMA6	0.999123	0.995801	0.0101887	0.18612	5.10204e-05	0.0024268	665	3	0	0	47
SNX6	PSMA6	0.999123	0.995801	0.0101887	0.18612	5.10204e-05	0.0024268	665	3	0	0	47
RPS19P3	PSMA6	0.999123	0.995801	0.0101887	0.18612	5.10204e-05	0.0024268	665	3	0	0	47
CFL2	PSMA6	0.999123	0.995801	0.0101887	0.18612	5.10204e-05	0.0024268	665	3	0	0	47
ATPAF2	RASD1	0.999123	0.995801	0.0101887	0.18612	5.10204e-05	0.0024268	665	3	0	0	47
CENPV	RASD1	0.999123	0.995801	0.0101887	0.18612	5.10204e-05	0.0024268	665	3	0	0	47
ZNF286B	RASD1	0.999123	0.995801	0.0101887	0.18612	5.10204e-05	0.0024268	665	3	0	0	47
MED9	RASD1	0.999123	0.995801	0.0101887	0.18612	5.10204e-05	0.0024268	665	3	0	0	47
GID4	RASD1	0.999123	0.995801	0.0101887	0.18612	5.10204e-05	0.0024268	665	3	0	0	47
TOM1L2	RASD1	0.999123	0.995801	0.0101887	0.18612	5.10204e-05	0.0024268	665	3	0	0	47
DRG2	RASD1	0.999123	0.995801	0.0101887	0.18612	5.10204e-05	0.0024268	665	3	0	0	47
ALKBH5	RASD1	0.999123	0.995801	0.0101887	0.18612	5.10204e-05	0.0024268	665	3	0	0	47
TOP3A	RASD1	0.999123	0.995801	0.0101887	0.18612	5.10204e-05	0.0024268	665	3	0	0	47
GTF2F2P2	RIMS3	0.999123	0.995801	0.0101887	0.18612	5.10204e-05	0.0024268	665	3	0	0	47
RP1-118J21.24	RIMS3	0.999123	0.995801	0.0101887	0.18612	5.10204e-05	0.0024268	665	3	0	0	47
RP1-39G22.7	RIMS3	0.999123	0.995801	0.0101887	0.18612	5.10204e-05	0.0024268	665	3	0	0	47
RP1-39G22.4	RIMS3	0.999123	0.995801	0.0101887	0.18612	5.10204e-05	0.0024268	665	3	0	0	47
TMCO2	RIMS3	0.999123	0.995801	0.0101887	0.18612	5.10204e-05	0.0024268	665	3	0	0	47
RP1-63P18.2	RIMS3	0.999123	0.995801	0.0101887	0.18612	5.10204e-05	0.0024268	665	3	0	0	47
RP11-656D10.6	RIMS3	0.999123	0.995801	0.0101887	0.18612	5.10204e-05	0.0024268	665	3	0	0	47
RP1-118J21.5	RIMS3	0.999123	0.995801	0.0101887	0.18612	5.10204e-05	0.0024268	665	3	0	0	47
RP1-228H13.5	RIMS3	0.999123	0.995801	0.0101887	0.18612	5.10204e-05	0.0024268	665	3	0	0	47
ZNF684	RIMS3	0.999123	0.995801	0.0101887	0.18612	5.10204e-05	0.0024268	665	3	0	0	47
Y_RNA	RIMS3	0.999123	0.995801	0.0101887	0.18612	5.10204e-05	0.0024268	665	3	0	0	47
ZFP69B	RIMS3	0.999123	0.995801	0.0101887	0.18612	5.10204e-05	0.0024268	665	3	0	0	47
EXO5	RIMS3	0.999123	0.995801	0.0101887	0.18612	5.10204e-05	0.0024268	665	3	0	0	47
RNU6-1237P	RIMS3	0.999123	0.995801	0.0101887	0.18612	5.10204e-05	0.0024268	665	3	0	0	47
ZMPSTE24	RIMS3	0.999123	0.995801	0.0101887	0.18612	5.10204e-05	0.0024268	665	3	0	0	47
RP11-656D10.5	RIMS3	0.999123	0.995801	0.0101887	0.18612	5.10204e-05	0.0024268	665	3	0	0	47
SMAP2	RIMS3	0.999123	0.995801	0.0101887	0.18612	5.10204e-05	0.0024268	665	3	0	0	47
RLF	RIMS3	0.999123	0.995801	0.0101887	0.18612	5.10204e-05	0.0024268	665	3	0	0	47
RP11-656D10.3	RIMS3	0.999123	0.995801	0.0101887	0.18612	5.10204e-05	0.0024268	665	3	0	0	47
RP4-739H11.4	RIMS3	0.999123	0.995801	0.0101887	0.18612	5.10204e-05	0.0024268	665	3	0	0	47
RP1-228H13.5	RLF	0.999123	0.995801	0.0101887	0.18612	5.10204e-05	0.0024268	665	3	0	0	47
RP1-39G22.7	RLF	0.999123	0.995801	0.0101887	0.18612	5.10204e-05	0.0024268	665	3	0	0	47
RP11-656D10.3	RLF	0.999123	0.995801	0.0101887	0.18612	5.10204e-05	0.0024268	665	3	0	0	47
RNU6-1237P	RLF	0.999123	0.995801	0.0101887	0.18612	5.10204e-05	0.0024268	665	3	0	0	47
RP1-63P18.2	RLF	0.999123	0.995801	0.0101887	0.18612	5.10204e-05	0.0024268	665	3	0	0	47
TMCO2	RLF	0.999123	0.995801	0.0101887	0.18612	5.10204e-05	0.0024268	665	3	0	0	47
Y_RNA	RLF	0.999123	0.995801	0.0101887	0.18612	5.10204e-05	0.0024268	665	3	0	0	47
SMAP2	RLF	0.999123	0.995801	0.0101887	0.18612	5.10204e-05	0.0024268	665	3	0	0	47
RP11-656D10.5	RLF	0.999123	0.995801	0.0101887	0.18612	5.10204e-05	0.0024268	665	3	0	0	47
RP11-656D10.6	RLF	0.999123	0.995801	0.0101887	0.18612	5.10204e-05	0.0024268	665	3	0	0	47
EXO5	RLF	0.999123	0.995801	0.0101887	0.18612	5.10204e-05	0.0024268	665	3	0	0	47
MMP8	RN7SKP115	0.999123	0.995801	0.0101887	0.18612	5.10204e-05	0.0024268	665	3	0	0	47
RP11-864G5.1	RN7SKP115	0.999123	0.995801	0.0101887	0.18612	5.10204e-05	0.0024268	665	3	0	0	47
RP11-37O16.6	RN7SKP115	0.999123	0.995801	0.0101887	0.18612	5.10204e-05	0.0024268	665	3	0	0	47
MMP10	RN7SKP115	0.999123	0.995801	0.0101887	0.18612	5.10204e-05	0.0024268	665	3	0	0	47
BIRC3	RN7SKP115	0.999123	0.995801	0.0101887	0.18612	5.10204e-05	0.0024268	665	3	0	0	47
MMP13	RN7SKP115	0.999123	0.995801	0.0101887	0.18612	5.10204e-05	0.0024268	665	3	0	0	47
RP11-864G5.3	RN7SKP115	0.999123	0.995801	0.0101887	0.18612	5.10204e-05	0.0024268	665	3	0	0	47
DCUN1D5	RN7SKP115	0.999123	0.995801	0.0101887	0.18612	5.10204e-05	0.0024268	665	3	0	0	47
MTND2P26	RN7SKP115	0.999123	0.995801	0.0101887	0.18612	5.10204e-05	0.0024268	665	3	0	0	47
RP11-748H22.2	RN7SKP115	0.999123	0.995801	0.0101887	0.18612	5.10204e-05	0.0024268	665	3	0	0	47
WTAPP1	RN7SKP115	0.999123	0.995801	0.0101887	0.18612	5.10204e-05	0.0024268	665	3	0	0	47
RP11-37O16.7	RN7SKP115	0.999123	0.995801	0.0101887	0.18612	5.10204e-05	0.0024268	665	3	0	0	47
RP11-690D19.1	RN7SKP115	0.999123	0.995801	0.0101887	0.18612	5.10204e-05	0.0024268	665	3	0	0	47
C11orf70	RN7SKP115	0.999123	0.995801	0.0101887	0.18612	5.10204e-05	0.0024268	665	3	0	0	47
TMEM123	RN7SKP115	0.999123	0.995801	0.0101887	0.18612	5.10204e-05	0.0024268	665	3	0	0	47
RP11-725K16.2	RN7SKP115	0.999123	0.995801	0.0101887	0.18612	5.10204e-05	0.0024268	665	3	0	0	47
RP11-817J15.2	RN7SKP115	0.999123	0.995801	0.0101887	0.18612	5.10204e-05	0.0024268	665	3	0	0	47
BIRC2	RN7SKP115	0.999123	0.995801	0.0101887	0.18612	5.10204e-05	0.0024268	665	3	0	0	47
AP000619.5	RN7SKP115	0.999123	0.995801	0.0101887	0.18612	5.10204e-05	0.0024268	665	3	0	0	47
MMP20	RN7SKP115	0.999123	0.995801	0.0101887	0.18612	5.10204e-05	0.0024268	665	3	0	0	47
MIR3920	RN7SKP115	0.999123	0.995801	0.0101887	0.18612	5.10204e-05	0.0024268	665	3	0	0	47
snoU13	RN7SKP115	0.999123	0.995801	0.0101887	0.18612	5.10204e-05	0.0024268	665	3	0	0	47
MMP12	RN7SKP115	0.999123	0.995801	0.0101887	0.18612	5.10204e-05	0.0024268	665	3	0	0	47
RP11-37O16.4	RN7SKP115	0.999123	0.995801	0.0101887	0.18612	5.10204e-05	0.0024268	665	3	0	0	47
RP11-315O6.1	RN7SKP115	0.999123	0.995801	0.0101887	0.18612	5.10204e-05	0.0024268	665	3	0	0	47
RP11-690D19.3	RN7SKP115	0.999123	0.995801	0.0101887	0.18612	5.10204e-05	0.0024268	665	3	0	0	47
RNU7-159P	RN7SKP115	0.999123	0.995801	0.0101887	0.18612	5.10204e-05	0.0024268	665	3	0	0	47
PGR	RN7SKP115	0.999123	0.995801	0.0101887	0.18612	5.10204e-05	0.0024268	665	3	0	0	47
RP11-788M5.3	RN7SKP115	0.999123	0.995801	0.0101887	0.18612	5.10204e-05	0.0024268	665	3	0	0	47
RP11-37O16.3	RN7SKP115	0.999123	0.995801	0.0101887	0.18612	5.10204e-05	0.0024268	665	3	0	0	47
RP11-864G5.8	RN7SKP115	0.999123	0.995801	0.0101887	0.18612	5.10204e-05	0.0024268	665	3	0	0	47
RP11-732A21.2	RN7SKP115	0.999123	0.995801	0.0101887	0.18612	5.10204e-05	0.0024268	665	3	0	0	47
RP11-817J15.3	RN7SKP115	0.999123	0.995801	0.0101887	0.18612	5.10204e-05	0.0024268	665	3	0	0	47
RP11-864G5.7	RN7SKP115	0.999123	0.995801	0.0101887	0.18612	5.10204e-05	0.0024268	665	3	0	0	47
snoU13	RN7SKP115	0.999123	0.995801	0.0101887	0.18612	5.10204e-05	0.0024268	665	3	0	0	47
RP11-37O16.8	RN7SKP115	0.999123	0.995801	0.0101887	0.18612	5.10204e-05	0.0024268	665	3	0	0	47
RP11-748H22.1	RN7SKP115	0.999123	0.995801	0.0101887	0.18612	5.10204e-05	0.0024268	665	3	0	0	47
RP11-372E1.4	RNA5SP145	0.998035	0.995801	0.0139201	0.267888	2.17108e-05	0.0024268	273	4	1	0	45
RP11-167H9.1	RNF13	0.999123	0.995801	0.0101887	0.18612	5.10204e-05	0.0024268	665	3	0	0	47
RP11-680B3.2	RNF13	0.999123	0.995801	0.0101887	0.18612	5.10204e-05	0.0024268	665	3	0	0	47
RPL38P1	RNF13	0.999123	0.995801	0.0101887	0.18612	5.10204e-05	0.0024268	665	3	0	0	47
COMMD2	RNF13	0.999123	0.995801	0.0101887	0.18612	5.10204e-05	0.0024268	665	3	0	0	47
HLTF	RNF13	0.999123	0.995801	0.0101887	0.18612	5.10204e-05	0.0024268	665	3	0	0	47
RP1-39G22.7	RNU6-1237P	0.999123	0.995801	0.0101887	0.18612	5.10204e-05	0.0024268	665	3	0	0	47
RP1-63P18.2	RNU6-1237P	0.999123	0.995801	0.0101887	0.18612	5.10204e-05	0.0024268	665	3	0	0	47
Y_RNA	RNU6-1237P	0.999123	0.995801	0.0101887	0.18612	5.10204e-05	0.0024268	665	3	0	0	47
RP11-656D10.3	RNU6-1237P	0.999123	0.995801	0.0101887	0.18612	5.10204e-05	0.0024268	665	3	0	0	47
RP11-656D10.5	RNU6-1237P	0.999123	0.995801	0.0101887	0.18612	5.10204e-05	0.0024268	665	3	0	0	47
RP11-656D10.6	RNU6-1237P	0.999123	0.995801	0.0101887	0.18612	5.10204e-05	0.0024268	665	3	0	0	47
RP1-228H13.5	RNU6-1237P	0.999123	0.995801	0.0101887	0.18612	5.10204e-05	0.0024268	665	3	0	0	47
MMP12	RNU7-159P	0.999123	0.995801	0.0101887	0.18612	5.10204e-05	0.0024268	665	3	0	0	47
BIRC3	RNU7-159P	0.999123	0.995801	0.0101887	0.18612	5.10204e-05	0.0024268	665	3	0	0	47
RP11-37O16.7	RNU7-159P	0.999123	0.995801	0.0101887	0.18612	5.10204e-05	0.0024268	665	3	0	0	47
RP11-748H22.1	RNU7-159P	0.999123	0.995801	0.0101887	0.18612	5.10204e-05	0.0024268	665	3	0	0	47
MTND2P26	RNU7-159P	0.999123	0.995801	0.0101887	0.18612	5.10204e-05	0.0024268	665	3	0	0	47
WTAPP1	RNU7-159P	0.999123	0.995801	0.0101887	0.18612	5.10204e-05	0.0024268	665	3	0	0	47
AP000619.5	RNU7-159P	0.999123	0.995801	0.0101887	0.18612	5.10204e-05	0.0024268	665	3	0	0	47
snoU13	RNU7-159P	0.999123	0.995801	0.0101887	0.18612	5.10204e-05	0.0024268	665	3	0	0	47
MIR3920	RNU7-159P	0.999123	0.995801	0.0101887	0.18612	5.10204e-05	0.0024268	665	3	0	0	47
RP11-315O6.1	RNU7-159P	0.999123	0.995801	0.0101887	0.18612	5.10204e-05	0.0024268	665	3	0	0	47
RP11-788M5.3	RNU7-159P	0.999123	0.995801	0.0101887	0.18612	5.10204e-05	0.0024268	665	3	0	0	47
RP11-864G5.1	RNU7-159P	0.999123	0.995801	0.0101887	0.18612	5.10204e-05	0.0024268	665	3	0	0	47
RP11-37O16.4	RNU7-159P	0.999123	0.995801	0.0101887	0.18612	5.10204e-05	0.0024268	665	3	0	0	47
snoU13	RNU7-159P	0.999123	0.995801	0.0101887	0.18612	5.10204e-05	0.0024268	665	3	0	0	47
RP11-725K16.2	RNU7-159P	0.999123	0.995801	0.0101887	0.18612	5.10204e-05	0.0024268	665	3	0	0	47
RP11-690D19.1	RNU7-159P	0.999123	0.995801	0.0101887	0.18612	5.10204e-05	0.0024268	665	3	0	0	47
MMP8	RNU7-159P	0.999123	0.995801	0.0101887	0.18612	5.10204e-05	0.0024268	665	3	0	0	47
RP11-864G5.3	RNU7-159P	0.999123	0.995801	0.0101887	0.18612	5.10204e-05	0.0024268	665	3	0	0	47
RP11-690D19.3	RNU7-159P	0.999123	0.995801	0.0101887	0.18612	5.10204e-05	0.0024268	665	3	0	0	47
RP11-864G5.8	RNU7-159P	0.999123	0.995801	0.0101887	0.18612	5.10204e-05	0.0024268	665	3	0	0	47
TMEM123	RNU7-159P	0.999123	0.995801	0.0101887	0.18612	5.10204e-05	0.0024268	665	3	0	0	47
MMP13	RNU7-159P	0.999123	0.995801	0.0101887	0.18612	5.10204e-05	0.0024268	665	3	0	0	47
RP11-37O16.3	RNU7-159P	0.999123	0.995801	0.0101887	0.18612	5.10204e-05	0.0024268	665	3	0	0	47
RP11-732A21.2	RNU7-159P	0.999123	0.995801	0.0101887	0.18612	5.10204e-05	0.0024268	665	3	0	0	47
C11orf70	RNU7-159P	0.999123	0.995801	0.0101887	0.18612	5.10204e-05	0.0024268	665	3	0	0	47
RP11-817J15.2	RNU7-159P	0.999123	0.995801	0.0101887	0.18612	5.10204e-05	0.0024268	665	3	0	0	47
PGR	RNU7-159P	0.999123	0.995801	0.0101887	0.18612	5.10204e-05	0.0024268	665	3	0	0	47
MMP10	RNU7-159P	0.999123	0.995801	0.0101887	0.18612	5.10204e-05	0.0024268	665	3	0	0	47
RP11-864G5.7	RNU7-159P	0.999123	0.995801	0.0101887	0.18612	5.10204e-05	0.0024268	665	3	0	0	47
RP11-817J15.3	RNU7-159P	0.999123	0.995801	0.0101887	0.18612	5.10204e-05	0.0024268	665	3	0	0	47
RP11-37O16.8	RNU7-159P	0.999123	0.995801	0.0101887	0.18612	5.10204e-05	0.0024268	665	3	0	0	47
RP11-748H22.2	RNU7-159P	0.999123	0.995801	0.0101887	0.18612	5.10204e-05	0.0024268	665	3	0	0	47
RP11-37O16.6	RNU7-159P	0.999123	0.995801	0.0101887	0.18612	5.10204e-05	0.0024268	665	3	0	0	47
RP1-63P18.2	RP1-118J21.24	0.999123	0.995801	0.0101887	0.18612	5.10204e-05	0.0024268	665	3	0	0	47
RP11-656D10.6	RP1-118J21.24	0.999123	0.995801	0.0101887	0.18612	5.10204e-05	0.0024268	665	3	0	0	47
RLF	RP1-118J21.24	0.999123	0.995801	0.0101887	0.18612	5.10204e-05	0.0024268	665	3	0	0	47
RP11-656D10.3	RP1-118J21.24	0.999123	0.995801	0.0101887	0.18612	5.10204e-05	0.0024268	665	3	0	0	47
RP11-656D10.5	RP1-118J21.24	0.999123	0.995801	0.0101887	0.18612	5.10204e-05	0.0024268	665	3	0	0	47
RP1-228H13.5	RP1-118J21.24	0.999123	0.995801	0.0101887	0.18612	5.10204e-05	0.0024268	665	3	0	0	47
ZFP69B	RP1-118J21.24	0.999123	0.995801	0.0101887	0.18612	5.10204e-05	0.0024268	665	3	0	0	47
Y_RNA	RP1-118J21.24	0.999123	0.995801	0.0101887	0.18612	5.10204e-05	0.0024268	665	3	0	0	47
SMAP2	RP1-118J21.24	0.999123	0.995801	0.0101887	0.18612	5.10204e-05	0.0024268	665	3	0	0	47
RP1-118J21.5	RP1-118J21.24	0.999123	0.995801	0.0101887	0.18612	5.10204e-05	0.0024268	665	3	0	0	47
RP1-39G22.7	RP1-118J21.24	0.999123	0.995801	0.0101887	0.18612	5.10204e-05	0.0024268	665	3	0	0	47
RNU6-1237P	RP1-118J21.24	0.999123	0.995801	0.0101887	0.18612	5.10204e-05	0.0024268	665	3	0	0	47
RP4-739H11.4	RP1-118J21.24	0.999123	0.995801	0.0101887	0.18612	5.10204e-05	0.0024268	665	3	0	0	47
EXO5	RP1-118J21.24	0.999123	0.995801	0.0101887	0.18612	5.10204e-05	0.0024268	665	3	0	0	47
RP1-39G22.4	RP1-118J21.24	0.999123	0.995801	0.0101887	0.18612	5.10204e-05	0.0024268	665	3	0	0	47
TMCO2	RP1-118J21.24	0.999123	0.995801	0.0101887	0.18612	5.10204e-05	0.0024268	665	3	0	0	47
RP1-63P18.2	RP1-118J21.5	0.999123	0.995801	0.0101887	0.18612	5.10204e-05	0.0024268	665	3	0	0	47
ZFP69B	RP1-118J21.5	0.999123	0.995801	0.0101887	0.18612	5.10204e-05	0.0024268	665	3	0	0	47
RLF	RP1-118J21.5	0.999123	0.995801	0.0101887	0.18612	5.10204e-05	0.0024268	665	3	0	0	47
RP1-228H13.5	RP1-118J21.5	0.999123	0.995801	0.0101887	0.18612	5.10204e-05	0.0024268	665	3	0	0	47
RP11-656D10.6	RP1-118J21.5	0.999123	0.995801	0.0101887	0.18612	5.10204e-05	0.0024268	665	3	0	0	47
Y_RNA	RP1-118J21.5	0.999123	0.995801	0.0101887	0.18612	5.10204e-05	0.0024268	665	3	0	0	47
RP11-656D10.3	RP1-118J21.5	0.999123	0.995801	0.0101887	0.18612	5.10204e-05	0.0024268	665	3	0	0	47
RP11-656D10.5	RP1-118J21.5	0.999123	0.995801	0.0101887	0.18612	5.10204e-05	0.0024268	665	3	0	0	47
EXO5	RP1-118J21.5	0.999123	0.995801	0.0101887	0.18612	5.10204e-05	0.0024268	665	3	0	0	47
SMAP2	RP1-118J21.5	0.999123	0.995801	0.0101887	0.18612	5.10204e-05	0.0024268	665	3	0	0	47
RNU6-1237P	RP1-118J21.5	0.999123	0.995801	0.0101887	0.18612	5.10204e-05	0.0024268	665	3	0	0	47
RP1-39G22.4	RP1-118J21.5	0.999123	0.995801	0.0101887	0.18612	5.10204e-05	0.0024268	665	3	0	0	47
TMCO2	RP1-118J21.5	0.999123	0.995801	0.0101887	0.18612	5.10204e-05	0.0024268	665	3	0	0	47
RP1-39G22.7	RP1-118J21.5	0.999123	0.995801	0.0101887	0.18612	5.10204e-05	0.0024268	665	3	0	0	47
RP4-739H11.4	RP1-118J21.5	0.999123	0.995801	0.0101887	0.18612	5.10204e-05	0.0024268	665	3	0	0	47
RP11-656D10.6	RP1-228H13.5	0.999123	0.995801	0.0101887	0.18612	5.10204e-05	0.0024268	665	3	0	0	47
RP1-63P18.2	RP1-228H13.5	0.999123	0.995801	0.0101887	0.18612	5.10204e-05	0.0024268	665	3	0	0	47
RP11-656D10.3	RP1-228H13.5	0.999123	0.995801	0.0101887	0.18612	5.10204e-05	0.0024268	665	3	0	0	47
RP1-39G22.7	RP1-228H13.5	0.999123	0.995801	0.0101887	0.18612	5.10204e-05	0.0024268	665	3	0	0	47
Y_RNA	RP1-228H13.5	0.999123	0.995801	0.0101887	0.18612	5.10204e-05	0.0024268	665	3	0	0	47
RP11-656D10.5	RP1-228H13.5	0.999123	0.995801	0.0101887	0.18612	5.10204e-05	0.0024268	665	3	0	0	47
RP11-656D10.6	RP1-39G22.4	0.999123	0.995801	0.0101887	0.18612	5.10204e-05	0.0024268	665	3	0	0	47
RLF	RP1-39G22.4	0.999123	0.995801	0.0101887	0.18612	5.10204e-05	0.0024268	665	3	0	0	47
EXO5	RP1-39G22.4	0.999123	0.995801	0.0101887	0.18612	5.10204e-05	0.0024268	665	3	0	0	47
RP1-228H13.5	RP1-39G22.4	0.999123	0.995801	0.0101887	0.18612	5.10204e-05	0.0024268	665	3	0	0	47
RP11-656D10.3	RP1-39G22.4	0.999123	0.995801	0.0101887	0.18612	5.10204e-05	0.0024268	665	3	0	0	47
RNU6-1237P	RP1-39G22.4	0.999123	0.995801	0.0101887	0.18612	5.10204e-05	0.0024268	665	3	0	0	47
RP1-39G22.7	RP1-39G22.4	0.999123	0.995801	0.0101887	0.18612	5.10204e-05	0.0024268	665	3	0	0	47
Y_RNA	RP1-39G22.4	0.999123	0.995801	0.0101887	0.18612	5.10204e-05	0.0024268	665	3	0	0	47
ZFP69B	RP1-39G22.4	0.999123	0.995801	0.0101887	0.18612	5.10204e-05	0.0024268	665	3	0	0	47
SMAP2	RP1-39G22.4	0.999123	0.995801	0.0101887	0.18612	5.10204e-05	0.0024268	665	3	0	0	47
RP1-63P18.2	RP1-39G22.4	0.999123	0.995801	0.0101887	0.18612	5.10204e-05	0.0024268	665	3	0	0	47
RP4-739H11.4	RP1-39G22.4	0.999123	0.995801	0.0101887	0.18612	5.10204e-05	0.0024268	665	3	0	0	47
RP11-656D10.5	RP1-39G22.4	0.999123	0.995801	0.0101887	0.18612	5.10204e-05	0.0024268	665	3	0	0	47
TMCO2	RP1-39G22.4	0.999123	0.995801	0.0101887	0.18612	5.10204e-05	0.0024268	665	3	0	0	47
RP11-656D10.3	RP1-39G22.7	0.999123	0.995801	0.0101887	0.18612	5.10204e-05	0.0024268	665	3	0	0	47
Y_RNA	RP1-39G22.7	0.999123	0.995801	0.0101887	0.18612	5.10204e-05	0.0024268	665	3	0	0	47
RP11-656D10.5	RP1-39G22.7	0.999123	0.995801	0.0101887	0.18612	5.10204e-05	0.0024268	665	3	0	0	47
RP11-656D10.6	RP1-39G22.7	0.999123	0.995801	0.0101887	0.18612	5.10204e-05	0.0024268	665	3	0	0	47
RP1-63P18.2	RP1-39G22.7	0.999123	0.995801	0.0101887	0.18612	5.10204e-05	0.0024268	665	3	0	0	47
RP11-656D10.5	RP1-63P18.2	0.999123	0.995801	0.0101887	0.18612	5.10204e-05	0.0024268	665	3	0	0	47
RP11-656D10.6	RP1-63P18.2	0.999123	0.995801	0.0101887	0.18612	5.10204e-05	0.0024268	665	3	0	0	47
RP11-656D10.3	RP1-63P18.2	0.999123	0.995801	0.0101887	0.18612	5.10204e-05	0.0024268	665	3	0	0	47
Y_RNA	RP1-63P18.2	0.999123	0.995801	0.0101887	0.18612	5.10204e-05	0.0024268	665	3	0	0	47
RP11-166N6.3	RP11-103G8.2	0.999123	0.995801	0.0101887	0.18612	5.10204e-05	0.0024268	665	3	0	0	47
RP11-77P16.3	RP11-103G8.2	0.999123	0.995801	0.0101887	0.18612	5.10204e-05	0.0024268	665	3	0	0	47
RP11-93K22.13	RP11-103G8.2	0.999123	0.995801	0.0101887	0.18612	5.10204e-05	0.0024268	665	3	0	0	47
FAM86HP	RP11-103G8.2	0.999123	0.995801	0.0101887	0.18612	5.10204e-05	0.0024268	665	3	0	0	47
RP11-93K22.7	RP11-103G8.2	0.999123	0.995801	0.0101887	0.18612	5.10204e-05	0.0024268	665	3	0	0	47
FAM86HP	RP11-166N6.3	0.999123	0.995801	0.0101887	0.18612	5.10204e-05	0.0024268	665	3	0	0	47
RP11-93K22.7	RP11-166N6.3	0.999123	0.995801	0.0101887	0.18612	5.10204e-05	0.0024268	665	3	0	0	47
RP11-93K22.13	RP11-166N6.3	0.999123	0.995801	0.0101887	0.18612	5.10204e-05	0.0024268	665	3	0	0	47
RP11-77P16.3	RP11-166N6.3	0.999123	0.995801	0.0101887	0.18612	5.10204e-05	0.0024268	665	3	0	0	47
RPL38P1	RP11-167H9.1	0.999123	0.995801	0.0101887	0.18612	5.10204e-05	0.0024268	665	3	0	0	47
RP11-788M5.3	RP11-315O6.1	0.999123	0.995801	0.0101887	0.18612	5.10204e-05	0.0024268	665	3	0	0	47
RP11-37O16.6	RP11-315O6.1	0.999123	0.995801	0.0101887	0.18612	5.10204e-05	0.0024268	665	3	0	0	47
RP11-748H22.2	RP11-315O6.1	0.999123	0.995801	0.0101887	0.18612	5.10204e-05	0.0024268	665	3	0	0	47
RP11-37O16.7	RP11-315O6.1	0.999123	0.995801	0.0101887	0.18612	5.10204e-05	0.0024268	665	3	0	0	47
RP11-817J15.3	RP11-315O6.1	0.999123	0.995801	0.0101887	0.18612	5.10204e-05	0.0024268	665	3	0	0	47
RP11-37O16.4	RP11-315O6.1	0.999123	0.995801	0.0101887	0.18612	5.10204e-05	0.0024268	665	3	0	0	47
RP11-37O16.8	RP11-315O6.1	0.999123	0.995801	0.0101887	0.18612	5.10204e-05	0.0024268	665	3	0	0	47
RP11-864G5.3	RP11-315O6.1	0.999123	0.995801	0.0101887	0.18612	5.10204e-05	0.0024268	665	3	0	0	47
RP11-748H22.1	RP11-315O6.1	0.999123	0.995801	0.0101887	0.18612	5.10204e-05	0.0024268	665	3	0	0	47
RP11-37O16.3	RP11-315O6.1	0.999123	0.995801	0.0101887	0.18612	5.10204e-05	0.0024268	665	3	0	0	47
RP11-725K16.2	RP11-315O6.1	0.999123	0.995801	0.0101887	0.18612	5.10204e-05	0.0024268	665	3	0	0	47
RP11-732A21.2	RP11-315O6.1	0.999123	0.995801	0.0101887	0.18612	5.10204e-05	0.0024268	665	3	0	0	47
RP11-817J15.2	RP11-315O6.1	0.999123	0.995801	0.0101887	0.18612	5.10204e-05	0.0024268	665	3	0	0	47
RP11-864G5.7	RP11-315O6.1	0.999123	0.995801	0.0101887	0.18612	5.10204e-05	0.0024268	665	3	0	0	47
snoU13	RP11-315O6.1	0.999123	0.995801	0.0101887	0.18612	5.10204e-05	0.0024268	665	3	0	0	47
RP11-864G5.1	RP11-315O6.1	0.999123	0.995801	0.0101887	0.18612	5.10204e-05	0.0024268	665	3	0	0	47
snoU13	RP11-315O6.1	0.999123	0.995801	0.0101887	0.18612	5.10204e-05	0.0024268	665	3	0	0	47
KIAA0391	RP11-317N8.3	0.999123	0.995801	0.0101887	0.18612	5.10204e-05	0.0024268	665	3	0	0	47
RPS19P3	RP11-317N8.3	0.999123	0.995801	0.0101887	0.18612	5.10204e-05	0.0024268	665	3	0	0	47
RP11-73E17.2	RP11-317N8.3	0.999123	0.995801	0.0101887	0.18612	5.10204e-05	0.0024268	665	3	0	0	47
EAPP	RP11-317N8.3	0.999123	0.995801	0.0101887	0.18612	5.10204e-05	0.0024268	665	3	0	0	47
CFL2	RP11-317N8.3	0.999123	0.995801	0.0101887	0.18612	5.10204e-05	0.0024268	665	3	0	0	47
PPP2R3C	RP11-317N8.3	0.999123	0.995801	0.0101887	0.18612	5.10204e-05	0.0024268	665	3	0	0	47
SPTSSA	RP11-317N8.3	0.999123	0.995801	0.0101887	0.18612	5.10204e-05	0.0024268	665	3	0	0	47
SNX6	RP11-317N8.3	0.999123	0.995801	0.0101887	0.18612	5.10204e-05	0.0024268	665	3	0	0	47
PSMA6	RP11-317N8.3	0.999123	0.995801	0.0101887	0.18612	5.10204e-05	0.0024268	665	3	0	0	47
snoU13	RP11-37O16.3	0.999123	0.995801	0.0101887	0.18612	5.10204e-05	0.0024268	665	3	0	0	47
RP11-37O16.6	RP11-37O16.3	0.999123	0.995801	0.0101887	0.18612	5.10204e-05	0.0024268	665	3	0	0	47
RP11-788M5.3	RP11-37O16.3	0.999123	0.995801	0.0101887	0.18612	5.10204e-05	0.0024268	665	3	0	0	47
RP11-748H22.1	RP11-37O16.3	0.999123	0.995801	0.0101887	0.18612	5.10204e-05	0.0024268	665	3	0	0	47
RP11-748H22.2	RP11-37O16.3	0.999123	0.995801	0.0101887	0.18612	5.10204e-05	0.0024268	665	3	0	0	47
RP11-817J15.2	RP11-37O16.3	0.999123	0.995801	0.0101887	0.18612	5.10204e-05	0.0024268	665	3	0	0	47
RP11-37O16.8	RP11-37O16.3	0.999123	0.995801	0.0101887	0.18612	5.10204e-05	0.0024268	665	3	0	0	47
RP11-725K16.2	RP11-37O16.3	0.999123	0.995801	0.0101887	0.18612	5.10204e-05	0.0024268	665	3	0	0	47
RP11-817J15.3	RP11-37O16.3	0.999123	0.995801	0.0101887	0.18612	5.10204e-05	0.0024268	665	3	0	0	47
RP11-864G5.1	RP11-37O16.3	0.999123	0.995801	0.0101887	0.18612	5.10204e-05	0.0024268	665	3	0	0	47
RP11-37O16.4	RP11-37O16.3	0.999123	0.995801	0.0101887	0.18612	5.10204e-05	0.0024268	665	3	0	0	47
RP11-864G5.7	RP11-37O16.3	0.999123	0.995801	0.0101887	0.18612	5.10204e-05	0.0024268	665	3	0	0	47
RP11-732A21.2	RP11-37O16.3	0.999123	0.995801	0.0101887	0.18612	5.10204e-05	0.0024268	665	3	0	0	47
RP11-864G5.3	RP11-37O16.3	0.999123	0.995801	0.0101887	0.18612	5.10204e-05	0.0024268	665	3	0	0	47
snoU13	RP11-37O16.3	0.999123	0.995801	0.0101887	0.18612	5.10204e-05	0.0024268	665	3	0	0	47
RP11-37O16.7	RP11-37O16.3	0.999123	0.995801	0.0101887	0.18612	5.10204e-05	0.0024268	665	3	0	0	47
RP11-748H22.2	RP11-37O16.4	0.999123	0.995801	0.0101887	0.18612	5.10204e-05	0.0024268	665	3	0	0	47
RP11-864G5.3	RP11-37O16.4	0.999123	0.995801	0.0101887	0.18612	5.10204e-05	0.0024268	665	3	0	0	47
RP11-748H22.1	RP11-37O16.4	0.999123	0.995801	0.0101887	0.18612	5.10204e-05	0.0024268	665	3	0	0	47
RP11-788M5.3	RP11-37O16.4	0.999123	0.995801	0.0101887	0.18612	5.10204e-05	0.0024268	665	3	0	0	47
RP11-37O16.6	RP11-37O16.4	0.999123	0.995801	0.0101887	0.18612	5.10204e-05	0.0024268	665	3	0	0	47
snoU13	RP11-37O16.4	0.999123	0.995801	0.0101887	0.18612	5.10204e-05	0.0024268	665	3	0	0	47
RP11-817J15.2	RP11-37O16.4	0.999123	0.995801	0.0101887	0.18612	5.10204e-05	0.0024268	665	3	0	0	47
RP11-37O16.8	RP11-37O16.4	0.999123	0.995801	0.0101887	0.18612	5.10204e-05	0.0024268	665	3	0	0	47
RP11-817J15.3	RP11-37O16.4	0.999123	0.995801	0.0101887	0.18612	5.10204e-05	0.0024268	665	3	0	0	47
RP11-864G5.1	RP11-37O16.4	0.999123	0.995801	0.0101887	0.18612	5.10204e-05	0.0024268	665	3	0	0	47
RP11-732A21.2	RP11-37O16.4	0.999123	0.995801	0.0101887	0.18612	5.10204e-05	0.0024268	665	3	0	0	47
RP11-725K16.2	RP11-37O16.4	0.999123	0.995801	0.0101887	0.18612	5.10204e-05	0.0024268	665	3	0	0	47
RP11-37O16.7	RP11-37O16.4	0.999123	0.995801	0.0101887	0.18612	5.10204e-05	0.0024268	665	3	0	0	47
snoU13	RP11-37O16.4	0.999123	0.995801	0.0101887	0.18612	5.10204e-05	0.0024268	665	3	0	0	47
RP11-864G5.7	RP11-37O16.4	0.999123	0.995801	0.0101887	0.18612	5.10204e-05	0.0024268	665	3	0	0	47
RP11-37O16.8	RP11-37O16.6	0.999123	0.995801	0.0101887	0.18612	5.10204e-05	0.0024268	665	3	0	0	47
RP11-788M5.3	RP11-37O16.6	0.999123	0.995801	0.0101887	0.18612	5.10204e-05	0.0024268	665	3	0	0	47
RP11-817J15.3	RP11-37O16.6	0.999123	0.995801	0.0101887	0.18612	5.10204e-05	0.0024268	665	3	0	0	47
RP11-864G5.3	RP11-37O16.6	0.999123	0.995801	0.0101887	0.18612	5.10204e-05	0.0024268	665	3	0	0	47
RP11-732A21.2	RP11-37O16.6	0.999123	0.995801	0.0101887	0.18612	5.10204e-05	0.0024268	665	3	0	0	47
RP11-864G5.7	RP11-37O16.6	0.999123	0.995801	0.0101887	0.18612	5.10204e-05	0.0024268	665	3	0	0	47
RP11-748H22.1	RP11-37O16.6	0.999123	0.995801	0.0101887	0.18612	5.10204e-05	0.0024268	665	3	0	0	47
RP11-748H22.2	RP11-37O16.6	0.999123	0.995801	0.0101887	0.18612	5.10204e-05	0.0024268	665	3	0	0	47
RP11-817J15.2	RP11-37O16.6	0.999123	0.995801	0.0101887	0.18612	5.10204e-05	0.0024268	665	3	0	0	47
RP11-37O16.7	RP11-37O16.6	0.999123	0.995801	0.0101887	0.18612	5.10204e-05	0.0024268	665	3	0	0	47
snoU13	RP11-37O16.6	0.999123	0.995801	0.0101887	0.18612	5.10204e-05	0.0024268	665	3	0	0	47
RP11-725K16.2	RP11-37O16.6	0.999123	0.995801	0.0101887	0.18612	5.10204e-05	0.0024268	665	3	0	0	47
RP11-864G5.1	RP11-37O16.6	0.999123	0.995801	0.0101887	0.18612	5.10204e-05	0.0024268	665	3	0	0	47
snoU13	RP11-37O16.6	0.999123	0.995801	0.0101887	0.18612	5.10204e-05	0.0024268	665	3	0	0	47
RP11-864G5.3	RP11-37O16.7	0.999123	0.995801	0.0101887	0.18612	5.10204e-05	0.0024268	665	3	0	0	47
RP11-748H22.1	RP11-37O16.7	0.999123	0.995801	0.0101887	0.18612	5.10204e-05	0.0024268	665	3	0	0	47
RP11-37O16.8	RP11-37O16.7	0.999123	0.995801	0.0101887	0.18612	5.10204e-05	0.0024268	665	3	0	0	47
RP11-788M5.3	RP11-37O16.7	0.999123	0.995801	0.0101887	0.18612	5.10204e-05	0.0024268	665	3	0	0	47
RP11-817J15.3	RP11-37O16.7	0.999123	0.995801	0.0101887	0.18612	5.10204e-05	0.0024268	665	3	0	0	47
RP11-864G5.1	RP11-37O16.7	0.999123	0.995801	0.0101887	0.18612	5.10204e-05	0.0024268	665	3	0	0	47
RP11-732A21.2	RP11-37O16.7	0.999123	0.995801	0.0101887	0.18612	5.10204e-05	0.0024268	665	3	0	0	47
snoU13	RP11-37O16.7	0.999123	0.995801	0.0101887	0.18612	5.10204e-05	0.0024268	665	3	0	0	47
RP11-748H22.2	RP11-37O16.7	0.999123	0.995801	0.0101887	0.18612	5.10204e-05	0.0024268	665	3	0	0	47
RP11-725K16.2	RP11-37O16.7	0.999123	0.995801	0.0101887	0.18612	5.10204e-05	0.0024268	665	3	0	0	47
RP11-864G5.7	RP11-37O16.7	0.999123	0.995801	0.0101887	0.18612	5.10204e-05	0.0024268	665	3	0	0	47
snoU13	RP11-37O16.7	0.999123	0.995801	0.0101887	0.18612	5.10204e-05	0.0024268	665	3	0	0	47
RP11-817J15.2	RP11-37O16.7	0.999123	0.995801	0.0101887	0.18612	5.10204e-05	0.0024268	665	3	0	0	47
RP11-748H22.1	RP11-37O16.8	0.999123	0.995801	0.0101887	0.18612	5.10204e-05	0.0024268	665	3	0	0	47
RP11-864G5.3	RP11-37O16.8	0.999123	0.995801	0.0101887	0.18612	5.10204e-05	0.0024268	665	3	0	0	47
RP11-725K16.2	RP11-37O16.8	0.999123	0.995801	0.0101887	0.18612	5.10204e-05	0.0024268	665	3	0	0	47
RP11-788M5.3	RP11-37O16.8	0.999123	0.995801	0.0101887	0.18612	5.10204e-05	0.0024268	665	3	0	0	47
snoU13	RP11-37O16.8	0.999123	0.995801	0.0101887	0.18612	5.10204e-05	0.0024268	665	3	0	0	47
RP11-732A21.2	RP11-37O16.8	0.999123	0.995801	0.0101887	0.18612	5.10204e-05	0.0024268	665	3	0	0	47
RP11-864G5.7	RP11-37O16.8	0.999123	0.995801	0.0101887	0.18612	5.10204e-05	0.0024268	665	3	0	0	47
RP11-817J15.3	RP11-37O16.8	0.999123	0.995801	0.0101887	0.18612	5.10204e-05	0.0024268	665	3	0	0	47
RP11-864G5.1	RP11-37O16.8	0.999123	0.995801	0.0101887	0.18612	5.10204e-05	0.0024268	665	3	0	0	47
RP11-748H22.2	RP11-37O16.8	0.999123	0.995801	0.0101887	0.18612	5.10204e-05	0.0024268	665	3	0	0	47
snoU13	RP11-37O16.8	0.999123	0.995801	0.0101887	0.18612	5.10204e-05	0.0024268	665	3	0	0	47
RP11-817J15.2	RP11-37O16.8	0.999123	0.995801	0.0101887	0.18612	5.10204e-05	0.0024268	665	3	0	0	47
TFDP2	RP11-383G6.4	0.999123	0.995801	0.0101887	0.18612	5.10204e-05	0.0024268	665	3	0	0	47
RP11-372E1.4	RP11-454C18.1	0.998035	0.995801	0.0139201	0.267888	2.17108e-05	0.0024268	273	4	1	0	45
RP11-656D10.6	RP11-656D10.3	0.999123	0.995801	0.0101887	0.18612	5.10204e-05	0.0024268	665	3	0	0	47
RP11-656D10.5	RP11-656D10.3	0.999123	0.995801	0.0101887	0.18612	5.10204e-05	0.0024268	665	3	0	0	47
Y_RNA	RP11-656D10.3	0.999123	0.995801	0.0101887	0.18612	5.10204e-05	0.0024268	665	3	0	0	47
RP11-656D10.6	RP11-656D10.5	0.999123	0.995801	0.0101887	0.18612	5.10204e-05	0.0024268	665	3	0	0	47
Y_RNA	RP11-656D10.5	0.999123	0.995801	0.0101887	0.18612	5.10204e-05	0.0024268	665	3	0	0	47
Y_RNA	RP11-656D10.6	0.999123	0.995801	0.0101887	0.18612	5.10204e-05	0.0024268	665	3	0	0	47
COMMD2	RP11-680B3.2	0.999123	0.995801	0.0101887	0.18612	5.10204e-05	0.0024268	665	3	0	0	47
RP11-167H9.1	RP11-680B3.2	0.999123	0.995801	0.0101887	0.18612	5.10204e-05	0.0024268	665	3	0	0	47
HLTF	RP11-680B3.2	0.999123	0.995801	0.0101887	0.18612	5.10204e-05	0.0024268	665	3	0	0	47
RPL38P1	RP11-680B3.2	0.999123	0.995801	0.0101887	0.18612	5.10204e-05	0.0024268	665	3	0	0	47
TMEM123	RP11-690D19.1	0.999123	0.995801	0.0101887	0.18612	5.10204e-05	0.0024268	665	3	0	0	47
MMP13	RP11-690D19.1	0.999123	0.995801	0.0101887	0.18612	5.10204e-05	0.0024268	665	3	0	0	47
RP11-725K16.2	RP11-690D19.1	0.999123	0.995801	0.0101887	0.18612	5.10204e-05	0.0024268	665	3	0	0	47
PGR	RP11-690D19.1	0.999123	0.995801	0.0101887	0.18612	5.10204e-05	0.0024268	665	3	0	0	47
RP11-817J15.2	RP11-690D19.1	0.999123	0.995801	0.0101887	0.18612	5.10204e-05	0.0024268	665	3	0	0	47
snoU13	RP11-690D19.1	0.999123	0.995801	0.0101887	0.18612	5.10204e-05	0.0024268	665	3	0	0	47
WTAPP1	RP11-690D19.1	0.999123	0.995801	0.0101887	0.18612	5.10204e-05	0.0024268	665	3	0	0	47
RP11-788M5.3	RP11-690D19.1	0.999123	0.995801	0.0101887	0.18612	5.10204e-05	0.0024268	665	3	0	0	47
RP11-864G5.7	RP11-690D19.1	0.999123	0.995801	0.0101887	0.18612	5.10204e-05	0.0024268	665	3	0	0	47
RP11-748H22.1	RP11-690D19.1	0.999123	0.995801	0.0101887	0.18612	5.10204e-05	0.0024268	665	3	0	0	47
RP11-817J15.3	RP11-690D19.1	0.999123	0.995801	0.0101887	0.18612	5.10204e-05	0.0024268	665	3	0	0	47
RP11-732A21.2	RP11-690D19.1	0.999123	0.995801	0.0101887	0.18612	5.10204e-05	0.0024268	665	3	0	0	47
MMP8	RP11-690D19.1	0.999123	0.995801	0.0101887	0.18612	5.10204e-05	0.0024268	665	3	0	0	47
AP000619.5	RP11-690D19.1	0.999123	0.995801	0.0101887	0.18612	5.10204e-05	0.0024268	665	3	0	0	47
RP11-37O16.4	RP11-690D19.1	0.999123	0.995801	0.0101887	0.18612	5.10204e-05	0.0024268	665	3	0	0	47
RP11-748H22.2	RP11-690D19.1	0.999123	0.995801	0.0101887	0.18612	5.10204e-05	0.0024268	665	3	0	0	47
BIRC3	RP11-690D19.1	0.999123	0.995801	0.0101887	0.18612	5.10204e-05	0.0024268	665	3	0	0	47
MMP10	RP11-690D19.1	0.999123	0.995801	0.0101887	0.18612	5.10204e-05	0.0024268	665	3	0	0	47
RP11-690D19.3	RP11-690D19.1	0.999123	0.995801	0.0101887	0.18612	5.10204e-05	0.0024268	665	3	0	0	47
MTND2P26	RP11-690D19.1	0.999123	0.995801	0.0101887	0.18612	5.10204e-05	0.0024268	665	3	0	0	47
MIR3920	RP11-690D19.1	0.999123	0.995801	0.0101887	0.18612	5.10204e-05	0.0024268	665	3	0	0	47
C11orf70	RP11-690D19.1	0.999123	0.995801	0.0101887	0.18612	5.10204e-05	0.0024268	665	3	0	0	47
RP11-37O16.3	RP11-690D19.1	0.999123	0.995801	0.0101887	0.18612	5.10204e-05	0.0024268	665	3	0	0	47
RP11-37O16.7	RP11-690D19.1	0.999123	0.995801	0.0101887	0.18612	5.10204e-05	0.0024268	665	3	0	0	47
RP11-864G5.8	RP11-690D19.1	0.999123	0.995801	0.0101887	0.18612	5.10204e-05	0.0024268	665	3	0	0	47
MMP12	RP11-690D19.1	0.999123	0.995801	0.0101887	0.18612	5.10204e-05	0.0024268	665	3	0	0	47
snoU13	RP11-690D19.1	0.999123	0.995801	0.0101887	0.18612	5.10204e-05	0.0024268	665	3	0	0	47
RP11-37O16.8	RP11-690D19.1	0.999123	0.995801	0.0101887	0.18612	5.10204e-05	0.0024268	665	3	0	0	47
RP11-864G5.1	RP11-690D19.1	0.999123	0.995801	0.0101887	0.18612	5.10204e-05	0.0024268	665	3	0	0	47
RP11-315O6.1	RP11-690D19.1	0.999123	0.995801	0.0101887	0.18612	5.10204e-05	0.0024268	665	3	0	0	47
RP11-864G5.3	RP11-690D19.1	0.999123	0.995801	0.0101887	0.18612	5.10204e-05	0.0024268	665	3	0	0	47
RP11-37O16.6	RP11-690D19.1	0.999123	0.995801	0.0101887	0.18612	5.10204e-05	0.0024268	665	3	0	0	47
RP11-37O16.8	RP11-690D19.3	0.999123	0.995801	0.0101887	0.18612	5.10204e-05	0.0024268	665	3	0	0	47
RP11-725K16.2	RP11-690D19.3	0.999123	0.995801	0.0101887	0.18612	5.10204e-05	0.0024268	665	3	0	0	47
MMP8	RP11-690D19.3	0.999123	0.995801	0.0101887	0.18612	5.10204e-05	0.0024268	665	3	0	0	47
RP11-817J15.2	RP11-690D19.3	0.999123	0.995801	0.0101887	0.18612	5.10204e-05	0.0024268	665	3	0	0	47
RP11-732A21.2	RP11-690D19.3	0.999123	0.995801	0.0101887	0.18612	5.10204e-05	0.0024268	665	3	0	0	47
RP11-864G5.7	RP11-690D19.3	0.999123	0.995801	0.0101887	0.18612	5.10204e-05	0.0024268	665	3	0	0	47
PGR	RP11-690D19.3	0.999123	0.995801	0.0101887	0.18612	5.10204e-05	0.0024268	665	3	0	0	47
WTAPP1	RP11-690D19.3	0.999123	0.995801	0.0101887	0.18612	5.10204e-05	0.0024268	665	3	0	0	47
BIRC3	RP11-690D19.3	0.999123	0.995801	0.0101887	0.18612	5.10204e-05	0.0024268	665	3	0	0	47
AP000619.5	RP11-690D19.3	0.999123	0.995801	0.0101887	0.18612	5.10204e-05	0.0024268	665	3	0	0	47
RP11-37O16.7	RP11-690D19.3	0.999123	0.995801	0.0101887	0.18612	5.10204e-05	0.0024268	665	3	0	0	47
RP11-37O16.6	RP11-690D19.3	0.999123	0.995801	0.0101887	0.18612	5.10204e-05	0.0024268	665	3	0	0	47
RP11-817J15.3	RP11-690D19.3	0.999123	0.995801	0.0101887	0.18612	5.10204e-05	0.0024268	665	3	0	0	47
snoU13	RP11-690D19.3	0.999123	0.995801	0.0101887	0.18612	5.10204e-05	0.0024268	665	3	0	0	47
C11orf70	RP11-690D19.3	0.999123	0.995801	0.0101887	0.18612	5.10204e-05	0.0024268	665	3	0	0	47
RP11-315O6.1	RP11-690D19.3	0.999123	0.995801	0.0101887	0.18612	5.10204e-05	0.0024268	665	3	0	0	47
TMEM123	RP11-690D19.3	0.999123	0.995801	0.0101887	0.18612	5.10204e-05	0.0024268	665	3	0	0	47
RP11-748H22.2	RP11-690D19.3	0.999123	0.995801	0.0101887	0.18612	5.10204e-05	0.0024268	665	3	0	0	47
MMP12	RP11-690D19.3	0.999123	0.995801	0.0101887	0.18612	5.10204e-05	0.0024268	665	3	0	0	47
RP11-37O16.3	RP11-690D19.3	0.999123	0.995801	0.0101887	0.18612	5.10204e-05	0.0024268	665	3	0	0	47
snoU13	RP11-690D19.3	0.999123	0.995801	0.0101887	0.18612	5.10204e-05	0.0024268	665	3	0	0	47
MIR3920	RP11-690D19.3	0.999123	0.995801	0.0101887	0.18612	5.10204e-05	0.0024268	665	3	0	0	47
RP11-37O16.4	RP11-690D19.3	0.999123	0.995801	0.0101887	0.18612	5.10204e-05	0.0024268	665	3	0	0	47
MTND2P26	RP11-690D19.3	0.999123	0.995801	0.0101887	0.18612	5.10204e-05	0.0024268	665	3	0	0	47
RP11-788M5.3	RP11-690D19.3	0.999123	0.995801	0.0101887	0.18612	5.10204e-05	0.0024268	665	3	0	0	47
RP11-748H22.1	RP11-690D19.3	0.999123	0.995801	0.0101887	0.18612	5.10204e-05	0.0024268	665	3	0	0	47
RP11-864G5.1	RP11-690D19.3	0.999123	0.995801	0.0101887	0.18612	5.10204e-05	0.0024268	665	3	0	0	47
RP11-864G5.8	RP11-690D19.3	0.999123	0.995801	0.0101887	0.18612	5.10204e-05	0.0024268	665	3	0	0	47
MMP10	RP11-690D19.3	0.999123	0.995801	0.0101887	0.18612	5.10204e-05	0.0024268	665	3	0	0	47
RP11-864G5.3	RP11-690D19.3	0.999123	0.995801	0.0101887	0.18612	5.10204e-05	0.0024268	665	3	0	0	47
MMP13	RP11-690D19.3	0.999123	0.995801	0.0101887	0.18612	5.10204e-05	0.0024268	665	3	0	0	47
RP11-748H22.2	RP11-725K16.2	0.999123	0.995801	0.0101887	0.18612	5.10204e-05	0.0024268	665	3	0	0	47
RP11-788M5.3	RP11-725K16.2	0.999123	0.995801	0.0101887	0.18612	5.10204e-05	0.0024268	665	3	0	0	47
RP11-732A21.2	RP11-725K16.2	0.999123	0.995801	0.0101887	0.18612	5.10204e-05	0.0024268	665	3	0	0	47
snoU13	RP11-725K16.2	0.999123	0.995801	0.0101887	0.18612	5.10204e-05	0.0024268	665	3	0	0	47
RP11-864G5.1	RP11-725K16.2	0.999123	0.995801	0.0101887	0.18612	5.10204e-05	0.0024268	665	3	0	0	47
RP11-817J15.2	RP11-725K16.2	0.999123	0.995801	0.0101887	0.18612	5.10204e-05	0.0024268	665	3	0	0	47
snoU13	RP11-725K16.2	0.999123	0.995801	0.0101887	0.18612	5.10204e-05	0.0024268	665	3	0	0	47
RP11-748H22.1	RP11-725K16.2	0.999123	0.995801	0.0101887	0.18612	5.10204e-05	0.0024268	665	3	0	0	47
RP11-864G5.3	RP11-725K16.2	0.999123	0.995801	0.0101887	0.18612	5.10204e-05	0.0024268	665	3	0	0	47
RP11-864G5.7	RP11-725K16.2	0.999123	0.995801	0.0101887	0.18612	5.10204e-05	0.0024268	665	3	0	0	47
RP11-817J15.3	RP11-725K16.2	0.999123	0.995801	0.0101887	0.18612	5.10204e-05	0.0024268	665	3	0	0	47
snoU13	RP11-732A21.2	0.999123	0.995801	0.0101887	0.18612	5.10204e-05	0.0024268	665	3	0	0	47
RP11-817J15.2	RP11-732A21.2	0.999123	0.995801	0.0101887	0.18612	5.10204e-05	0.0024268	665	3	0	0	47
RP11-864G5.7	RP11-732A21.2	0.999123	0.995801	0.0101887	0.18612	5.10204e-05	0.0024268	665	3	0	0	47
RP11-748H22.2	RP11-732A21.2	0.999123	0.995801	0.0101887	0.18612	5.10204e-05	0.0024268	665	3	0	0	47
snoU13	RP11-732A21.2	0.999123	0.995801	0.0101887	0.18612	5.10204e-05	0.0024268	665	3	0	0	47
RP11-864G5.3	RP11-732A21.2	0.999123	0.995801	0.0101887	0.18612	5.10204e-05	0.0024268	665	3	0	0	47
RP11-864G5.1	RP11-732A21.2	0.999123	0.995801	0.0101887	0.18612	5.10204e-05	0.0024268	665	3	0	0	47
RP11-788M5.3	RP11-732A21.2	0.999123	0.995801	0.0101887	0.18612	5.10204e-05	0.0024268	665	3	0	0	47
RP11-817J15.3	RP11-732A21.2	0.999123	0.995801	0.0101887	0.18612	5.10204e-05	0.0024268	665	3	0	0	47
RP11-748H22.1	RP11-732A21.2	0.999123	0.995801	0.0101887	0.18612	5.10204e-05	0.0024268	665	3	0	0	47
EAPP	RP11-73E17.2	0.999123	0.995801	0.0101887	0.18612	5.10204e-05	0.0024268	665	3	0	0	47
PPP2R3C	RP11-73E17.2	0.999123	0.995801	0.0101887	0.18612	5.10204e-05	0.0024268	665	3	0	0	47
CFL2	RP11-73E17.2	0.999123	0.995801	0.0101887	0.18612	5.10204e-05	0.0024268	665	3	0	0	47
SPTSSA	RP11-73E17.2	0.999123	0.995801	0.0101887	0.18612	5.10204e-05	0.0024268	665	3	0	0	47
SNX6	RP11-73E17.2	0.999123	0.995801	0.0101887	0.18612	5.10204e-05	0.0024268	665	3	0	0	47
KIAA0391	RP11-73E17.2	0.999123	0.995801	0.0101887	0.18612	5.10204e-05	0.0024268	665	3	0	0	47
RPS19P3	RP11-73E17.2	0.999123	0.995801	0.0101887	0.18612	5.10204e-05	0.0024268	665	3	0	0	47
PSMA6	RP11-73E17.2	0.999123	0.995801	0.0101887	0.18612	5.10204e-05	0.0024268	665	3	0	0	47
RP11-864G5.7	RP11-748H22.1	0.999123	0.995801	0.0101887	0.18612	5.10204e-05	0.0024268	665	3	0	0	47
RP11-817J15.2	RP11-748H22.1	0.999123	0.995801	0.0101887	0.18612	5.10204e-05	0.0024268	665	3	0	0	47
snoU13	RP11-748H22.1	0.999123	0.995801	0.0101887	0.18612	5.10204e-05	0.0024268	665	3	0	0	47
RP11-817J15.3	RP11-748H22.1	0.999123	0.995801	0.0101887	0.18612	5.10204e-05	0.0024268	665	3	0	0	47
RP11-864G5.1	RP11-748H22.1	0.999123	0.995801	0.0101887	0.18612	5.10204e-05	0.0024268	665	3	0	0	47
snoU13	RP11-748H22.1	0.999123	0.995801	0.0101887	0.18612	5.10204e-05	0.0024268	665	3	0	0	47
RP11-748H22.2	RP11-748H22.1	0.999123	0.995801	0.0101887	0.18612	5.10204e-05	0.0024268	665	3	0	0	47
RP11-788M5.3	RP11-748H22.1	0.999123	0.995801	0.0101887	0.18612	5.10204e-05	0.0024268	665	3	0	0	47
RP11-864G5.3	RP11-748H22.1	0.999123	0.995801	0.0101887	0.18612	5.10204e-05	0.0024268	665	3	0	0	47
RP11-864G5.7	RP11-748H22.2	0.999123	0.995801	0.0101887	0.18612	5.10204e-05	0.0024268	665	3	0	0	47
RP11-864G5.1	RP11-748H22.2	0.999123	0.995801	0.0101887	0.18612	5.10204e-05	0.0024268	665	3	0	0	47
snoU13	RP11-748H22.2	0.999123	0.995801	0.0101887	0.18612	5.10204e-05	0.0024268	665	3	0	0	47
RP11-817J15.2	RP11-748H22.2	0.999123	0.995801	0.0101887	0.18612	5.10204e-05	0.0024268	665	3	0	0	47
RP11-817J15.3	RP11-748H22.2	0.999123	0.995801	0.0101887	0.18612	5.10204e-05	0.0024268	665	3	0	0	47
RP11-788M5.3	RP11-748H22.2	0.999123	0.995801	0.0101887	0.18612	5.10204e-05	0.0024268	665	3	0	0	47
RP11-864G5.3	RP11-748H22.2	0.999123	0.995801	0.0101887	0.18612	5.10204e-05	0.0024268	665	3	0	0	47
snoU13	RP11-748H22.2	0.999123	0.995801	0.0101887	0.18612	5.10204e-05	0.0024268	665	3	0	0	47
RP11-372E1.4	RP11-758I14.3	0.998035	0.995801	0.0139201	0.267888	2.17108e-05	0.0024268	273	4	1	0	45
RP11-93K22.7	RP11-77P16.3	0.999123	0.995801	0.0101887	0.18612	5.10204e-05	0.0024268	665	3	0	0	47
RP11-864G5.1	RP11-788M5.3	0.999123	0.995801	0.0101887	0.18612	5.10204e-05	0.0024268	665	3	0	0	47
RP11-817J15.2	RP11-788M5.3	0.999123	0.995801	0.0101887	0.18612	5.10204e-05	0.0024268	665	3	0	0	47
RP11-817J15.3	RP11-788M5.3	0.999123	0.995801	0.0101887	0.18612	5.10204e-05	0.0024268	665	3	0	0	47
RP11-864G5.3	RP11-788M5.3	0.999123	0.995801	0.0101887	0.18612	5.10204e-05	0.0024268	665	3	0	0	47
RP11-864G5.7	RP11-788M5.3	0.999123	0.995801	0.0101887	0.18612	5.10204e-05	0.0024268	665	3	0	0	47
snoU13	RP11-788M5.3	0.999123	0.995801	0.0101887	0.18612	5.10204e-05	0.0024268	665	3	0	0	47
snoU13	RP11-788M5.3	0.999123	0.995801	0.0101887	0.18612	5.10204e-05	0.0024268	665	3	0	0	47
RP11-864G5.7	RP11-817J15.2	0.999123	0.995801	0.0101887	0.18612	5.10204e-05	0.0024268	665	3	0	0	47
RP11-817J15.3	RP11-817J15.2	0.999123	0.995801	0.0101887	0.18612	5.10204e-05	0.0024268	665	3	0	0	47
snoU13	RP11-817J15.2	0.999123	0.995801	0.0101887	0.18612	5.10204e-05	0.0024268	665	3	0	0	47
RP11-864G5.1	RP11-817J15.2	0.999123	0.995801	0.0101887	0.18612	5.10204e-05	0.0024268	665	3	0	0	47
snoU13	RP11-817J15.2	0.999123	0.995801	0.0101887	0.18612	5.10204e-05	0.0024268	665	3	0	0	47
RP11-864G5.3	RP11-817J15.2	0.999123	0.995801	0.0101887	0.18612	5.10204e-05	0.0024268	665	3	0	0	47
snoU13	RP11-817J15.3	0.999123	0.995801	0.0101887	0.18612	5.10204e-05	0.0024268	665	3	0	0	47
RP11-864G5.1	RP11-817J15.3	0.999123	0.995801	0.0101887	0.18612	5.10204e-05	0.0024268	665	3	0	0	47
RP11-864G5.7	RP11-817J15.3	0.999123	0.995801	0.0101887	0.18612	5.10204e-05	0.0024268	665	3	0	0	47
snoU13	RP11-817J15.3	0.999123	0.995801	0.0101887	0.18612	5.10204e-05	0.0024268	665	3	0	0	47
RP11-864G5.3	RP11-817J15.3	0.999123	0.995801	0.0101887	0.18612	5.10204e-05	0.0024268	665	3	0	0	47
snoU13	RP11-864G5.1	0.999123	0.995801	0.0101887	0.18612	5.10204e-05	0.0024268	665	3	0	0	47
RP11-864G5.7	RP11-864G5.1	0.999123	0.995801	0.0101887	0.18612	5.10204e-05	0.0024268	665	3	0	0	47
snoU13	RP11-864G5.1	0.999123	0.995801	0.0101887	0.18612	5.10204e-05	0.0024268	665	3	0	0	47
RP11-864G5.3	RP11-864G5.1	0.999123	0.995801	0.0101887	0.18612	5.10204e-05	0.0024268	665	3	0	0	47
RP11-864G5.7	RP11-864G5.3	0.999123	0.995801	0.0101887	0.18612	5.10204e-05	0.0024268	665	3	0	0	47
snoU13	RP11-864G5.3	0.999123	0.995801	0.0101887	0.18612	5.10204e-05	0.0024268	665	3	0	0	47
snoU13	RP11-864G5.3	0.999123	0.995801	0.0101887	0.18612	5.10204e-05	0.0024268	665	3	0	0	47
snoU13	RP11-864G5.7	0.999123	0.995801	0.0101887	0.18612	5.10204e-05	0.0024268	665	3	0	0	47
snoU13	RP11-864G5.7	0.999123	0.995801	0.0101887	0.18612	5.10204e-05	0.0024268	665	3	0	0	47
RP11-864G5.3	RP11-864G5.8	0.999123	0.995801	0.0101887	0.18612	5.10204e-05	0.0024268	665	3	0	0	47
snoU13	RP11-864G5.8	0.999123	0.995801	0.0101887	0.18612	5.10204e-05	0.0024268	665	3	0	0	47
RP11-725K16.2	RP11-864G5.8	0.999123	0.995801	0.0101887	0.18612	5.10204e-05	0.0024268	665	3	0	0	47
RP11-817J15.2	RP11-864G5.8	0.999123	0.995801	0.0101887	0.18612	5.10204e-05	0.0024268	665	3	0	0	47
RP11-37O16.3	RP11-864G5.8	0.999123	0.995801	0.0101887	0.18612	5.10204e-05	0.0024268	665	3	0	0	47
RP11-748H22.2	RP11-864G5.8	0.999123	0.995801	0.0101887	0.18612	5.10204e-05	0.0024268	665	3	0	0	47
RP11-37O16.8	RP11-864G5.8	0.999123	0.995801	0.0101887	0.18612	5.10204e-05	0.0024268	665	3	0	0	47
WTAPP1	RP11-864G5.8	0.999123	0.995801	0.0101887	0.18612	5.10204e-05	0.0024268	665	3	0	0	47
RP11-37O16.7	RP11-864G5.8	0.999123	0.995801	0.0101887	0.18612	5.10204e-05	0.0024268	665	3	0	0	47
TMEM123	RP11-864G5.8	0.999123	0.995801	0.0101887	0.18612	5.10204e-05	0.0024268	665	3	0	0	47
RP11-788M5.3	RP11-864G5.8	0.999123	0.995801	0.0101887	0.18612	5.10204e-05	0.0024268	665	3	0	0	47
RP11-864G5.7	RP11-864G5.8	0.999123	0.995801	0.0101887	0.18612	5.10204e-05	0.0024268	665	3	0	0	47
MTND2P26	RP11-864G5.8	0.999123	0.995801	0.0101887	0.18612	5.10204e-05	0.0024268	665	3	0	0	47
PGR	RP11-864G5.8	0.999123	0.995801	0.0101887	0.18612	5.10204e-05	0.0024268	665	3	0	0	47
AP000619.5	RP11-864G5.8	0.999123	0.995801	0.0101887	0.18612	5.10204e-05	0.0024268	665	3	0	0	47
RP11-748H22.1	RP11-864G5.8	0.999123	0.995801	0.0101887	0.18612	5.10204e-05	0.0024268	665	3	0	0	47
MMP13	RP11-864G5.8	0.999123	0.995801	0.0101887	0.18612	5.10204e-05	0.0024268	665	3	0	0	47
RP11-817J15.3	RP11-864G5.8	0.999123	0.995801	0.0101887	0.18612	5.10204e-05	0.0024268	665	3	0	0	47
RP11-37O16.6	RP11-864G5.8	0.999123	0.995801	0.0101887	0.18612	5.10204e-05	0.0024268	665	3	0	0	47
snoU13	RP11-864G5.8	0.999123	0.995801	0.0101887	0.18612	5.10204e-05	0.0024268	665	3	0	0	47
MMP12	RP11-864G5.8	0.999123	0.995801	0.0101887	0.18612	5.10204e-05	0.0024268	665	3	0	0	47
MMP8	RP11-864G5.8	0.999123	0.995801	0.0101887	0.18612	5.10204e-05	0.0024268	665	3	0	0	47
RP11-37O16.4	RP11-864G5.8	0.999123	0.995801	0.0101887	0.18612	5.10204e-05	0.0024268	665	3	0	0	47
RP11-315O6.1	RP11-864G5.8	0.999123	0.995801	0.0101887	0.18612	5.10204e-05	0.0024268	665	3	0	0	47
RP11-732A21.2	RP11-864G5.8	0.999123	0.995801	0.0101887	0.18612	5.10204e-05	0.0024268	665	3	0	0	47
BIRC3	RP11-864G5.8	0.999123	0.995801	0.0101887	0.18612	5.10204e-05	0.0024268	665	3	0	0	47
C11orf70	RP11-864G5.8	0.999123	0.995801	0.0101887	0.18612	5.10204e-05	0.0024268	665	3	0	0	47
RP11-864G5.1	RP11-864G5.8	0.999123	0.995801	0.0101887	0.18612	5.10204e-05	0.0024268	665	3	0	0	47
MMP10	RP11-864G5.8	0.999123	0.995801	0.0101887	0.18612	5.10204e-05	0.0024268	665	3	0	0	47
MIR3920	RP11-864G5.8	0.999123	0.995801	0.0101887	0.18612	5.10204e-05	0.0024268	665	3	0	0	47
RP11-372E1.4	RP11-8J23.1	0.998035	0.995801	0.0139201	0.267888	2.17108e-05	0.0024268	273	4	1	0	45
FAM86HP	RP11-93K22.13	0.999123	0.995801	0.0101887	0.18612	5.10204e-05	0.0024268	665	3	0	0	47
RP11-77P16.3	RP11-93K22.13	0.999123	0.995801	0.0101887	0.18612	5.10204e-05	0.0024268	665	3	0	0	47
RP11-93K22.7	RP11-93K22.13	0.999123	0.995801	0.0101887	0.18612	5.10204e-05	0.0024268	665	3	0	0	47
ZMPSTE24	RP4-739H11.3	0.999123	0.995801	0.0101887	0.18612	5.10204e-05	0.0024268	665	3	0	0	47
RP11-656D10.3	RP4-739H11.3	0.999123	0.995801	0.0101887	0.18612	5.10204e-05	0.0024268	665	3	0	0	47
CAP1	RP4-739H11.3	0.999123	0.995801	0.0101887	0.18612	5.10204e-05	0.0024268	665	3	0	0	47
Y_RNA	RP4-739H11.3	0.999123	0.995801	0.0101887	0.18612	5.10204e-05	0.0024268	665	3	0	0	47
SMAP2	RP4-739H11.3	0.999123	0.995801	0.0101887	0.18612	5.10204e-05	0.0024268	665	3	0	0	47
ZNF684	RP4-739H11.3	0.999123	0.995801	0.0101887	0.18612	5.10204e-05	0.0024268	665	3	0	0	47
RLF	RP4-739H11.3	0.999123	0.995801	0.0101887	0.18612	5.10204e-05	0.0024268	665	3	0	0	47
RP1-228H13.5	RP4-739H11.3	0.999123	0.995801	0.0101887	0.18612	5.10204e-05	0.0024268	665	3	0	0	47
TMCO2	RP4-739H11.3	0.999123	0.995801	0.0101887	0.18612	5.10204e-05	0.0024268	665	3	0	0	47
RP1-118J21.24	RP4-739H11.3	0.999123	0.995801	0.0101887	0.18612	5.10204e-05	0.0024268	665	3	0	0	47
RP11-656D10.6	RP4-739H11.3	0.999123	0.995801	0.0101887	0.18612	5.10204e-05	0.0024268	665	3	0	0	47
RP1-39G22.4	RP4-739H11.3	0.999123	0.995801	0.0101887	0.18612	5.10204e-05	0.0024268	665	3	0	0	47
RP1-39G22.7	RP4-739H11.3	0.999123	0.995801	0.0101887	0.18612	5.10204e-05	0.0024268	665	3	0	0	47
RP1-63P18.2	RP4-739H11.3	0.999123	0.995801	0.0101887	0.18612	5.10204e-05	0.0024268	665	3	0	0	47
RP4-739H11.4	RP4-739H11.3	0.999123	0.995801	0.0101887	0.18612	5.10204e-05	0.0024268	665	3	0	0	47
ZFP69B	RP4-739H11.3	0.999123	0.995801	0.0101887	0.18612	5.10204e-05	0.0024268	665	3	0	0	47
PPIE	RP4-739H11.3	0.999123	0.995801	0.0101887	0.18612	5.10204e-05	0.0024268	665	3	0	0	47
TRIT1	RP4-739H11.3	0.999123	0.995801	0.0101887	0.18612	5.10204e-05	0.0024268	665	3	0	0	47
RNU6-1237P	RP4-739H11.3	0.999123	0.995801	0.0101887	0.18612	5.10204e-05	0.0024268	665	3	0	0	47
MFSD2A	RP4-739H11.3	0.999123	0.995801	0.0101887	0.18612	5.10204e-05	0.0024268	665	3	0	0	47
RIMS3	RP4-739H11.3	0.999123	0.995801	0.0101887	0.18612	5.10204e-05	0.0024268	665	3	0	0	47
RP1-118J21.5	RP4-739H11.3	0.999123	0.995801	0.0101887	0.18612	5.10204e-05	0.0024268	665	3	0	0	47
EXO5	RP4-739H11.3	0.999123	0.995801	0.0101887	0.18612	5.10204e-05	0.0024268	665	3	0	0	47
GTF2F2P2	RP4-739H11.3	0.999123	0.995801	0.0101887	0.18612	5.10204e-05	0.0024268	665	3	0	0	47
MYCL	RP4-739H11.3	0.999123	0.995801	0.0101887	0.18612	5.10204e-05	0.0024268	665	3	0	0	47
RP11-656D10.5	RP4-739H11.3	0.999123	0.995801	0.0101887	0.18612	5.10204e-05	0.0024268	665	3	0	0	47
SMAP2	RP4-739H11.4	0.999123	0.995801	0.0101887	0.18612	5.10204e-05	0.0024268	665	3	0	0	47
RP11-656D10.3	RP4-739H11.4	0.999123	0.995801	0.0101887	0.18612	5.10204e-05	0.0024268	665	3	0	0	47
RNU6-1237P	RP4-739H11.4	0.999123	0.995801	0.0101887	0.18612	5.10204e-05	0.0024268	665	3	0	0	47
RP11-656D10.5	RP4-739H11.4	0.999123	0.995801	0.0101887	0.18612	5.10204e-05	0.0024268	665	3	0	0	47
ZFP69B	RP4-739H11.4	0.999123	0.995801	0.0101887	0.18612	5.10204e-05	0.0024268	665	3	0	0	47
RP11-656D10.6	RP4-739H11.4	0.999123	0.995801	0.0101887	0.18612	5.10204e-05	0.0024268	665	3	0	0	47
Y_RNA	RP4-739H11.4	0.999123	0.995801	0.0101887	0.18612	5.10204e-05	0.0024268	665	3	0	0	47
TMCO2	RP4-739H11.4	0.999123	0.995801	0.0101887	0.18612	5.10204e-05	0.0024268	665	3	0	0	47
RP1-228H13.5	RP4-739H11.4	0.999123	0.995801	0.0101887	0.18612	5.10204e-05	0.0024268	665	3	0	0	47
EXO5	RP4-739H11.4	0.999123	0.995801	0.0101887	0.18612	5.10204e-05	0.0024268	665	3	0	0	47
RLF	RP4-739H11.4	0.999123	0.995801	0.0101887	0.18612	5.10204e-05	0.0024268	665	3	0	0	47
RP1-63P18.2	RP4-739H11.4	0.999123	0.995801	0.0101887	0.18612	5.10204e-05	0.0024268	665	3	0	0	47
RP1-39G22.7	RP4-739H11.4	0.999123	0.995801	0.0101887	0.18612	5.10204e-05	0.0024268	665	3	0	0	47
RP11-372E1.4	RPL6P9	0.998035	0.995801	0.0139201	0.267888	2.17108e-05	0.0024268	273	4	1	0	45
CFL2	RPS19P3	0.999123	0.995801	0.0101887	0.18612	5.10204e-05	0.0024268	665	3	0	0	47
KIAA0391	RPS19P3	0.999123	0.995801	0.0101887	0.18612	5.10204e-05	0.0024268	665	3	0	0	47
SNX6	RPS19P3	0.999123	0.995801	0.0101887	0.18612	5.10204e-05	0.0024268	665	3	0	0	47
SPTSSA	RPS19P3	0.999123	0.995801	0.0101887	0.18612	5.10204e-05	0.0024268	665	3	0	0	47
RP11-77P16.3	SELT	0.999123	0.995801	0.0101887	0.18612	5.10204e-05	0.0024268	665	3	0	0	47
RP11-166N6.3	SELT	0.999123	0.995801	0.0101887	0.18612	5.10204e-05	0.0024268	665	3	0	0	47
ALG1L2	SELT	0.999123	0.995801	0.0101887	0.18612	5.10204e-05	0.0024268	665	3	0	0	47
RP11-103G8.2	SELT	0.999123	0.995801	0.0101887	0.18612	5.10204e-05	0.0024268	665	3	0	0	47
FAM188B2	SELT	0.999123	0.995801	0.0101887	0.18612	5.10204e-05	0.0024268	665	3	0	0	47
FAM86HP	SELT	0.999123	0.995801	0.0101887	0.18612	5.10204e-05	0.0024268	665	3	0	0	47
RP11-93K22.7	SELT	0.999123	0.995801	0.0101887	0.18612	5.10204e-05	0.0024268	665	3	0	0	47
RP11-93K22.13	SELT	0.999123	0.995801	0.0101887	0.18612	5.10204e-05	0.0024268	665	3	0	0	47
SERP1	SELT	0.999123	0.995801	0.0101887	0.18612	5.10204e-05	0.0024268	665	3	0	0	47
SIAH2	SELT	0.999123	0.995801	0.0101887	0.18612	5.10204e-05	0.0024268	665	3	0	0	47
ALG1L2	SERP1	0.999123	0.995801	0.0101887	0.18612	5.10204e-05	0.0024268	665	3	0	0	47
FAM188B2	SERP1	0.999123	0.995801	0.0101887	0.18612	5.10204e-05	0.0024268	665	3	0	0	47
RP11-93K22.13	SERP1	0.999123	0.995801	0.0101887	0.18612	5.10204e-05	0.0024268	665	3	0	0	47
FAM86HP	SERP1	0.999123	0.995801	0.0101887	0.18612	5.10204e-05	0.0024268	665	3	0	0	47
RP11-166N6.3	SERP1	0.999123	0.995801	0.0101887	0.18612	5.10204e-05	0.0024268	665	3	0	0	47
RP11-93K22.7	SERP1	0.999123	0.995801	0.0101887	0.18612	5.10204e-05	0.0024268	665	3	0	0	47
RP11-103G8.2	SERP1	0.999123	0.995801	0.0101887	0.18612	5.10204e-05	0.0024268	665	3	0	0	47
SIAH2	SERP1	0.999123	0.995801	0.0101887	0.18612	5.10204e-05	0.0024268	665	3	0	0	47
RP11-77P16.3	SERP1	0.999123	0.995801	0.0101887	0.18612	5.10204e-05	0.0024268	665	3	0	0	47
RP11-103G8.2	SIAH2	0.999123	0.995801	0.0101887	0.18612	5.10204e-05	0.0024268	665	3	0	0	47
RP11-166N6.3	SIAH2	0.999123	0.995801	0.0101887	0.18612	5.10204e-05	0.0024268	665	3	0	0	47
FAM86HP	SIAH2	0.999123	0.995801	0.0101887	0.18612	5.10204e-05	0.0024268	665	3	0	0	47
RP11-93K22.13	SIAH2	0.999123	0.995801	0.0101887	0.18612	5.10204e-05	0.0024268	665	3	0	0	47
RP11-93K22.7	SIAH2	0.999123	0.995801	0.0101887	0.18612	5.10204e-05	0.0024268	665	3	0	0	47
ALG1L2	SIAH2	0.999123	0.995801	0.0101887	0.18612	5.10204e-05	0.0024268	665	3	0	0	47
FAM188B2	SIAH2	0.999123	0.995801	0.0101887	0.18612	5.10204e-05	0.0024268	665	3	0	0	47
RP11-77P16.3	SIAH2	0.999123	0.995801	0.0101887	0.18612	5.10204e-05	0.0024268	665	3	0	0	47
RP11-656D10.5	SMAP2	0.999123	0.995801	0.0101887	0.18612	5.10204e-05	0.0024268	665	3	0	0	47
TMCO2	SMAP2	0.999123	0.995801	0.0101887	0.18612	5.10204e-05	0.0024268	665	3	0	0	47
RP1-63P18.2	SMAP2	0.999123	0.995801	0.0101887	0.18612	5.10204e-05	0.0024268	665	3	0	0	47
RP1-39G22.7	SMAP2	0.999123	0.995801	0.0101887	0.18612	5.10204e-05	0.0024268	665	3	0	0	47
RP11-656D10.3	SMAP2	0.999123	0.995801	0.0101887	0.18612	5.10204e-05	0.0024268	665	3	0	0	47
RP11-656D10.6	SMAP2	0.999123	0.995801	0.0101887	0.18612	5.10204e-05	0.0024268	665	3	0	0	47
RP1-228H13.5	SMAP2	0.999123	0.995801	0.0101887	0.18612	5.10204e-05	0.0024268	665	3	0	0	47
Y_RNA	SMAP2	0.999123	0.995801	0.0101887	0.18612	5.10204e-05	0.0024268	665	3	0	0	47
RNU6-1237P	SMAP2	0.999123	0.995801	0.0101887	0.18612	5.10204e-05	0.0024268	665	3	0	0	47
snoU13	snoU13	0.999123	0.995801	0.0101887	0.18612	5.10204e-05	0.0024268	665	3	0	0	47
KIAA0391	SPTSSA	0.999123	0.995801	0.0101887	0.18612	5.10204e-05	0.0024268	665	3	0	0	47
SNX6	SPTSSA	0.999123	0.995801	0.0101887	0.18612	5.10204e-05	0.0024268	665	3	0	0	47
CFL2	SPTSSA	0.999123	0.995801	0.0101887	0.18612	5.10204e-05	0.0024268	665	3	0	0	47
SHMT1	SREBF1	0.998035	0.995801	0.0139201	0.267888	2.17108e-05	0.0024268	273	4	0	1	45
KIAA0226	TFRC	0.999123	0.995801	0.0101887	0.18612	5.10204e-05	0.0024268	665	3	0	0	47
DLG1	TFRC	0.999123	0.995801	0.0101887	0.18612	5.10204e-05	0.0024268	665	3	0	0	47
RP11-656D10.6	TMCO2	0.999123	0.995801	0.0101887	0.18612	5.10204e-05	0.0024268	665	3	0	0	47
RNU6-1237P	TMCO2	0.999123	0.995801	0.0101887	0.18612	5.10204e-05	0.0024268	665	3	0	0	47
RP11-656D10.5	TMCO2	0.999123	0.995801	0.0101887	0.18612	5.10204e-05	0.0024268	665	3	0	0	47
RP1-63P18.2	TMCO2	0.999123	0.995801	0.0101887	0.18612	5.10204e-05	0.0024268	665	3	0	0	47
RP1-39G22.7	TMCO2	0.999123	0.995801	0.0101887	0.18612	5.10204e-05	0.0024268	665	3	0	0	47
RP11-656D10.3	TMCO2	0.999123	0.995801	0.0101887	0.18612	5.10204e-05	0.0024268	665	3	0	0	47
Y_RNA	TMCO2	0.999123	0.995801	0.0101887	0.18612	5.10204e-05	0.0024268	665	3	0	0	47
RP1-228H13.5	TMCO2	0.999123	0.995801	0.0101887	0.18612	5.10204e-05	0.0024268	665	3	0	0	47
RP11-748H22.2	TMEM123	0.999123	0.995801	0.0101887	0.18612	5.10204e-05	0.0024268	665	3	0	0	47
snoU13	TMEM123	0.999123	0.995801	0.0101887	0.18612	5.10204e-05	0.0024268	665	3	0	0	47
RP11-725K16.2	TMEM123	0.999123	0.995801	0.0101887	0.18612	5.10204e-05	0.0024268	665	3	0	0	47
RP11-37O16.3	TMEM123	0.999123	0.995801	0.0101887	0.18612	5.10204e-05	0.0024268	665	3	0	0	47
RP11-817J15.2	TMEM123	0.999123	0.995801	0.0101887	0.18612	5.10204e-05	0.0024268	665	3	0	0	47
RP11-864G5.3	TMEM123	0.999123	0.995801	0.0101887	0.18612	5.10204e-05	0.0024268	665	3	0	0	47
RP11-37O16.6	TMEM123	0.999123	0.995801	0.0101887	0.18612	5.10204e-05	0.0024268	665	3	0	0	47
MTND2P26	TMEM123	0.999123	0.995801	0.0101887	0.18612	5.10204e-05	0.0024268	665	3	0	0	47
RP11-37O16.4	TMEM123	0.999123	0.995801	0.0101887	0.18612	5.10204e-05	0.0024268	665	3	0	0	47
MIR3920	TMEM123	0.999123	0.995801	0.0101887	0.18612	5.10204e-05	0.0024268	665	3	0	0	47
RP11-37O16.7	TMEM123	0.999123	0.995801	0.0101887	0.18612	5.10204e-05	0.0024268	665	3	0	0	47
RP11-748H22.1	TMEM123	0.999123	0.995801	0.0101887	0.18612	5.10204e-05	0.0024268	665	3	0	0	47
AP000619.5	TMEM123	0.999123	0.995801	0.0101887	0.18612	5.10204e-05	0.0024268	665	3	0	0	47
RP11-37O16.8	TMEM123	0.999123	0.995801	0.0101887	0.18612	5.10204e-05	0.0024268	665	3	0	0	47
RP11-788M5.3	TMEM123	0.999123	0.995801	0.0101887	0.18612	5.10204e-05	0.0024268	665	3	0	0	47
RP11-817J15.3	TMEM123	0.999123	0.995801	0.0101887	0.18612	5.10204e-05	0.0024268	665	3	0	0	47
snoU13	TMEM123	0.999123	0.995801	0.0101887	0.18612	5.10204e-05	0.0024268	665	3	0	0	47
RP11-864G5.7	TMEM123	0.999123	0.995801	0.0101887	0.18612	5.10204e-05	0.0024268	665	3	0	0	47
RP11-315O6.1	TMEM123	0.999123	0.995801	0.0101887	0.18612	5.10204e-05	0.0024268	665	3	0	0	47
RP11-864G5.1	TMEM123	0.999123	0.995801	0.0101887	0.18612	5.10204e-05	0.0024268	665	3	0	0	47
RP11-732A21.2	TMEM123	0.999123	0.995801	0.0101887	0.18612	5.10204e-05	0.0024268	665	3	0	0	47
TOP3A	TOM1L2	0.999123	0.995801	0.0101887	0.18612	5.10204e-05	0.0024268	665	3	0	0	47
CENPV	TOM1L2	0.999123	0.995801	0.0101887	0.18612	5.10204e-05	0.0024268	665	3	0	0	47
GID4	TOM1L2	0.999123	0.995801	0.0101887	0.18612	5.10204e-05	0.0024268	665	3	0	0	47
MED9	TOM1L2	0.999123	0.995801	0.0101887	0.18612	5.10204e-05	0.0024268	665	3	0	0	47
DRG2	TOM1L2	0.999123	0.995801	0.0101887	0.18612	5.10204e-05	0.0024268	665	3	0	0	47
CENPV	TOP3A	0.999123	0.995801	0.0101887	0.18612	5.10204e-05	0.0024268	665	3	0	0	47
GTF2F2P2	TRIT1	0.999123	0.995801	0.0101887	0.18612	5.10204e-05	0.0024268	665	3	0	0	47
RP1-39G22.4	TRIT1	0.999123	0.995801	0.0101887	0.18612	5.10204e-05	0.0024268	665	3	0	0	47
RLF	TRIT1	0.999123	0.995801	0.0101887	0.18612	5.10204e-05	0.0024268	665	3	0	0	47
RP1-63P18.2	TRIT1	0.999123	0.995801	0.0101887	0.18612	5.10204e-05	0.0024268	665	3	0	0	47
CAP1	TRIT1	0.999123	0.995801	0.0101887	0.18612	5.10204e-05	0.0024268	665	3	0	0	47
MFSD2A	TRIT1	0.999123	0.995801	0.0101887	0.18612	5.10204e-05	0.0024268	665	3	0	0	47
PPIE	TRIT1	0.999123	0.995801	0.0101887	0.18612	5.10204e-05	0.0024268	665	3	0	0	47
RP4-739H11.4	TRIT1	0.999123	0.995801	0.0101887	0.18612	5.10204e-05	0.0024268	665	3	0	0	47
RP11-656D10.5	TRIT1	0.999123	0.995801	0.0101887	0.18612	5.10204e-05	0.0024268	665	3	0	0	47
Y_RNA	TRIT1	0.999123	0.995801	0.0101887	0.18612	5.10204e-05	0.0024268	665	3	0	0	47
RP1-118J21.24	TRIT1	0.999123	0.995801	0.0101887	0.18612	5.10204e-05	0.0024268	665	3	0	0	47
ZFP69B	TRIT1	0.999123	0.995801	0.0101887	0.18612	5.10204e-05	0.0024268	665	3	0	0	47
RP1-39G22.7	TRIT1	0.999123	0.995801	0.0101887	0.18612	5.10204e-05	0.0024268	665	3	0	0	47
RP11-656D10.3	TRIT1	0.999123	0.995801	0.0101887	0.18612	5.10204e-05	0.0024268	665	3	0	0	47
ZMPSTE24	TRIT1	0.999123	0.995801	0.0101887	0.18612	5.10204e-05	0.0024268	665	3	0	0	47
RP1-118J21.5	TRIT1	0.999123	0.995801	0.0101887	0.18612	5.10204e-05	0.0024268	665	3	0	0	47
SMAP2	TRIT1	0.999123	0.995801	0.0101887	0.18612	5.10204e-05	0.0024268	665	3	0	0	47
RP1-228H13.5	TRIT1	0.999123	0.995801	0.0101887	0.18612	5.10204e-05	0.0024268	665	3	0	0	47
RIMS3	TRIT1	0.999123	0.995801	0.0101887	0.18612	5.10204e-05	0.0024268	665	3	0	0	47
ZNF684	TRIT1	0.999123	0.995801	0.0101887	0.18612	5.10204e-05	0.0024268	665	3	0	0	47
TMCO2	TRIT1	0.999123	0.995801	0.0101887	0.18612	5.10204e-05	0.0024268	665	3	0	0	47
RP11-656D10.6	TRIT1	0.999123	0.995801	0.0101887	0.18612	5.10204e-05	0.0024268	665	3	0	0	47
EXO5	TRIT1	0.999123	0.995801	0.0101887	0.18612	5.10204e-05	0.0024268	665	3	0	0	47
RNU6-1237P	TRIT1	0.999123	0.995801	0.0101887	0.18612	5.10204e-05	0.0024268	665	3	0	0	47
PLSCR2	TRPC1	0.998035	0.995801	0.0139201	0.267888	2.17108e-05	0.0024268	273	4	0	1	45
RPL6P9	TRPC1	0.998035	0.995801	0.0139201	0.267888	2.17108e-05	0.0024268	273	4	0	1	45
RP11-758I14.3	TRPC1	0.998035	0.995801	0.0139201	0.267888	2.17108e-05	0.0024268	273	4	0	1	45
CLRN1-AS1	TRPC1	0.994743	0.995801	0.0367135	0.276511	2.17108e-05	0.0024268	273	4	0	1	45
RP11-454C18.1	TRPC1	0.998035	0.995801	0.0139201	0.267888	2.17108e-05	0.0024268	273	4	0	1	45
RNA5SP145	TRPC1	0.998035	0.995801	0.0139201	0.267888	2.17108e-05	0.0024268	273	4	0	1	45
RP11-8J23.1	TRPC1	0.998035	0.995801	0.0139201	0.267888	2.17108e-05	0.0024268	273	4	0	1	45
U2SURP	TSC22D2	0.998035	0.995801	0.0139201	0.267888	2.17108e-05	0.0024268	273	4	1	0	45
RP11-372E1.4	TSC22D2	0.998035	0.995801	0.0139201	0.267888	2.17108e-05	0.0024268	273	4	1	0	45
TRPC1	TSC22D2	0.998035	0.995801	0.0139201	0.267888	2.17108e-05	0.0024268	273	4	1	0	45
RP11-8J23.1	U2SURP	0.998035	0.995801	0.0139201	0.267888	2.17108e-05	0.0024268	273	4	0	1	45
RNA5SP145	U2SURP	0.998035	0.995801	0.0139201	0.267888	2.17108e-05	0.0024268	273	4	0	1	45
RP11-758I14.3	U2SURP	0.998035	0.995801	0.0139201	0.267888	2.17108e-05	0.0024268	273	4	0	1	45
RPL6P9	U2SURP	0.998035	0.995801	0.0139201	0.267888	2.17108e-05	0.0024268	273	4	0	1	45
RP11-454C18.1	U2SURP	0.998035	0.995801	0.0139201	0.267888	2.17108e-05	0.0024268	273	4	0	1	45
CLRN1-AS1	U2SURP	0.994743	0.995801	0.0367135	0.276511	2.17108e-05	0.0024268	273	4	0	1	45
DLG1	UBXN7	0.999123	0.995801	0.0101887	0.18612	5.10204e-05	0.0024268	665	3	0	0	47
KIAA0226	UBXN7	0.999123	0.995801	0.0101887	0.18612	5.10204e-05	0.0024268	665	3	0	0	47
TFRC	UBXN7	0.999123	0.995801	0.0101887	0.18612	5.10204e-05	0.0024268	665	3	0	0	47
RP11-37O16.4	WTAPP1	0.999123	0.995801	0.0101887	0.18612	5.10204e-05	0.0024268	665	3	0	0	47
snoU13	WTAPP1	0.999123	0.995801	0.0101887	0.18612	5.10204e-05	0.0024268	665	3	0	0	47
MMP12	WTAPP1	0.999123	0.995801	0.0101887	0.18612	5.10204e-05	0.0024268	665	3	0	0	47
RP11-37O16.3	WTAPP1	0.999123	0.995801	0.0101887	0.18612	5.10204e-05	0.0024268	665	3	0	0	47
RP11-37O16.8	WTAPP1	0.999123	0.995801	0.0101887	0.18612	5.10204e-05	0.0024268	665	3	0	0	47
RP11-864G5.1	WTAPP1	0.999123	0.995801	0.0101887	0.18612	5.10204e-05	0.0024268	665	3	0	0	47
RP11-788M5.3	WTAPP1	0.999123	0.995801	0.0101887	0.18612	5.10204e-05	0.0024268	665	3	0	0	47
MIR3920	WTAPP1	0.999123	0.995801	0.0101887	0.18612	5.10204e-05	0.0024268	665	3	0	0	47
AP000619.5	WTAPP1	0.999123	0.995801	0.0101887	0.18612	5.10204e-05	0.0024268	665	3	0	0	47
RP11-315O6.1	WTAPP1	0.999123	0.995801	0.0101887	0.18612	5.10204e-05	0.0024268	665	3	0	0	47
RP11-37O16.7	WTAPP1	0.999123	0.995801	0.0101887	0.18612	5.10204e-05	0.0024268	665	3	0	0	47
C11orf70	WTAPP1	0.999123	0.995801	0.0101887	0.18612	5.10204e-05	0.0024268	665	3	0	0	47
RP11-748H22.2	WTAPP1	0.999123	0.995801	0.0101887	0.18612	5.10204e-05	0.0024268	665	3	0	0	47
MMP10	WTAPP1	0.999123	0.995801	0.0101887	0.18612	5.10204e-05	0.0024268	665	3	0	0	47
BIRC3	WTAPP1	0.999123	0.995801	0.0101887	0.18612	5.10204e-05	0.0024268	665	3	0	0	47
RP11-37O16.6	WTAPP1	0.999123	0.995801	0.0101887	0.18612	5.10204e-05	0.0024268	665	3	0	0	47
snoU13	WTAPP1	0.999123	0.995801	0.0101887	0.18612	5.10204e-05	0.0024268	665	3	0	0	47
RP11-748H22.1	WTAPP1	0.999123	0.995801	0.0101887	0.18612	5.10204e-05	0.0024268	665	3	0	0	47
MMP8	WTAPP1	0.999123	0.995801	0.0101887	0.18612	5.10204e-05	0.0024268	665	3	0	0	47
TMEM123	WTAPP1	0.999123	0.995801	0.0101887	0.18612	5.10204e-05	0.0024268	665	3	0	0	47
MMP13	WTAPP1	0.999123	0.995801	0.0101887	0.18612	5.10204e-05	0.0024268	665	3	0	0	47
RP11-817J15.3	WTAPP1	0.999123	0.995801	0.0101887	0.18612	5.10204e-05	0.0024268	665	3	0	0	47
MTND2P26	WTAPP1	0.999123	0.995801	0.0101887	0.18612	5.10204e-05	0.0024268	665	3	0	0	47
RP11-725K16.2	WTAPP1	0.999123	0.995801	0.0101887	0.18612	5.10204e-05	0.0024268	665	3	0	0	47
PGR	WTAPP1	0.999123	0.995801	0.0101887	0.18612	5.10204e-05	0.0024268	665	3	0	0	47
RP11-864G5.3	WTAPP1	0.999123	0.995801	0.0101887	0.18612	5.10204e-05	0.0024268	665	3	0	0	47
RP11-817J15.2	WTAPP1	0.999123	0.995801	0.0101887	0.18612	5.10204e-05	0.0024268	665	3	0	0	47
RP11-732A21.2	WTAPP1	0.999123	0.995801	0.0101887	0.18612	5.10204e-05	0.0024268	665	3	0	0	47
RP11-864G5.7	WTAPP1	0.999123	0.995801	0.0101887	0.18612	5.10204e-05	0.0024268	665	3	0	0	47
RP11-656D10.3	ZFP69B	0.999123	0.995801	0.0101887	0.18612	5.10204e-05	0.0024268	665	3	0	0	47
RP11-656D10.5	ZFP69B	0.999123	0.995801	0.0101887	0.18612	5.10204e-05	0.0024268	665	3	0	0	47
SMAP2	ZFP69B	0.999123	0.995801	0.0101887	0.18612	5.10204e-05	0.0024268	665	3	0	0	47
TMCO2	ZFP69B	0.999123	0.995801	0.0101887	0.18612	5.10204e-05	0.0024268	665	3	0	0	47
RP1-63P18.2	ZFP69B	0.999123	0.995801	0.0101887	0.18612	5.10204e-05	0.0024268	665	3	0	0	47
RNU6-1237P	ZFP69B	0.999123	0.995801	0.0101887	0.18612	5.10204e-05	0.0024268	665	3	0	0	47
EXO5	ZFP69B	0.999123	0.995801	0.0101887	0.18612	5.10204e-05	0.0024268	665	3	0	0	47
Y_RNA	ZFP69B	0.999123	0.995801	0.0101887	0.18612	5.10204e-05	0.0024268	665	3	0	0	47
RP1-228H13.5	ZFP69B	0.999123	0.995801	0.0101887	0.18612	5.10204e-05	0.0024268	665	3	0	0	47
RP11-656D10.6	ZFP69B	0.999123	0.995801	0.0101887	0.18612	5.10204e-05	0.0024268	665	3	0	0	47
RP1-39G22.7	ZFP69B	0.999123	0.995801	0.0101887	0.18612	5.10204e-05	0.0024268	665	3	0	0	47
RLF	ZFP69B	0.999123	0.995801	0.0101887	0.18612	5.10204e-05	0.0024268	665	3	0	0	47
PLSCR2	ZIC1	0.998035	0.995801	0.0139201	0.267888	2.17108e-05	0.0024268	273	4	0	1	45
RP11-758I14.3	ZIC1	0.998035	0.995801	0.0139201	0.267888	2.17108e-05	0.0024268	273	4	0	1	45
RP11-8J23.1	ZIC1	0.998035	0.995801	0.0139201	0.267888	2.17108e-05	0.0024268	273	4	0	1	45
RP11-656D10.6	ZMPSTE24	0.999123	0.995801	0.0101887	0.18612	5.10204e-05	0.0024268	665	3	0	0	47
EXO5	ZMPSTE24	0.999123	0.995801	0.0101887	0.18612	5.10204e-05	0.0024268	665	3	0	0	47
RNU6-1237P	ZMPSTE24	0.999123	0.995801	0.0101887	0.18612	5.10204e-05	0.0024268	665	3	0	0	47
RP4-739H11.4	ZMPSTE24	0.999123	0.995801	0.0101887	0.18612	5.10204e-05	0.0024268	665	3	0	0	47
RP1-63P18.2	ZMPSTE24	0.999123	0.995801	0.0101887	0.18612	5.10204e-05	0.0024268	665	3	0	0	47
ZFP69B	ZMPSTE24	0.999123	0.995801	0.0101887	0.18612	5.10204e-05	0.0024268	665	3	0	0	47
GTF2F2P2	ZMPSTE24	0.999123	0.995801	0.0101887	0.18612	5.10204e-05	0.0024268	665	3	0	0	47
RP1-39G22.7	ZMPSTE24	0.999123	0.995801	0.0101887	0.18612	5.10204e-05	0.0024268	665	3	0	0	47
RP1-118J21.24	ZMPSTE24	0.999123	0.995801	0.0101887	0.18612	5.10204e-05	0.0024268	665	3	0	0	47
RP11-656D10.3	ZMPSTE24	0.999123	0.995801	0.0101887	0.18612	5.10204e-05	0.0024268	665	3	0	0	47
TMCO2	ZMPSTE24	0.999123	0.995801	0.0101887	0.18612	5.10204e-05	0.0024268	665	3	0	0	47
RLF	ZMPSTE24	0.999123	0.995801	0.0101887	0.18612	5.10204e-05	0.0024268	665	3	0	0	47
Y_RNA	ZMPSTE24	0.999123	0.995801	0.0101887	0.18612	5.10204e-05	0.0024268	665	3	0	0	47
RP11-656D10.5	ZMPSTE24	0.999123	0.995801	0.0101887	0.18612	5.10204e-05	0.0024268	665	3	0	0	47
ZNF684	ZMPSTE24	0.999123	0.995801	0.0101887	0.18612	5.10204e-05	0.0024268	665	3	0	0	47
SMAP2	ZMPSTE24	0.999123	0.995801	0.0101887	0.18612	5.10204e-05	0.0024268	665	3	0	0	47
RP1-39G22.4	ZMPSTE24	0.999123	0.995801	0.0101887	0.18612	5.10204e-05	0.0024268	665	3	0	0	47
RP1-228H13.5	ZMPSTE24	0.999123	0.995801	0.0101887	0.18612	5.10204e-05	0.0024268	665	3	0	0	47
RP1-118J21.5	ZMPSTE24	0.999123	0.995801	0.0101887	0.18612	5.10204e-05	0.0024268	665	3	0	0	47
TOM1L2	ZNF286B	0.999123	0.995801	0.0101887	0.18612	5.10204e-05	0.0024268	665	3	0	0	47
CENPV	ZNF286B	0.999123	0.995801	0.0101887	0.18612	5.10204e-05	0.0024268	665	3	0	0	47
DRG2	ZNF286B	0.999123	0.995801	0.0101887	0.18612	5.10204e-05	0.0024268	665	3	0	0	47
TOP3A	ZNF286B	0.999123	0.995801	0.0101887	0.18612	5.10204e-05	0.0024268	665	3	0	0	47
MED9	ZNF286B	0.999123	0.995801	0.0101887	0.18612	5.10204e-05	0.0024268	665	3	0	0	47
GID4	ZNF286B	0.999123	0.995801	0.0101887	0.18612	5.10204e-05	0.0024268	665	3	0	0	47
RP4-739H11.4	ZNF684	0.999123	0.995801	0.0101887	0.18612	5.10204e-05	0.0024268	665	3	0	0	47
TMCO2	ZNF684	0.999123	0.995801	0.0101887	0.18612	5.10204e-05	0.0024268	665	3	0	0	47
RP11-656D10.6	ZNF684	0.999123	0.995801	0.0101887	0.18612	5.10204e-05	0.0024268	665	3	0	0	47
RP1-63P18.2	ZNF684	0.999123	0.995801	0.0101887	0.18612	5.10204e-05	0.0024268	665	3	0	0	47
RNU6-1237P	ZNF684	0.999123	0.995801	0.0101887	0.18612	5.10204e-05	0.0024268	665	3	0	0	47
RP1-118J21.24	ZNF684	0.999123	0.995801	0.0101887	0.18612	5.10204e-05	0.0024268	665	3	0	0	47
EXO5	ZNF684	0.999123	0.995801	0.0101887	0.18612	5.10204e-05	0.0024268	665	3	0	0	47
GTF2F2P2	ZNF684	0.999123	0.995801	0.0101887	0.18612	5.10204e-05	0.0024268	665	3	0	0	47
RLF	ZNF684	0.999123	0.995801	0.0101887	0.18612	5.10204e-05	0.0024268	665	3	0	0	47
RP1-39G22.7	ZNF684	0.999123	0.995801	0.0101887	0.18612	5.10204e-05	0.0024268	665	3	0	0	47
RP1-228H13.5	ZNF684	0.999123	0.995801	0.0101887	0.18612	5.10204e-05	0.0024268	665	3	0	0	47
RP1-118J21.5	ZNF684	0.999123	0.995801	0.0101887	0.18612	5.10204e-05	0.0024268	665	3	0	0	47
ZFP69B	ZNF684	0.999123	0.995801	0.0101887	0.18612	5.10204e-05	0.0024268	665	3	0	0	47
RP11-656D10.5	ZNF684	0.999123	0.995801	0.0101887	0.18612	5.10204e-05	0.0024268	665	3	0	0	47
RP1-39G22.4	ZNF684	0.999123	0.995801	0.0101887	0.18612	5.10204e-05	0.0024268	665	3	0	0	47
RP11-656D10.3	ZNF684	0.999123	0.995801	0.0101887	0.18612	5.10204e-05	0.0024268	665	3	0	0	47
Y_RNA	ZNF684	0.999123	0.995801	0.0101887	0.18612	5.10204e-05	0.0024268	665	3	0	0	47
SMAP2	ZNF684	0.999123	0.995801	0.0101887	0.18612	5.10204e-05	0.0024268	665	3	0	0	47
PIGW	ZNHIT3	0.999123	0.995801	0.0101887	0.18612	5.10204e-05	0.0024268	665	3	0	0	47
TBC1D3G	ZNHIT3	0.999123	0.995801	0.0101887	0.18612	5.10204e-05	0.0024268	665	3	0	0	47
C3orf58	ATR	0.995797	0.995801	0.0247538	0.276511	6.51324e-05	0.00305263	160.2	4	2	0	44
RNU6-623P	BCAS3	0.995797	0.995801	0.0247538	0.276511	6.51324e-05	0.00305263	160.2	4	0	2	44
KRT18P61	BCAS3	0.995797	0.995801	0.0247538	0.276511	6.51324e-05	0.00305263	160.2	4	0	2	44
RP11-15E18.2	BCAS3	0.995797	0.995801	0.0247538	0.276511	6.51324e-05	0.00305263	160.2	4	0	2	44
RN7SL448P	BCAS3	0.995797	0.995801	0.0247538	0.276511	6.51324e-05	0.00305263	160.2	4	0	2	44
HMGN1P28	BCAS3	0.995797	0.995801	0.0247538	0.276511	6.51324e-05	0.00305263	160.2	4	0	2	44
RP11-15E18.4	BCAS3	0.995797	0.995801	0.0247538	0.276511	6.51324e-05	0.00305263	160.2	4	0	2	44
AC111155.1	BCAS3	0.995797	0.995801	0.0247538	0.276511	6.51324e-05	0.00305263	160.2	4	0	2	44
APPBP2	BCAS3	0.995797	0.995801	0.0247538	0.276511	6.51324e-05	0.00305263	160.2	4	0	2	44
RP11-15E18.3	BCAS3	0.995797	0.995801	0.0247538	0.276511	6.51324e-05	0.00305263	160.2	4	0	2	44
RP11-15E18.5	BCAS3	0.995797	0.995801	0.0247538	0.276511	6.51324e-05	0.00305263	160.2	4	0	2	44
snoU13	BCAS3	0.995797	0.995801	0.0247538	0.276511	6.51324e-05	0.00305263	160.2	4	0	2	44
RN7SL606P	BCAS3	0.995797	0.995801	0.0247538	0.276511	6.51324e-05	0.00305263	160.2	4	0	2	44
RP11-15E18.1	BCAS3	0.995797	0.995801	0.0247538	0.276511	6.51324e-05	0.00305263	160.2	4	0	2	44
RNA5SP145	C3orf58	0.995797	0.995801	0.0247538	0.276511	6.51324e-05	0.00305263	160.2	4	0	2	44
RP11-8J23.1	C3orf58	0.995797	0.995801	0.0247538	0.276511	6.51324e-05	0.00305263	160.2	4	0	2	44
C3orf58	CLRN1-AS1	0.990407	0.995801	0.0560526	0.322776	6.51324e-05	0.00305263	160.2	4	2	0	44
C3orf58	PLSCR2	0.995797	0.995801	0.0247538	0.276511	6.51324e-05	0.00305263	160.2	4	2	0	44
C3orf58	RP11-454C18.1	0.995797	0.995801	0.0247538	0.276511	6.51324e-05	0.00305263	160.2	4	2	0	44
C3orf58	RP11-758I14.3	0.995797	0.995801	0.0247538	0.276511	6.51324e-05	0.00305263	160.2	4	2	0	44
C3orf58	RPL6P9	0.995797	0.995801	0.0247538	0.276511	6.51324e-05	0.00305263	160.2	4	2	0	44
C3orf58	TSC22D2	0.995797	0.995801	0.0247538	0.276511	6.51324e-05	0.00305263	160.2	4	2	0	44
C3orf58	XRN1	0.995797	0.995801	0.0247538	0.276511	6.51324e-05	0.00305263	160.2	4	2	0	44
FLII	SREBF1	0.994961	0.995801	0.0284165	0.276511	0.000106666	0.00496443	89	4	1	1	44
RP11-372E1.4	ZIC1	0.994961	0.995801	0.0284165	0.276511	0.000106666	0.00496443	89	4	1	1	44
TRPC1	ZIC1	0.994961	0.995801	0.0284165	0.276511	0.000106666	0.00496443	89	4	1	1	44
U2SURP	ZIC1	0.994961	0.995801	0.0284165	0.276511	0.000106666	0.00496443	89	4	1	1	44
NCOR1	SHMT1	0.992207	0.995801	0.0393322	0.276511	0.000151976	0.00706874	111.857	4	3	0	43
RNA5SP145	AGTR1	0.997555	0.995801	0.0213005	0.267888	0.000204082	0.00769213	217	3	1	0	46
RP11-454C18.1	AGTR1	0.997555	0.995801	0.0213005	0.267888	0.000204082	0.00769213	217	3	1	0	46
CLRN1-AS1	AGTR1	0.989811	0.995801	0.0808562	0.484991	0.000204082	0.00769213	217	3	1	0	46
RPL6P9	AGTR1	0.997555	0.995801	0.0213005	0.267888	0.000204082	0.00769213	217	3	1	0	46
RP11-758I14.3	ALG1L2	0.997555	0.995801	0.0213005	0.267888	0.000204082	0.00769213	217	3	1	0	46
RP11-454C18.1	ALG1L2	0.997555	0.995801	0.0213005	0.267888	0.000204082	0.00769213	217	3	1	0	46
RNA5SP145	ALG1L2	0.997555	0.995801	0.0213005	0.267888	0.000204082	0.00769213	217	3	1	0	46
CLRN1-AS1	ALG1L2	0.999123	0.995801	0.0101887	0.18612	0.000204082	0.00769213	217	3	1	0	46
RP11-8J23.1	ALG1L2	0.997555	0.995801	0.0213005	0.267888	0.000204082	0.00769213	217	3	1	0	46
SHMT1	ALKBH5	0.997555	0.995801	0.0213005	0.267888	0.000204082	0.00769213	217	3	1	0	46
SHMT1	ATPAF2	0.997555	0.995801	0.0213005	0.267888	0.000204082	0.00769213	217	3	1	0	46
HLTF	ATR	0.997555	0.995801	0.0213005	0.267888	0.000204082	0.00769213	217	3	0	1	46
RPL38P1	ATR	0.997555	0.995801	0.0213005	0.267888	0.000204082	0.00769213	217	3	0	1	46
RP11-167H9.1	ATR	0.997555	0.995801	0.0213005	0.267888	0.000204082	0.00769213	217	3	0	1	46
COMMD2	ATR	0.997555	0.995801	0.0213005	0.267888	0.000204082	0.00769213	217	3	0	1	46
TFDP2	ATR	0.997555	0.995801	0.0213005	0.267888	0.000204082	0.00769213	217	3	0	1	46
RP11-383G6.4	ATR	0.997555	0.995801	0.0213005	0.267888	0.000204082	0.00769213	217	3	0	1	46
AGTR1	ATR	0.997555	0.995801	0.0213005	0.267888	0.000204082	0.00769213	217	3	0	1	46
RNF13	ATR	0.997555	0.995801	0.0213005	0.267888	0.000204082	0.00769213	217	3	0	1	46
RP11-680B3.2	ATR	0.997555	0.995801	0.0213005	0.267888	0.000204082	0.00769213	217	3	0	1	46
FAM177A1	BAZ1A	0.997555	0.995801	0.0213005	0.267888	0.000204082	0.00769213	217	3	1	0	46
DYNC2H1	BIRC2	0.997555	0.995801	0.0213005	0.267888	0.000204082	0.00769213	217	3	1	0	46
YAP1	BIRC2	0.997555	0.995801	0.0213005	0.267888	0.000204082	0.00769213	217	3	1	0	46
KIAA1377	BIRC2	0.997555	0.995801	0.0213005	0.267888	0.000204082	0.00769213	217	3	1	0	46
FAM177A1	BRMS1L	0.997555	0.995801	0.0213005	0.267888	0.000204082	0.00769213	217	3	1	0	46
ZFP69	CAP1	0.997555	0.995801	0.0213005	0.267888	0.000204082	0.00769213	217	3	1	0	46
YAP1	CCDC82	0.997555	0.995801	0.0213005	0.267888	0.000204082	0.00769213	217	3	1	0	46
KIAA1377	CCDC82	0.997555	0.995801	0.0213005	0.267888	0.000204082	0.00769213	217	3	1	0	46
FAM188B2	CLRN1-AS1	0.999123	0.995801	0.0101887	0.18612	0.000204082	0.00769213	217	3	0	1	46
RP11-167H9.1	CLRN1-AS1	0.989811	0.995801	0.0808562	0.484991	0.000204082	0.00769213	217	3	0	1	46
RPL38P1	CLRN1-AS1	0.989811	0.995801	0.0808562	0.484991	0.000204082	0.00769213	217	3	0	1	46
RP11-680B3.2	CLRN1-AS1	0.989811	0.995801	0.0808562	0.484991	0.000204082	0.00769213	217	3	0	1	46
HLTF	CLRN1-AS1	0.989811	0.995801	0.0808562	0.484991	0.000204082	0.00769213	217	3	0	1	46
FAM86HP	CLRN1-AS1	0.999123	0.995801	0.0101887	0.18612	0.000204082	0.00769213	217	3	0	1	46
RP11-103G8.2	CLRN1-AS1	0.999123	0.995801	0.0101887	0.18612	0.000204082	0.00769213	217	3	0	1	46
RP11-77P16.3	CLRN1-AS1	0.999123	0.995801	0.0101887	0.18612	0.000204082	0.00769213	217	3	0	1	46
RP11-93K22.13	CLRN1-AS1	0.999123	0.995801	0.0101887	0.18612	0.000204082	0.00769213	217	3	0	1	46
RP11-166N6.3	CLRN1-AS1	0.999123	0.995801	0.0101887	0.18612	0.000204082	0.00769213	217	3	0	1	46
RP11-93K22.7	CLRN1-AS1	0.999123	0.995801	0.0101887	0.18612	0.000204082	0.00769213	217	3	0	1	46
COMMD2	CLRN1-AS1	0.989811	0.995801	0.0808562	0.484991	0.000204082	0.00769213	217	3	0	1	46
RP11-454C18.1	CLRN1	0.997555	0.995801	0.0213005	0.267888	0.000204082	0.00769213	217	3	1	0	46
CLRN1-AS1	CLRN1	0.999123	0.995801	0.0101887	0.18612	0.000204082	0.00769213	217	3	1	0	46
PLSCR2	CLRN1	0.997555	0.995801	0.0213005	0.267888	0.000204082	0.00769213	217	3	1	0	46
RP11-758I14.3	CLRN1	0.997555	0.995801	0.0213005	0.267888	0.000204082	0.00769213	217	3	1	0	46
RNA5SP145	CLRN1	0.997555	0.995801	0.0213005	0.267888	0.000204082	0.00769213	217	3	1	0	46
RP11-8J23.1	CLRN1	0.997555	0.995801	0.0213005	0.267888	0.000204082	0.00769213	217	3	1	0	46
RNA5SP145	COMMD2	0.997555	0.995801	0.0213005	0.267888	0.000204082	0.00769213	217	3	1	0	46
KIAA1377	DCUN1D5	0.997555	0.995801	0.0213005	0.267888	0.000204082	0.00769213	217	3	1	0	46
DYNC2H1	DCUN1D5	0.997555	0.995801	0.0213005	0.267888	0.000204082	0.00769213	217	3	1	0	46
YAP1	DCUN1D5	0.997555	0.995801	0.0213005	0.267888	0.000204082	0.00769213	217	3	1	0	46
RP11-725K16.2	DYNC2H1	0.997555	0.995801	0.0213005	0.267888	0.000204082	0.00769213	217	3	0	1	46
BIRC3	DYNC2H1	0.997555	0.995801	0.0213005	0.267888	0.000204082	0.00769213	217	3	0	1	46
RP11-817J15.2	DYNC2H1	0.997555	0.995801	0.0213005	0.267888	0.000204082	0.00769213	217	3	0	1	46
RP11-817J15.3	DYNC2H1	0.997555	0.995801	0.0213005	0.267888	0.000204082	0.00769213	217	3	0	1	46
MMP13	DYNC2H1	0.997555	0.995801	0.0213005	0.267888	0.000204082	0.00769213	217	3	0	1	46
MMP12	DYNC2H1	0.997555	0.995801	0.0213005	0.267888	0.000204082	0.00769213	217	3	0	1	46
PGR	DYNC2H1	0.997555	0.995801	0.0213005	0.267888	0.000204082	0.00769213	217	3	0	1	46
AP000619.5	DYNC2H1	0.997555	0.995801	0.0213005	0.267888	0.000204082	0.00769213	217	3	0	1	46
RP11-37O16.8	DYNC2H1	0.997555	0.995801	0.0213005	0.267888	0.000204082	0.00769213	217	3	0	1	46
RP11-37O16.6	DYNC2H1	0.997555	0.995801	0.0213005	0.267888	0.000204082	0.00769213	217	3	0	1	46
MIR3920	DYNC2H1	0.997555	0.995801	0.0213005	0.267888	0.000204082	0.00769213	217	3	0	1	46
snoU13	DYNC2H1	0.997555	0.995801	0.0213005	0.267888	0.000204082	0.00769213	217	3	0	1	46
RP11-864G5.7	DYNC2H1	0.997555	0.995801	0.0213005	0.267888	0.000204082	0.00769213	217	3	0	1	46
RP11-37O16.3	DYNC2H1	0.997555	0.995801	0.0213005	0.267888	0.000204082	0.00769213	217	3	0	1	46
TMEM123	DYNC2H1	0.997555	0.995801	0.0213005	0.267888	0.000204082	0.00769213	217	3	0	1	46
MTND2P26	DYNC2H1	0.997555	0.995801	0.0213005	0.267888	0.000204082	0.00769213	217	3	0	1	46
MMP8	DYNC2H1	0.997555	0.995801	0.0213005	0.267888	0.000204082	0.00769213	217	3	0	1	46
RP11-864G5.3	DYNC2H1	0.997555	0.995801	0.0213005	0.267888	0.000204082	0.00769213	217	3	0	1	46
C11orf70	DYNC2H1	0.997555	0.995801	0.0213005	0.267888	0.000204082	0.00769213	217	3	0	1	46
RP11-748H22.1	DYNC2H1	0.997555	0.995801	0.0213005	0.267888	0.000204082	0.00769213	217	3	0	1	46
RP11-37O16.4	DYNC2H1	0.997555	0.995801	0.0213005	0.267888	0.000204082	0.00769213	217	3	0	1	46
MMP10	DYNC2H1	0.997555	0.995801	0.0213005	0.267888	0.000204082	0.00769213	217	3	0	1	46
RP11-748H22.2	DYNC2H1	0.997555	0.995801	0.0213005	0.267888	0.000204082	0.00769213	217	3	0	1	46
RP11-315O6.1	DYNC2H1	0.997555	0.995801	0.0213005	0.267888	0.000204082	0.00769213	217	3	0	1	46
RP11-788M5.3	DYNC2H1	0.997555	0.995801	0.0213005	0.267888	0.000204082	0.00769213	217	3	0	1	46
snoU13	DYNC2H1	0.997555	0.995801	0.0213005	0.267888	0.000204082	0.00769213	217	3	0	1	46
RP11-37O16.7	DYNC2H1	0.997555	0.995801	0.0213005	0.267888	0.000204082	0.00769213	217	3	0	1	46
RP11-864G5.1	DYNC2H1	0.997555	0.995801	0.0213005	0.267888	0.000204082	0.00769213	217	3	0	1	46
RP11-732A21.2	DYNC2H1	0.997555	0.995801	0.0213005	0.267888	0.000204082	0.00769213	217	3	0	1	46
RP11-758I14.3	EIF2A	0.997555	0.995801	0.0213005	0.267888	0.000204082	0.00769213	217	3	1	0	46
RNA5SP145	EIF2A	0.997555	0.995801	0.0213005	0.267888	0.000204082	0.00769213	217	3	1	0	46
RP11-454C18.1	EIF2A	0.997555	0.995801	0.0213005	0.267888	0.000204082	0.00769213	217	3	1	0	46
CLRN1-AS1	EIF2A	0.999123	0.995801	0.0101887	0.18612	0.000204082	0.00769213	217	3	1	0	46
RP11-8J23.1	EIF2A	0.997555	0.995801	0.0213005	0.267888	0.000204082	0.00769213	217	3	1	0	46
PLSCR2	EIF2A	0.997555	0.995801	0.0213005	0.267888	0.000204082	0.00769213	217	3	1	0	46
SNX6	FAM177A1	0.997555	0.995801	0.0213005	0.267888	0.000204082	0.00769213	217	3	0	1	46
RPS19P3	FAM177A1	0.997555	0.995801	0.0213005	0.267888	0.000204082	0.00769213	217	3	0	1	46
KIAA0391	FAM177A1	0.997555	0.995801	0.0213005	0.267888	0.000204082	0.00769213	217	3	0	1	46
PSMA6	FAM177A1	0.997555	0.995801	0.0213005	0.267888	0.000204082	0.00769213	217	3	0	1	46
SPTSSA	FAM177A1	0.997555	0.995801	0.0213005	0.267888	0.000204082	0.00769213	217	3	0	1	46
CFL2	FAM177A1	0.997555	0.995801	0.0213005	0.267888	0.000204082	0.00769213	217	3	0	1	46
EAPP	FAM177A1	0.997555	0.995801	0.0213005	0.267888	0.000204082	0.00769213	217	3	0	1	46
RP11-454C18.1	FAM188B2	0.997555	0.995801	0.0213005	0.267888	0.000204082	0.00769213	217	3	1	0	46
RNA5SP145	FAM188B2	0.997555	0.995801	0.0213005	0.267888	0.000204082	0.00769213	217	3	1	0	46
RP11-758I14.3	FAM188B2	0.997555	0.995801	0.0213005	0.267888	0.000204082	0.00769213	217	3	1	0	46
RP11-8J23.1	FAM188B2	0.997555	0.995801	0.0213005	0.267888	0.000204082	0.00769213	217	3	1	0	46
RP11-8J23.1	FAM86HP	0.997555	0.995801	0.0213005	0.267888	0.000204082	0.00769213	217	3	1	0	46
RNA5SP145	FAM86HP	0.997555	0.995801	0.0213005	0.267888	0.000204082	0.00769213	217	3	1	0	46
RP11-8J23.1	GK5	0.997555	0.995801	0.0213005	0.267888	0.000204082	0.00769213	217	3	1	0	46
PLSCR2	GK5	0.997555	0.995801	0.0213005	0.267888	0.000204082	0.00769213	217	3	1	0	46
ATR	GK5	0.997555	0.995801	0.0213005	0.267888	0.000204082	0.00769213	217	3	1	0	46
RPL6P9	GK5	0.997555	0.995801	0.0213005	0.267888	0.000204082	0.00769213	217	3	1	0	46
XRN1	GK5	0.997555	0.995801	0.0213005	0.267888	0.000204082	0.00769213	217	3	1	0	46
RP11-758I14.3	GK5	0.997555	0.995801	0.0213005	0.267888	0.000204082	0.00769213	217	3	1	0	46
ZFP69	GTF2F2P2	0.997555	0.995801	0.0213005	0.267888	0.000204082	0.00769213	217	3	1	0	46
RNA5SP145	HLTF	0.997555	0.995801	0.0213005	0.267888	0.000204082	0.00769213	217	3	1	0	46
AP000619.5	KIAA1377	0.997555	0.995801	0.0213005	0.267888	0.000204082	0.00769213	217	3	0	1	46
snoU13	KIAA1377	0.997555	0.995801	0.0213005	0.267888	0.000204082	0.00769213	217	3	0	1	46
C11orf70	KIAA1377	0.997555	0.995801	0.0213005	0.267888	0.000204082	0.00769213	217	3	0	1	46
RP11-37O16.7	KIAA1377	0.997555	0.995801	0.0213005	0.267888	0.000204082	0.00769213	217	3	0	1	46
RP11-817J15.2	KIAA1377	0.997555	0.995801	0.0213005	0.267888	0.000204082	0.00769213	217	3	0	1	46
RP11-817J15.3	KIAA1377	0.997555	0.995801	0.0213005	0.267888	0.000204082	0.00769213	217	3	0	1	46
RP11-37O16.8	KIAA1377	0.997555	0.995801	0.0213005	0.267888	0.000204082	0.00769213	217	3	0	1	46
RP11-748H22.2	KIAA1377	0.997555	0.995801	0.0213005	0.267888	0.000204082	0.00769213	217	3	0	1	46
RP11-732A21.2	KIAA1377	0.997555	0.995801	0.0213005	0.267888	0.000204082	0.00769213	217	3	0	1	46
PGR	KIAA1377	0.997555	0.995801	0.0213005	0.267888	0.000204082	0.00769213	217	3	0	1	46
MIR3920	KIAA1377	0.997555	0.995801	0.0213005	0.267888	0.000204082	0.00769213	217	3	0	1	46
MTND2P26	KIAA1377	0.997555	0.995801	0.0213005	0.267888	0.000204082	0.00769213	217	3	0	1	46
snoU13	KIAA1377	0.997555	0.995801	0.0213005	0.267888	0.000204082	0.00769213	217	3	0	1	46
RP11-864G5.7	KIAA1377	0.997555	0.995801	0.0213005	0.267888	0.000204082	0.00769213	217	3	0	1	46
RP11-748H22.1	KIAA1377	0.997555	0.995801	0.0213005	0.267888	0.000204082	0.00769213	217	3	0	1	46
RP11-864G5.1	KIAA1377	0.997555	0.995801	0.0213005	0.267888	0.000204082	0.00769213	217	3	0	1	46
MMP13	KIAA1377	0.997555	0.995801	0.0213005	0.267888	0.000204082	0.00769213	217	3	0	1	46
RP11-315O6.1	KIAA1377	0.997555	0.995801	0.0213005	0.267888	0.000204082	0.00769213	217	3	0	1	46
RP11-37O16.4	KIAA1377	0.997555	0.995801	0.0213005	0.267888	0.000204082	0.00769213	217	3	0	1	46
MMP10	KIAA1377	0.997555	0.995801	0.0213005	0.267888	0.000204082	0.00769213	217	3	0	1	46
BIRC3	KIAA1377	0.997555	0.995801	0.0213005	0.267888	0.000204082	0.00769213	217	3	0	1	46
RP11-37O16.6	KIAA1377	0.997555	0.995801	0.0213005	0.267888	0.000204082	0.00769213	217	3	0	1	46
TMEM123	KIAA1377	0.997555	0.995801	0.0213005	0.267888	0.000204082	0.00769213	217	3	0	1	46
MMP12	KIAA1377	0.997555	0.995801	0.0213005	0.267888	0.000204082	0.00769213	217	3	0	1	46
RP11-864G5.3	KIAA1377	0.997555	0.995801	0.0213005	0.267888	0.000204082	0.00769213	217	3	0	1	46
RP11-725K16.2	KIAA1377	0.997555	0.995801	0.0213005	0.267888	0.000204082	0.00769213	217	3	0	1	46
RP11-37O16.3	KIAA1377	0.997555	0.995801	0.0213005	0.267888	0.000204082	0.00769213	217	3	0	1	46
MMP8	KIAA1377	0.997555	0.995801	0.0213005	0.267888	0.000204082	0.00769213	217	3	0	1	46
RP11-788M5.3	KIAA1377	0.997555	0.995801	0.0213005	0.267888	0.000204082	0.00769213	217	3	0	1	46
AC018866.1	MAP2K3	0.982309	0.995801	0.0644149	0.322776	0.000192873	0.00769213	36.52	5	2	2	41
RP11-297J22.1	MAP2K3	0.982309	0.995801	0.0644149	0.322776	0.000192873	0.00769213	36.52	5	2	2	41
ZFP69	MFSD2A	0.997555	0.995801	0.0213005	0.267888	0.000204082	0.00769213	217	3	1	0	46
SHMT1	MIEF2	0.997555	0.995801	0.0213005	0.267888	0.000204082	0.00769213	217	3	1	0	46
KIAA1377	MMP20	0.997555	0.995801	0.0213005	0.267888	0.000204082	0.00769213	217	3	1	0	46
YAP1	MMP20	0.997555	0.995801	0.0213005	0.267888	0.000204082	0.00769213	217	3	1	0	46
DYNC2H1	MMP20	0.997555	0.995801	0.0213005	0.267888	0.000204082	0.00769213	217	3	1	0	46
YAP1	MMP27	0.997555	0.995801	0.0213005	0.267888	0.000204082	0.00769213	217	3	1	0	46
DYNC2H1	MMP27	0.997555	0.995801	0.0213005	0.267888	0.000204082	0.00769213	217	3	1	0	46
KIAA1377	MMP27	0.997555	0.995801	0.0213005	0.267888	0.000204082	0.00769213	217	3	1	0	46
ZFP69	MYCL	0.997555	0.995801	0.0213005	0.267888	0.000204082	0.00769213	217	3	1	0	46
FAM177A1	NFKBIA	0.997555	0.995801	0.0213005	0.267888	0.000204082	0.00769213	217	3	1	0	46
SHMT1	PEMT	0.997555	0.995801	0.0213005	0.267888	0.000204082	0.00769213	217	3	1	0	46
SIAH2	PLSCR2	0.997555	0.995801	0.0213005	0.267888	0.000204082	0.00769213	217	3	0	1	46
SELT	PLSCR2	0.997555	0.995801	0.0213005	0.267888	0.000204082	0.00769213	217	3	0	1	46
TFDP2	PLSCR2	0.997555	0.995801	0.0213005	0.267888	0.000204082	0.00769213	217	3	0	1	46
RP11-166N6.3	PLSCR2	0.997555	0.995801	0.0213005	0.267888	0.000204082	0.00769213	217	3	0	1	46
RP11-77P16.3	PLSCR2	0.997555	0.995801	0.0213005	0.267888	0.000204082	0.00769213	217	3	0	1	46
RP11-93K22.13	PLSCR2	0.997555	0.995801	0.0213005	0.267888	0.000204082	0.00769213	217	3	0	1	46
SERP1	PLSCR2	0.997555	0.995801	0.0213005	0.267888	0.000204082	0.00769213	217	3	0	1	46
FAM188B2	PLSCR2	0.997555	0.995801	0.0213005	0.267888	0.000204082	0.00769213	217	3	0	1	46
RP11-383G6.4	PLSCR2	0.997555	0.995801	0.0213005	0.267888	0.000204082	0.00769213	217	3	0	1	46
RP11-93K22.7	PLSCR2	0.997555	0.995801	0.0213005	0.267888	0.000204082	0.00769213	217	3	0	1	46
ALG1L2	PLSCR2	0.997555	0.995801	0.0213005	0.267888	0.000204082	0.00769213	217	3	0	1	46
FAM86HP	PLSCR2	0.997555	0.995801	0.0213005	0.267888	0.000204082	0.00769213	217	3	0	1	46
RP11-103G8.2	PLSCR2	0.997555	0.995801	0.0213005	0.267888	0.000204082	0.00769213	217	3	0	1	46
ZFP69	PPIE	0.997555	0.995801	0.0213005	0.267888	0.000204082	0.00769213	217	3	1	0	46
FAM177A1	PPP2R3C	0.997555	0.995801	0.0213005	0.267888	0.000204082	0.00769213	217	3	1	0	46
RP1-63P18.2	PPT1	0.997555	0.995801	0.0213005	0.267888	0.000204082	0.00769213	217	3	0	1	46
RIMS3	PPT1	0.997555	0.995801	0.0213005	0.267888	0.000204082	0.00769213	217	3	0	1	46
RP1-39G22.4	PPT1	0.997555	0.995801	0.0213005	0.267888	0.000204082	0.00769213	217	3	0	1	46
ZNF684	PPT1	0.997555	0.995801	0.0213005	0.267888	0.000204082	0.00769213	217	3	0	1	46
RP11-656D10.3	PPT1	0.997555	0.995801	0.0213005	0.267888	0.000204082	0.00769213	217	3	0	1	46
RP1-118J21.24	PPT1	0.997555	0.995801	0.0213005	0.267888	0.000204082	0.00769213	217	3	0	1	46
RP1-118J21.5	PPT1	0.997555	0.995801	0.0213005	0.267888	0.000204082	0.00769213	217	3	0	1	46
ZMPSTE24	PPT1	0.997555	0.995801	0.0213005	0.267888	0.000204082	0.00769213	217	3	0	1	46
RP1-39G22.7	PPT1	0.997555	0.995801	0.0213005	0.267888	0.000204082	0.00769213	217	3	0	1	46
CAP1	PPT1	0.997555	0.995801	0.0213005	0.267888	0.000204082	0.00769213	217	3	0	1	46
RP11-656D10.6	PPT1	0.997555	0.995801	0.0213005	0.267888	0.000204082	0.00769213	217	3	0	1	46
EXO5	PPT1	0.997555	0.995801	0.0213005	0.267888	0.000204082	0.00769213	217	3	0	1	46
SMAP2	PPT1	0.997555	0.995801	0.0213005	0.267888	0.000204082	0.00769213	217	3	0	1	46
RP4-739H11.4	PPT1	0.997555	0.995801	0.0213005	0.267888	0.000204082	0.00769213	217	3	0	1	46
RLF	PPT1	0.997555	0.995801	0.0213005	0.267888	0.000204082	0.00769213	217	3	0	1	46
Y_RNA	PPT1	0.997555	0.995801	0.0213005	0.267888	0.000204082	0.00769213	217	3	0	1	46
RP1-228H13.5	PPT1	0.997555	0.995801	0.0213005	0.267888	0.000204082	0.00769213	217	3	0	1	46
RNU6-1237P	PPT1	0.997555	0.995801	0.0213005	0.267888	0.000204082	0.00769213	217	3	0	1	46
MFSD2A	PPT1	0.997555	0.995801	0.0213005	0.267888	0.000204082	0.00769213	217	3	0	1	46
GTF2F2P2	PPT1	0.997555	0.995801	0.0213005	0.267888	0.000204082	0.00769213	217	3	0	1	46
TMCO2	PPT1	0.997555	0.995801	0.0213005	0.267888	0.000204082	0.00769213	217	3	0	1	46
TRIT1	PPT1	0.997555	0.995801	0.0213005	0.267888	0.000204082	0.00769213	217	3	0	1	46
MYCL	PPT1	0.997555	0.995801	0.0213005	0.267888	0.000204082	0.00769213	217	3	0	1	46
PPIE	PPT1	0.997555	0.995801	0.0213005	0.267888	0.000204082	0.00769213	217	3	0	1	46
ZFP69B	PPT1	0.997555	0.995801	0.0213005	0.267888	0.000204082	0.00769213	217	3	0	1	46
RP11-656D10.5	PPT1	0.997555	0.995801	0.0213005	0.267888	0.000204082	0.00769213	217	3	0	1	46
SHMT1	RASD1	0.997555	0.995801	0.0213005	0.267888	0.000204082	0.00769213	217	3	1	0	46
ZFP69	RIMS3	0.997555	0.995801	0.0213005	0.267888	0.000204082	0.00769213	217	3	1	0	46
YAP1	RN7SKP115	0.997555	0.995801	0.0213005	0.267888	0.000204082	0.00769213	217	3	1	0	46
KIAA1377	RN7SKP115	0.997555	0.995801	0.0213005	0.267888	0.000204082	0.00769213	217	3	1	0	46
DYNC2H1	RN7SKP115	0.997555	0.995801	0.0213005	0.267888	0.000204082	0.00769213	217	3	1	0	46
CLRN1-AS1	RNF13	0.989811	0.995801	0.0808562	0.484991	0.000204082	0.00769213	217	3	1	0	46
RPL6P9	RNF13	0.997555	0.995801	0.0213005	0.267888	0.000204082	0.00769213	217	3	1	0	46
RP11-454C18.1	RNF13	0.997555	0.995801	0.0213005	0.267888	0.000204082	0.00769213	217	3	1	0	46
RNA5SP145	RNF13	0.997555	0.995801	0.0213005	0.267888	0.000204082	0.00769213	217	3	1	0	46
KIAA1377	RNU7-159P	0.997555	0.995801	0.0213005	0.267888	0.000204082	0.00769213	217	3	1	0	46
YAP1	RNU7-159P	0.997555	0.995801	0.0213005	0.267888	0.000204082	0.00769213	217	3	1	0	46
DYNC2H1	RNU7-159P	0.997555	0.995801	0.0213005	0.267888	0.000204082	0.00769213	217	3	1	0	46
ZFP69	RP1-118J21.24	0.997555	0.995801	0.0213005	0.267888	0.000204082	0.00769213	217	3	1	0	46
ZFP69	RP1-118J21.5	0.997555	0.995801	0.0213005	0.267888	0.000204082	0.00769213	217	3	1	0	46
ZFP69	RP1-39G22.4	0.997555	0.995801	0.0213005	0.267888	0.000204082	0.00769213	217	3	1	0	46
RP11-758I14.3	RP11-103G8.2	0.997555	0.995801	0.0213005	0.267888	0.000204082	0.00769213	217	3	1	0	46
RNA5SP145	RP11-103G8.2	0.997555	0.995801	0.0213005	0.267888	0.000204082	0.00769213	217	3	1	0	46
RP11-8J23.1	RP11-103G8.2	0.997555	0.995801	0.0213005	0.267888	0.000204082	0.00769213	217	3	1	0	46
RP11-454C18.1	RP11-103G8.2	0.997555	0.995801	0.0213005	0.267888	0.000204082	0.00769213	217	3	1	0	46
RP11-758I14.3	RP11-166N6.3	0.997555	0.995801	0.0213005	0.267888	0.000204082	0.00769213	217	3	1	0	46
RP11-454C18.1	RP11-166N6.3	0.997555	0.995801	0.0213005	0.267888	0.000204082	0.00769213	217	3	1	0	46
RP11-8J23.1	RP11-166N6.3	0.997555	0.995801	0.0213005	0.267888	0.000204082	0.00769213	217	3	1	0	46
RNA5SP145	RP11-166N6.3	0.997555	0.995801	0.0213005	0.267888	0.000204082	0.00769213	217	3	1	0	46
RNA5SP145	RP11-167H9.1	0.997555	0.995801	0.0213005	0.267888	0.000204082	0.00769213	217	3	1	0	46
FAM177A1	RP11-317N8.3	0.997555	0.995801	0.0213005	0.267888	0.000204082	0.00769213	217	3	1	0	46
RP11-8J23.1	RP11-383G6.4	0.997555	0.995801	0.0213005	0.267888	0.000204082	0.00769213	217	3	1	0	46
RPL6P9	RP11-383G6.4	0.997555	0.995801	0.0213005	0.267888	0.000204082	0.00769213	217	3	1	0	46
RP11-758I14.3	RP11-383G6.4	0.997555	0.995801	0.0213005	0.267888	0.000204082	0.00769213	217	3	1	0	46
RP11-93K22.7	RP11-454C18.1	0.997555	0.995801	0.0213005	0.267888	0.000204082	0.00769213	217	3	0	1	46
RP11-77P16.3	RP11-454C18.1	0.997555	0.995801	0.0213005	0.267888	0.000204082	0.00769213	217	3	0	1	46
RP11-167H9.1	RP11-454C18.1	0.997555	0.995801	0.0213005	0.267888	0.000204082	0.00769213	217	3	0	1	46
RP11-93K22.13	RP11-454C18.1	0.997555	0.995801	0.0213005	0.267888	0.000204082	0.00769213	217	3	0	1	46
RPL38P1	RP11-454C18.1	0.997555	0.995801	0.0213005	0.267888	0.000204082	0.00769213	217	3	0	1	46
COMMD2	RP11-454C18.1	0.997555	0.995801	0.0213005	0.267888	0.000204082	0.00769213	217	3	0	1	46
FAM86HP	RP11-454C18.1	0.997555	0.995801	0.0213005	0.267888	0.000204082	0.00769213	217	3	0	1	46
RP11-680B3.2	RP11-454C18.1	0.997555	0.995801	0.0213005	0.267888	0.000204082	0.00769213	217	3	0	1	46
HLTF	RP11-454C18.1	0.997555	0.995801	0.0213005	0.267888	0.000204082	0.00769213	217	3	0	1	46
RPL6P9	RP11-680B3.2	0.997555	0.995801	0.0213005	0.267888	0.000204082	0.00769213	217	3	1	0	46
RNA5SP145	RP11-680B3.2	0.997555	0.995801	0.0213005	0.267888	0.000204082	0.00769213	217	3	1	0	46
KIAA1377	RP11-690D19.1	0.997555	0.995801	0.0213005	0.267888	0.000204082	0.00769213	217	3	1	0	46
YAP1	RP11-690D19.1	0.997555	0.995801	0.0213005	0.267888	0.000204082	0.00769213	217	3	1	0	46
DYNC2H1	RP11-690D19.1	0.997555	0.995801	0.0213005	0.267888	0.000204082	0.00769213	217	3	1	0	46
KIAA1377	RP11-690D19.3	0.997555	0.995801	0.0213005	0.267888	0.000204082	0.00769213	217	3	1	0	46
YAP1	RP11-690D19.3	0.997555	0.995801	0.0213005	0.267888	0.000204082	0.00769213	217	3	1	0	46
DYNC2H1	RP11-690D19.3	0.997555	0.995801	0.0213005	0.267888	0.000204082	0.00769213	217	3	1	0	46
FAM177A1	RP11-73E17.2	0.997555	0.995801	0.0213005	0.267888	0.000204082	0.00769213	217	3	1	0	46
RP11-77P16.3	RP11-758I14.3	0.997555	0.995801	0.0213005	0.267888	0.000204082	0.00769213	217	3	0	1	46
RP11-93K22.13	RP11-758I14.3	0.997555	0.995801	0.0213005	0.267888	0.000204082	0.00769213	217	3	0	1	46
FAM86HP	RP11-758I14.3	0.997555	0.995801	0.0213005	0.267888	0.000204082	0.00769213	217	3	0	1	46
TFDP2	RP11-758I14.3	0.997555	0.995801	0.0213005	0.267888	0.000204082	0.00769213	217	3	0	1	46
RP11-93K22.7	RP11-758I14.3	0.997555	0.995801	0.0213005	0.267888	0.000204082	0.00769213	217	3	0	1	46
RNA5SP145	RP11-77P16.3	0.997555	0.995801	0.0213005	0.267888	0.000204082	0.00769213	217	3	1	0	46
RP11-297J22.1	RP11-822E23.5	0.982309	0.995801	0.0644149	0.322776	0.000192873	0.00769213	36.52	5	2	2	41
AC018866.1	RP11-822E23.5	0.982309	0.995801	0.0644149	0.322776	0.000192873	0.00769213	36.52	5	2	2	41
DYNC2H1	RP11-864G5.8	0.997555	0.995801	0.0213005	0.267888	0.000204082	0.00769213	217	3	1	0	46
KIAA1377	RP11-864G5.8	0.997555	0.995801	0.0213005	0.267888	0.000204082	0.00769213	217	3	1	0	46
YAP1	RP11-864G5.8	0.997555	0.995801	0.0213005	0.267888	0.000204082	0.00769213	217	3	1	0	46
RP11-77P16.3	RP11-8J23.1	0.997555	0.995801	0.0213005	0.267888	0.000204082	0.00769213	217	3	0	1	46
RP11-93K22.7	RP11-8J23.1	0.997555	0.995801	0.0213005	0.267888	0.000204082	0.00769213	217	3	0	1	46
RNA5SP145	RP11-93K22.13	0.997555	0.995801	0.0213005	0.267888	0.000204082	0.00769213	217	3	1	0	46
RP11-8J23.1	RP11-93K22.13	0.997555	0.995801	0.0213005	0.267888	0.000204082	0.00769213	217	3	1	0	46
RNA5SP145	RP11-93K22.7	0.997555	0.995801	0.0213005	0.267888	0.000204082	0.00769213	217	3	1	0	46
PPT1	RP4-739H11.3	0.997555	0.995801	0.0213005	0.267888	0.000204082	0.00769213	217	3	1	0	46
ZFP69	RP4-739H11.3	0.997555	0.995801	0.0213005	0.267888	0.000204082	0.00769213	217	3	1	0	46
ZFP69	RP4-739H11.4	0.997555	0.995801	0.0213005	0.267888	0.000204082	0.00769213	217	3	1	0	46
RNA5SP145	RPL38P1	0.997555	0.995801	0.0213005	0.267888	0.000204082	0.00769213	217	3	1	0	46
RP11-167H9.1	RPL6P9	0.997555	0.995801	0.0213005	0.267888	0.000204082	0.00769213	217	3	0	1	46
RPL38P1	RPL6P9	0.997555	0.995801	0.0213005	0.267888	0.000204082	0.00769213	217	3	0	1	46
HLTF	RPL6P9	0.997555	0.995801	0.0213005	0.267888	0.000204082	0.00769213	217	3	0	1	46
COMMD2	RPL6P9	0.997555	0.995801	0.0213005	0.267888	0.000204082	0.00769213	217	3	0	1	46
TFDP2	RPL6P9	0.997555	0.995801	0.0213005	0.267888	0.000204082	0.00769213	217	3	0	1	46
RP11-758I14.3	SELT	0.997555	0.995801	0.0213005	0.267888	0.000204082	0.00769213	217	3	1	0	46
RP11-454C18.1	SELT	0.997555	0.995801	0.0213005	0.267888	0.000204082	0.00769213	217	3	1	0	46
RP11-8J23.1	SELT	0.997555	0.995801	0.0213005	0.267888	0.000204082	0.00769213	217	3	1	0	46
CLRN1-AS1	SELT	0.999123	0.995801	0.0101887	0.18612	0.000204082	0.00769213	217	3	1	0	46
RNA5SP145	SELT	0.997555	0.995801	0.0213005	0.267888	0.000204082	0.00769213	217	3	1	0	46
RNA5SP145	SERP1	0.997555	0.995801	0.0213005	0.267888	0.000204082	0.00769213	217	3	1	0	46
RP11-8J23.1	SERP1	0.997555	0.995801	0.0213005	0.267888	0.000204082	0.00769213	217	3	1	0	46
RP11-454C18.1	SERP1	0.997555	0.995801	0.0213005	0.267888	0.000204082	0.00769213	217	3	1	0	46
RP11-758I14.3	SERP1	0.997555	0.995801	0.0213005	0.267888	0.000204082	0.00769213	217	3	1	0	46
CLRN1-AS1	SERP1	0.999123	0.995801	0.0101887	0.18612	0.000204082	0.00769213	217	3	1	0	46
CENPV	SHMT1	0.997555	0.995801	0.0213005	0.267888	0.000204082	0.00769213	217	3	0	1	46
TOM1L2	SHMT1	0.997555	0.995801	0.0213005	0.267888	0.000204082	0.00769213	217	3	0	1	46
TOP3A	SHMT1	0.997555	0.995801	0.0213005	0.267888	0.000204082	0.00769213	217	3	0	1	46
GID4	SHMT1	0.997555	0.995801	0.0213005	0.267888	0.000204082	0.00769213	217	3	0	1	46
DRG2	SHMT1	0.997555	0.995801	0.0213005	0.267888	0.000204082	0.00769213	217	3	0	1	46
MED9	SHMT1	0.997555	0.995801	0.0213005	0.267888	0.000204082	0.00769213	217	3	0	1	46
RNA5SP145	SIAH2	0.997555	0.995801	0.0213005	0.267888	0.000204082	0.00769213	217	3	1	0	46
RP11-454C18.1	SIAH2	0.997555	0.995801	0.0213005	0.267888	0.000204082	0.00769213	217	3	1	0	46
RP11-8J23.1	SIAH2	0.997555	0.995801	0.0213005	0.267888	0.000204082	0.00769213	217	3	1	0	46
RP11-758I14.3	SIAH2	0.997555	0.995801	0.0213005	0.267888	0.000204082	0.00769213	217	3	1	0	46
CLRN1-AS1	SIAH2	0.999123	0.995801	0.0101887	0.18612	0.000204082	0.00769213	217	3	1	0	46
BAZ1A	SRP54	0.997555	0.995801	0.0213005	0.267888	0.000204082	0.00769213	217	3	0	1	46
RP11-73E17.2	SRP54	0.997555	0.995801	0.0213005	0.267888	0.000204082	0.00769213	217	3	0	1	46
EAPP	SRP54	0.997555	0.995801	0.0213005	0.267888	0.000204082	0.00769213	217	3	0	1	46
SNX6	SRP54	0.997555	0.995801	0.0213005	0.267888	0.000204082	0.00769213	217	3	0	1	46
NFKBIA	SRP54	0.997555	0.995801	0.0213005	0.267888	0.000204082	0.00769213	217	3	0	1	46
KIAA0391	SRP54	0.997555	0.995801	0.0213005	0.267888	0.000204082	0.00769213	217	3	0	1	46
BRMS1L	SRP54	0.997555	0.995801	0.0213005	0.267888	0.000204082	0.00769213	217	3	0	1	46
RPS19P3	SRP54	0.997555	0.995801	0.0213005	0.267888	0.000204082	0.00769213	217	3	0	1	46
RP11-317N8.3	SRP54	0.997555	0.995801	0.0213005	0.267888	0.000204082	0.00769213	217	3	0	1	46
SPTSSA	SRP54	0.997555	0.995801	0.0213005	0.267888	0.000204082	0.00769213	217	3	0	1	46
PSMA6	SRP54	0.997555	0.995801	0.0213005	0.267888	0.000204082	0.00769213	217	3	0	1	46
CFL2	SRP54	0.997555	0.995801	0.0213005	0.267888	0.000204082	0.00769213	217	3	0	1	46
PPP2R3C	SRP54	0.997555	0.995801	0.0213005	0.267888	0.000204082	0.00769213	217	3	0	1	46
RP11-8J23.1	TFDP2	0.997555	0.995801	0.0213005	0.267888	0.000204082	0.00769213	217	3	1	0	46
ZFP69	TRIT1	0.997555	0.995801	0.0213005	0.267888	0.000204082	0.00769213	217	3	1	0	46
RP11-93K22.13	TSC22D2	0.997555	0.995801	0.0213005	0.267888	0.000204082	0.00769213	217	3	0	1	46
AGTR1	TSC22D2	0.997555	0.995801	0.0213005	0.267888	0.000204082	0.00769213	217	3	0	1	46
RNF13	TSC22D2	0.997555	0.995801	0.0213005	0.267888	0.000204082	0.00769213	217	3	0	1	46
RPL38P1	TSC22D2	0.997555	0.995801	0.0213005	0.267888	0.000204082	0.00769213	217	3	0	1	46
RP11-167H9.1	TSC22D2	0.997555	0.995801	0.0213005	0.267888	0.000204082	0.00769213	217	3	0	1	46
RP11-166N6.3	TSC22D2	0.997555	0.995801	0.0213005	0.267888	0.000204082	0.00769213	217	3	0	1	46
HLTF	TSC22D2	0.997555	0.995801	0.0213005	0.267888	0.000204082	0.00769213	217	3	0	1	46
RP11-103G8.2	TSC22D2	0.997555	0.995801	0.0213005	0.267888	0.000204082	0.00769213	217	3	0	1	46
FAM188B2	TSC22D2	0.997555	0.995801	0.0213005	0.267888	0.000204082	0.00769213	217	3	0	1	46
SELT	TSC22D2	0.997555	0.995801	0.0213005	0.267888	0.000204082	0.00769213	217	3	0	1	46
COMMD2	TSC22D2	0.997555	0.995801	0.0213005	0.267888	0.000204082	0.00769213	217	3	0	1	46
ALG1L2	TSC22D2	0.997555	0.995801	0.0213005	0.267888	0.000204082	0.00769213	217	3	0	1	46
CLRN1	TSC22D2	0.997555	0.995801	0.0213005	0.267888	0.000204082	0.00769213	217	3	0	1	46
RP11-680B3.2	TSC22D2	0.997555	0.995801	0.0213005	0.267888	0.000204082	0.00769213	217	3	0	1	46
FAM86HP	TSC22D2	0.997555	0.995801	0.0213005	0.267888	0.000204082	0.00769213	217	3	0	1	46
RP11-77P16.3	TSC22D2	0.997555	0.995801	0.0213005	0.267888	0.000204082	0.00769213	217	3	0	1	46
SERP1	TSC22D2	0.997555	0.995801	0.0213005	0.267888	0.000204082	0.00769213	217	3	0	1	46
EIF2A	TSC22D2	0.997555	0.995801	0.0213005	0.267888	0.000204082	0.00769213	217	3	0	1	46
SIAH2	TSC22D2	0.997555	0.995801	0.0213005	0.267888	0.000204082	0.00769213	217	3	0	1	46
RP11-93K22.7	TSC22D2	0.997555	0.995801	0.0213005	0.267888	0.000204082	0.00769213	217	3	0	1	46
DYNC2H1	WTAPP1	0.997555	0.995801	0.0213005	0.267888	0.000204082	0.00769213	217	3	1	0	46
KIAA1377	WTAPP1	0.997555	0.995801	0.0213005	0.267888	0.000204082	0.00769213	217	3	1	0	46
YAP1	WTAPP1	0.997555	0.995801	0.0213005	0.267888	0.000204082	0.00769213	217	3	1	0	46
DLG1	XRN1	0.997555	0.995801	0.0213005	0.267888	0.000204082	0.00769213	217	3	0	1	46
UBXN7	XRN1	0.997555	0.995801	0.0213005	0.267888	0.000204082	0.00769213	217	3	0	1	46
KIAA0226	XRN1	0.997555	0.995801	0.0213005	0.267888	0.000204082	0.00769213	217	3	0	1	46
RP11-383G6.4	XRN1	0.997555	0.995801	0.0213005	0.267888	0.000204082	0.00769213	217	3	0	1	46
TFDP2	XRN1	0.997555	0.995801	0.0213005	0.267888	0.000204082	0.00769213	217	3	0	1	46
TFRC	XRN1	0.997555	0.995801	0.0213005	0.267888	0.000204082	0.00769213	217	3	0	1	46
RP11-748H22.2	YAP1	0.997555	0.995801	0.0213005	0.267888	0.000204082	0.00769213	217	3	0	1	46
BIRC3	YAP1	0.997555	0.995801	0.0213005	0.267888	0.000204082	0.00769213	217	3	0	1	46
RP11-788M5.3	YAP1	0.997555	0.995801	0.0213005	0.267888	0.000204082	0.00769213	217	3	0	1	46
RP11-37O16.7	YAP1	0.997555	0.995801	0.0213005	0.267888	0.000204082	0.00769213	217	3	0	1	46
RP11-817J15.3	YAP1	0.997555	0.995801	0.0213005	0.267888	0.000204082	0.00769213	217	3	0	1	46
RP11-37O16.8	YAP1	0.997555	0.995801	0.0213005	0.267888	0.000204082	0.00769213	217	3	0	1	46
RP11-37O16.3	YAP1	0.997555	0.995801	0.0213005	0.267888	0.000204082	0.00769213	217	3	0	1	46
RP11-37O16.4	YAP1	0.997555	0.995801	0.0213005	0.267888	0.000204082	0.00769213	217	3	0	1	46
RP11-315O6.1	YAP1	0.997555	0.995801	0.0213005	0.267888	0.000204082	0.00769213	217	3	0	1	46
C11orf70	YAP1	0.997555	0.995801	0.0213005	0.267888	0.000204082	0.00769213	217	3	0	1	46
RP11-817J15.2	YAP1	0.997555	0.995801	0.0213005	0.267888	0.000204082	0.00769213	217	3	0	1	46
RP11-37O16.6	YAP1	0.997555	0.995801	0.0213005	0.267888	0.000204082	0.00769213	217	3	0	1	46
MMP12	YAP1	0.997555	0.995801	0.0213005	0.267888	0.000204082	0.00769213	217	3	0	1	46
MIR3920	YAP1	0.997555	0.995801	0.0213005	0.267888	0.000204082	0.00769213	217	3	0	1	46
TMEM123	YAP1	0.997555	0.995801	0.0213005	0.267888	0.000204082	0.00769213	217	3	0	1	46
MMP10	YAP1	0.997555	0.995801	0.0213005	0.267888	0.000204082	0.00769213	217	3	0	1	46
RP11-864G5.1	YAP1	0.997555	0.995801	0.0213005	0.267888	0.000204082	0.00769213	217	3	0	1	46
snoU13	YAP1	0.997555	0.995801	0.0213005	0.267888	0.000204082	0.00769213	217	3	0	1	46
MTND2P26	YAP1	0.997555	0.995801	0.0213005	0.267888	0.000204082	0.00769213	217	3	0	1	46
AP000619.5	YAP1	0.997555	0.995801	0.0213005	0.267888	0.000204082	0.00769213	217	3	0	1	46
RP11-732A21.2	YAP1	0.997555	0.995801	0.0213005	0.267888	0.000204082	0.00769213	217	3	0	1	46
RP11-864G5.7	YAP1	0.997555	0.995801	0.0213005	0.267888	0.000204082	0.00769213	217	3	0	1	46
snoU13	YAP1	0.997555	0.995801	0.0213005	0.267888	0.000204082	0.00769213	217	3	0	1	46
RP11-725K16.2	YAP1	0.997555	0.995801	0.0213005	0.267888	0.000204082	0.00769213	217	3	0	1	46
MMP13	YAP1	0.997555	0.995801	0.0213005	0.267888	0.000204082	0.00769213	217	3	0	1	46
PGR	YAP1	0.997555	0.995801	0.0213005	0.267888	0.000204082	0.00769213	217	3	0	1	46
MMP8	YAP1	0.997555	0.995801	0.0213005	0.267888	0.000204082	0.00769213	217	3	0	1	46
RP11-748H22.1	YAP1	0.997555	0.995801	0.0213005	0.267888	0.000204082	0.00769213	217	3	0	1	46
RP11-864G5.3	YAP1	0.997555	0.995801	0.0213005	0.267888	0.000204082	0.00769213	217	3	0	1	46
RNU6-1237P	ZFP69	0.997555	0.995801	0.0213005	0.267888	0.000204082	0.00769213	217	3	0	1	46
EXO5	ZFP69	0.997555	0.995801	0.0213005	0.267888	0.000204082	0.00769213	217	3	0	1	46
SMAP2	ZFP69	0.997555	0.995801	0.0213005	0.267888	0.000204082	0.00769213	217	3	0	1	46
RP1-39G22.7	ZFP69	0.997555	0.995801	0.0213005	0.267888	0.000204082	0.00769213	217	3	0	1	46
RP1-63P18.2	ZFP69	0.997555	0.995801	0.0213005	0.267888	0.000204082	0.00769213	217	3	0	1	46
Y_RNA	ZFP69	0.997555	0.995801	0.0213005	0.267888	0.000204082	0.00769213	217	3	0	1	46
RP11-656D10.6	ZFP69	0.997555	0.995801	0.0213005	0.267888	0.000204082	0.00769213	217	3	0	1	46
RP1-228H13.5	ZFP69	0.997555	0.995801	0.0213005	0.267888	0.000204082	0.00769213	217	3	0	1	46
RLF	ZFP69	0.997555	0.995801	0.0213005	0.267888	0.000204082	0.00769213	217	3	0	1	46
TMCO2	ZFP69	0.997555	0.995801	0.0213005	0.267888	0.000204082	0.00769213	217	3	0	1	46
RP11-656D10.3	ZFP69	0.997555	0.995801	0.0213005	0.267888	0.000204082	0.00769213	217	3	0	1	46
RP11-656D10.5	ZFP69	0.997555	0.995801	0.0213005	0.267888	0.000204082	0.00769213	217	3	0	1	46
ZFP69	ZFP69B	0.997555	0.995801	0.0213005	0.267888	0.000204082	0.00769213	217	3	1	0	46
ZFP69	ZMPSTE24	0.997555	0.995801	0.0213005	0.267888	0.000204082	0.00769213	217	3	1	0	46
SHMT1	ZNF286B	0.997555	0.995801	0.0213005	0.267888	0.000204082	0.00769213	217	3	1	0	46
[truncated: 7 more rows]

## Sheet: (B) beta
Gene1_symbol	Gene2_symbol	ME_Pvalue	ME_Qvalue	CO_Pvalue	CO_Qvalue	Fisher_Pvalue	Fisher_Pvalue_adj	Ods_ratio_adj	g1True_g2True	g1True_g2False	g1False_g2True	g1False_g2False
SUFU	PTCH1	0.000528004	0.000891952	0.999975	1	0.06032	1	0.187166	1	8	16	17

## Sheet: (C) gamma
Gene1_symbol	Gene2_symbol	ME_Pvalue	ME_Qvalue	CO_Pvalue	CO_Qvalue	Fisher_Pvalue	Fisher_Pvalue_adj	Ods_ratio_adj	g1True_g2True	g1True_g2False	g1False_g2True	g1False_g2False
q9_loss	SMO	0.00105639	0.00892054	1	1	0.0099416	1	0.046683	0	18	5	9
q9_loss	SUFU	0.00105639	0.00892054	1	1	0.0099416	1	0.046683	0	18	5	9
SUFU	PTCH1	0.00105639	0.00892054	1	1	0.0099416	1	0.046683	0	5	18	9
SMO	PTCH1	0.00105639	0.00892054	1	1	0.0099416	1	0.046683	0	5	18	9
RP11-138E2.1	AL360004.1	0.977823	0.985667	0.0921749	0.371942	3.56521e-08	9.36327e-05	893	9	0	0	23
snoU13	AL360004.1	0.977823	0.985667	0.0921749	0.371942	3.56521e-08	9.36327e-05	893	9	0	0	23
Y_RNA	AL360004.1	0.977823	0.985667	0.0921749	0.371942	3.56521e-08	9.36327e-05	893	9	0	0	23
HMCN2	AL360004.1	0.977823	0.985667	0.0921749	0.371942	3.56521e-08	9.36327e-05	893	9	0	0	23
AL360004.1	FNBP1	0.977823	0.985667	0.0921749	0.371942	3.56521e-08	9.36327e-05	893	9	0	0	23
Y_RNA	FNBP1	0.977823	0.985667	0.0921749	0.371942	3.56521e-08	9.36327e-05	893	9	0	0	23
snoU13	FNBP1	0.977823	0.985667	0.0921749	0.371942	3.56521e-08	9.36327e-05	893	9	0	0	23
HMCN2	FNBP1	0.977823	0.985667	0.0921749	0.371942	3.56521e-08	9.36327e-05	893	9	0	0	23
RP11-138E2.1	FNBP1	0.977823	0.985667	0.0921749	0.371942	3.56521e-08	9.36327e-05	893	9	0	0	23
NCS1	FNBP1	0.977823	0.985667	0.0921749	0.371942	3.56521e-08	9.36327e-05	893	9	0	0	23
Y_RNA	GPR107	0.977823	0.985667	0.0921749	0.371942	3.56521e-08	9.36327e-05	893	9	0	0	23
RP11-138E2.1	GPR107	0.977823	0.985667	0.0921749	0.371942	3.56521e-08	9.36327e-05	893	9	0	0	23
AL360004.1	GPR107	0.977823	0.985667	0.0921749	0.371942	3.56521e-08	9.36327e-05	893	9	0	0	23
FNBP1	GPR107	0.977823	0.985667	0.0921749	0.371942	3.56521e-08	9.36327e-05	893	9	0	0	23
HMCN2	GPR107	0.977823	0.985667	0.0921749	0.371942	3.56521e-08	9.36327e-05	893	9	0	0	23
snoU13	GPR107	0.977823	0.985667	0.0921749	0.371942	3.56521e-08	9.36327e-05	893	9	0	0	23
NCS1	GPR107	0.977823	0.985667	0.0921749	0.371942	3.56521e-08	9.36327e-05	893	9	0	0	23
Y_RNA	HMCN2	0.977823	0.985667	0.0921749	0.371942	3.56521e-08	9.36327e-05	893	9	0	0	23
RP11-138E2.1	HMCN2	0.977823	0.985667	0.0921749	0.371942	3.56521e-08	9.36327e-05	893	9	0	0	23
snoU13	HMCN2	0.977823	0.985667	0.0921749	0.371942	3.56521e-08	9.36327e-05	893	9	0	0	23
snoU13	NCS1	0.977823	0.985667	0.0921749	0.371942	3.56521e-08	9.36327e-05	893	9	0	0	23
RP11-138E2.1	NCS1	0.977823	0.985667	0.0921749	0.371942	3.56521e-08	9.36327e-05	893	9	0	0	23
AL360004.1	NCS1	0.977823	0.985667	0.0921749	0.371942	3.56521e-08	9.36327e-05	893	9	0	0	23
Y_RNA	NCS1	0.977823	0.985667	0.0921749	0.371942	3.56521e-08	9.36327e-05	893	9	0	0	23
HMCN2	NCS1	0.977823	0.985667	0.0921749	0.371942	3.56521e-08	9.36327e-05	893	9	0	0	23
Y_RNA	RP11-138E2.1	0.977823	0.985667	0.0921749	0.371942	3.56521e-08	9.36327e-05	893	9	0	0	23
snoU13	RP11-138E2.1	0.977823	0.985667	0.0921749	0.371942	3.56521e-08	9.36327e-05	893	9	0	0	23
Y_RNA	snoU13	0.977823	0.985667	0.0921749	0.371942	3.56521e-08	9.36327e-05	893	9	0	0	23
IKBKAP	AL360004.1	0.952095	0.985667	0.163508	0.371942	3.56521e-07	0.000728255	285	9	1	0	22
IKBKAP	FNBP1	0.952095	0.985667	0.163508	0.371942	3.56521e-07	0.000728255	285	9	1	0	22
IKBKAP	GPR107	0.952095	0.985667	0.163508	0.371942	3.56521e-07	0.000728255	285	9	1	0	22
IKBKAP	HMCN2	0.952095	0.985667	0.163508	0.371942	3.56521e-07	0.000728255	285	9	1	0	22
IKBKAP	NCS1	0.952095	0.985667	0.163508	0.371942	3.56521e-07	0.000728255	285	9	1	0	22
IKBKAP	RP11-138E2.1	0.952095	0.985667	0.163508	0.371942	3.56521e-07	0.000728255	285	9	1	0	22
IKBKAP	snoU13	0.952095	0.985667	0.163508	0.371942	3.56521e-07	0.000728255	285	9	1	0	22
IKBKAP	Y_RNA	0.952095	0.985667	0.163508	0.371942	3.56521e-07	0.000728255	285	9	1	0	22

## Sheet: (D) delta
Gene1_symbol	Gene2_symbol	ME_Pvalue	ME_Qvalue	CO_Pvalue	CO_Qvalue	Fisher_Pvalue	Fisher_Pvalue_adj	Ods_ratio_adj	g1True_g2True	g1True_g2False	g1False_g2True	g1False_g2False
SMO	PTCH1	2.03235e-10	5.67579e-10	1	1	0.000103654	0.0192828	0.0296104	0	17	27	28
q9_loss	DDX3X	1.12404e-06	3.15168e-06	1	1	0.0313892	0.693372	0.279765	4	15	27	26
SMO	DDX3X	1.20348e-05	2.92641e-05	0.999999	1	0.0926364	1	0.345455	4	13	27	28
CREBBP	SMO	1.15052e-05	2.92641e-05	1	1	0.0568966	1	0.0994286	0	12	17	43
p17_loss	PTCH1	0.000132433	0.000300516	0.999989	1	0.189659	1	0.331466	2	10	25	35
SMO	GSE1	0.000252947	0.000466962	1	1	0.103671	1	0.13985	0	17	9	46
SMO	LHX1	0.000252947	0.000466962	1	1	0.103671	1	0.13985	0	17	9	46
p17_loss	FBXW7	0.000428728	0.000894841	1	1	0.191568	1	0.172174	0	12	11	49
GNAS	PTCH1	0.000469329	0.00104775	1	1	0.0404506	0.844775	0.0933333	0	7	27	38
CREBBP	DDX3X	0.000583407	0.00123293	0.999928	1	0.211916	1	0.420129	3	9	28	32
q9_loss	KAT6B	0.000732547	0.00123293	0.999955	1	0.272845	1	0.379801	1	18	9	44
q9_loss	SMO	0.000869178	0.00133631	0.999876	1	1	1	0.870968	4	15	13	40
DDX3X	PTCH1	0.00116358	0.00163305	0.999762	1	0.809586	1	0.866962	11	20	16	25
q9_loss	XPO1	0.00128953	0.00188484	1	1	0.178163	1	0.158974	0	19	7	46
KAT6B	FBXW7	0.00147966	0.00316475	1	1	0.342191	1	0.213251	0	10	11	51
PTCH1	GLI2	0.00167023	0.0042948	1	1	0.0772786	1	0.11049	0	27	6	39
FBXW7	DDX3X	0.00181119	0.00429693	0.999739	1	0.33059	1	0.484004	3	8	28	33
p17_loss	GSE1	0.0017695	0.00429693	1	1	0.339782	1	0.216842	0	12	9	51
p17_loss	CREBBP	0.00287857	0.00600723	0.999783	1	0.676111	1	0.561437	1	11	11	49
p17_loss	DDX3X	0.00326958	0.00627465	0.999417	1	0.535872	1	0.64492	4	8	27	33
PIK3CA	DDX3X	0.00417025	0.00853891	0.999648	1	0.226741	1	0.2686	1	6	30	35
SMO	FBXW7	0.00427061	0.00853891	0.999455	1	1	1	0.789474	2	15	9	46
DDX3X	GPR107	0.00417025	0.00853891	0.999648	1	0.226741	1	0.2686	1	30	6	35
KAT6B	LHX1	0.00461947	0.00871738	1	1	0.342735	1	0.26817	0	10	9	53
SMO	AL360004.1	0.00517213	0.00932589	1	1	0.324609	1	0.217582	0	17	6	49
q10_loss	DDX3X	0.00470817	0.00932589	1	1	0.0657046	1	0.105339	0	5	31	36
SMO	FNBP1	0.00517213	0.00932589	1	1	0.324609	1	0.217582	0	17	6	49
SMO	GLI2	0.00517213	0.00932589	1	1	0.324609	1	0.217582	0	17	6	49
SMO	HMCN2	0.00517213	0.00932589	1	1	0.324609	1	0.217582	0	17	6	49
SMO	NCS1	0.00517213	0.00932589	1	1	0.324609	1	0.217582	0	17	6	49
SMO	RP11-138E2.1	0.00517213	0.00932589	1	1	0.324609	1	0.217582	0	17	6	49
SMO	snoU13	0.00517213	0.00932589	1	1	0.324609	1	0.217582	0	17	6	49
SMO	Y_RNA	0.00517213	0.00932589	1	1	0.324609	1	0.217582	0	17	6	49
CREBBP	PTCH1	0.00530921	0.00943331	0.998992	1	1	1	0.844806	4	8	23	37
RP11-138E2.1	AL360004.1	0.998832	0.99424	0.00725607	0.196077	6.40045e-09	2.24126e-05	1729	6	0	0	66
snoU13	AL360004.1	0.998832	0.99424	0.00725607	0.196077	6.40045e-09	2.24126e-05	1729	6	0	0	66
Y_RNA	AL360004.1	0.998832	0.99424	0.00725607	0.196077	6.40045e-09	2.24126e-05	1729	6	0	0	66
HMCN2	AL360004.1	0.998832	0.99424	0.00725607	0.196077	6.40045e-09	2.24126e-05	1729	6	0	0	66
AL360004.1	FNBP1	0.998832	0.99424	0.00725607	0.196077	6.40045e-09	2.24126e-05	1729	6	0	0	66
Y_RNA	FNBP1	0.998832	0.99424	0.00725607	0.196077	6.40045e-09	2.24126e-05	1729	6	0	0	66
snoU13	FNBP1	0.998832	0.99424	0.00725607	0.196077	6.40045e-09	2.24126e-05	1729	6	0	0	66
HMCN2	FNBP1	0.998832	0.99424	0.00725607	0.196077	6.40045e-09	2.24126e-05	1729	6	0	0	66
RP11-138E2.1	FNBP1	0.998832	0.99424	0.00725607	0.196077	6.40045e-09	2.24126e-05	1729	6	0	0	66
NCS1	FNBP1	0.998832	0.99424	0.00725607	0.196077	6.40045e-09	2.24126e-05	1729	6	0	0	66
Y_RNA	HMCN2	0.998832	0.99424	0.00725607	0.196077	6.40045e-09	2.24126e-05	1729	6	0	0	66
RP11-138E2.1	HMCN2	0.998832	0.99424	0.00725607	0.196077	6.40045e-09	2.24126e-05	1729	6	0	0	66
snoU13	HMCN2	0.998832	0.99424	0.00725607	0.196077	6.40045e-09	2.24126e-05	1729	6	0	0	66
snoU13	NCS1	0.998832	0.99424	0.00725607	0.196077	6.40045e-09	2.24126e-05	1729	6	0	0	66
RP11-138E2.1	NCS1	0.998832	0.99424	0.00725607	0.196077	6.40045e-09	2.24126e-05	1729	6	0	0	66
AL360004.1	NCS1	0.998832	0.99424	0.00725607	0.196077	6.40045e-09	2.24126e-05	1729	6	0	0	66
Y_RNA	NCS1	0.998832	0.99424	0.00725607	0.196077	6.40045e-09	2.24126e-05	1729	6	0	0	66
HMCN2	NCS1	0.998832	0.99424	0.00725607	0.196077	6.40045e-09	2.24126e-05	1729	6	0	0	66
Y_RNA	RP11-138E2.1	0.998832	0.99424	0.00725607	0.196077	6.40045e-09	2.24126e-05	1729	6	0	0	66
snoU13	RP11-138E2.1	0.998832	0.99424	0.00725607	0.196077	6.40045e-09	2.24126e-05	1729	6	0	0	66
Y_RNA	snoU13	0.998832	0.99424	0.00725607	0.196077	6.40045e-09	2.24126e-05	1729	6	0	0	66
Y_RNA	GPR107	0.997255	0.99424	0.0144438	0.196077	4.48032e-08	0.000117666	567.667	6	0	1	65
RP11-138E2.1	GPR107	0.997255	0.99424	0.0144438	0.196077	4.48032e-08	0.000117666	567.667	6	0	1	65
AL360004.1	GPR107	0.997255	0.99424	0.0144438	0.196077	4.48032e-08	0.000117666	567.667	6	0	1	65
FNBP1	GPR107	0.997255	0.99424	0.0144438	0.196077	4.48032e-08	0.000117666	567.667	6	0	1	65
HMCN2	GPR107	0.997255	0.99424	0.0144438	0.196077	4.48032e-08	0.000117666	567.667	6	0	1	65
snoU13	GPR107	0.997255	0.99424	0.0144438	0.196077	4.48032e-08	0.000117666	567.667	6	0	1	65
NCS1	GPR107	0.997255	0.99424	0.0144438	0.196077	4.48032e-08	0.000117666	567.667	6	0	1	65
RPS19P3	BRMS1L	0.998631	0.99424	0.0110759	0.196077	9.72016e-07	0.000674322	1233	4	0	0	68
SNX6	BRMS1L	0.998631	0.99424	0.0110759	0.196077	9.72016e-07	0.000674322	1233	4	0	0	68
KIAA0391	BRMS1L	0.998631	0.99424	0.0110759	0.196077	9.72016e-07	0.000674322	1233	4	0	0	68
NFKBIA	BRMS1L	0.998631	0.99424	0.0110759	0.196077	9.72016e-07	0.000674322	1233	4	0	0	68
CFL2	BRMS1L	0.998631	0.99424	0.0110759	0.196077	9.72016e-07	0.000674322	1233	4	0	0	68
FAM177A1	BRMS1L	0.998631	0.99424	0.0110759	0.196077	9.72016e-07	0.000674322	1233	4	0	0	68
PSMA6	BRMS1L	0.998631	0.99424	0.0110759	0.196077	9.72016e-07	0.000674322	1233	4	0	0	68
RP11-73E17.2	BRMS1L	0.998631	0.99424	0.0110759	0.196077	9.72016e-07	0.000674322	1233	4	0	0	68
PPP2R3C	BRMS1L	0.998631	0.99424	0.0110759	0.196077	9.72016e-07	0.000674322	1233	4	0	0	68
EAPP	BRMS1L	0.998631	0.99424	0.0110759	0.196077	9.72016e-07	0.000674322	1233	4	0	0	68
RP11-317N8.3	BRMS1L	0.998631	0.99424	0.0110759	0.196077	9.72016e-07	0.000674322	1233	4	0	0	68
SNX6	CFL2	0.998631	0.99424	0.0110759	0.196077	9.72016e-07	0.000674322	1233	4	0	0	68
KIAA0391	EAPP	0.998631	0.99424	0.0110759	0.196077	9.72016e-07	0.000674322	1233	4	0	0	68
RPS19P3	EAPP	0.998631	0.99424	0.0110759	0.196077	9.72016e-07	0.000674322	1233	4	0	0	68
SNX6	EAPP	0.998631	0.99424	0.0110759	0.196077	9.72016e-07	0.000674322	1233	4	0	0	68
PSMA6	EAPP	0.998631	0.99424	0.0110759	0.196077	9.72016e-07	0.000674322	1233	4	0	0	68
CFL2	EAPP	0.998631	0.99424	0.0110759	0.196077	9.72016e-07	0.000674322	1233	4	0	0	68
SNX6	FAM177A1	0.998631	0.99424	0.0110759	0.196077	9.72016e-07	0.000674322	1233	4	0	0	68
RPS19P3	FAM177A1	0.998631	0.99424	0.0110759	0.196077	9.72016e-07	0.000674322	1233	4	0	0	68
KIAA0391	FAM177A1	0.998631	0.99424	0.0110759	0.196077	9.72016e-07	0.000674322	1233	4	0	0	68
PSMA6	FAM177A1	0.998631	0.99424	0.0110759	0.196077	9.72016e-07	0.000674322	1233	4	0	0	68
CFL2	FAM177A1	0.998631	0.99424	0.0110759	0.196077	9.72016e-07	0.000674322	1233	4	0	0	68
EAPP	FAM177A1	0.998631	0.99424	0.0110759	0.196077	9.72016e-07	0.000674322	1233	4	0	0	68
SNX6	KIAA0391	0.998631	0.99424	0.0110759	0.196077	9.72016e-07	0.000674322	1233	4	0	0	68
CFL2	KIAA0391	0.998631	0.99424	0.0110759	0.196077	9.72016e-07	0.000674322	1233	4	0	0	68
RPS19P3	NFKBIA	0.998631	0.99424	0.0110759	0.196077	9.72016e-07	0.000674322	1233	4	0	0	68
RP11-317N8.3	NFKBIA	0.998631	0.99424	0.0110759	0.196077	9.72016e-07	0.000674322	1233	4	0	0	68
FAM177A1	NFKBIA	0.998631	0.99424	0.0110759	0.196077	9.72016e-07	0.000674322	1233	4	0	0	68
SNX6	NFKBIA	0.998631	0.99424	0.0110759	0.196077	9.72016e-07	0.000674322	1233	4	0	0	68
RP11-73E17.2	NFKBIA	0.998631	0.99424	0.0110759	0.196077	9.72016e-07	0.000674322	1233	4	0	0	68
KIAA0391	NFKBIA	0.998631	0.99424	0.0110759	0.196077	9.72016e-07	0.000674322	1233	4	0	0	68
EAPP	NFKBIA	0.998631	0.99424	0.0110759	0.196077	9.72016e-07	0.000674322	1233	4	0	0	68
PPP2R3C	NFKBIA	0.998631	0.99424	0.0110759	0.196077	9.72016e-07	0.000674322	1233	4	0	0	68
PSMA6	NFKBIA	0.998631	0.99424	0.0110759	0.196077	9.72016e-07	0.000674322	1233	4	0	0	68
CFL2	NFKBIA	0.998631	0.99424	0.0110759	0.196077	9.72016e-07	0.000674322	1233	4	0	0	68
EAPP	PPP2R3C	0.998631	0.99424	0.0110759	0.196077	9.72016e-07	0.000674322	1233	4	0	0	68
SNX6	PPP2R3C	0.998631	0.99424	0.0110759	0.196077	9.72016e-07	0.000674322	1233	4	0	0	68
KIAA0391	PPP2R3C	0.998631	0.99424	0.0110759	0.196077	9.72016e-07	0.000674322	1233	4	0	0	68
CFL2	PPP2R3C	0.998631	0.99424	0.0110759	0.196077	9.72016e-07	0.000674322	1233	4	0	0	68
RPS19P3	PPP2R3C	0.998631	0.99424	0.0110759	0.196077	9.72016e-07	0.000674322	1233	4	0	0	68
PSMA6	PPP2R3C	0.998631	0.99424	0.0110759	0.196077	9.72016e-07	0.000674322	1233	4	0	0	68
FAM177A1	PPP2R3C	0.998631	0.99424	0.0110759	0.196077	9.72016e-07	0.000674322	1233	4	0	0	68
KIAA0391	PSMA6	0.998631	0.99424	0.0110759	0.196077	9.72016e-07	0.000674322	1233	4	0	0	68
SNX6	PSMA6	0.998631	0.99424	0.0110759	0.196077	9.72016e-07	0.000674322	1233	4	0	0	68
RPS19P3	PSMA6	0.998631	0.99424	0.0110759	0.196077	9.72016e-07	0.000674322	1233	4	0	0	68
CFL2	PSMA6	0.998631	0.99424	0.0110759	0.196077	9.72016e-07	0.000674322	1233	4	0	0	68
KIAA0391	RP11-317N8.3	0.998631	0.99424	0.0110759	0.196077	9.72016e-07	0.000674322	1233	4	0	0	68
RPS19P3	RP11-317N8.3	0.998631	0.99424	0.0110759	0.196077	9.72016e-07	0.000674322	1233	4	0	0	68
RP11-73E17.2	RP11-317N8.3	0.998631	0.99424	0.0110759	0.196077	9.72016e-07	0.000674322	1233	4	0	0	68
EAPP	RP11-317N8.3	0.998631	0.99424	0.0110759	0.196077	9.72016e-07	0.000674322	1233	4	0	0	68
CFL2	RP11-317N8.3	0.998631	0.99424	0.0110759	0.196077	9.72016e-07	0.000674322	1233	4	0	0	68
PPP2R3C	RP11-317N8.3	0.998631	0.99424	0.0110759	0.196077	9.72016e-07	0.000674322	1233	4	0	0	68
SNX6	RP11-317N8.3	0.998631	0.99424	0.0110759	0.196077	9.72016e-07	0.000674322	1233	4	0	0	68
FAM177A1	RP11-317N8.3	0.998631	0.99424	0.0110759	0.196077	9.72016e-07	0.000674322	1233	4	0	0	68
PSMA6	RP11-317N8.3	0.998631	0.99424	0.0110759	0.196077	9.72016e-07	0.000674322	1233	4	0	0	68
EAPP	RP11-73E17.2	0.998631	0.99424	0.0110759	0.196077	9.72016e-07	0.000674322	1233	4	0	0	68
FAM177A1	RP11-73E17.2	0.998631	0.99424	0.0110759	0.196077	9.72016e-07	0.000674322	1233	4	0	0	68
PPP2R3C	RP11-73E17.2	0.998631	0.99424	0.0110759	0.196077	9.72016e-07	0.000674322	1233	4	0	0	68
CFL2	RP11-73E17.2	0.998631	0.99424	0.0110759	0.196077	9.72016e-07	0.000674322	1233	4	0	0	68
SNX6	RP11-73E17.2	0.998631	0.99424	0.0110759	0.196077	9.72016e-07	0.000674322	1233	4	0	0	68
KIAA0391	RP11-73E17.2	0.998631	0.99424	0.0110759	0.196077	9.72016e-07	0.000674322	1233	4	0	0	68
RPS19P3	RP11-73E17.2	0.998631	0.99424	0.0110759	0.196077	9.72016e-07	0.000674322	1233	4	0	0	68
PSMA6	RP11-73E17.2	0.998631	0.99424	0.0110759	0.196077	9.72016e-07	0.000674322	1233	4	0	0	68
CFL2	RPS19P3	0.998631	0.99424	0.0110759	0.196077	9.72016e-07	0.000674322	1233	4	0	0	68
KIAA0391	RPS19P3	0.998631	0.99424	0.0110759	0.196077	9.72016e-07	0.000674322	1233	4	0	0	68
SNX6	RPS19P3	0.998631	0.99424	0.0110759	0.196077	9.72016e-07	0.000674322	1233	4	0	0	68
RP11-73E17.2	SRP54	0.998631	0.99424	0.0110759	0.196077	9.72016e-07	0.000674322	1233	4	0	0	68
EAPP	SRP54	0.998631	0.99424	0.0110759	0.196077	9.72016e-07	0.000674322	1233	4	0	0	68
SNX6	SRP54	0.998631	0.99424	0.0110759	0.196077	9.72016e-07	0.000674322	1233	4	0	0	68
NFKBIA	SRP54	0.998631	0.99424	0.0110759	0.196077	9.72016e-07	0.000674322	1233	4	0	0	68
KIAA0391	SRP54	0.998631	0.99424	0.0110759	0.196077	9.72016e-07	0.000674322	1233	4	0	0	68
BRMS1L	SRP54	0.998631	0.99424	0.0110759	0.196077	9.72016e-07	0.000674322	1233	4	0	0	68
RPS19P3	SRP54	0.998631	0.99424	0.0110759	0.196077	9.72016e-07	0.000674322	1233	4	0	0	68
RP11-317N8.3	SRP54	0.998631	0.99424	0.0110759	0.196077	9.72016e-07	0.000674322	1233	4	0	0	68
PSMA6	SRP54	0.998631	0.99424	0.0110759	0.196077	9.72016e-07	0.000674322	1233	4	0	0	68
CFL2	SRP54	0.998631	0.99424	0.0110759	0.196077	9.72016e-07	0.000674322	1233	4	0	0	68
FAM177A1	SRP54	0.998631	0.99424	0.0110759	0.196077	9.72016e-07	0.000674322	1233	4	0	0	68
PPP2R3C	SRP54	0.998631	0.99424	0.0110759	0.196077	9.72016e-07	0.000674322	1233	4	0	0	68
SPTSSA	BRMS1L	0.996509	0.99424	0.0225235	0.196077	4.86008e-06	0.00300328	405	4	1	0	67
SPTSSA	EAPP	0.996509	0.99424	0.0225235	0.196077	4.86008e-06	0.00300328	405	4	1	0	67
SPTSSA	FAM177A1	0.996509	0.99424	0.0225235	0.196077	4.86008e-06	0.00300328	405	4	1	0	67
SPTSSA	NFKBIA	0.996509	0.99424	0.0225235	0.196077	4.86008e-06	0.00300328	405	4	1	0	67
SPTSSA	PPP2R3C	0.996509	0.99424	0.0225235	0.196077	4.86008e-06	0.00300328	405	4	1	0	67
SPTSSA	PSMA6	0.996509	0.99424	0.0225235	0.196077	4.86008e-06	0.00300328	405	4	1	0	67
SPTSSA	RP11-317N8.3	0.996509	0.99424	0.0225235	0.196077	4.86008e-06	0.00300328	405	4	1	0	67
SPTSSA	RP11-73E17.2	0.996509	0.99424	0.0225235	0.196077	4.86008e-06	0.00300328	405	4	1	0	67
SPTSSA	RPS19P3	0.996509	0.99424	0.0225235	0.196077	4.86008e-06	0.00300328	405	4	1	0	67
KIAA0391	SPTSSA	0.996509	0.99424	0.0225235	0.196077	4.86008e-06	0.00300328	405	4	0	1	67
SNX6	SPTSSA	0.996509	0.99424	0.0225235	0.196077	4.86008e-06	0.00300328	405	4	0	1	67
CFL2	SPTSSA	0.996509	0.99424	0.0225235	0.196077	4.86008e-06	0.00300328	405	4	0	1	67
SPTSSA	SRP54	0.996509	0.99424	0.0225235	0.196077	4.86008e-06	0.00300328	405	4	1	0	67
RP11-15E18.2	AC111155.1	0.998457	0.99424	0.0157864	0.196077	1.67673e-05	0.0052468	973	3	0	0	69
RP11-15E18.4	AC111155.1	0.998457	0.99424	0.0157864	0.196077	1.67673e-05	0.0052468	973	3	0	0	69
HMGN1P28	AC111155.1	0.998457	0.99424	0.0157864	0.196077	1.67673e-05	0.0052468	973	3	0	0	69
snoU13	AC111155.1	0.998457	0.99424	0.0157864	0.196077	1.67673e-05	0.0052468	973	3	0	0	69
RN7SL606P	AC111155.1	0.998457	0.99424	0.0157864	0.196077	1.67673e-05	0.0052468	973	3	0	0	69
RP11-15E18.1	AC111155.1	0.998457	0.99424	0.0157864	0.196077	1.67673e-05	0.0052468	973	3	0	0	69
RP11-15E18.5	AC111155.1	0.998457	0.99424	0.0157864	0.196077	1.67673e-05	0.0052468	973	3	0	0	69
KRT18P61	AC111155.1	0.998457	0.99424	0.0157864	0.196077	1.67673e-05	0.0052468	973	3	0	0	69
RP11-15E18.3	AC111155.1	0.998457	0.99424	0.0157864	0.196077	1.67673e-05	0.0052468	973	3	0	0	69
RNU6-623P	AC111155.1	0.998457	0.99424	0.0157864	0.196077	1.67673e-05	0.0052468	973	3	0	0	69
RN7SL448P	AC111155.1	0.998457	0.99424	0.0157864	0.196077	1.67673e-05	0.0052468	973	3	0	0	69
RN7SL448P	APPBP2	0.998457	0.99424	0.0157864	0.196077	1.67673e-05	0.0052468	973	3	0	0	69
RP11-15E18.4	APPBP2	0.998457	0.99424	0.0157864	0.196077	1.67673e-05	0.0052468	973	3	0	0	69
snoU13	APPBP2	0.998457	0.99424	0.0157864	0.196077	1.67673e-05	0.0052468	973	3	0	0	69
RP11-15E18.5	APPBP2	0.998457	0.99424	0.0157864	0.196077	1.67673e-05	0.0052468	973	3	0	0	69
RP11-15E18.3	APPBP2	0.998457	0.99424	0.0157864	0.196077	1.67673e-05	0.0052468	973	3	0	0	69
AC111155.1	APPBP2	0.998457	0.99424	0.0157864	0.196077	1.67673e-05	0.0052468	973	3	0	0	69
KRT18P61	APPBP2	0.998457	0.99424	0.0157864	0.196077	1.67673e-05	0.0052468	973	3	0	0	69
RN7SL606P	APPBP2	0.998457	0.99424	0.0157864	0.196077	1.67673e-05	0.0052468	973	3	0	0	69
RNU6-623P	APPBP2	0.998457	0.99424	0.0157864	0.196077	1.67673e-05	0.0052468	973	3	0	0	69
HMGN1P28	APPBP2	0.998457	0.99424	0.0157864	0.196077	1.67673e-05	0.0052468	973	3	0	0	69
RP11-15E18.2	APPBP2	0.998457	0.99424	0.0157864	0.196077	1.67673e-05	0.0052468	973	3	0	0	69
RP11-15E18.1	APPBP2	0.998457	0.99424	0.0157864	0.196077	1.67673e-05	0.0052468	973	3	0	0	69
KIAA0391	BAZ1A	0.992781	0.99424	0.0388025	0.272049	1.45802e-05	0.0052468	239.4	4	0	2	66
RPS19P3	BAZ1A	0.992781	0.99424	0.0388025	0.272049	1.45802e-05	0.0052468	239.4	4	0	2	66
CFL2	BAZ1A	0.992781	0.99424	0.0388025	0.272049	1.45802e-05	0.0052468	239.4	4	0	2	66
SNX6	BAZ1A	0.992781	0.99424	0.0388025	0.272049	1.45802e-05	0.0052468	239.4	4	0	2	66
NFKBIA	BAZ1A	0.992781	0.99424	0.0388025	0.272049	1.45802e-05	0.0052468	239.4	4	0	2	66
FAM177A1	BAZ1A	0.992781	0.99424	0.0388025	0.272049	1.45802e-05	0.0052468	239.4	4	0	2	66
EAPP	BAZ1A	0.992781	0.99424	0.0388025	0.272049	1.45802e-05	0.0052468	239.4	4	0	2	66
RP11-73E17.2	BAZ1A	0.992781	0.99424	0.0388025	0.272049	1.45802e-05	0.0052468	239.4	4	0	2	66
PPP2R3C	BAZ1A	0.992781	0.99424	0.0388025	0.272049	1.45802e-05	0.0052468	239.4	4	0	2	66
STRN3	BAZ1A	0.992781	0.99424	0.0388025	0.272049	1.45802e-05	0.0052468	239.4	4	0	2	66
PSMA6	BAZ1A	0.992781	0.99424	0.0388025	0.272049	1.45802e-05	0.0052468	239.4	4	0	2	66
RP11-317N8.3	BAZ1A	0.992781	0.99424	0.0388025	0.272049	1.45802e-05	0.0052468	239.4	4	0	2	66
BRMS1L	BAZ1A	0.992781	0.99424	0.0388025	0.272049	1.45802e-05	0.0052468	239.4	4	0	2	66
ZNHIT3	DHRS11	0.998457	0.99424	0.0157864	0.196077	1.67673e-05	0.0052468	973	3	0	0	69
TBC1D3G	DHRS11	0.998457	0.99424	0.0157864	0.196077	1.67673e-05	0.0052468	973	3	0	0	69
PIGW	DHRS11	0.998457	0.99424	0.0157864	0.196077	1.67673e-05	0.0052468	973	3	0	0	69
C3orf58	FBXO45	0.998457	0.99424	0.0157864	0.196077	1.67673e-05	0.0052468	973	3	0	0	69
XRN1	FBXO45	0.998457	0.99424	0.0157864	0.196077	1.67673e-05	0.0052468	973	3	0	0	69
HPS3	FBXO45	0.998457	0.99424	0.0157864	0.196077	1.67673e-05	0.0052468	973	3	0	0	69
NCBP2	GK5	0.998457	0.99424	0.0157864	0.196077	1.67673e-05	0.0052468	973	3	0	0	69
C3orf58	GK5	0.998457	0.99424	0.0157864	0.196077	1.67673e-05	0.0052468	973	3	0	0	69
FBXO45	GK5	0.998457	0.99424	0.0157864	0.196077	1.67673e-05	0.0052468	973	3	0	0	69
XRN1	GK5	0.998457	0.99424	0.0157864	0.196077	1.67673e-05	0.0052468	973	3	0	0	69
HPS3	GK5	0.998457	0.99424	0.0157864	0.196077	1.67673e-05	0.0052468	973	3	0	0	69
RP11-15E18.3	HMGN1P28	0.998457	0.99424	0.0157864	0.196077	1.67673e-05	0.0052468	973	3	0	0	69
RP11-15E18.2	HMGN1P28	0.998457	0.99424	0.0157864	0.196077	1.67673e-05	0.0052468	973	3	0	0	69
RN7SL606P	HMGN1P28	0.998457	0.99424	0.0157864	0.196077	1.67673e-05	0.0052468	973	3	0	0	69
RN7SL448P	HMGN1P28	0.998457	0.99424	0.0157864	0.196077	1.67673e-05	0.0052468	973	3	0	0	69
RP11-15E18.5	HMGN1P28	0.998457	0.99424	0.0157864	0.196077	1.67673e-05	0.0052468	973	3	0	0	69
snoU13	HMGN1P28	0.998457	0.99424	0.0157864	0.196077	1.67673e-05	0.0052468	973	3	0	0	69
RP11-15E18.4	HMGN1P28	0.998457	0.99424	0.0157864	0.196077	1.67673e-05	0.0052468	973	3	0	0	69
RNU6-623P	HMGN1P28	0.998457	0.99424	0.0157864	0.196077	1.67673e-05	0.0052468	973	3	0	0	69
KRT18P61	HMGN1P28	0.998457	0.99424	0.0157864	0.196077	1.67673e-05	0.0052468	973	3	0	0	69
RP11-15E18.1	HMGN1P28	0.998457	0.99424	0.0157864	0.196077	1.67673e-05	0.0052468	973	3	0	0	69
XRN1	HPS3	0.998457	0.99424	0.0157864	0.196077	1.67673e-05	0.0052468	973	3	0	0	69
C3orf58	HPS3	0.998457	0.99424	0.0157864	0.196077	1.67673e-05	0.0052468	973	3	0	0	69
snoU13	KRT18P61	0.998457	0.99424	0.0157864	0.196077	1.67673e-05	0.0052468	973	3	0	0	69
RN7SL448P	KRT18P61	0.998457	0.99424	0.0157864	0.196077	1.67673e-05	0.0052468	973	3	0	0	69
RN7SL606P	KRT18P61	0.998457	0.99424	0.0157864	0.196077	1.67673e-05	0.0052468	973	3	0	0	69
RP11-15E18.1	KRT18P61	0.998457	0.99424	0.0157864	0.196077	1.67673e-05	0.0052468	973	3	0	0	69
FBXO45	NCBP2	0.998457	0.99424	0.0157864	0.196077	1.67673e-05	0.0052468	973	3	0	0	69
HPS3	NCBP2	0.998457	0.99424	0.0157864	0.196077	1.67673e-05	0.0052468	973	3	0	0	69
XRN1	NCBP2	0.998457	0.99424	0.0157864	0.196077	1.67673e-05	0.0052468	973	3	0	0	69
C3orf58	NCBP2	0.998457	0.99424	0.0157864	0.196077	1.67673e-05	0.0052468	973	3	0	0	69
TBC1D3G	PIGW	0.998457	0.99424	0.0157864	0.196077	1.67673e-05	0.0052468	973	3	0	0	69
RP11-15E18.1	RN7SL448P	0.998457	0.99424	0.0157864	0.196077	1.67673e-05	0.0052468	973	3	0	0	69
snoU13	RN7SL448P	0.998457	0.99424	0.0157864	0.196077	1.67673e-05	0.0052468	973	3	0	0	69
RN7SL606P	RN7SL448P	0.998457	0.99424	0.0157864	0.196077	1.67673e-05	0.0052468	973	3	0	0	69
snoU13	RN7SL606P	0.998457	0.99424	0.0157864	0.196077	1.67673e-05	0.0052468	973	3	0	0	69
RP11-15E18.1	RN7SL606P	0.998457	0.99424	0.0157864	0.196077	1.67673e-05	0.0052468	973	3	0	0	69
RN7SL448P	RNU6-623P	0.998457	0.99424	0.0157864	0.196077	1.67673e-05	0.0052468	973	3	0	0	69
RP11-15E18.3	RNU6-623P	0.998457	0.99424	0.0157864	0.196077	1.67673e-05	0.0052468	973	3	0	0	69
RP11-15E18.5	RNU6-623P	0.998457	0.99424	0.0157864	0.196077	1.67673e-05	0.0052468	973	3	0	0	69
snoU13	RNU6-623P	0.998457	0.99424	0.0157864	0.196077	1.67673e-05	0.0052468	973	3	0	0	69
RP11-15E18.4	RNU6-623P	0.998457	0.99424	0.0157864	0.196077	1.67673e-05	0.0052468	973	3	0	0	69
RN7SL606P	RNU6-623P	0.998457	0.99424	0.0157864	0.196077	1.67673e-05	0.0052468	973	3	0	0	69
RP11-15E18.1	RNU6-623P	0.998457	0.99424	0.0157864	0.196077	1.67673e-05	0.0052468	973	3	0	0	69
KRT18P61	RNU6-623P	0.998457	0.99424	0.0157864	0.196077	1.67673e-05	0.0052468	973	3	0	0	69
RP11-15E18.2	RNU6-623P	0.998457	0.99424	0.0157864	0.196077	1.67673e-05	0.0052468	973	3	0	0	69
snoU13	RP11-15E18.1	0.998457	0.99424	0.0157864	0.196077	1.67673e-05	0.0052468	973	3	0	0	69
RP11-15E18.4	RP11-15E18.2	0.998457	0.99424	0.0157864	0.196077	1.67673e-05	0.0052468	973	3	0	0	69
RP11-15E18.1	RP11-15E18.2	0.998457	0.99424	0.0157864	0.196077	1.67673e-05	0.0052468	973	3	0	0	69
RP11-15E18.5	RP11-15E18.2	0.998457	0.99424	0.0157864	0.196077	1.67673e-05	0.0052468	973	3	0	0	69
RN7SL448P	RP11-15E18.2	0.998457	0.99424	0.0157864	0.196077	1.67673e-05	0.0052468	973	3	0	0	69
KRT18P61	RP11-15E18.2	0.998457	0.99424	0.0157864	0.196077	1.67673e-05	0.0052468	973	3	0	0	69
snoU13	RP11-15E18.2	0.998457	0.99424	0.0157864	0.196077	1.67673e-05	0.0052468	973	3	0	0	69
RP11-15E18.3	RP11-15E18.2	0.998457	0.99424	0.0157864	0.196077	1.67673e-05	0.0052468	973	3	0	0	69
RN7SL606P	RP11-15E18.2	0.998457	0.99424	0.0157864	0.196077	1.67673e-05	0.0052468	973	3	0	0	69
KRT18P61	RP11-15E18.3	0.998457	0.99424	0.0157864	0.196077	1.67673e-05	0.0052468	973	3	0	0	69
RN7SL448P	RP11-15E18.3	0.998457	0.99424	0.0157864	0.196077	1.67673e-05	0.0052468	973	3	0	0	69
RP11-15E18.1	RP11-15E18.3	0.998457	0.99424	0.0157864	0.196077	1.67673e-05	0.0052468	973	3	0	0	69
RN7SL606P	RP11-15E18.3	0.998457	0.99424	0.0157864	0.196077	1.67673e-05	0.0052468	973	3	0	0	69
snoU13	RP11-15E18.3	0.998457	0.99424	0.0157864	0.196077	1.67673e-05	0.0052468	973	3	0	0	69
RN7SL448P	RP11-15E18.4	0.998457	0.99424	0.0157864	0.196077	1.67673e-05	0.0052468	973	3	0	0	69
snoU13	RP11-15E18.4	0.998457	0.99424	0.0157864	0.196077	1.67673e-05	0.0052468	973	3	0	0	69
KRT18P61	RP11-15E18.4	0.998457	0.99424	0.0157864	0.196077	1.67673e-05	0.0052468	973	3	0	0	69
RP11-15E18.5	RP11-15E18.4	0.998457	0.99424	0.0157864	0.196077	1.67673e-05	0.0052468	973	3	0	0	69
RP11-15E18.1	RP11-15E18.4	0.998457	0.99424	0.0157864	0.196077	1.67673e-05	0.0052468	973	3	0	0	69
RN7SL606P	RP11-15E18.4	0.998457	0.99424	0.0157864	0.196077	1.67673e-05	0.0052468	973	3	0	0	69
RP11-15E18.3	RP11-15E18.4	0.998457	0.99424	0.0157864	0.196077	1.67673e-05	0.0052468	973	3	0	0	69
snoU13	RP11-15E18.5	0.998457	0.99424	0.0157864	0.196077	1.67673e-05	0.0052468	973	3	0	0	69
KRT18P61	RP11-15E18.5	0.998457	0.99424	0.0157864	0.196077	1.67673e-05	0.0052468	973	3	0	0	69
RP11-15E18.1	RP11-15E18.5	0.998457	0.99424	0.0157864	0.196077	1.67673e-05	0.0052468	973	3	0	0	69
RN7SL448P	RP11-15E18.5	0.998457	0.99424	0.0157864	0.196077	1.67673e-05	0.0052468	973	3	0	0	69
RN7SL606P	RP11-15E18.5	0.998457	0.99424	0.0157864	0.196077	1.67673e-05	0.0052468	973	3	0	0	69
RP11-15E18.3	RP11-15E18.5	0.998457	0.99424	0.0157864	0.196077	1.67673e-05	0.0052468	973	3	0	0	69
RP11-61D1.2	RP11-289E15.1	0.998457	0.99424	0.0157864	0.196077	1.67673e-05	0.0052468	973	3	0	0	69
DTD2	RP11-596D21.1	0.998457	0.99424	0.0157864	0.196077	1.67673e-05	0.0052468	973	3	0	0	69
BAZ1A	SRP54	0.992781	0.99424	0.0388025	0.272049	1.45802e-05	0.0052468	239.4	4	2	0	66
ALG1L2	TSC22D2	0.998457	0.99424	0.0157864	0.196077	1.67673e-05	0.0052468	973	3	0	0	69
C3orf58	XRN1	0.998457	0.99424	0.0157864	0.196077	1.67673e-05	0.0052468	973	3	0	0	69
PIGW	ZNHIT3	0.998457	0.99424	0.0157864	0.196077	1.67673e-05	0.0052468	973	3	0	0	69
TBC1D3G	ZNHIT3	0.998457	0.99424	0.0157864	0.196077	1.67673e-05	0.0052468	973	3	0	0	69

## Sheet: (E) all
Gene1_symbol	Gene2_symbol	ME_Pvalue	ME_Qvalue	CO_Pvalue	CO_Qvalue	Fisher_Pvalue	Fisher_Pvalue_adj	Ods_ratio_adj	g1True_g2True	g1True_g2False	g1False_g2True	g1False_g2False
SMO	PTCH1	2.48606e-14	1.03313e-13	1	1	1.38987e-06	3.31457e-05	0.0855197	2	29	109	110
q9_loss	DDX3X	1.76491e-14	1.03313e-13	1	1	0.121697	0.5517	0.542406	10	58	45	137
p17_loss	PTCH1	1.7998e-13	6.18648e-13	1	1	0.0010812	0.0163831	0.294649	9	33	102	106
q10_loss	DDX3X	5.40058e-13	2.19735e-12	1	1	0.00511784	0.0667871	0.204199	2	36	53	159
TP53	PTCH1	1.12562e-10	4.15108e-10	1	1	0.000149765	0.0026493	0.152074	3	24	108	115
IKBKAP	DDX3X	2.15768e-10	6.35159e-10	1	1	0.145222	0.586846	0.4924	5	35	50	160
q10_loss	SMO	1.17648e-09	4.32573e-09	1	1	0.00642255	0.081895	0.0748299	0	38	31	181
q9_loss	SMO	1.48162e-09	4.37047e-09	1	1	0.0822855	0.44145	0.394503	4	64	27	155
p17_loss	IKBKAP	2.17542e-09	6.54329e-09	1	1	0.106724	0.512309	0.405232	3	39	37	171
p17_loss	DDX3X	2.8334e-09	7.33746e-09	1	1	0.419863	1	0.699143	7	35	48	160
IKBKAP	TP53	7.89908e-09	2.61639e-08	1	1	0.0107668	0.123276	0.0823793	0	40	27	183
SMO	IKBKAP	1.27811e-08	3.87171e-08	1	1	0.0367347	0.280948	0.224735	1	30	39	180
p17_loss	FNBP1	2.15491e-08	5.08425e-08	1	1	0.0597222	0.386262	0.228916	1	41	28	180
p17_loss	AL360004.1	4.44606e-08	8.62622e-08	1	1	0.057691	0.386262	0.238554	1	41	27	181
p17_loss	HMCN2	4.44606e-08	8.62622e-08	1	1	0.057691	0.386262	0.238554	1	41	27	181
p17_loss	RP11-138E2.1	4.44606e-08	8.62622e-08	1	1	0.057691	0.386262	0.238554	1	41	27	181
p17_loss	snoU13	4.44606e-08	8.62622e-08	1	1	0.057691	0.386262	0.238554	1	41	27	181
p17_loss	Y_RNA	4.44606e-08	8.62622e-08	1	1	0.057691	0.386262	0.238554	1	41	27	181
DDX3X	GPR107	3.31147e-08	8.62622e-08	1	1	0.151198	0.600425	0.426415	3	52	26	169
DDX3X	PTCH1	4.44628e-08	8.62622e-08	1	1	0.87886	1	1.05837	25	30	86	109
PTCH1	GLI2	5.8529e-08	1.05354e-07	1	1	0.00273717	0.0385373	0.199338	3	108	19	120
DDX3X	AL360004.1	7.90636e-08	1.22781e-07	1	1	0.15116	0.600425	0.445752	3	52	25	170
DDX3X	HMCN2	7.90636e-08	1.22781e-07	1	1	0.15116	0.600425	0.445752	3	52	25	170
DDX3X	RP11-138E2.1	7.90636e-08	1.22781e-07	1	1	0.15116	0.600425	0.445752	3	52	25	170
DDX3X	snoU13	7.90636e-08	1.22781e-07	1	1	0.15116	0.600425	0.445752	3	52	25	170
DDX3X	Y_RNA	7.90636e-08	1.22781e-07	1	1	0.15116	0.600425	0.445752	3	52	25	170
q9_loss	TP53	8.54461e-08	1.35793e-07	1	1	0.169542	0.632351	0.473528	4	64	23	159
SMO	NCS1	1.33552e-07	2.1876e-07	1	1	0.0317231	0.257994	0.102502	0	31	29	190
SMO	AL360004.1	2.29682e-07	3.65885e-07	1	1	0.0313602	0.257994	0.106656	0	31	28	191
SMO	HMCN2	2.29682e-07	3.65885e-07	1	1	0.0313602	0.257994	0.106656	0	31	28	191
SMO	RP11-138E2.1	2.29682e-07	3.65885e-07	1	1	0.0313602	0.257994	0.106656	0	31	28	191
SMO	snoU13	2.29682e-07	3.65885e-07	1	1	0.0313602	0.257994	0.106656	0	31	28	191
SMO	Y_RNA	2.29682e-07	3.65885e-07	1	1	0.0313602	0.257994	0.106656	0	31	28	191
SUFU	DDX3X	2.5522e-07	4.20286e-07	1	1	0.119393	0.541554	0.360332	2	22	53	173
DDX3X	FNBP1	2.84707e-07	4.4219e-07	1	1	0.342758	1	0.584238	4	51	25	170
DDX3X	NCS1	2.84707e-07	4.4219e-07	1	1	0.342758	1	0.584238	4	51	25	170
p17_loss	GPR107	3.00905e-07	4.64086e-07	1	1	0.185724	0.673354	0.407407	2	40	27	181
p17_loss	NCS1	3.00905e-07	4.64086e-07	1	1	0.185724	0.673354	0.407407	2	40	27	181
TP53	GPR107	9.85872e-07	2.09053e-06	1	1	0.0524542	0.363243	0.119877	0	27	29	194
TP53	NCS1	9.85872e-07	2.09053e-06	1	1	0.0524542	0.363243	0.119877	0	27	29	194
TP53	DDX3X	1.45465e-06	2.70091e-06	1	1	0.462728	1	0.641396	4	23	51	172
TP53	AL360004.1	1.56343e-06	2.98093e-06	1	1	0.0523685	0.362751	0.124721	0	27	28	195
TP53	HMCN2	1.56343e-06	2.98093e-06	1	1	0.0523685	0.362751	0.124721	0	27	28	195
TP53	RP11-138E2.1	1.56343e-06	2.98093e-06	1	1	0.0523685	0.362751	0.124721	0	27	28	195
TP53	snoU13	1.56343e-06	2.98093e-06	1	1	0.0523685	0.362751	0.124721	0	27	28	195
TP53	Y_RNA	1.56343e-06	2.98093e-06	1	1	0.0523685	0.362751	0.124721	0	27	28	195
SMO	SUFU	2.04893e-06	3.36965e-06	1	1	0.0524234	0.363097	0.12666	0	31	24	195
p17_loss	q9_loss	2.4555e-06	3.79843e-06	0.999999	1	0.344884	1	1.4423	14	28	54	154
SMO	FNBP1	2.77615e-06	4.25835e-06	1	1	0.144029	0.5829	0.330457	1	30	28	191
SMO	GPR107	2.77615e-06	4.25835e-06	1	1	0.144029	0.5829	0.330457	1	30	28	191
q10_loss	FBXW7	2.74532e-06	4.25835e-06	1	1	0.271948	0.890512	0.482037	2	36	26	186
q9_loss	KMT2D	2.81807e-06	4.26947e-06	1	1	0.110353	0.523283	0.355532	2	66	17	165
q10_loss	PTCH1	3.30408e-06	4.91053e-06	0.999999	1	0.85975	1	0.902269	16	22	95	117
p17_loss	FBXW7	5.15301e-06	7.81962e-06	0.999999	1	0.590358	1	0.637627	3	39	25	183
q10_loss	IKBKAP	8.24513e-06	1.18592e-05	0.999999	1	1	1	1.03478	6	32	34	178
q9_loss	SUFU	9.02021e-06	1.27668e-05	0.999998	1	0.630347	1	0.726227	5	63	19	163
SUFU	PTCH1	9.99097e-06	1.34661e-05	0.999998	1	0.133587	0.557819	0.502392	7	17	104	122
GLI2	GPR107	1.26277e-05	2.11786e-05	1	1	0.0867154	0.463558	0.150282	0	22	29	199
GLI2	NCS1	1.26277e-05	2.11786e-05	1	1	0.0867154	0.463558	0.150282	0	22	29	199
p17_loss	CREBBP	1.31215e-05	2.2526e-05	0.999999	1	0.212866	0.739201	0.351251	1	41	19	189
TP53	FNBP1	1.7649e-05	3.17966e-05	0.999999	1	0.334202	1	0.388282	1	26	28	195
GLI2	AL360004.1	1.81505e-05	3.27044e-05	1	1	0.146995	0.593271	0.156335	0	22	28	200
GLI2	HMCN2	1.81505e-05	3.27044e-05	1	1	0.146995	0.593271	0.156335	0	22	28	200
GLI2	RP11-138E2.1	1.81505e-05	3.27044e-05	1	1	0.146995	0.593271	0.156335	0	22	28	200
GLI2	snoU13	1.81505e-05	3.27044e-05	1	1	0.146995	0.593271	0.156335	0	22	28	200
GLI2	Y_RNA	1.81505e-05	3.27044e-05	1	1	0.146995	0.593271	0.156335	0	22	28	200
LHX1	IKBKAP	2.1753e-05	3.85103e-05	1	1	0.0827556	0.443906	0.145529	0	16	40	194
p17_loss	KMT2D	2.62032e-05	4.24355e-05	0.999998	1	0.213304	0.740686	0.372191	1	41	18	190
p17_loss	GSE1	2.9856e-05	4.6507e-05	1	1	0.0823268	0.441639	0.146869	0	42	15	193
p17_loss	SMO	3.0644e-05	4.6507e-05	0.999995	1	1	1	1.01006	5	37	26	182
q9_loss	FBXW7	3.25699e-05	5.42437e-05	0.999993	1	0.825182	1	1.11369	8	60	20	162
SMO	DDX3X	5.06517e-05	0.000101954	0.999988	1	0.643388	1	1.31355	8	23	47	172
DDX3X	MYCN	5.38573e-05	0.000103507	0.999997	1	0.202095	0.710827	0.344511	1	54	14	181
IKBKAP	GLI2	5.51163e-05	0.000103507	0.999994	1	0.543992	1	0.603421	2	38	20	190
q9_loss	PIK3CA	5.25042e-05	0.000103507	0.999991	1	0.603095	1	0.704017	4	64	16	166
KMT2D	PTCH1	6.14625e-05	0.000113128	0.999988	1	0.148189	0.598061	0.446981	5	14	106	125
q10_loss	KMT2D	6.91711e-05	0.000128977	0.999996	1	0.32315	1	0.420541	1	37	18	194
q10_loss	FNBP1	7.33429e-05	0.000132782	0.999988	1	1	1	0.959079	4	34	25	187
q10_loss	GPR107	7.33429e-05	0.000132782	0.999988	1	1	1	0.959079	4	34	25	187
SMO	GLI2	9.46328e-05	0.000155365	0.999994	1	0.328353	1	0.45406	1	30	21	198
PRKAR1A	PTCH1	9.74733e-05	0.000188191	1	1	0.00506513	0.066111	0.0616002	0	9	111	130
q9_loss	PTCH1	0.000103861	0.000215099	0.999962	1	0.00644835	0.0819231	2.21605	40	28	71	111
IKBKAP	SUFU	0.000109257	0.000218294	0.999984	1	0.775692	1	0.822636	3	37	21	189
q9_loss	XPO1	0.000114559	0.000236237	1	1	0.0660871	0.403703	0.119917	0	68	10	172
q10_loss	AL360004.1	0.000123063	0.000247131	0.999979	1	1	1	1.00355	4	34	24	188
q10_loss	HMCN2	0.000123063	0.000247131	0.999979	1	1	1	1.00355	4	34	24	188
q10_loss	RP11-138E2.1	0.000123063	0.000247131	0.999979	1	1	1	1.00355	4	34	24	188
q10_loss	snoU13	0.000123063	0.000247131	0.999979	1	1	1	1.00355	4	34	24	188
q10_loss	Y_RNA	0.000123063	0.000247131	0.999979	1	1	1	1.00355	4	34	24	188
p17_loss	GNAS	0.000128639	0.000255869	1	1	0.133699	0.557819	0.17037	0	42	13	195
q10_loss	KMT2C	0.000128736	0.000255887	1	1	0.137038	0.557819	0.177788	0	38	14	198
GNAS	PTCH1	0.000140792	0.000257402	0.999983	1	0.0424015	0.315144	0.255112	2	11	109	128
q10_loss	q9_loss	0.000141494	0.000257402	0.999955	1	0.075723	0.432086	1.96639	15	23	53	159
GNAS	IKBKAP	0.000178551	0.000313488	1	1	0.233373	0.784021	0.180613	0	13	40	197
GLI2	FNBP1	0.00018145	0.00031962	0.999987	1	0.485376	1	0.49082	1	21	28	200
q9_loss	GLI2	0.000214257	0.000364798	0.999951	1	1	1	1.04945	6	62	16	166
LHX1	PTCH1	0.00022642	0.000375073	0.999957	1	0.124624	0.557819	0.426977	4	12	107	127
q10_loss	GNAS	0.000250789	0.000403068	1	1	0.227603	0.770783	0.191919	0	38	13	199
CREBBP	SMO	0.000258168	0.000424146	0.999981	1	0.48307	1	0.505675	1	19	30	200
LHX1	FNBP1	0.000280669	0.00045607	1	1	0.228987	0.771218	0.211094	0	16	29	205
LHX1	GPR107	0.000280669	0.00045607	1	1	0.228987	0.771218	0.211094	0	16	29	205
LHX1	NCS1	0.000280669	0.00045607	1	1	0.228987	0.771218	0.211094	0	16	29	205
SMO	FBXW7	0.000282484	0.000468233	0.999955	1	1	1	0.936705	3	28	25	194
q9_loss	KAT6B	0.000285921	0.000474234	0.999954	1	0.56821	1	0.670908	3	65	13	169
PIK3CA	DDX3X	0.000293517	0.000504292	0.999944	1	1	1	0.950574	4	16	51	179
PTCH1	DHRS11	0.000293885	0.000510052	1	1	0.00963621	0.1128	0.0693748	0	111	8	131
PTCH1	PIGW	0.000293885	0.000510052	1	1	0.00963621	0.1128	0.0693748	0	111	8	131
PTCH1	TBC1D3G	0.000293885	0.000510052	1	1	0.00963621	0.1128	0.0693748	0	111	8	131
PTCH1	ZNHIT3	0.000293885	0.000510052	1	1	0.00963621	0.1128	0.0693748	0	111	8	131
FBXW7	IKBKAP	0.000297516	0.000523154	0.999937	1	0.785182	1	1.23614	5	23	35	187
q10_loss	CREBBP	0.000301402	0.000535366	0.999963	1	0.747087	1	0.720104	2	36	18	194
q9_loss	PLCD1	0.000302609	0.000606238	1	1	0.11889	0.539306	0.133308	0	68	9	173
q10_loss	NCS1	0.000341771	0.000626486	0.999927	1	0.783131	1	1.26317	5	33	24	188
LHX1	AL360004.1	0.000360797	0.000670429	1	1	0.229049	0.77125	0.219564	0	16	28	206
LHX1	HMCN2	0.000360797	0.000670429	1	1	0.229049	0.77125	0.219564	0	16	28	206
LHX1	RP11-138E2.1	0.000360797	0.000670429	1	1	0.229049	0.77125	0.219564	0	16	28	206
LHX1	snoU13	0.000360797	0.000670429	1	1	0.229049	0.77125	0.219564	0	16	28	206
LHX1	Y_RNA	0.000360797	0.000670429	1	1	0.229049	0.77125	0.219564	0	16	28	206
EPB41L5	PTCH1	0.000379786	0.00068711	0.999951	1	0.0713404	0.412396	0.281583	2	10	109	129
NBAS	DDX3X	0.000417958	0.000776916	0.999946	1	0.533248	1	0.631706	2	13	53	182
PIK3CA	GPR107	0.000459823	0.000808264	0.999965	1	0.484194	1	0.546559	1	19	28	202
PIK3CA	NCS1	0.000459823	0.000808264	0.999965	1	0.484194	1	0.546559	1	19	28	202
FBXW7	MYCN	0.000595339	0.00117733	1	1	0.387481	1	0.234861	0	28	15	207
PIK3CA	AL360004.1	0.00061558	0.00121434	0.999951	1	0.708711	1	0.569231	1	19	27	203
PIK3CA	HMCN2	0.00061558	0.00121434	0.999951	1	0.708711	1	0.569231	1	19	27	203
PIK3CA	RP11-138E2.1	0.00061558	0.00121434	0.999951	1	0.708711	1	0.569231	1	19	27	203
PIK3CA	snoU13	0.00061558	0.00121434	0.999951	1	0.708711	1	0.569231	1	19	27	203
PIK3CA	Y_RNA	0.00061558	0.00121434	0.999951	1	0.708711	1	0.569231	1	19	27	203
EPB41L5	DDX3X	0.000621485	0.00122263	0.999949	1	0.472862	1	0.441564	1	11	54	184
q9_loss	GNAS	0.000635858	0.00123188	0.999914	1	0.523403	1	0.560641	2	66	11	171
q9_loss	MYCN	0.000647036	0.00125468	0.999887	1	0.765549	1	0.728855	3	65	12	170
p17_loss	PIK3CA	0.000673101	0.00128301	0.999884	1	1	1	0.96962	3	39	17	191
IKBKAP	C17orf51	0.000712431	0.00144411	1	1	0.220682	0.753148	0.214171	0	40	11	199
IKBKAP	MAP2K3	0.000712431	0.00144411	1	1	0.220682	0.753148	0.214171	0	40	11	199
KMT2D	GPR107	0.000730656	0.00146867	0.999941	1	0.707005	1	0.578947	1	18	28	203
KMT2D	NCS1	0.000730656	0.00146867	0.999941	1	0.707005	1	0.578947	1	18	28	203
FBXW7	SUFU	0.000764567	0.00151695	0.999897	1	1	1	0.840671	2	26	22	200
q10_loss	GSE1	0.000796928	0.00162836	0.999934	1	0.480156	1	0.547586	1	37	14	198
PTCH1	AC018866.1	0.000869029	0.00183535	1	1	0.0183869	0.177162	0.0792227	0	111	7	132
PTCH1	RP11-297J22.1	0.000869029	0.00183535	1	1	0.0183869	0.177162	0.0792227	0	111	7	132
DDX3X	PPM1D	0.0008844	0.0018532	0.999877	1	0.740815	1	0.685981	2	53	12	183
SMO	NCOR1	0.000900303	0.00186828	1	1	0.37947	1	0.242798	0	31	13	206
q10_loss	SUFU	0.000925411	0.00186828	0.999806	1	0.769087	1	1.22481	4	34	20	192
KMT2D	AL360004.1	0.000960563	0.00188325	0.999919	1	0.70459	1	0.602948	1	18	27	204
KMT2D	HMCN2	0.000960563	0.00188325	0.999919	1	0.70459	1	0.602948	1	18	27	204
KMT2D	RP11-138E2.1	0.000960563	0.00188325	0.999919	1	0.70459	1	0.602948	1	18	27	204
KMT2D	snoU13	0.000960563	0.00188325	0.999919	1	0.70459	1	0.602948	1	18	27	204
KMT2D	Y_RNA	0.000960563	0.00188325	0.999919	1	0.70459	1	0.602948	1	18	27	204
SUFU	GLI2	0.000952538	0.00188325	0.99992	1	0.704703	1	0.610094	1	23	21	205
KMT2C	IKBKAP	0.00103861	0.00206183	0.999911	1	0.705157	1	0.555556	1	13	39	197
FBXW7	DDX3X	0.00112004	0.00237477	0.999653	1	0.223502	0.761076	1.84919	9	19	46	176
ZBTB20	DDX3X	0.00120725	0.00242173	0.999706	1	0.778973	1	1.26828	5	15	50	180
DDX3X	GLI2	0.0012127	0.00242173	0.999679	1	0.589906	1	1.42853	6	49	16	179
FBXW7	TP53	0.00123894	0.00249298	0.999773	1	1	1	1.11204	3	25	24	198
q9_loss	KDM6A	0.00128112	0.00258071	0.999885	1	0.294366	0.943409	0.405848	1	67	9	173
GNAS	FNBP1	0.00132865	0.00266915	1	1	0.373518	1	0.26177	0	13	29	208
GNAS	GPR107	0.00132865	0.00266915	1	1	0.373518	1	0.26177	0	13	29	208
GNAS	NCS1	0.00132865	0.00266915	1	1	0.373518	1	0.26177	0	13	29	208
DDX3X	C17orf51	0.00136325	0.00268998	0.999878	1	0.464366	1	0.486239	1	54	10	185
XPO1	IKBKAP	0.00141399	0.00275376	1	1	0.372078	1	0.235744	0	10	40	200
KDM6A	IKBKAP	0.00141399	0.00275376	1	1	0.372078	1	0.235744	0	10	40	200
IKBKAP	MTATP6P3	0.00141399	0.00275376	1	1	0.372078	1	0.235744	0	40	10	200
IKBKAP	RP11-822E23.5	0.00141399	0.00275376	1	1	0.372078	1	0.235744	0	40	10	200
q9_loss	KMT2C	0.00142783	0.00275376	0.999729	1	0.764095	1	0.79688	3	65	11	171
GSE1	SUFU	0.00155386	0.0028794	1	1	0.373692	1	0.278473	0	15	24	211
NBAS	SUFU	0.00155386	0.0028794	1	1	0.373692	1	0.278473	0	15	24	211
EPB41L5	SMO	0.00156259	0.00289958	1	1	0.37126	1	0.263492	0	12	31	207
GLIS3	DDX3X	0.00161864	0.00299856	1	1	0.205866	0.719753	0.198728	0	8	55	187
GNAS	AL360004.1	0.00162034	0.00300691	1	1	0.372005	1	0.272255	0	13	28	209
GNAS	HMCN2	0.00162034	0.00300691	1	1	0.372005	1	0.272255	0	13	28	209
FBXW7	NCOR1	0.00162034	0.00300691	1	1	0.372005	1	0.272255	0	28	13	209
GNAS	RP11-138E2.1	0.00162034	0.00300691	1	1	0.372005	1	0.272255	0	13	28	209
GNAS	snoU13	0.00162034	0.00300691	1	1	0.372005	1	0.272255	0	13	28	209
GNAS	Y_RNA	0.00162034	0.00300691	1	1	0.372005	1	0.272255	0	13	28	209
KMT2D	IKBKAP	0.0017725	0.00310543	0.999661	1	1	1	1.1002	3	16	37	194
q10_loss	KDM6A	0.00181696	0.00326753	1	1	0.367599	1	0.250464	0	38	10	202
DDX3X	NCOR1	0.00183869	0.00328004	0.999721	1	0.739114	1	0.749695	2	53	11	184
SMO	LHX1	0.00187176	0.00330784	0.999829	1	0.701143	1	0.648863	1	30	15	204
SMO	TP53	0.00192022	0.0033397	0.999568	1	0.755787	1	1.36828	4	27	23	196
CREBBP	SUFU	0.00200762	0.00347438	0.999815	1	0.702881	1	0.679214	1	19	23	207
q9_loss	EXOG	0.00202313	0.00368991	1	1	0.1946	0.701101	0.170803	0	68	7	175
PTCH1	MYCN	0.00216016	0.00371236	0.999434	1	0.431697	1	0.636933	5	106	10	129
NBAS	PTCH1	0.00216016	0.00371236	0.999434	1	0.431697	1	0.636933	5	10	106	129
KMT2D	DDX3X	0.00227742	0.00426216	0.99941	1	0.576705	1	1.36326	5	14	50	181
SUFU	PPM1D	0.00238725	0.00429158	1	1	0.37345	1	0.299085	0	24	14	212
PTCH1	FAM177A1	0.00250922	0.00436077	0.999598	1	0.192377	0.69585	0.35321	2	109	8	131
PTCH1	MTATP6P3	0.00250922	0.00436077	0.999598	1	0.192377	0.69585	0.35321	2	109	8	131
KDM6A	PTCH1	0.00250922	0.00436077	0.999598	1	0.192377	0.69585	0.35321	2	8	109	131
PTCH1	RP11-822E23.5	0.00250922	0.00436077	0.999598	1	0.192377	0.69585	0.35321	2	109	8	131
PTCH1	SPTSSA	0.00250922	0.00436077	0.999598	1	0.192377	0.69585	0.35321	2	109	8	131
PTCH1	SRP54	0.00250922	0.00436077	0.999598	1	0.192377	0.69585	0.35321	2	109	8	131
PTCH1	SHMT1	0.00252072	0.00487123	1	1	0.0352257	0.277582	0.0921007	0	111	6	133
FBXW7	GPR107	0.00255789	0.00509502	0.999407	1	0.545502	1	1.42257	4	24	25	197
SMO	C17orf51	0.00270799	0.00551441	1	1	0.368618	1	0.287785	0	31	11	208
q9_loss	NBAS	0.00271727	0.00551798	0.999353	1	1	1	1.04044	4	64	11	171
SUFU	FNBP1	0.00274709	0.00552903	0.999451	1	0.747454	1	1.23168	3	21	26	200
SUFU	GPR107	0.00274709	0.00552903	0.999451	1	0.747454	1	1.23168	3	21	26	200
SUFU	NCS1	0.00274709	0.00552903	0.999451	1	0.747454	1	1.23168	3	21	26	200
PIK3CA	FNBP1	0.0029175	0.00618126	0.99954	1	1	1	1	2	18	27	203
DDX3X	APPBP2	0.0029425	0.00630657	0.999708	1	0.696015	1	0.540319	1	54	9	186
DDX3X	MTATP6P3	0.0029425	0.00630657	0.999708	1	0.696015	1	0.540319	1	54	9	186
DDX3X	RP11-822E23.5	0.0029425	0.00630657	0.999708	1	0.696015	1	0.540319	1	54	9	186
DDX3X	SRP54	0.0029425	0.00630657	0.999708	1	0.696015	1	0.540319	1	54	9	186
ZBTB20	LHX1	0.00295643	0.00636261	1	1	0.624709	1	0.317073	0	20	16	214
q9_loss	FLII	0.00302207	0.0066444	0.999697	1	0.451132	1	0.456209	1	67	8	174
q9_loss	PRKAR1A	0.00302207	0.0066444	0.999697	1	0.451132	1	0.456209	1	67	8	174
SMO	GSE1	0.00304723	0.0066444	0.999702	1	0.701687	1	0.697004	1	30	14	205
NBAS	SMO	0.00304723	0.0066444	0.999702	1	0.701687	1	0.697004	1	14	30	205
q9_loss	CREBBP	0.00305175	0.0066444	0.999053	1	0.43605	1	1.53117	7	61	13	169
q9_loss	NCOR1	0.00307064	0.00664637	0.999364	1	1	1	0.877863	3	65	10	172
FBXW7	PTCH1	0.00354314	0.00754995	0.998556	1	0.31925	0.994886	1.50509	15	13	96	126
IKBKAP	PPP2R3C	0.00354845	0.00757454	0.999643	1	0.696935	1	0.658778	1	39	11	199
FBXW7	AL360004.1	0.00356837	0.0075874	0.999143	1	0.531649	1	1.48813	4	24	24	198
FBXW7	HMCN2	0.00356837	0.0075874	0.999143	1	0.531649	1	1.48813	4	24	24	198
FBXW7	RP11-138E2.1	0.00356837	0.0075874	0.999143	1	0.531649	1	1.48813	4	24	24	198
FBXW7	snoU13	0.00356837	0.0075874	0.999143	1	0.531649	1	1.48813	4	24	24	198
FBXW7	Y_RNA	0.00356837	0.0075874	0.999143	1	0.531649	1	1.48813	4	24	24	198
KAT6B	FBXW7	0.0036077	0.00773133	0.999639	1	1	1	0.730205	1	15	27	207
GNAS	SUFU	0.00367126	0.00781379	1	1	0.620672	1	0.322751	0	13	24	213
PIK3CA	PTCH1	0.00370655	0.00781379	0.998698	1	1	1	1.03563	9	11	102	128
SUFU	AL360004.1	0.00369577	0.00781379	0.999235	1	0.739007	1	1.28637	3	21	25	201
SUFU	HMCN2	0.00369577	0.00781379	0.999235	1	0.739007	1	1.28637	3	21	25	201
SUFU	RP11-138E2.1	0.00369577	0.00781379	0.999235	1	0.739007	1	1.28637	3	21	25	201
SUFU	snoU13	0.00369577	0.00781379	0.999235	1	0.739007	1	1.28637	3	21	25	201
SUFU	Y_RNA	0.00369577	0.00781379	0.999235	1	0.739007	1	1.28637	3	21	25	201
GPR107	C17orf51	0.00373862	0.00784783	1	1	0.621942	1	0.310243	0	29	11	210
FNBP1	C17orf51	0.00373862	0.00784783	1	1	0.621942	1	0.310243	0	29	11	210
NCS1	C17orf51	0.00373862	0.00784783	1	1	0.621942	1	0.310243	0	29	11	210
MAP2K3	GPR107	0.00373862	0.00784783	1	1	0.621942	1	0.310243	0	11	29	210
MAP2K3	NCS1	0.00373862	0.00784783	1	1	0.621942	1	0.310243	0	11	29	210
DDX3X	BCAS3	0.00375122	0.00786805	0.999379	1	1	1	0.825545	2	53	10	185
DDX3X	AC018866.1	0.00375383	0.00810406	1	1	0.352928	1	0.226426	0	55	7	188
DDX3X	DOCK1	0.00375383	0.00810406	1	1	0.352928	1	0.226426	0	55	7	188
DDX3X	RP11-297J22.1	0.00375383	0.00810406	1	1	0.352928	1	0.226426	0	55	7	188
KMT2D	LHX1	0.00388806	0.00839823	1	1	0.618715	1	0.334887	0	19	16	215
PIK3CA	IKBKAP	0.00419599	0.0085114	0.998968	1	0.537451	1	1.4533	4	16	36	194
CREBBP	IKBKAP	0.00419599	0.0085114	0.998968	1	0.537451	1	1.4533	4	16	36	194
LHX1	DDX3X	0.00426558	0.00867221	0.998939	1	0.757905	1	1.28272	4	12	51	183
KMT2D	FNBP1	0.00439657	0.00872442	0.999269	1	1	1	1.06234	2	17	27	204
MAP2K3	AL360004.1	0.00440784	0.00875498	1	1	0.61776	1	0.322654	0	11	28	211
snoU13	C17orf51	0.00440784	0.00875498	1	1	0.61776	1	0.322654	0	28	11	211
AL360004.1	C17orf51	0.00440784	0.00875498	1	1	0.61776	1	0.322654	0	28	11	211
HMCN2	C17orf51	0.00440784	0.00875498	1	1	0.61776	1	0.322654	0	28	11	211
RP11-138E2.1	C17orf51	0.00440784	0.00875498	1	1	0.61776	1	0.322654	0	28	11	211
Y_RNA	C17orf51	0.00440784	0.00875498	1	1	0.61776	1	0.322654	0	28	11	211
MAP2K3	HMCN2	0.00440784	0.00875498	1	1	0.61776	1	0.322654	0	11	28	211
Y_RNA	MAP2K3	0.00440784	0.00875498	1	1	0.61776	1	0.322654	0	28	11	211
MAP2K3	RP11-138E2.1	0.00440784	0.00875498	1	1	0.61776	1	0.322654	0	11	28	211
MAP2K3	snoU13	0.00440784	0.00875498	1	1	0.61776	1	0.322654	0	11	28	211
PTCH1	BAZ1A	0.00453105	0.00875498	0.999008	1	0.354776	1	0.499051	3	108	8	131
PTCH1	C17orf51	0.00453105	0.00875498	0.999008	1	0.354776	1	0.499051	3	108	8	131
PTCH1	MAP2K3	0.00453105	0.00875498	0.999008	1	0.354776	1	0.499051	3	108	8	131
p17_loss	KMT2C	0.00448208	0.00875498	0.999246	1	1	1	0.97037	2	40	12	196
p17_loss	SUFU	0.00449244	0.00875498	0.998658	1	0.256505	0.850114	1.83377	6	36	18	190
q9_loss	LHX1	0.00461886	0.0090839	0.998703	1	0.772532	1	1.29168	5	63	11	171
SMO	MTATP6P3	0.00468751	0.00928105	1	1	0.617344	1	0.316704	0	31	10	209
SMO	RP11-822E23.5	0.00468751	0.00928105	1	1	0.617344	1	0.316704	0	31	10	209
PTCH1	PPM1D	0.00479938	0.00938338	0.998633	1	0.587425	1	0.709414	5	106	9	130
KMT2C	SMO	0.00493742	0.00938338	0.999482	1	1	1	0.752277	1	13	30	206
ZBTB20	TP53	0.00490004	0.00938338	0.999175	1	1	1	1.08903	2	18	25	205
CREBBP	TP53	0.00490004	0.00938338	0.999175	1	1	1	1.08903	2	18	25	205
p17_loss	PTEN	0.00511054	0.00959325	0.999456	1	0.696384	1	0.683305	1	41	10	198
q10_loss	TP53	0.165667	0.245751	0.90456	1	0.000547687	0.00878209	4.98017	11	27	16	196
IKBKAP	PTCH1	0.304424	0.430094	0.777005	1	1.38993e-07	4.73196e-06	7.53928	33	7	78	132
q9_loss	IKBKAP	0.532321	0.717634	0.571431	1	4.38637e-12	1.10465e-09	13.0148	30	38	10	172
q9_loss	FNBP1	0.594636	0.761378	0.513734	1	5.48521e-10	9.53571e-08	14.0245	23	45	6	176
q9_loss	GPR107	0.594636	0.761378	0.513734	1	5.48521e-10	9.53571e-08	14.0245	23	45	6	176
q9_loss	NCS1	0.594636	0.761378	0.513734	1	5.48521e-10	9.53571e-08	14.0245	23	45	6	176
p17_loss	TP53	0.601799	0.771471	0.519572	1	9.22999e-08	3.2613e-06	10.6932	16	26	11	197
q10_loss	EPB41L5	0.619056	0.780255	0.54535	1	0.00049611	0.00796201	8.98268	7	31	5	207
PTCH1	GPR107	0.624606	0.782301	0.476765	1	6.75473e-09	3.42326e-07	17.8994	27	84	2	137
p17_loss	q10_loss	0.658828	0.796615	0.449145	1	1.37533e-10	2.62691e-08	12.8049	22	20	16	192
q9_loss	AL360004.1	0.670033	0.801615	0.434315	1	1.40736e-10	2.65363e-08	16.6683	23	45	5	177
q9_loss	HMCN2	0.670033	0.801615	0.434315	1	1.40736e-10	2.65363e-08	16.6683	23	45	5	177
q9_loss	RP11-138E2.1	0.670033	0.801615	0.434315	1	1.40736e-10	2.65363e-08	16.6683	23	45	5	177
q9_loss	snoU13	0.670033	0.801615	0.434315	1	1.40736e-10	2.65363e-08	16.6683	23	45	5	177
q9_loss	Y_RNA	0.670033	0.801615	0.434315	1	1.40736e-10	2.65363e-08	16.6683	23	45	5	177
NBAS	TP53	0.684436	0.80783	0.477133	1	0.000281006	0.00472616	9.27547	7	8	20	215
p17_loss	EPB41L5	0.685712	0.80783	0.465612	1	0.000101229	0.0018046	11.1965	8	34	4	204
TP53	GLI2	0.699666	0.813133	0.437975	1	1.10414e-05	0.00022423	10.152	10	17	12	211
q10_loss	C17orf51	0.706758	0.81569	0.451332	1	0.000232864	0.0040131	11.0317	7	31	4	208
PTCH1	AL360004.1	0.707455	0.81569	0.387415	1	7.33046e-10	1.06296e-07	30.0493	27	84	1	138
PTCH1	HMCN2	0.707455	0.81569	0.387415	1	7.33046e-10	1.06296e-07	30.0493	27	84	1	138
PTCH1	RP11-138E2.1	0.707455	0.81569	0.387415	1	7.33046e-10	1.06296e-07	30.0493	27	84	1	138
PTCH1	snoU13	0.707455	0.81569	0.387415	1	7.33046e-10	1.06296e-07	30.0493	27	84	1	138
PTCH1	Y_RNA	0.707455	0.81569	0.387415	1	7.33046e-10	1.06296e-07	30.0493	27	84	1	138
PTCH1	FNBP1	0.717603	0.838882	0.375394	1	2.86996e-10	5.02489e-08	31.515	28	83	1	138
PTCH1	NCS1	0.717603	0.838882	0.375394	1	2.86996e-10	5.02489e-08	31.515	28	83	1	138
EPB41L5	TP53	0.733212	0.844079	0.433105	1	0.000539851	0.00865833	10.1163	6	6	21	217
CREBBP	GSE1	0.77301	0.859802	0.385791	1	0.000384248	0.00622419	10.4519	6	14	9	221
TP53	C17orf51	0.797328	0.87225	0.354615	1	0.000291636	0.00477846	12.0106	6	21	5	218
GLI2	RP11-822E23.5	0.837286	0.901897	0.315477	1	0.000629634	0.00972501	12.7714	5	17	5	223
p17_loss	MTATP6P3	0.842741	0.905424	0.27452	1	1.20325e-05	0.00024044	20.3507	8	34	2	206
TP53	DHRS11	0.858598	0.910658	0.284496	1	0.000457854	0.00736251	15.4	5	22	3	220
TP53	PIGW	0.858598	0.910658	0.284496	1	0.000457854	0.00736251	15.4	5	22	3	220
TP53	TBC1D3G	0.858598	0.910658	0.284496	1	0.000457854	0.00736251	15.4	5	22	3	220
TP53	ZNHIT3	0.858598	0.910658	0.284496	1	0.000457854	0.00736251	15.4	5	22	3	220
CREBBP	PAX6	0.877568	0.919309	0.256628	1	0.000384272	0.00622419	14.5484	5	15	5	225
GLI2	C3orf58	0.885096	0.933954	0.244787	1	0.000334275	0.00542154	15.6794	5	17	4	224
q10_loss	AC018866.1	0.892024	0.935851	0.220496	0.940901	5.37364e-05	0.00100754	28.2	6	32	1	211
q10_loss	RP11-297J22.1	0.892024	0.935851	0.220496	0.940901	5.37364e-05	0.00100754	28.2	6	32	1	211
GLI2	MAP2K3	0.894711	0.94112	0.217467	0.913254	8.07584e-05	0.00150612	16.0083	6	16	5	223
ZBTB20	ZIC1	0.895213	0.941221	0.216796	0.913254	8.27467e-05	0.00154282	15.4828	6	14	6	224
TP53	MAP2K3	0.898257	0.941784	0.202672	0.894435	1.95106e-05	0.000381476	17.8455	7	20	4	219
PIK3CA	C3orf58	0.915236	0.953425	0.195529	0.877137	0.000202549	0.0034964	17.8602	5	15	4	226
ZBTB20	HPS3	0.915236	0.953425	0.195529	0.877137	0.000202549	0.0034964	17.8602	5	15	4	226
p17_loss	RP11-822E23.5	0.919162	0.969818	0.157259	0.780912	4.30204e-07	1.21947e-05	39.2289	9	33	1	207
GLI2	NCOA1	0.925262	0.971103	0.193001	0.877137	0.00061209	0.00945999	22.0378	4	18	2	226
GLI2	PEMT	0.925262	0.971103	0.193001	0.877137	0.00061209	0.00945999	22.0378	4	18	2	226
GLI2	SHMT1	0.925262	0.971103	0.193001	0.877137	0.00061209	0.00945999	22.0378	4	18	2	226
TP53	ATPAF2	0.927055	0.97205	0.189248	0.868891	0.000510984	0.00819715	28.4043	4	23	1	222
TP53	ZNF286B	0.927055	0.97205	0.189248	0.868891	0.000510984	0.00819715	28.4043	4	23	1	222
p17_loss	C17orf51	0.93381	0.974647	0.129994	0.686204	6.4948e-08	2.67864e-06	44.6923	10	32	1	207
p17_loss	MAP2K3	0.93381	0.974647	0.129994	0.686204	6.4948e-08	2.67864e-06	44.6923	10	32	1	207
p17_loss	AC018866.1	0.934424	0.975589	0.142709	0.70422	2.42475e-06	5.30673e-05	88.0986	7	35	0	208
p17_loss	RP11-297J22.1	0.934424	0.975589	0.142709	0.70422	2.42475e-06	5.30673e-05	88.0986	7	35	0	208
EPB41L5	MTATP6P3	0.93742	0.978094	0.170426	0.795759	0.000558039	0.00889926	18.9367	4	8	6	232
SUFU	DOCK1	0.939048	0.988167	0.152419	0.717961	9.98926e-05	0.00178121	25.3282	5	19	2	224
PIK3CA	CLRN1	0.94366	0.988564	0.157459	0.780912	0.000411026	0.00662834	24.9273	4	16	2	228
PIK3CA	FAM188B2	0.94366	0.988564	0.157459	0.780912	0.000411026	0.00662834	24.9273	4	16	2	228
ZBTB20	LINC00969	0.94366	0.988564	0.157459	0.780912	0.000411026	0.00662834	24.9273	4	16	2	228
PIK3CA	LINC00969	0.94366	0.988564	0.157459	0.780912	0.000411026	0.00662834	24.9273	4	16	2	228
ZBTB20	LRCH3	0.94366	0.988564	0.157459	0.780912	0.000411026	0.00662834	24.9273	4	16	2	228
ZBTB20	PCYT1A	0.94366	0.988564	0.157459	0.780912	0.000411026	0.00662834	24.9273	4	16	2	228
PIK3CA	PLSCR2	0.94366	0.988564	0.157459	0.780912	0.000411026	0.00662834	24.9273	4	16	2	228
PIK3CA	RNF168	0.94366	0.988564	0.157459	0.780912	0.000411026	0.00662834	24.9273	4	16	2	228
ZBTB20	RNF168	0.94366	0.988564	0.157459	0.780912	0.000411026	0.00662834	24.9273	4	16	2	228
PIK3CA	RP11-103G8.2	0.94366	0.988564	0.157459	0.780912	0.000411026	0.00662834	24.9273	4	16	2	228
PIK3CA	RP11-166N6.3	0.94366	0.988564	0.157459	0.780912	0.000411026	0.00662834	24.9273	4	16	2	228
PIK3CA	RP11-454C18.1	0.94366	0.988564	0.157459	0.780912	0.000411026	0.00662834	24.9273	4	16	2	228
PIK3CA	RP11-758I14.3	0.94366	0.988564	0.157459	0.780912	0.000411026	0.00662834	24.9273	4	16	2	228
PIK3CA	RP11-8J23.1	0.94366	0.988564	0.157459	0.780912	0.000411026	0.00662834	24.9273	4	16	2	228
PIK3CA	RPL6P9	0.94366	0.988564	0.157459	0.780912	0.000411026	0.00662834	24.9273	4	16	2	228
ZBTB20	SDHAP1	0.94366	0.988564	0.157459	0.780912	0.000411026	0.00662834	24.9273	4	16	2	228
PIK3CA	SDHAP1	0.94366	0.988564	0.157459	0.780912	0.000411026	0.00662834	24.9273	4	16	2	228
PIK3CA	SELT	0.94366	0.988564	0.157459	0.780912	0.000411026	0.00662834	24.9273	4	16	2	228
PIK3CA	SERP1	0.94366	0.988564	0.157459	0.780912	0.000411026	0.00662834	24.9273	4	16	2	228
PIK3CA	SIAH2	0.94366	0.988564	0.157459	0.780912	0.000411026	0.00662834	24.9273	4	16	2	228
PIK3CA	TSC22D2	0.94541	0.991363	0.140476	0.699795	9.4891e-05	0.00171909	23.0645	5	15	3	227
C17orf51	SREBF1	0.952959	0.999998	0.138539	0.696929	0.000379565	0.00615066	21.5538	4	7	6	233
HPS3	ZIC1	0.956028	0.999998	0.131858	0.688534	0.000343871	0.00557594	22.4759	4	5	8	233
NCOR1	C17orf51	0.961491	0.999998	0.107991	0.618496	6.43871e-05	0.00120508	23.0452	5	8	6	231
MTATP6P3	SREBF1	0.966036	0.999998	0.109129	0.618496	0.000246424	0.00424281	24.9763	4	6	6	234
RP11-822E23.5	SREBF1	0.966036	0.999998	0.109129	0.618496	0.000246424	0.00424281	24.9763	4	6	6	234
C17orf51	FLII	0.967306	0.999998	0.106098	0.593809	0.00023311	0.00401545	25.5818	4	7	5	234
MAP2K3	FLII	0.967306	0.999998	0.106098	0.593809	0.00023311	0.00401545	25.5818	4	7	5	234
EPB41L5	C17orf51	0.971906	0.999998	0.0848157	0.523549	4.04656e-05	0.00076673	26.2308	5	7	6	232
EPB41L5	MAP2K3	0.971906	0.999998	0.0848157	0.523549	4.04656e-05	0.00076673	26.2308	5	7	6	232
NCOR1	SREBF1	0.973732	0.999998	0.0805276	0.443144	3.61163e-05	0.000685379	27.3529	5	8	5	232
PIK3CA	HPS3	0.968727	0.999998	0.0847639	0.522931	8.76462e-06	0.00017824	29.1379	6	14	3	227
PIK3CA	XRN1	0.968727	0.999998	0.0847639	0.522931	8.76462e-06	0.00017824	29.1379	6	14	3	227
ZBTB20	XRN1	0.968727	0.999998	0.0847639	0.522931	8.76462e-06	0.00017824	29.1379	6	14	3	227
RP11-822E23.5	FLII	0.976654	0.999998	0.0827076	0.468478	0.000150835	0.00266694	29.6434	4	6	5	235
MTATP6P3	FLII	0.976654	0.999998	0.0827076	0.468478	0.000150835	0.00266694	29.6434	4	6	5	235
EPB41L5	RP11-822E23.5	0.981047	0.999998	0.0625802	0.398774	2.26183e-05	0.000441768	31.1333	5	7	5	233
PIK3CA	ATR	0.967959	0.999998	0.0935513	0.548182	3.7505e-05	0.000711	32.4323	5	15	2	228
ZBTB20	ATR	0.967959	0.999998	0.0935513	0.548182	3.7505e-05	0.000711	32.4323	5	15	2	228
ZBTB20	EIF2A	0.967959	0.999998	0.0935513	0.548182	3.7505e-05	0.000711	32.4323	5	15	2	228
PIK3CA	TFDP2	0.967959	0.999998	0.0935513	0.548182	3.7505e-05	0.000711	32.4323	5	15	2	228
NCOR1	FLII	0.983115	0.999998	0.0571948	0.365746	1.85689e-05	0.000363934	33.5752	5	8	4	233
MAP2K3	SREBF1	0.986869	0.999998	0.0470405	0.299994	1.34265e-05	0.000268224	36.0769	5	6	5	234
NBAS	MYCNUN	0.977963	0.999998	0.0790731	0.443144	0.000119806	0.00213524	36.5478	4	11	2	233
PLCD1	PEMT	0.981535	0.999998	0.0830382	0.476862	0.000617825	0.00954462	36.6923	3	6	3	238
PLCD1	PI4KB	0.981535	0.999998	0.0830382	0.476862	0.000617825	0.00954462	36.6923	3	6	3	238
GLI2	CHSY1	0.960016	0.999998	0.122418	0.676582	0.000216726	0.00373586	36.8919	4	18	1	227
GLI2	LRRC28	0.960016	0.999998	0.122418	0.676582	0.000216726	0.00373586	36.8919	4	18	1	227
ZBTB20	TRPC1	0.982027	0.999998	0.0545898	0.350402	3.07344e-06	6.72245e-05	40.9724	6	14	2	228
ZBTB20	TSC22D2	0.982027	0.999998	0.0545898	0.350402	3.07344e-06	6.72245e-05	40.9724	6	14	2	228
KIF22	MAZ	0.986313	0.999998	0.0672706	0.429306	0.000453305	0.00729573	41.3951	3	4	4	239
DOCK1	SYCE1	0.986313	0.999998	0.0672706	0.429306	0.000453305	0.00729573	41.3951	3	4	4	239
DOCK1	ZNF511	0.986313	0.999998	0.0672706	0.429306	0.000453305	0.00729573	41.3951	3	4	4	239
SYCE1	ZNF511	0.986313	0.999998	0.0672706	0.429306	0.000453305	0.00729573	41.3951	3	4	4	239
PIK3CA	AGTR1	0.97046	0.999998	0.0980174	0.550247	0.000144537	0.00255744	41.7273	4	16	1	229
PIK3CA	COMMD2	0.97046	0.999998	0.0980174	0.550247	0.000144537	0.00255744	41.7273	4	16	1	229
PIK3CA	DLG1	0.97046	0.999998	0.0980174	0.550247	0.000144537	0.00255744	41.7273	4	16	1	229
PIK3CA	FAM86HP	0.97046	0.999998	0.0980174	0.550247	0.000144537	0.00255744	41.7273	4	16	1	229
ZBTB20	FBXO45	0.97046	0.999998	0.0980174	0.550247	0.000144537	0.00255744	41.7273	4	16	1	229
ZBTB20	NCBP2	0.97046	0.999998	0.0980174	0.550247	0.000144537	0.00255744	41.7273	4	16	1	229
PIK3CA	RNF13	0.97046	0.999998	0.0980174	0.550247	0.000144537	0.00255744	41.7273	4	16	1	229
PIK3CA	RP11-167H9.1	0.97046	0.999998	0.0980174	0.550247	0.000144537	0.00255744	41.7273	4	16	1	229
ZBTB20	RP11-383G6.4	0.97046	0.999998	0.0980174	0.550247	0.000144537	0.00255744	41.7273	4	16	1	229
PIK3CA	RP11-383G6.4	0.97046	0.999998	0.0980174	0.550247	0.000144537	0.00255744	41.7273	4	16	1	229
PIK3CA	RP11-680B3.2	0.97046	0.999998	0.0980174	0.550247	0.000144537	0.00255744	41.7273	4	16	1	229
PIK3CA	RP11-77P16.3	0.97046	0.999998	0.0980174	0.550247	0.000144537	0.00255744	41.7273	4	16	1	229
PIK3CA	RP11-93K22.13	0.97046	0.999998	0.0980174	0.550247	0.000144537	0.00255744	41.7273	4	16	1	229
PIK3CA	RP11-93K22.7	0.97046	0.999998	0.0980174	0.550247	0.000144537	0.00255744	41.7273	4	16	1	229
PIK3CA	RPL38P1	0.97046	0.999998	0.0980174	0.550247	0.000144537	0.00255744	41.7273	4	16	1	229
PIK3CA	TFRC	0.97046	0.999998	0.0980174	0.550247	0.000144537	0.00255744	41.7273	4	16	1	229
XRN1	TSC22D2	0.98985	0.999998	0.044328	0.295675	5.19752e-05	0.000981019	43.1818	4	5	4	237
IDH1	NCOA1	0.987237	0.999998	0.0640145	0.410293	0.000415721	0.00670257	43.5455	3	5	3	239
APPBP2	KPNA2	0.985726	0.999998	0.0692212	0.440259	0.000446749	0.00719653	44.52	3	7	2	238
SPTSSA	PPP4C	0.985726	0.999998	0.0692212	0.440259	0.000446749	0.00719653	44.52	3	7	2	238
MTATP6P3	RP11-289E15.1	0.985726	0.999998	0.0692212	0.440259	0.000446749	0.00719653	44.52	3	7	2	238
MTATP6P3	RP11-61D1.2	0.985726	0.999998	0.0692212	0.440259	0.000446749	0.00719653	44.52	3	7	2	238
NCOR1	ALKBH5	0.99356	0.999998	0.0313392	0.2039	6.3605e-05	0.00119135	44.6211	4	9	2	235
NCOR1	MIEF2	0.98676	0.999998	0.0540624	0.349641	6.3605e-05	0.00119135	44.6211	4	9	2	235
NCOR1	PEMT	0.98676	0.999998	0.0540624	0.349641	6.3605e-05	0.00119135	44.6211	4	9	2	235
MTATP6P3	AC018866.1	0.990959	0.999998	0.0406084	0.260844	4.35984e-05	0.000825452	46.978	4	6	3	237
SPTSSA	MAZ	0.990959	0.999998	0.0406084	0.260844	4.35984e-05	0.000825452	46.978	4	6	3	237
RP11-297J22.1	MTATP6P3	0.990959	0.999998	0.0406084	0.260844	4.35984e-05	0.000825452	46.978	4	3	6	237
TSC22D2	ZIC1	0.992883	0.999998	0.0290864	0.190735	5.27699e-06	0.000111093	49.3429	5	3	7	235
KIAA0226	ZIC1	0.990153	0.999998	0.0432734	0.293024	4.43299e-05	0.000837791	50.0824	4	2	8	236
SDHAP1	ZIC1	0.990153	0.999998	0.0432734	0.293024	4.43299e-05	0.000837791	50.0824	4	2	8	236
LINC00969	ZIC1	0.990153	0.999998	0.0432734	0.293024	4.43299e-05	0.000837791	50.0824	4	2	8	236
PCYT1A	ZIC1	0.990153	0.999998	0.0432734	0.293024	4.43299e-05	0.000837791	50.0824	4	2	8	236
HLTF	ZIC1	0.990153	0.999998	0.0432734	0.293024	4.43299e-05	0.000837791	50.0824	4	2	8	236
LRCH3	ZIC1	0.990153	0.999998	0.0432734	0.293024	4.43299e-05	0.000837791	50.0824	4	2	8	236
UBXN7	ZIC1	0.990153	0.999998	0.0432734	0.293024	4.43299e-05	0.000837791	50.0824	4	2	8	236
ZBTB20	C3orf58	0.990074	0.999998	0.0312727	0.203039	2.27858e-07	7.17593e-06	50.7778	7	13	2	228
RP11-15E18.2	KPNA2	0.989761	0.999998	0.0547268	0.350402	0.000314668	0.00513982	51.5846	3	6	2	239
KRT18P61	KPNA2	0.989761	0.999998	0.0547268	0.350402	0.000314668	0.00513982	51.5846	3	6	2	239
RP11-15E18.1	KPNA2	0.989761	0.999998	0.0547268	0.350402	0.000314668	0.00513982	51.5846	3	6	2	239
RP11-15E18.3	KPNA2	0.989761	0.999998	0.0547268	0.350402	0.000314668	0.00513982	51.5846	3	6	2	239
RN7SL448P	KPNA2	0.989761	0.999998	0.0547268	0.350402	0.000314668	0.00513982	51.5846	3	6	2	239
RNU6-623P	KPNA2	0.989761	0.999998	0.0547268	0.350402	0.000314668	0.00513982	51.5846	3	6	2	239
RN7SL606P	KPNA2	0.989761	0.999998	0.0547268	0.350402	0.000314668	0.00513982	51.5846	3	6	2	239
RP11-15E18.5	KPNA2	0.989761	0.999998	0.0547268	0.350402	0.000314668	0.00513982	51.5846	3	6	2	239
snoU13	KPNA2	0.989761	0.999998	0.0547268	0.350402	0.000314668	0.00513982	51.5846	3	6	2	239
PRKAR1A	KPNA2	0.989761	0.999998	0.0547268	0.350402	0.000314668	0.00513982	51.5846	3	6	2	239
HMGN1P28	KPNA2	0.989761	0.999998	0.0547268	0.350402	0.000314668	0.00513982	51.5846	3	6	2	239
AC111155.1	KPNA2	0.989761	0.999998	0.0547268	0.350402	0.000314668	0.00513982	51.5846	3	6	2	239
RP11-15E18.4	KPNA2	0.989761	0.999998	0.0547268	0.350402	0.000314668	0.00513982	51.5846	3	6	2	239
C3orf58	LRRC28	0.989761	0.999998	0.0547268	0.350402	0.000314668	0.00513982	51.5846	3	6	2	239
FLII	SREBF1	0.994617	0.999998	0.0233461	0.150912	3.79136e-06	8.07652e-05	52.5556	5	4	5	236
SYCE1	ADAM8	0.991708	0.999998	0.0471341	0.307077	0.000262239	0.00450141	53.4444	3	4	3	240
TAOK2	DNMT3A	0.991708	0.999998	0.0471341	0.307077	0.000262239	0.00450141	53.4444	3	3	4	240
TAOK2	KIF22	0.991708	0.999998	0.0471341	0.307077	0.000262239	0.00450141	53.4444	3	3	4	240
PCYT1A	KLHL29	0.991708	0.999998	0.0471341	0.307077	0.000262239	0.00450141	53.4444	3	3	4	240
NCOA1	KLHL29	0.991708	0.999998	0.0471341	0.307077	0.000262239	0.00450141	53.4444	3	3	4	240
TAOK2	MAZ	0.991708	0.999998	0.0471341	0.307077	0.000262239	0.00450141	53.4444	3	3	4	240
AC018866.1	MYCNUN	0.991708	0.999998	0.0471341	0.307077	0.000262239	0.00450141	53.4444	3	4	3	240
RP11-297J22.1	MYCNUN	0.991708	0.999998	0.0471341	0.307077	0.000262239	0.00450141	53.4444	3	4	3	240
EXOG	PEMT	0.991708	0.999998	0.0471341	0.307077	0.000262239	0.00450141	53.4444	3	4	3	240
TRIT1	PI4KB	0.991708	0.999998	0.0471341	0.307077	0.000262239	0.00450141	53.4444	3	4	3	240
EXOG	PI4KB	0.991708	0.999998	0.0471341	0.307077	0.000262239	0.00450141	53.4444	3	4	3	240
TUBGCP2	SYCE1	0.991708	0.999998	0.0471341	0.307077	0.000262239	0.00450141	53.4444	3	3	4	240
ZBTB20	ALG1L2	0.983361	0.999998	0.0563399	0.363898	1.1293e-05	0.000228019	54.2903	5	15	1	229
PIK3CA	ALG1L2	0.983361	0.999998	0.0563399	0.363898	1.1293e-05	0.000228019	54.2903	5	15	1	229
ZBTB20	CLRN1	0.983361	0.999998	0.0563399	0.363898	1.1293e-05	0.000228019	54.2903	5	15	1	229
ZBTB20	FAM188B2	0.983361	0.999998	0.0563399	0.363898	1.1293e-05	0.000228019	54.2903	5	15	1	229
PIK3CA	HLTF	0.983361	0.999998	0.0563399	0.363898	1.1293e-05	0.000228019	54.2903	5	15	1	229
ZBTB20	HLTF	0.983361	0.999998	0.0563399	0.363898	1.1293e-05	0.000228019	54.2903	5	15	1	229
PIK3CA	KIAA0226	0.983361	0.999998	0.0563399	0.363898	1.1293e-05	0.000228019	54.2903	5	15	1	229
ZBTB20	KIAA0226	0.983361	0.999998	0.0563399	0.363898	1.1293e-05	0.000228019	54.2903	5	15	1	229
PIK3CA	LRCH3	0.983361	0.999998	0.0563399	0.363898	1.1293e-05	0.000228019	54.2903	5	15	1	229
PIK3CA	PCYT1A	0.983361	0.999998	0.0563399	0.363898	1.1293e-05	0.000228019	54.2903	5	15	1	229
ZBTB20	PLSCR2	0.983361	0.999998	0.0563399	0.363898	1.1293e-05	0.000228019	54.2903	5	15	1	229
ZBTB20	RP11-103G8.2	0.983361	0.999998	0.0563399	0.363898	1.1293e-05	0.000228019	54.2903	5	15	1	229
ZBTB20	RP11-166N6.3	0.983361	0.999998	0.0563399	0.363898	1.1293e-05	0.000228019	54.2903	5	15	1	229
ZBTB20	RP11-758I14.3	0.983361	0.999998	0.0563399	0.363898	1.1293e-05	0.000228019	54.2903	5	15	1	229
ZBTB20	RP11-8J23.1	0.983361	0.999998	0.0563399	0.363898	1.1293e-05	0.000228019	54.2903	5	15	1	229
ZBTB20	RPL6P9	0.983361	0.999998	0.0563399	0.363898	1.1293e-05	0.000228019	54.2903	5	15	1	229
ZBTB20	SELT	0.983361	0.999998	0.0563399	0.363898	1.1293e-05	0.000228019	54.2903	5	15	1	229
ZBTB20	SERP1	0.983361	0.999998	0.0563399	0.363898	1.1293e-05	0.000228019	54.2903	5	15	1	229
ZBTB20	SIAH2	0.983361	0.999998	0.0563399	0.363898	1.1293e-05	0.000228019	54.2903	5	15	1	229
ZBTB20	UBXN7	0.983361	0.999998	0.0563399	0.363898	1.1293e-05	0.000228019	54.2903	5	15	1	229
PIK3CA	UBXN7	0.983361	0.999998	0.0563399	0.363898	1.1293e-05	0.000228019	54.2903	5	15	1	229
EIF2A	HPS3	0.993993	0.999998	0.0297932	0.194719	2.64207e-05	0.000515351	55.7532	4	3	5	238
CLRN1-AS1	XRN1	0.99679	0.999998	0.0184649	0.132288	2.64207e-05	0.000515351	55.7532	4	3	5	238
RNA5SP145	XRN1	0.993993	0.999998	0.0297932	0.194719	2.64207e-05	0.000515351	55.7532	4	3	5	238
EIF2A	XRN1	0.993993	0.999998	0.0297932	0.194719	2.64207e-05	0.000515351	55.7532	4	3	5	238
C17orf51	ALKBH5	0.996634	0.999998	0.0191274	0.133458	2.97511e-05	0.000579543	57	4	7	2	237
C17orf51	MIEF2	0.99292	0.999998	0.0337256	0.229846	2.97511e-05	0.000579543	57	4	7	2	237
C17orf51	PEMT	0.99292	0.999998	0.0337256	0.229846	2.97511e-05	0.000579543	57	4	7	2	237
MAP2K3	SHMT1	0.99292	0.999998	0.0337256	0.229846	2.97511e-05	0.000579543	57	4	7	2	237
C17orf51	SHMT1	0.99292	0.999998	0.0337256	0.229846	2.97511e-05	0.000579543	57	4	7	2	237
EPB41L5	EFR3B	0.987895	0.999998	0.0615124	0.369053	0.000332667	0.00539664	58.3333	3	9	1	237
PPP2R3C	SEZ6L2	0.987895	0.999998	0.0615124	0.369053	0.000332667	0.00539664	58.3333	3	9	1	237
DHRS11	KPNA2	0.993003	0.999998	0.0417377	0.268379	0.000211079	0.00364022	61.2182	3	5	2	240
ZNHIT3	KPNA2	0.993003	0.999998	0.0417377	0.268379	0.000211079	0.00364022	61.2182	3	5	2	240
PIGW	KPNA2	0.993003	0.999998	0.0417377	0.268379	0.000211079	0.00364022	61.2182	3	5	2	240
TBC1D3G	KPNA2	0.993003	0.999998	0.0417377	0.268379	0.000211079	0.00364022	61.2182	3	5	2	240
XRN1	HPS3	0.996693	0.999998	0.0158684	0.116169	1.92216e-06	4.26132e-05	64.5062	5	4	4	237
RLF	MAP2K3	0.990772	0.999998	0.050751	0.319534	0.000250279	0.00430817	65.4706	3	1	8	238
MTATP6P3	ALKBH5	0.997703	0.999998	0.0142739	0.102077	1.90588e-05	0.000372742	66.0462	4	6	2	238
RP11-822E23.5	ALKBH5	0.997703	0.999998	0.0142739	0.102077	1.90588e-05	0.000372742	66.0462	4	6	2	238
MTATP6P3	MIEF2	0.995113	0.999998	0.0254506	0.183715	1.90588e-05	0.000372742	66.0462	4	6	2	238
RP11-822E23.5	MIEF2	0.995113	0.999998	0.0254506	0.183715	1.90588e-05	0.000372742	66.0462	4	6	2	238
RP11-822E23.5	PEMT	0.995113	0.999998	0.0254506	0.183715	1.90588e-05	0.000372742	66.0462	4	6	2	238
MTATP6P3	PEMT	0.995113	0.999998	0.0254506	0.183715	1.90588e-05	0.000372742	66.0462	4	6	2	238
RP11-822E23.5	SHMT1	0.995113	0.999998	0.0254506	0.183715	1.90588e-05	0.000372742	66.0462	4	6	2	238
MTATP6P3	SHMT1	0.995113	0.999998	0.0254506	0.183715	1.90588e-05	0.000372742	66.0462	4	6	2	238
XRN1	ZIC1	0.997236	0.999998	0.0120479	0.0950713	2.28061e-07	7.17617e-06	67.2857	6	3	6	235
C3orf58	ZIC1	0.997236	0.999998	0.0120479	0.0950713	2.28061e-07	7.17617e-06	67.2857	6	3	6	235
TSC22D2	GK5	0.996245	0.999998	0.0208278	0.138046	1.48245e-05	0.000292812	68.4286	4	4	3	239
TFDP2	TSC22D2	0.996245	0.999998	0.0208278	0.138046	1.48245e-05	0.000292812	68.4286	4	3	4	239
ZBTB20	CLRN1-AS1	0.983361	0.999998	0.0563399	0.363898	8.08208e-07	2.06506e-05	68.5862	6	14	1	229
PIK3CA	GK5	0.990742	0.999998	0.0320405	0.217789	8.08208e-07	2.06506e-05	68.5862	6	14	1	229
ZBTB20	RNA5SP145	0.990742	0.999998	0.0320405	0.217789	8.08208e-07	2.06506e-05	68.5862	6	14	1	229
ZBTB20	RP11-372E1.4	0.990742	0.999998	0.0320405	0.217789	8.08208e-07	2.06506e-05	68.5862	6	14	1	229
ZBTB20	U2SURP	0.990742	0.999998	0.0320405	0.217789	8.08208e-07	2.06506e-05	68.5862	6	14	1	229
FIGNL1	SHMT1	0.995035	0.999998	0.0326657	0.221548	0.00015124	0.00267345	69	3	3	3	241
GK5	ZIC1	0.996171	0.999998	0.0178081	0.124311	2.02741e-06	4.46772e-05	69.3733	5	2	7	236
CLRN1-AS1	ZIC1	0.998179	0.999998	0.00984716	0.0713069	2.02741e-06	4.46772e-05	69.3733	5	2	7	236
RNA5SP145	ZIC1	0.996171	0.999998	0.0178081	0.124311	2.02741e-06	4.46772e-05	69.3733	5	2	7	236
TFDP2	ZIC1	0.996171	0.999998	0.0178081	0.124311	2.02741e-06	4.46772e-05	69.3733	5	2	7	236
EIF2A	ZIC1	0.996171	0.999998	0.0178081	0.124311	2.02741e-06	4.46772e-05	69.3733	5	2	7	236
ATR	ZIC1	0.996171	0.999998	0.0178081	0.124311	2.02741e-06	4.46772e-05	69.3733	5	2	7	236
SPTSSA	HIRIP3	0.993191	0.999998	0.0408765	0.266865	0.000182587	0.00322526	74.5111	3	7	1	239
SPTSSA	SEZ6L2	0.993191	0.999998	0.0408765	0.266865	0.000182587	0.00322526	74.5111	3	7	1	239
NCOR1	ATPAF2	0.99356	0.999998	0.0313392	0.2039	2.18423e-05	0.000426726	74.6842	4	9	1	236
NCOR1	RASD1	0.99356	0.999998	0.0313392	0.2039	2.18423e-05	0.000426726	74.6842	4	9	1	236
NCOR1	ZNF286B	0.99356	0.999998	0.0313392	0.2039	2.18423e-05	0.000426726	74.6842	4	9	1	236
CHSY1	DNMT3A	0.995507	0.999998	0.030397	0.195485	0.00013274	0.00235777	75.1333	3	2	4	241
C2orf44	KIF22	0.995507	0.999998	0.030397	0.195485	0.00013274	0.00235777	75.1333	3	2	4	241
CHSY1	KLHL29	0.995507	0.999998	0.030397	0.195485	0.00013274	0.00235777	75.1333	3	2	4	241
RP11-297J22.1	LRRC28	0.995507	0.999998	0.030397	0.195485	0.00013274	0.00235777	75.1333	3	4	2	241
AC018866.1	LRRC28	0.995507	0.999998	0.030397	0.195485	0.00013274	0.00235777	75.1333	3	4	2	241
PPP4C	MAZ	0.995507	0.999998	0.030397	0.195485	0.00013274	0.00235777	75.1333	3	2	4	241
KIF22	PPP4C	0.995507	0.999998	0.030397	0.195485	0.00013274	0.00235777	75.1333	3	4	2	241
DOCK1	RP11-108K14.4	0.995507	0.999998	0.030397	0.195485	0.00013274	0.00235777	75.1333	3	4	2	241
TCF4	RP11-289E15.1	0.995507	0.999998	0.030397	0.195485	0.00013274	0.00235777	75.1333	3	4	2	241
DOCK1	RP11-380G5.3	0.995507	0.999998	0.030397	0.195485	0.00013274	0.00235777	75.1333	3	4	2	241
TCF4	RP11-61D1.2	0.995507	0.999998	0.030397	0.195485	0.00013274	0.00235777	75.1333	3	4	2	241
DOCK1	SPRN	0.995507	0.999998	0.030397	0.195485	0.00013274	0.00235777	75.1333	3	4	2	241
SPRN	ZNF511	0.995507	0.999998	0.030397	0.195485	0.00013274	0.00235777	75.1333	3	2	4	241
RP11-108K14.4	ZNF511	0.995507	0.999998	0.030397	0.195485	0.00013274	0.00235777	75.1333	3	2	4	241
EPB41L5	GLI2	0.997024	0.999998	0.00945527	0.0708132	1.77533e-10	3.24752e-08	76.104	10	2	12	226
MIEF2	FLII	0.99679	0.999998	0.0184649	0.132288	1.15113e-05	0.000230089	78.3818	4	2	5	239
ALKBH5	FLII	0.998509	0.999998	0.0102394	0.0755317	1.15113e-05	0.000230089	78.3818	4	2	5	239
PEMT	FLII	0.99679	0.999998	0.0184649	0.132288	1.15113e-05	0.000230089	78.3818	4	2	5	239
CLRN1	HPS3	0.99679	0.999998	0.0184649	0.132288	1.15113e-05	0.000230089	78.3818	4	2	5	239
ALG1L2	HPS3	0.99679	0.999998	0.0184649	0.132288	1.15113e-05	0.000230089	78.3818	4	2	5	239
PLSCR2	HPS3	0.99679	0.999998	0.0184649	0.132288	1.15113e-05	0.000230089	78.3818	4	2	5	239
RP11-8J23.1	HPS3	0.99679	0.999998	0.0184649	0.132288	1.15113e-05	0.000230089	78.3818	4	2	5	239
SELT	HPS3	0.99679	0.999998	0.0184649	0.132288	1.15113e-05	0.000230089	78.3818	4	2	5	239
RNF168	HPS3	0.99679	0.999998	0.0184649	0.132288	1.15113e-05	0.000230089	78.3818	4	2	5	239
SIAH2	HPS3	0.99679	0.999998	0.0184649	0.132288	1.15113e-05	0.000230089	78.3818	4	2	5	239
RP11-103G8.2	HPS3	0.99679	0.999998	0.0184649	0.132288	1.15113e-05	0.000230089	78.3818	4	2	5	239
FAM188B2	HPS3	0.99679	0.999998	0.0184649	0.132288	1.15113e-05	0.000230089	78.3818	4	2	5	239
SERP1	HPS3	0.99679	0.999998	0.0184649	0.132288	1.15113e-05	0.000230089	78.3818	4	2	5	239
RP11-166N6.3	HPS3	0.99679	0.999998	0.0184649	0.132288	1.15113e-05	0.000230089	78.3818	4	2	5	239
SDHAP1	HPS3	0.99679	0.999998	0.0184649	0.132288	1.15113e-05	0.000230089	78.3818	4	2	5	239
LINC00969	HPS3	0.99679	0.999998	0.0184649	0.132288	1.15113e-05	0.000230089	78.3818	4	2	5	239
RP11-758I14.3	HPS3	0.99679	0.999998	0.0184649	0.132288	1.15113e-05	0.000230089	78.3818	4	2	5	239
C3orf58	LINC00969	0.99679	0.999998	0.0184649	0.132288	1.15113e-05	0.000230089	78.3818	4	5	2	239
C3orf58	LRCH3	0.99679	0.999998	0.0184649	0.132288	1.15113e-05	0.000230089	78.3818	4	5	2	239
XRN1	LRCH3	0.99679	0.999998	0.0184649	0.132288	1.15113e-05	0.000230089	78.3818	4	5	2	239
XRN1	PCYT1A	0.99679	0.999998	0.0184649	0.132288	1.15113e-05	0.000230089	78.3818	4	5	2	239
C3orf58	PCYT1A	0.99679	0.999998	0.0184649	0.132288	1.15113e-05	0.000230089	78.3818	4	5	2	239
C3orf58	RNF168	0.99679	0.999998	0.0184649	0.132288	1.15113e-05	0.000230089	78.3818	4	5	2	239
C3orf58	SDHAP1	0.99679	0.999998	0.0184649	0.132288	1.15113e-05	0.000230089	78.3818	4	5	2	239
RP11-103G8.2	XRN1	0.99679	0.999998	0.0184649	0.132288	1.15113e-05	0.000230089	78.3818	4	2	5	239
SDHAP1	XRN1	0.99679	0.999998	0.0184649	0.132288	1.15113e-05	0.000230089	78.3818	4	2	5	239
SERP1	XRN1	0.99679	0.999998	0.0184649	0.132288	1.15113e-05	0.000230089	78.3818	4	2	5	239
FAM188B2	XRN1	0.99679	0.999998	0.0184649	0.132288	1.15113e-05	0.000230089	78.3818	4	2	5	239
RP11-166N6.3	XRN1	0.99679	0.999998	0.0184649	0.132288	1.15113e-05	0.000230089	78.3818	4	2	5	239
RNF168	XRN1	0.99679	0.999998	0.0184649	0.132288	1.15113e-05	0.000230089	78.3818	4	2	5	239
LINC00969	XRN1	0.99679	0.999998	0.0184649	0.132288	1.15113e-05	0.000230089	78.3818	4	2	5	239
ALG1L2	XRN1	0.99679	0.999998	0.0184649	0.132288	1.15113e-05	0.000230089	78.3818	4	2	5	239
SELT	XRN1	0.99679	0.999998	0.0184649	0.132288	1.15113e-05	0.000230089	78.3818	4	2	5	239
CLRN1	XRN1	0.99679	0.999998	0.0184649	0.132288	1.15113e-05	0.000230089	78.3818	4	2	5	239
RP11-454C18.1	XRN1	0.99679	0.999998	0.0184649	0.132288	1.15113e-05	0.000230089	78.3818	4	2	5	239
HLTF	XRN1	0.99679	0.999998	0.0184649	0.132288	1.15113e-05	0.000230089	78.3818	4	2	5	239
SIAH2	XRN1	0.99679	0.999998	0.0184649	0.132288	1.15113e-05	0.000230089	78.3818	4	2	5	239
AC018866.1	C17orf51	0.997436	0.999998	0.0129496	0.0988643	1.19092e-06	2.97169e-05	80.3846	5	2	6	237
RP11-297J22.1	C17orf51	0.997436	0.999998	0.0129496	0.0988643	1.19092e-06	2.97169e-05	80.3846	5	2	6	237
AC018866.1	MAP2K3	0.997436	0.999998	0.0129496	0.0988643	1.19092e-06	2.97169e-05	80.3846	5	2	6	237
RP11-297J22.1	MAP2K3	0.997436	0.999998	0.0129496	0.0988643	1.19092e-06	2.97169e-05	80.3846	5	2	6	237
GLI2	ASXL2	0.972243	0.999998	0.109633	0.621339	0.000598523	0.00925615	82.0256	3	19	0	228
GLI2	TRIM28	0.972243	0.999998	0.109633	0.621339	0.000598523	0.00925615	82.0256	3	19	0	228
TSC22D2	HPS3	0.998112	0.999998	0.01015	0.0725354	8.66189e-07	2.2109e-05	83.2857	5	3	4	238
TRPC1	HPS3	0.998112	0.999998	0.01015	0.0725354	8.66189e-07	2.2109e-05	83.2857	5	3	4	238
TRPC1	XRN1	0.998112	0.999998	0.01015	0.0725354	8.66189e-07	2.2109e-05	83.2857	5	3	4	238
EPB41L5	LRRC28	0.995264	0.999998	0.0248141	0.162256	1.51723e-05	0.000298797	83.8235	4	8	1	237
DLG1	ZIC1	0.995264	0.999998	0.0248141	0.162256	1.51723e-05	0.000298797	83.8235	4	1	8	237
FBXO45	ZIC1	0.995264	0.999998	0.0248141	0.162256	1.51723e-05	0.000298797	83.8235	4	1	8	237
AGTR1	ZIC1	0.995264	0.999998	0.0248141	0.162256	1.51723e-05	0.000298797	83.8235	4	1	8	237
RP11-167H9.1	ZIC1	0.995264	0.999998	0.0248141	0.162256	1.51723e-05	0.000298797	83.8235	4	1	8	237
RP11-680B3.2	ZIC1	0.995264	0.999998	0.0248141	0.162256	1.51723e-05	0.000298797	83.8235	4	1	8	237
RNF13	ZIC1	0.995264	0.999998	0.0248141	0.162256	1.51723e-05	0.000298797	83.8235	4	1	8	237
TFRC	ZIC1	0.995264	0.999998	0.0248141	0.162256	1.51723e-05	0.000298797	83.8235	4	1	8	237
RPL38P1	ZIC1	0.995264	0.999998	0.0248141	0.162256	1.51723e-05	0.000298797	83.8235	4	1	8	237
COMMD2	ZIC1	0.995264	0.999998	0.0248141	0.162256	1.51723e-05	0.000298797	83.8235	4	1	8	237
NCBP2	ZIC1	0.995264	0.999998	0.0248141	0.162256	1.51723e-05	0.000298797	83.8235	4	1	8	237
TFDP2	CLRN1-AS1	0.998867	0.999998	0.0082919	0.0668108	7.48596e-06	0.000153983	88.3469	4	3	3	240
ATR	EIF2A	0.997829	0.999998	0.0136873	0.101984	7.48596e-06	0.000153983	88.3469	4	3	3	240
TFDP2	EIF2A	0.997829	0.999998	0.0136873	0.101984	7.48596e-06	0.000153983	88.3469	4	3	3	240
RNA5SP145	GK5	0.997829	0.999998	0.0136873	0.101984	7.48596e-06	0.000153983	88.3469	4	3	3	240
CLRN1-AS1	GK5	0.998867	0.999998	0.0082919	0.0668108	7.48596e-06	0.000153983	88.3469	4	3	3	240
EIF2A	GK5	0.997829	0.999998	0.0136873	0.101984	7.48596e-06	0.000153983	88.3469	4	3	3	240
RNA5SP145	TFDP2	0.997829	0.999998	0.0136873	0.101984	7.48596e-06	0.000153983	88.3469	4	3	3	240
TRPC1	ZIC1	0.998545	0.999998	0.00711734	0.0563916	7.76678e-08	3.20144e-06	94.6	6	2	6	236
C17orf51	ATPAF2	0.996634	0.999998	0.0191274	0.133458	1.01486e-05	0.000206157	95.4	4	7	1	238
MAP2K3	RASD1	0.996634	0.999998	0.0191274	0.133458	1.01486e-05	0.000206157	95.4	4	7	1	238
C17orf51	RASD1	0.996634	0.999998	0.0191274	0.133458	1.01486e-05	0.000206157	95.4	4	7	1	238
RP11-297J22.1	RP11-822E23.5	0.998366	0.999998	0.00904114	0.0694745	6.54118e-07	1.69192e-05	95.4	5	2	5	238
AC018866.1	RP11-822E23.5	0.998366	0.999998	0.00904114	0.0694745	6.54118e-07	1.69192e-05	95.4	5	2	5	238
C17orf51	ZNF286B	0.996634	0.999998	0.0191274	0.133458	1.01486e-05	0.000206157	95.4	4	7	1	238
DYNC2H1	BIRC2	0.998017	0.999998	0.0127631	0.0972504	6.43759e-06	0.000132939	96.2	4	4	2	240
TRPC1	KIAA0226	0.998017	0.999998	0.0127631	0.0972504	6.43759e-06	0.000132939	96.2	4	4	2	240
DYNC2H1	KIAA1377	0.998017	0.999998	0.0127631	0.0972504	6.43759e-06	0.000132939	96.2	4	4	2	240
TRPC1	LRCH3	0.998017	0.999998	0.0127631	0.0972504	6.43759e-06	0.000132939	96.2	4	4	2	240
TSC22D2	LRCH3	0.998017	0.999998	0.0127631	0.0972504	6.43759e-06	0.000132939	96.2	4	4	2	240
TRPC1	PCYT1A	0.998017	0.999998	0.0127631	0.0972504	6.43759e-06	0.000132939	96.2	4	4	2	240
TSC22D2	PCYT1A	0.998017	0.999998	0.0127631	0.0972504	6.43759e-06	0.000132939	96.2	4	4	2	240
LINC00969	TRPC1	0.998017	0.999998	0.0127631	0.0972504	6.43759e-06	0.000132939	96.2	4	2	4	240
SDHAP1	TRPC1	0.998017	0.999998	0.0127631	0.0972504	6.43759e-06	0.000132939	96.2	4	2	4	240
RNF168	TRPC1	0.998017	0.999998	0.0127631	0.0972504	6.43759e-06	0.000132939	96.2	4	2	4	240
KIAA0226	TSC22D2	0.998017	0.999998	0.0127631	0.0972504	6.43759e-06	0.000132939	96.2	4	2	4	240
LINC00969	TSC22D2	0.998017	0.999998	0.0127631	0.0972504	6.43759e-06	0.000132939	96.2	4	2	4	240
UBXN7	TSC22D2	0.998017	0.999998	0.0127631	0.0972504	6.43759e-06	0.000132939	96.2	4	2	4	240
RNF168	TSC22D2	0.998017	0.999998	0.0127631	0.0972504	6.43759e-06	0.000132939	96.2	4	2	4	240
SDHAP1	TSC22D2	0.998017	0.999998	0.0127631	0.0972504	6.43759e-06	0.000132939	96.2	4	2	4	240
TRPC1	UBXN7	0.998017	0.999998	0.0127631	0.0972504	6.43759e-06	0.000132939	96.2	4	4	2	240
DYNC2H1	YAP1	0.998017	0.999998	0.0127631	0.0972504	6.43759e-06	0.000132939	96.2	4	4	2	240
RP11-108K14.4	ADAM8	0.997341	0.999998	0.020833	0.145768	7.63187e-05	0.00142369	97	3	2	3	242
SPRN	ADAM8	0.997341	0.999998	0.020833	0.145768	7.63187e-05	0.00142369	97	3	2	3	242
NCOA1	C2orf44	0.997341	0.999998	0.020833	0.145768	7.63187e-05	0.00142369	97	3	3	2	242
NCOA1	CHSY1	0.997341	0.999998	0.020833	0.145768	7.63187e-05	0.00142369	97	3	3	2	242
UBXN7	CHSY1	0.997341	0.999998	0.020833	0.145768	7.63187e-05	0.00142369	97	3	3	2	242
KIAA0226	CHSY1	0.997341	0.999998	0.020833	0.145768	7.63187e-05	0.00142369	97	3	3	2	242
HERPUD2	FIGNL1	0.997341	0.999998	0.020833	0.145768	7.63187e-05	0.00142369	97	3	2	3	242
TAOK2	PPP4C	0.997341	0.999998	0.020833	0.145768	7.63187e-05	0.00142369	97	3	3	2	242
TUBGCP2	RP11-108K14.4	0.997341	0.999998	0.020833	0.145768	7.63187e-05	0.00142369	97	3	3	2	242
TUBGCP2	SPRN	0.997341	0.999998	0.020833	0.145768	7.63187e-05	0.00142369	97	3	3	2	242
KMT2D	ASXL2	0.981504	0.999998	0.0826051	0.468478	0.000376603	0.00610401	98.2121	3	16	0	231
KMT2D	PRKAG1	0.981504	0.999998	0.0826051	0.468478	0.000376603	0.00610401	98.2121	3	16	0	231
SUFU	INPP5A	0.976788	0.999998	0.0817522	0.443144	6.68795e-05	0.00125078	99.439	4	20	0	226
SUFU	RP11-288G11.3	0.976788	0.999998	0.0817522	0.443144	6.68795e-05	0.00125078	99.439	4	20	0	226
SUFU	TTC40	0.976788	0.999998	0.0817522	0.443144	6.68795e-05	0.00125078	99.439	4	20	0	226
NCOR1	SHMT1	0.99736	0.999998	0.01324	0.101621	9.60963e-07	2.45196e-05	102.02	5	8	1	236
IKBKAP	FNBP1	0.998811	0.999998	0.00291745	0.0275195	4.91089e-22	1.00313e-18	108.35	26	14	3	207
IKBKAP	GPR107	0.998811	0.999998	0.00291745	0.0275195	4.91089e-22	1.00313e-18	108.35	26	14	3	207
IKBKAP	NCS1	0.998811	0.999998	0.00291745	0.0275195	4.91089e-22	1.00313e-18	108.35	26	14	3	207
MTATP6P3	ATPAF2	0.997703	0.999998	0.0142739	0.102077	6.4797e-06	0.000133546	110.538	4	6	1	239
RP11-822E23.5	ATPAF2	0.997703	0.999998	0.0142739	0.102077	6.4797e-06	0.000133546	110.538	4	6	1	239
MTATP6P3	RASD1	0.997703	0.999998	0.0142739	0.102077	6.4797e-06	0.000133546	110.538	4	6	1	239
RP11-822E23.5	RASD1	0.997703	0.999998	0.0142739	0.102077	6.4797e-06	0.000133546	110.538	4	6	1	239
RASD1	SREBF1	0.997703	0.999998	0.0142739	0.102077	6.4797e-06	0.000133546	110.538	4	1	6	239
RP11-822E23.5	ZNF286B	0.997703	0.999998	0.0142739	0.102077	6.4797e-06	0.000133546	110.538	4	6	1	239
MTATP6P3	ZNF286B	0.997703	0.999998	0.0142739	0.102077	6.4797e-06	0.000133546	110.538	4	6	1	239
MTATP6P3	MAP2K3	0.999389	0.999998	0.00307037	0.0276662	3.40705e-09	3.19194e-07	112.619	7	3	4	236
HECTD1	PPP2R3C	0.998179	0.999998	0.00984716	0.0713069	5.9343e-07	1.53602e-05	116.111	5	1	7	237
STRN3	PPP2R3C	0.998179	0.999998	0.00984716	0.0713069	5.9343e-07	1.53602e-05	116.111	5	1	7	237
ALG1L2	ZIC1	0.998179	0.999998	0.00984716	0.0713069	5.9343e-07	1.53602e-05	116.111	5	1	7	237
SERP1	ZIC1	0.998179	0.999998	0.00984716	0.0713069	5.9343e-07	1.53602e-05	116.111	5	1	7	237
FAM188B2	ZIC1	0.998179	0.999998	0.00984716	0.0713069	5.9343e-07	1.53602e-05	116.111	5	1	7	237
RP11-166N6.3	ZIC1	0.998179	0.999998	0.00984716	0.0713069	5.9343e-07	1.53602e-05	116.111	5	1	7	237
RNF168	ZIC1	0.998179	0.999998	0.00984716	0.0713069	5.9343e-07	1.53602e-05	116.111	5	1	7	237
RP11-103G8.2	ZIC1	0.998179	0.999998	0.00984716	0.0713069	5.9343e-07	1.53602e-05	116.111	5	1	7	237
RP11-454C18.1	ZIC1	0.998179	0.999998	0.00984716	0.0713069	5.9343e-07	1.53602e-05	116.111	5	1	7	237
CLRN1	ZIC1	0.998179	0.999998	0.00984716	0.0713069	5.9343e-07	1.53602e-05	116.111	5	1	7	237
RPL6P9	ZIC1	0.998179	0.999998	0.00984716	0.0713069	5.9343e-07	1.53602e-05	116.111	5	1	7	237
SIAH2	ZIC1	0.998179	0.999998	0.00984716	0.0713069	5.9343e-07	1.53602e-05	116.111	5	1	7	237
SELT	ZIC1	0.998179	0.999998	0.00984716	0.0713069	5.9343e-07	1.53602e-05	116.111	5	1	7	237
C3orf58	EIF2A	0.999019	0.999998	0.00600693	0.0511835	3.2933e-07	1.03185e-05	117.089	5	4	2	239
PLCD1	GOLGA4	0.999019	0.999998	0.00600693	0.0511835	3.2933e-07	1.03185e-05	117.089	5	4	2	239
U2SURP	HPS3	0.999019	0.999998	0.00600693	0.0511835	3.2933e-07	1.03185e-05	117.089	5	2	4	239
TFDP2	HPS3	0.999019	0.999998	0.00600693	0.0511835	3.2933e-07	1.03185e-05	117.089	5	2	4	239
RNA5SP145	HPS3	0.999019	0.999998	0.00600693	0.0511835	3.2933e-07	1.03185e-05	117.089	5	2	4	239
RP11-372E1.4	HPS3	0.999019	0.999998	0.00600693	0.0511835	3.2933e-07	1.03185e-05	117.089	5	2	4	239
CLRN1-AS1	HPS3	0.99679	0.999998	0.0184649	0.132288	3.2933e-07	1.03185e-05	117.089	5	2	4	239
U2SURP	XRN1	0.999019	0.999998	0.00600693	0.0511835	3.2933e-07	1.03185e-05	117.089	5	2	4	239
RP11-372E1.4	XRN1	0.999019	0.999998	0.00600693	0.0511835	3.2933e-07	1.03185e-05	117.089	5	2	4	239
ATR	XRN1	0.999019	0.999998	0.00600693	0.0511835	3.2933e-07	1.03185e-05	117.089	5	2	4	239
LHX1	DHRS11	0.99854	0.999998	0.0063753	0.051641	7.95903e-09	3.96259e-07	122.895	7	9	1	233
LHX1	PIGW	0.99854	0.999998	0.0063753	0.051641	7.95903e-09	3.96259e-07	122.895	7	9	1	233
LHX1	TBC1D3G	0.99854	0.999998	0.0063753	0.051641	7.95903e-09	3.96259e-07	122.895	7	9	1	233
LHX1	ZNHIT3	0.99854	0.999998	0.0063753	0.051641	7.95903e-09	3.96259e-07	122.895	7	9	1	233
DOCK1	ADAM8	0.998867	0.999998	0.0082919	0.0668108	3.24007e-06	6.90413e-05	124.2	4	3	2	241
TFDP2	ALG1L2	0.998867	0.999998	0.0082919	0.0668108	3.24007e-06	6.90413e-05	124.2	4	3	2	241
RP11-166N6.3	ATR	0.998867	0.999998	0.0082919	0.0668108	3.24007e-06	6.90413e-05	124.2	4	2	3	241
SDHAP1	ATR	0.998867	0.999998	0.0082919	0.0668108	3.24007e-06	6.90413e-05	124.2	4	2	3	241
FAM188B2	ATR	0.998867	0.999998	0.0082919	0.0668108	3.24007e-06	6.90413e-05	124.2	4	2	3	241
RP11-103G8.2	ATR	0.998867	0.999998	0.0082919	0.0668108	3.24007e-06	6.90413e-05	124.2	4	2	3	241
SIAH2	ATR	0.998867	0.999998	0.0082919	0.0668108	3.24007e-06	6.90413e-05	124.2	4	2	3	241
ALG1L2	ATR	0.998867	0.999998	0.0082919	0.0668108	3.24007e-06	6.90413e-05	124.2	4	2	3	241
SERP1	ATR	0.998867	0.999998	0.0082919	0.0668108	3.24007e-06	6.90413e-05	124.2	4	2	3	241
LINC00969	ATR	0.998867	0.999998	0.0082919	0.0668108	3.24007e-06	6.90413e-05	124.2	4	2	3	241
CLRN1	ATR	0.998867	0.999998	0.0082919	0.0668108	3.24007e-06	6.90413e-05	124.2	4	2	3	241
SELT	ATR	0.998867	0.999998	0.0082919	0.0668108	3.24007e-06	6.90413e-05	124.2	4	2	3	241
RNF168	ATR	0.998867	0.999998	0.0082919	0.0668108	3.24007e-06	6.90413e-05	124.2	4	2	3	241
RNF168	CLRN1-AS1	0.999415	0.999998	0.00496538	0.0427215	3.24007e-06	6.90413e-05	124.2	4	2	3	241
TFDP2	CLRN1	0.998867	0.999998	0.0082919	0.0668108	3.24007e-06	6.90413e-05	124.2	4	3	2	241
NCOA1	DNMT3A	0.998867	0.999998	0.0082919	0.0668108	3.24007e-06	6.90413e-05	124.2	4	2	3	241
KIAA0226	EIF2A	0.998867	0.999998	0.0082919	0.0668108	3.24007e-06	6.90413e-05	124.2	4	2	3	241
LINC00969	EIF2A	0.998867	0.999998	0.0082919	0.0668108	3.24007e-06	6.90413e-05	124.2	4	2	3	241
HLTF	EIF2A	0.998867	0.999998	0.0082919	0.0668108	3.24007e-06	6.90413e-05	124.2	4	2	3	241
RPL6P9	EIF2A	0.998867	0.999998	0.0082919	0.0668108	3.24007e-06	6.90413e-05	124.2	4	2	3	241
SDHAP1	EIF2A	0.998867	0.999998	0.0082919	0.0668108	3.24007e-06	6.90413e-05	124.2	4	2	3	241
RNF168	EIF2A	0.998867	0.999998	0.0082919	0.0668108	3.24007e-06	6.90413e-05	124.2	4	2	3	241
UBXN7	EIF2A	0.998867	0.999998	0.0082919	0.0668108	3.24007e-06	6.90413e-05	124.2	4	2	3	241
TFDP2	FAM188B2	0.998867	0.999998	0.0082919	0.0668108	3.24007e-06	6.90413e-05	124.2	4	3	2	241
RNF168	GK5	0.998867	0.999998	0.0082919	0.0668108	3.24007e-06	6.90413e-05	124.2	4	2	3	241
FAM188B2	GK5	0.998867	0.999998	0.0082919	0.0668108	3.24007e-06	6.90413e-05	124.2	4	2	3	241
SELT	GK5	0.998867	0.999998	0.0082919	0.0668108	3.24007e-06	6.90413e-05	124.2	4	2	3	241
SDHAP1	GK5	0.998867	0.999998	0.0082919	0.0668108	3.24007e-06	6.90413e-05	124.2	4	2	3	241
SERP1	GK5	0.998867	0.999998	0.0082919	0.0668108	3.24007e-06	6.90413e-05	124.2	4	2	3	241
SIAH2	GK5	0.998867	0.999998	0.0082919	0.0668108	3.24007e-06	6.90413e-05	124.2	4	2	3	241
RP11-454C18.1	GK5	0.998867	0.999998	0.0082919	0.0668108	3.24007e-06	6.90413e-05	124.2	4	2	3	241
CLRN1	GK5	0.998867	0.999998	0.0082919	0.0668108	3.24007e-06	6.90413e-05	124.2	4	2	3	241
LINC00969	GK5	0.998867	0.999998	0.0082919	0.0668108	3.24007e-06	6.90413e-05	124.2	4	2	3	241
RP11-166N6.3	GK5	0.998867	0.999998	0.0082919	0.0668108	3.24007e-06	6.90413e-05	124.2	4	2	3	241
ALG1L2	GK5	0.998867	0.999998	0.0082919	0.0668108	3.24007e-06	6.90413e-05	124.2	4	2	3	241
RP11-103G8.2	GK5	0.998867	0.999998	0.0082919	0.0668108	3.24007e-06	6.90413e-05	124.2	4	2	3	241
RP11-372E1.4	KIAA0226	0.998867	0.999998	0.0082919	0.0668108	3.24007e-06	6.90413e-05	124.2	4	3	2	241
TFDP2	KIAA0226	0.998867	0.999998	0.0082919	0.0668108	3.24007e-06	6.90413e-05	124.2	4	3	2	241
RNA5SP145	KIAA0226	0.998867	0.999998	0.0082919	0.0668108	3.24007e-06	6.90413e-05	124.2	4	3	2	241
U2SURP	KIAA0226	0.998867	0.999998	0.0082919	0.0668108	3.24007e-06	6.90413e-05	124.2	4	3	2	241
CLRN1-AS1	KIAA0226	0.999415	0.999998	0.00496538	0.0427215	3.24007e-06	6.90413e-05	124.2	4	3	2	241
TFDP2	LINC00969	0.998867	0.999998	0.0082919	0.0668108	3.24007e-06	6.90413e-05	124.2	4	3	2	241
CLRN1-AS1	LINC00969	0.999415	0.999998	0.00496538	0.0427215	3.24007e-06	6.90413e-05	124.2	4	3	2	241
RNA5SP145	LINC00969	0.998867	0.999998	0.0082919	0.0668108	3.24007e-06	6.90413e-05	124.2	4	3	2	241
RP11-372E1.4	LINC00969	0.998867	0.999998	0.0082919	0.0668108	3.24007e-06	6.90413e-05	124.2	4	3	2	241
TFDP2	LRCH3	0.998867	0.999998	0.0082919	0.0668108	3.24007e-06	6.90413e-05	124.2	4	3	2	241
RNA5SP145	LRCH3	0.998867	0.999998	0.0082919	0.0668108	3.24007e-06	6.90413e-05	124.2	4	3	2	241
RP11-372E1.4	LRCH3	0.998867	0.999998	0.0082919	0.0668108	3.24007e-06	6.90413e-05	124.2	4	3	2	241
U2SURP	LRCH3	0.998867	0.999998	0.0082919	0.0668108	3.24007e-06	6.90413e-05	124.2	4	3	2	241
EIF2A	LRCH3	0.998867	0.999998	0.0082919	0.0668108	3.24007e-06	6.90413e-05	124.2	4	3	2	241
CLRN1-AS1	LRCH3	0.999415	0.999998	0.00496538	0.0427215	3.24007e-06	6.90413e-05	124.2	4	3	2	241
RP11-372E1.4	PCYT1A	0.998867	0.999998	0.0082919	0.0668108	3.24007e-06	6.90413e-05	124.2	4	3	2	241
RNA5SP145	PCYT1A	0.998867	0.999998	0.0082919	0.0668108	3.24007e-06	6.90413e-05	124.2	4	3	2	241
TFDP2	PCYT1A	0.998867	0.999998	0.0082919	0.0668108	3.24007e-06	6.90413e-05	124.2	4	3	2	241
U2SURP	PCYT1A	0.998867	0.999998	0.0082919	0.0668108	3.24007e-06	6.90413e-05	124.2	4	3	2	241
EIF2A	PCYT1A	0.998867	0.999998	0.0082919	0.0668108	3.24007e-06	6.90413e-05	124.2	4	3	2	241
CLRN1-AS1	PCYT1A	0.999415	0.999998	0.00496538	0.0427215	3.24007e-06	6.90413e-05	124.2	4	3	2	241
RNA5SP145	RNF168	0.998867	0.999998	0.0082919	0.0668108	3.24007e-06	6.90413e-05	124.2	4	3	2	241
RP11-372E1.4	RNF168	0.998867	0.999998	0.0082919	0.0668108	3.24007e-06	6.90413e-05	124.2	4	3	2	241
TFDP2	RNF168	0.998867	0.999998	0.0082919	0.0668108	3.24007e-06	6.90413e-05	124.2	4	3	2	241
TFDP2	RP11-103G8.2	0.998867	0.999998	0.0082919	0.0668108	3.24007e-06	6.90413e-05	124.2	4	3	2	241
TFDP2	RP11-166N6.3	0.998867	0.999998	0.0082919	0.0668108	3.24007e-06	6.90413e-05	124.2	4	3	2	241
TFDP2	RP11-454C18.1	0.998867	0.999998	0.0082919	0.0668108	3.24007e-06	6.90413e-05	124.2	4	3	2	241
RP11-372E1.4	SDHAP1	0.998867	0.999998	0.0082919	0.0668108	3.24007e-06	6.90413e-05	124.2	4	3	2	241
CLRN1-AS1	SDHAP1	0.999415	0.999998	0.00496538	0.0427215	3.24007e-06	6.90413e-05	124.2	4	3	2	241
TFDP2	SDHAP1	0.998867	0.999998	0.0082919	0.0668108	3.24007e-06	6.90413e-05	124.2	4	3	2	241
RNA5SP145	SDHAP1	0.998867	0.999998	0.0082919	0.0668108	3.24007e-06	6.90413e-05	124.2	4	3	2	241
TFDP2	SELT	0.998867	0.999998	0.0082919	0.0668108	3.24007e-06	6.90413e-05	124.2	4	3	2	241
TFDP2	SERP1	0.998867	0.999998	0.0082919	0.0668108	3.24007e-06	6.90413e-05	124.2	4	3	2	241
TFDP2	SIAH2	0.998867	0.999998	0.0082919	0.0668108	3.24007e-06	6.90413e-05	124.2	4	3	2	241
HLTF	TFDP2	0.998867	0.999998	0.0082919	0.0668108	3.24007e-06	6.90413e-05	124.2	4	2	3	241
DOCK1	TUBGCP2	0.998867	0.999998	0.0082919	0.0668108	3.24007e-06	6.90413e-05	124.2	4	3	2	241
LINC00969	U2SURP	0.998867	0.999998	0.0082919	0.0668108	3.24007e-06	6.90413e-05	124.2	4	2	3	241
SDHAP1	U2SURP	0.998867	0.999998	0.0082919	0.0668108	3.24007e-06	6.90413e-05	124.2	4	2	3	241
RNF168	U2SURP	0.998867	0.999998	0.0082919	0.0668108	3.24007e-06	6.90413e-05	124.2	4	2	3	241
TFDP2	UBXN7	0.998867	0.999998	0.0082919	0.0668108	3.24007e-06	6.90413e-05	124.2	4	3	2	241
RNA5SP145	UBXN7	0.998867	0.999998	0.0082919	0.0668108	3.24007e-06	6.90413e-05	124.2	4	3	2	241
U2SURP	UBXN7	0.998867	0.999998	0.0082919	0.0668108	3.24007e-06	6.90413e-05	124.2	4	3	2	241
RP11-372E1.4	UBXN7	0.998867	0.999998	0.0082919	0.0668108	3.24007e-06	6.90413e-05	124.2	4	3	2	241
CLRN1-AS1	UBXN7	0.999415	0.999998	0.00496538	0.0427215	3.24007e-06	6.90413e-05	124.2	4	3	2	241
ADAM8	ZNF511	0.998867	0.999998	0.0082919	0.0668108	3.24007e-06	6.90413e-05	124.2	4	2	3	241
PIK3CA	AC024560.3	0.987349	0.999998	0.0519964	0.347861	3.04942e-05	0.000591512	125.727	4	16	0	230
ZBTB20	AC024560.3	0.987349	0.999998	0.0519964	0.347861	3.04942e-05	0.000591512	125.727	4	16	0	230
ZBTB20	FYTTD1	0.987349	0.999998	0.0519964	0.347861	3.04942e-05	0.000591512	125.727	4	16	0	230
PIK3CA	FYTTD1	0.987349	0.999998	0.0519964	0.347861	3.04942e-05	0.000591512	125.727	4	16	0	230
ZBTB20	NCBP2-AS2	0.987349	0.999998	0.0519964	0.347861	3.04942e-05	0.000591512	125.727	4	16	0	230
PIK3CA	NCBP2-AS2	0.987349	0.999998	0.0519964	0.347861	3.04942e-05	0.000591512	125.727	4	16	0	230
PIK3CA	PAK2	0.987349	0.999998	0.0519964	0.347861	3.04942e-05	0.000591512	125.727	4	16	0	230
ZBTB20	PAK2	0.987349	0.999998	0.0519964	0.347861	3.04942e-05	0.000591512	125.727	4	16	0	230
PIK3CA	RP11-480A16.1	0.987349	0.999998	0.0519964	0.347861	3.04942e-05	0.000591512	125.727	4	16	0	230
ZBTB20	RP11-480A16.1	0.987349	0.999998	0.0519964	0.347861	3.04942e-05	0.000591512	125.727	4	16	0	230
PIK3CA	RPL35A	0.987349	0.999998	0.0519964	0.347861	3.04942e-05	0.000591512	125.727	4	16	0	230
ZBTB20	RPL35A	0.987349	0.999998	0.0519964	0.347861	3.04942e-05	0.000591512	125.727	4	16	0	230
ZBTB20	SENP5	0.987349	0.999998	0.0519964	0.347861	3.04942e-05	0.000591512	125.727	4	16	0	230
PIK3CA	SENP5	0.987349	0.999998	0.0519964	0.347861	3.04942e-05	0.000591512	125.727	4	16	0	230
ZBTB20	WDR53	0.987349	0.999998	0.0519964	0.347861	3.04942e-05	0.000591512	125.727	4	16	0	230
PIK3CA	WDR53	0.987349	0.999998	0.0519964	0.347861	3.04942e-05	0.000591512	125.727	4	16	0	230
DOCK1	CYP2E1	0.99793	0.999998	0.0173688	0.124036	5.37503e-05	0.00100754	125.741	3	4	1	242
SYCE1	ECHS1	0.99793	0.999998	0.0173688	0.124036	5.37503e-05	0.00100754	125.741	3	4	1	242
DOCK1	ECHS1	0.99793	0.999998	0.0173688	0.124036	5.37503e-05	0.00100754	125.741	3	4	1	242
SEZ6L2	KIF22	0.99793	0.999998	0.0173688	0.124036	5.37503e-05	0.00100754	125.741	3	1	4	242
HIRIP3	KIF22	0.99793	0.999998	0.0173688	0.124036	5.37503e-05	0.00100754	125.741	3	1	4	242
HIRIP3	MAZ	0.99793	0.999998	0.0173688	0.124036	5.37503e-05	0.00100754	125.741	3	1	4	242
SEZ6L2	MAZ	0.99793	0.999998	0.0173688	0.124036	5.37503e-05	0.00100754	125.741	3	1	4	242
SYCE1	MTG1	0.99793	0.999998	0.0173688	0.124036	5.37503e-05	0.00100754	125.741	3	4	1	242
DOCK1	MTG1	0.99793	0.999998	0.0173688	0.124036	5.37503e-05	0.00100754	125.741	3	4	1	242
DOCK1	OR7M1P	0.99793	0.999998	0.0173688	0.124036	5.37503e-05	0.00100754	125.741	3	4	1	242
DOCK1	PAOX	0.99793	0.999998	0.0173688	0.124036	5.37503e-05	0.00100754	125.741	3	4	1	242
TRIT1	PPT1	0.99793	0.999998	0.0173688	0.124036	5.37503e-05	0.00100754	125.741	3	4	1	242
INPP5A	SYCE1	0.99793	0.999998	0.0173688	0.124036	5.37503e-05	0.00100754	125.741	3	1	4	242
PAOX	SYCE1	0.99793	0.999998	0.0173688	0.124036	5.37503e-05	0.00100754	125.741	3	1	4	242
RP11-288G11.3	SYCE1	0.99793	0.999998	0.0173688	0.124036	5.37503e-05	0.00100754	125.741	3	1	4	242
TTC40	SYCE1	0.99793	0.999998	0.0173688	0.124036	5.37503e-05	0.00100754	125.741	3	1	4	242
ZFP69	TRIT1	0.99793	0.999998	0.0173688	0.124036	5.37503e-05	0.00100754	125.741	3	1	4	242
ZFP69B	TRIT1	0.99793	0.999998	0.0173688	0.124036	5.37503e-05	0.00100754	125.741	3	1	4	242
RP11-288G11.3	ZNF511	0.99793	0.999998	0.0173688	0.124036	5.37503e-05	0.00100754	125.741	3	1	4	242
CYP2E1	ZNF511	0.99793	0.999998	0.0173688	0.124036	5.37503e-05	0.00100754	125.741	3	1	4	242
ECHS1	ZNF511	0.99793	0.999998	0.0173688	0.124036	5.37503e-05	0.00100754	125.741	3	1	4	242
MTG1	ZNF511	0.99793	0.999998	0.0173688	0.124036	5.37503e-05	0.00100754	125.741	3	1	4	242
TTC40	ZNF511	0.99793	0.999998	0.0173688	0.124036	5.37503e-05	0.00100754	125.741	3	1	4	242
OR7M1P	ZNF511	0.99793	0.999998	0.0173688	0.124036	5.37503e-05	0.00100754	125.741	3	1	4	242
INPP5A	ZNF511	0.99793	0.999998	0.0173688	0.124036	5.37503e-05	0.00100754	125.741	3	1	4	242
C3orf58	HPS3	0.999426	0.999998	0.00330747	0.0304571	2.14117e-08	9.84083e-07	126.551	6	3	3	238
ATPAF2	FLII	0.998509	0.999998	0.0102394	0.0755317	3.90071e-06	8.22842e-05	131.182	4	1	5	240
ZNF286B	FLII	0.998509	0.999998	0.0102394	0.0755317	3.90071e-06	8.22842e-05	131.182	4	1	5	240
RASD1	FLII	0.998509	0.999998	0.0102394	0.0755317	3.90071e-06	8.22842e-05	131.182	4	1	5	240
RP11-77P16.3	HPS3	0.998509	0.999998	0.0102394	0.0755317	3.90071e-06	8.22842e-05	131.182	4	1	5	240
RP11-383G6.4	HPS3	0.998509	0.999998	0.0102394	0.0755317	3.90071e-06	8.22842e-05	131.182	4	1	5	240
RP11-93K22.7	HPS3	0.998509	0.999998	0.0102394	0.0755317	3.90071e-06	8.22842e-05	131.182	4	1	5	240
TFRC	HPS3	0.998509	0.999998	0.0102394	0.0755317	3.90071e-06	8.22842e-05	131.182	4	1	5	240
DLG1	HPS3	0.998509	0.999998	0.0102394	0.0755317	3.90071e-06	8.22842e-05	131.182	4	1	5	240
RP11-93K22.13	HPS3	0.998509	0.999998	0.0102394	0.0755317	3.90071e-06	8.22842e-05	131.182	4	1	5	240
FAM86HP	HPS3	0.998509	0.999998	0.0102394	0.0755317	3.90071e-06	8.22842e-05	131.182	4	1	5	240
RP11-93K22.7	XRN1	0.998509	0.999998	0.0102394	0.0755317	3.90071e-06	8.22842e-05	131.182	4	1	5	240
COMMD2	XRN1	0.998509	0.999998	0.0102394	0.0755317	3.90071e-06	8.22842e-05	131.182	4	1	5	240
FAM86HP	XRN1	0.998509	0.999998	0.0102394	0.0755317	3.90071e-06	8.22842e-05	131.182	4	1	5	240
RP11-93K22.13	XRN1	0.998509	0.999998	0.0102394	0.0755317	3.90071e-06	8.22842e-05	131.182	4	1	5	240
RP11-680B3.2	XRN1	0.998509	0.999998	0.0102394	0.0755317	3.90071e-06	8.22842e-05	131.182	4	1	5	240
RP11-167H9.1	XRN1	0.998509	0.999998	0.0102394	0.0755317	3.90071e-06	8.22842e-05	131.182	4	1	5	240
RPL38P1	XRN1	0.998509	0.999998	0.0102394	0.0755317	3.90071e-06	8.22842e-05	131.182	4	1	5	240
RNF13	XRN1	0.998509	0.999998	0.0102394	0.0755317	3.90071e-06	8.22842e-05	131.182	4	1	5	240
AGTR1	XRN1	0.998509	0.999998	0.0102394	0.0755317	3.90071e-06	8.22842e-05	131.182	4	1	5	240
RP11-77P16.3	XRN1	0.998509	0.999998	0.0102394	0.0755317	3.90071e-06	8.22842e-05	131.182	4	1	5	240
NBAS	ASAP2	0.990793	0.999998	0.0505078	0.317837	0.000176836	0.00312517	131.88	3	12	0	235
KMT2D	TFCP2	0.989422	0.999998	0.045457	0.298391	2.43953e-05	0.000476351	134.419	4	15	0	231
MAP2K3	ALKBH5	0.999521	0.999998	0.00336637	0.0305067	3.47373e-07	1.08654e-05	134.538	5	6	1	238
HECTD1	BAZ1A	0.998794	0.999998	0.00708013	0.0563916	3.47373e-07	1.08654e-05	134.538	5	1	6	238
MAP2K3	MIEF2	0.998794	0.999998	0.00708013	0.0563916	3.47373e-07	1.08654e-05	134.538	5	6	1	238
MAP2K3	PEMT	0.998794	0.999998	0.00708013	0.0563916	3.47373e-07	1.08654e-05	134.538	5	6	1	238
TRPC1	EIF2A	0.999453	0.999998	0.00375493	0.0339267	1.47381e-07	5.00824e-06	151.171	5	3	2	240
TRPC1	GK5	0.999453	0.999998	0.00375493	0.0339267	1.47381e-07	5.00824e-06	151.171	5	3	2	240
TFDP2	TRPC1	0.999453	0.999998	0.00375493	0.0339267	1.47381e-07	5.00824e-06	151.171	5	2	3	240
ATR	TSC22D2	0.999453	0.999998	0.00375493	0.0339267	1.47381e-07	5.00824e-06	151.171	5	2	3	240
IKBKAP	AL360004.1	0.999311	0.999998	0.00176758	0.0191113	5.4085e-23	1.20521e-19	152.421	26	14	2	208
IKBKAP	HMCN2	0.999311	0.999998	0.00176758	0.0191113	5.4085e-23	1.20521e-19	152.421	26	14	2	208
IKBKAP	RP11-138E2.1	0.999311	0.999998	0.00176758	0.0191113	5.4085e-23	1.20521e-19	152.421	26	14	2	208
IKBKAP	snoU13	0.999311	0.999998	0.00176758	0.0191113	5.4085e-23	1.20521e-19	152.421	26	14	2	208
IKBKAP	Y_RNA	0.999311	0.999998	0.00176758	0.0191113	5.4085e-23	1.20521e-19	152.421	26	14	2	208
RP11-372E1.4	ZIC1	0.999314	0.999998	0.00382873	0.0343277	1.98363e-08	9.12249e-07	158.333	6	1	6	237
U2SURP	ZIC1	0.999314	0.999998	0.00382873	0.0343277	1.98363e-08	9.12249e-07	158.333	6	1	6	237
STRN3	FAM177A1	0.99924	0.999998	0.00488706	0.0427215	1.90134e-07	6.19208e-06	159.667	5	1	5	239
HECTD1	FAM177A1	0.99924	0.999998	0.00488706	0.0427215	1.90134e-07	6.19208e-06	159.667	5	1	5	239
SPTSSA	HECTD1	0.99924	0.999998	0.00488706	0.0427215	1.90134e-07	6.19208e-06	159.667	5	5	1	239
ALKBH5	SREBF1	0.999702	0.999998	0.00229704	0.0252256	1.90134e-07	6.19208e-06	159.667	5	1	5	239
SHMT1	SREBF1	0.99924	0.999998	0.00488706	0.0427215	1.90134e-07	6.19208e-06	159.667	5	1	5	239
MIEF2	SREBF1	0.99924	0.999998	0.00488706	0.0427215	1.90134e-07	6.19208e-06	159.667	5	1	5	239
PEMT	SREBF1	0.99924	0.999998	0.00488706	0.0427215	1.90134e-07	6.19208e-06	159.667	5	1	5	239
STRN3	SRP54	0.99924	0.999998	0.00488706	0.0427215	1.90134e-07	6.19208e-06	159.667	5	1	5	239
HECTD1	SRP54	0.99924	0.999998	0.00488706	0.0427215	1.90134e-07	6.19208e-06	159.667	5	1	5	239
SPTSSA	STRN3	0.99924	0.999998	0.00488706	0.0427215	1.90134e-07	6.19208e-06	159.667	5	5	1	239
TRPC1	DLG1	0.999089	0.999998	0.00699695	0.0552224	2.17423e-06	4.76129e-05	161	4	4	1	241
TSC22D2	FBXO45	0.999089	0.999998	0.00699695	0.0552224	2.17423e-06	4.76129e-05	161	4	4	1	241
TRPC1	FBXO45	0.999089	0.999998	0.00699695	0.0552224	2.17423e-06	4.76129e-05	161	4	4	1	241
TRPC1	NCBP2	0.999089	0.999998	0.00699695	0.0552224	2.17423e-06	4.76129e-05	161	4	4	1	241
TSC22D2	NCBP2	0.999089	0.999998	0.00699695	0.0552224	2.17423e-06	4.76129e-05	161	4	4	1	241
TRPC1	TFRC	0.999089	0.999998	0.00699695	0.0552224	2.17423e-06	4.76129e-05	161	4	4	1	241
RP11-383G6.4	TSC22D2	0.999089	0.999998	0.00699695	0.0552224	2.17423e-06	4.76129e-05	161	4	1	4	241
DLG1	TSC22D2	0.999089	0.999998	0.00699695	0.0552224	2.17423e-06	4.76129e-05	161	4	1	4	241
TFRC	TSC22D2	0.999089	0.999998	0.00699695	0.0552224	2.17423e-06	4.76129e-05	161	4	1	4	241
MTG1	ADAM8	0.998789	0.999998	0.0117699	0.0807429	3.08089e-05	0.000595417	162.333	3	1	3	243
OR7M1P	ADAM8	0.998789	0.999998	0.0117699	0.0807429	3.08089e-05	0.000595417	162.333	3	1	3	243
PAOX	ADAM8	0.998789	0.999998	0.0117699	0.0807429	3.08089e-05	0.000595417	162.333	3	1	3	243
CYP2E1	ADAM8	0.998789	0.999998	0.0117699	0.0807429	3.08089e-05	0.000595417	162.333	3	1	3	243
TUBGCP2	CYP2E1	0.998789	0.999998	0.0117699	0.0807429	3.08089e-05	0.000595417	162.333	3	3	1	243
TUBGCP2	ECHS1	0.998789	0.999998	0.0117699	0.0807429	3.08089e-05	0.000595417	162.333	3	3	1	243
ADAM8	ECHS1	0.998789	0.999998	0.0117699	0.0807429	3.08089e-05	0.000595417	162.333	3	3	1	243
TAOK2	HIRIP3	0.998789	0.999998	0.0117699	0.0807429	3.08089e-05	0.000595417	162.333	3	3	1	243
TUBGCP2	MTG1	0.998789	0.999998	0.0117699	0.0807429	3.08089e-05	0.000595417	162.333	3	3	1	243
ZFP69	MYCL	0.998789	0.999998	0.0117699	0.0807429	3.08089e-05	0.000595417	162.333	3	1	3	243
RLF	MYCL	0.998789	0.999998	0.0117699	0.0807429	3.08089e-05	0.000595417	162.333	3	1	3	243
ZFP69B	MYCL	0.998789	0.999998	0.0117699	0.0807429	3.08089e-05	0.000595417	162.333	3	1	3	243
TUBGCP2	OR7M1P	0.998789	0.999998	0.0117699	0.0807429	3.08089e-05	0.000595417	162.333	3	3	1	243
MYCL	PPT1	0.998789	0.999998	0.0117699	0.0807429	3.08089e-05	0.000595417	162.333	3	3	1	243
ZBTB20	AGTR1	0.992695	0.999998	0.0295401	0.190915	1.98336e-06	4.37852e-05	163.581	5	15	0	230
ZBTB20	COMMD2	0.992695	0.999998	0.0295401	0.190915	1.98336e-06	4.37852e-05	163.581	5	15	0	230
ZBTB20	DLG1	0.992695	0.999998	0.0295401	0.190915	1.98336e-06	4.37852e-05	163.581	5	15	0	230
ZBTB20	FAM86HP	0.992695	0.999998	0.0295401	0.190915	1.98336e-06	4.37852e-05	163.581	5	15	0	230
PIK3CA	FBXO45	0.992695	0.999998	0.0295401	0.190915	1.98336e-06	4.37852e-05	163.581	5	15	0	230
PIK3CA	NCBP2	0.992695	0.999998	0.0295401	0.190915	1.98336e-06	4.37852e-05	163.581	5	15	0	230
ZBTB20	RNF13	0.992695	0.999998	0.0295401	0.190915	1.98336e-06	4.37852e-05	163.581	5	15	0	230
ZBTB20	RP11-167H9.1	0.992695	0.999998	0.0295401	0.190915	1.98336e-06	4.37852e-05	163.581	5	15	0	230
ZBTB20	RP11-680B3.2	0.992695	0.999998	0.0295401	0.190915	1.98336e-06	4.37852e-05	163.581	5	15	0	230
ZBTB20	RP11-77P16.3	0.992695	0.999998	0.0295401	0.190915	1.98336e-06	4.37852e-05	163.581	5	15	0	230
ZBTB20	RP11-93K22.13	0.992695	0.999998	0.0295401	0.190915	1.98336e-06	4.37852e-05	163.581	5	15	0	230
ZBTB20	RP11-93K22.7	0.992695	0.999998	0.0295401	0.190915	1.98336e-06	4.37852e-05	163.581	5	15	0	230
ZBTB20	RPL38P1	0.992695	0.999998	0.0295401	0.190915	1.98336e-06	4.37852e-05	163.581	5	15	0	230
ZBTB20	TFRC	0.992695	0.999998	0.0295401	0.190915	1.98336e-06	4.37852e-05	163.581	5	15	0	230
MMP10	CCDC82	0.998156	0.999998	0.025246	0.183715	0.000575204	0.00889926	163.667	2	2	1	245
RP11-817J15.3	CCDC82	0.998156	0.999998	0.025246	0.183715	0.000575204	0.00889926	163.667	2	2	1	245
RP11-37O16.3	CCDC82	0.998156	0.999998	0.025246	0.183715	0.000575204	0.00889926	163.667	2	2	1	245
MMP8	CCDC82	0.998156	0.999998	0.025246	0.183715	0.000575204	0.00889926	163.667	2	2	1	245
RP11-817J15.2	CCDC82	0.998156	0.999998	0.025246	0.183715	0.000575204	0.00889926	163.667	2	2	1	245
MMP20	CCDC82	0.998156	0.999998	0.025246	0.183715	0.000575204	0.00889926	163.667	2	2	1	245
DCUN1D5	CCDC82	0.998156	0.999998	0.025246	0.183715	0.000575204	0.00889926	163.667	2	2	1	245
WTAPP1	CCDC82	0.998156	0.999998	0.025246	0.183715	0.000575204	0.00889926	163.667	2	2	1	245
RP11-315O6.1	CCDC82	0.998156	0.999998	0.025246	0.183715	0.000575204	0.00889926	163.667	2	2	1	245
PGR	CCDC82	0.998156	0.999998	0.025246	0.183715	0.000575204	0.00889926	163.667	2	2	1	245
RP11-37O16.4	CCDC82	0.998156	0.999998	0.025246	0.183715	0.000575204	0.00889926	163.667	2	2	1	245
RP11-37O16.8	CCDC82	0.998156	0.999998	0.025246	0.183715	0.000575204	0.00889926	163.667	2	2	1	245
RNU7-159P	CCDC82	0.998156	0.999998	0.025246	0.183715	0.000575204	0.00889926	163.667	2	2	1	245
RP11-864G5.8	CCDC82	0.998156	0.999998	0.025246	0.183715	0.000575204	0.00889926	163.667	2	2	1	245
TMEM123	CCDC82	0.998156	0.999998	0.025246	0.183715	0.000575204	0.00889926	163.667	2	2	1	245
MMP27	CCDC82	0.998156	0.999998	0.025246	0.183715	0.000575204	0.00889926	163.667	2	2	1	245
RP11-748H22.1	CCDC82	0.998156	0.999998	0.025246	0.183715	0.000575204	0.00889926	163.667	2	2	1	245
RP11-864G5.1	CCDC82	0.998156	0.999998	0.025246	0.183715	0.000575204	0.00889926	163.667	2	2	1	245
MMP13	CCDC82	0.998156	0.999998	0.025246	0.183715	0.000575204	0.00889926	163.667	2	2	1	245
MTND2P26	CCDC82	0.998156	0.999998	0.025246	0.183715	0.000575204	0.00889926	163.667	2	2	1	245
RP11-690D19.1	CCDC82	0.998156	0.999998	0.025246	0.183715	0.000575204	0.00889926	163.667	2	2	1	245
MMP12	CCDC82	0.998156	0.999998	0.025246	0.183715	0.000575204	0.00889926	163.667	2	2	1	245
RP11-37O16.6	CCDC82	0.998156	0.999998	0.025246	0.183715	0.000575204	0.00889926	163.667	2	2	1	245
RP11-725K16.2	CCDC82	0.998156	0.999998	0.025246	0.183715	0.000575204	0.00889926	163.667	2	2	1	245
RP11-788M5.3	CCDC82	0.998156	0.999998	0.025246	0.183715	0.000575204	0.00889926	163.667	2	2	1	245
RP11-864G5.7	CCDC82	0.998156	0.999998	0.025246	0.183715	0.000575204	0.00889926	163.667	2	2	1	245
snoU13	CCDC82	0.998156	0.999998	0.025246	0.183715	0.000575204	0.00889926	163.667	2	2	1	245
MIR3920	CCDC82	0.998156	0.999998	0.025246	0.183715	0.000575204	0.00889926	163.667	2	2	1	245
RP11-690D19.3	CCDC82	0.998156	0.999998	0.025246	0.183715	0.000575204	0.00889926	163.667	2	2	1	245
C11orf70	CCDC82	0.998156	0.999998	0.025246	0.183715	0.000575204	0.00889926	163.667	2	2	1	245
RP11-864G5.3	CCDC82	0.998156	0.999998	0.025246	0.183715	0.000575204	0.00889926	163.667	2	2	1	245
RP11-732A21.2	CCDC82	0.998156	0.999998	0.025246	0.183715	0.000575204	0.00889926	163.667	2	2	1	245
snoU13	CCDC82	0.998156	0.999998	0.025246	0.183715	0.000575204	0.00889926	163.667	2	2	1	245
AP000619.5	CCDC82	0.998156	0.999998	0.025246	0.183715	0.000575204	0.00889926	163.667	2	2	1	245
BIRC3	CCDC82	0.998156	0.999998	0.025246	0.183715	0.000575204	0.00889926	163.667	2	2	1	245
RP11-748H22.2	CCDC82	0.998156	0.999998	0.025246	0.183715	0.000575204	0.00889926	163.667	2	2	1	245
RN7SKP115	CCDC82	0.998156	0.999998	0.025246	0.183715	0.000575204	0.00889926	163.667	2	2	1	245
RP11-37O16.7	CCDC82	0.998156	0.999998	0.025246	0.183715	0.000575204	0.00889926	163.667	2	2	1	245
SEZ6L2	CENPO	0.998156	0.999998	0.025246	0.183715	0.000575204	0.00889926	163.667	2	2	1	245
RP11-598O8.1	CENPV	0.998156	0.999998	0.025246	0.183715	0.000575204	0.00889926	163.667	2	1	2	245
RP11-398K14.1	CENPV	0.998156	0.999998	0.025246	0.183715	0.000575204	0.00889926	163.667	2	1	2	245
RLF	CITED4	0.998156	0.999998	0.025246	0.183715	0.000575204	0.00889926	163.667	2	2	1	245
Y_RNA	CITED4	0.998156	0.999998	0.025246	0.183715	0.000575204	0.00889926	163.667	2	2	1	245
ZFP69	CITED4	0.998156	0.999998	0.025246	0.183715	0.000575204	0.00889926	163.667	2	2	1	245
PPT1	CITED4	0.998156	0.999998	0.025246	0.183715	0.000575204	0.00889926	163.667	2	2	1	245
RP1-118J21.5	CITED4	0.998156	0.999998	0.025246	0.183715	0.000575204	0.00889926	163.667	2	2	1	245
MFSD2A	CITED4	0.998156	0.999998	0.025246	0.183715	0.000575204	0.00889926	163.667	2	2	1	245
PPIE	CITED4	0.998156	0.999998	0.025246	0.183715	0.000575204	0.00889926	163.667	2	2	1	245
ZFP69B	CITED4	0.998156	0.999998	0.025246	0.183715	0.000575204	0.00889926	163.667	2	2	1	245
RP1-118J21.24	CITED4	0.998156	0.999998	0.025246	0.183715	0.000575204	0.00889926	163.667	2	2	1	245
MBOAT2	CPSF3	0.998156	0.999998	0.025246	0.183715	0.000575204	0.00889926	163.667	2	1	2	245
ACP1	CPSF3	0.998156	0.999998	0.025246	0.183715	0.000575204	0.00889926	163.667	2	1	2	245
AC093326.1	CPSF3	0.998156	0.999998	0.025246	0.183715	0.000575204	0.00889926	163.667	2	1	2	245
ASXL2	CPSF3	0.998156	0.999998	0.025246	0.183715	0.000575204	0.00889926	163.667	2	1	2	245
RP11-398K14.1	DRG2	0.998156	0.999998	0.025246	0.183715	0.000575204	0.00889926	163.667	2	1	2	245
RP11-598O8.1	DRG2	0.998156	0.999998	0.025246	0.183715	0.000575204	0.00889926	163.667	2	1	2	245
ASXL2	EFR3B	0.998156	0.999998	0.025246	0.183715	0.000575204	0.00889926	163.667	2	1	2	245
ADCY3	EFR3B	0.998156	0.999998	0.025246	0.183715	0.000575204	0.00889926	163.667	2	1	2	245
TRIM28	EFR3B	0.998156	0.999998	0.025246	0.183715	0.000575204	0.00889926	163.667	2	1	2	245
PRKAG1	EFR3B	0.998156	0.999998	0.025246	0.183715	0.000575204	0.00889926	163.667	2	1	2	245
TSSC1	EFR3B	0.998156	0.999998	0.025246	0.183715	0.000575204	0.00889926	163.667	2	1	2	245
TFCP2	FKBP1B	0.998156	0.999998	0.025246	0.183715	0.000575204	0.00889926	163.667	2	2	1	245
CPSF3	FKBP1B	0.998156	0.999998	0.025246	0.183715	0.000575204	0.00889926	163.667	2	2	1	245
RP11-598O8.1	GID4	0.998156	0.999998	0.025246	0.183715	0.000575204	0.00889926	163.667	2	1	2	245
RP11-398K14.1	GID4	0.998156	0.999998	0.025246	0.183715	0.000575204	0.00889926	163.667	2	1	2	245
RP1-118J21.24	GJA9	0.998156	0.999998	0.025246	0.183715	0.000575204	0.00889926	163.667	2	2	1	245
ZFP69B	GJA9	0.998156	0.999998	0.025246	0.183715	0.000575204	0.00889926	163.667	2	2	1	245
RP1-118J21.5	GJA9	0.998156	0.999998	0.025246	0.183715	0.000575204	0.00889926	163.667	2	2	1	245
ZFP69	GJA9	0.998156	0.999998	0.025246	0.183715	0.000575204	0.00889926	163.667	2	2	1	245
PPT1	GJA9	0.998156	0.999998	0.025246	0.183715	0.000575204	0.00889926	163.667	2	2	1	245
Y_RNA	GJA9	0.998156	0.999998	0.025246	0.183715	0.000575204	0.00889926	163.667	2	2	1	245
PPIE	GJA9	0.998156	0.999998	0.025246	0.183715	0.000575204	0.00889926	163.667	2	2	1	245
RLF	GJA9	0.998156	0.999998	0.025246	0.183715	0.000575204	0.00889926	163.667	2	2	1	245
MFSD2A	GJA9	0.998156	0.999998	0.025246	0.183715	0.000575204	0.00889926	163.667	2	2	1	245
CCND2	GS1-410F4.5	0.998156	0.999998	0.025246	0.183715	0.000575204	0.00889926	163.667	2	2	1	245
RP11-264F23.3	GS1-410F4.5	0.998156	0.999998	0.025246	0.183715	0.000575204	0.00889926	163.667	2	2	1	245
SEZ6L2	HADHA	0.998156	0.999998	0.025246	0.183715	0.000575204	0.00889926	163.667	2	2	1	245
RP11-380G5.2	INPP5A	0.998156	0.999998	0.025246	0.183715	0.000575204	0.00889926	163.667	2	1	2	245
TTC40	KLLN	0.998156	0.999998	0.025246	0.183715	0.000575204	0.00889926	163.667	2	2	1	245
RP11-288G11.3	KLLN	0.998156	0.999998	0.025246	0.183715	0.000575204	0.00889926	163.667	2	2	1	245
INPP5A	KLLN	0.998156	0.999998	0.025246	0.183715	0.000575204	0.00889926	163.667	2	2	1	245
RP11-398K14.1	MED9	0.998156	0.999998	0.025246	0.183715	0.000575204	0.00889926	163.667	2	1	2	245
RP11-598O8.1	MED9	0.998156	0.999998	0.025246	0.183715	0.000575204	0.00889926	163.667	2	1	2	245
HADHA	MYT1L	0.998156	0.999998	0.025246	0.183715	0.000575204	0.00889926	163.667	2	1	2	245
TSSC1	MYT1L	0.998156	0.999998	0.025246	0.183715	0.000575204	0.00889926	163.667	2	1	2	245
CENPO	MYT1L	0.998156	0.999998	0.025246	0.183715	0.000575204	0.00889926	163.667	2	1	2	245
ASAP2	MYT1L	0.998156	0.999998	0.025246	0.183715	0.000575204	0.00889926	163.667	2	1	2	245
AC093326.1	MYT1L	0.998156	0.999998	0.025246	0.183715	0.000575204	0.00889926	163.667	2	1	2	245
ACP1	MYT1L	0.998156	0.999998	0.025246	0.183715	0.000575204	0.00889926	163.667	2	1	2	245
TAF1B	MYT1L	0.998156	0.999998	0.025246	0.183715	0.000575204	0.00889926	163.667	2	1	2	245
RNASEH1	MYT1L	0.998156	0.999998	0.025246	0.183715	0.000575204	0.00889926	163.667	2	1	2	245
CCDC82	PAOX	0.998156	0.999998	0.025246	0.183715	0.000575204	0.00889926	163.667	2	1	2	245
RNU7-121P	PPT1	0.998156	0.999998	0.025246	0.183715	0.000575204	0.00889926	163.667	2	1	2	245
HEYL	PPT1	0.998156	0.999998	0.025246	0.183715	0.000575204	0.00889926	163.667	2	1	2	245
RP1-144F13.3	PPT1	0.998156	0.999998	0.025246	0.183715	0.000575204	0.00889926	163.667	2	1	2	245
NT5C1A	PPT1	0.998156	0.999998	0.025246	0.183715	0.000575204	0.00889926	163.667	2	1	2	245
RP1-144F13.4	PPT1	0.998156	0.999998	0.025246	0.183715	0.000575204	0.00889926	163.667	2	1	2	245
MBOAT2	PXDN	0.998156	0.999998	0.025246	0.183715	0.000575204	0.00889926	163.667	2	1	2	245
ASAP2	PXDN	0.998156	0.999998	0.025246	0.183715	0.000575204	0.00889926	163.667	2	1	2	245
ACP1	PXDN	0.998156	0.999998	0.025246	0.183715	0.000575204	0.00889926	163.667	2	1	2	245
AC093326.1	PXDN	0.998156	0.999998	0.025246	0.183715	0.000575204	0.00889926	163.667	2	1	2	245
RNASEH1	PXDN	0.998156	0.999998	0.025246	0.183715	0.000575204	0.00889926	163.667	2	1	2	245
TAF1B	PXDN	0.998156	0.999998	0.025246	0.183715	0.000575204	0.00889926	163.667	2	1	2	245
TSSC1	PXDN	0.998156	0.999998	0.025246	0.183715	0.000575204	0.00889926	163.667	2	1	2	245
HEYL	RLF	0.998156	0.999998	0.025246	0.183715	0.000575204	0.00889926	163.667	2	1	2	245
NT5C1A	RLF	0.998156	0.999998	0.025246	0.183715	0.000575204	0.00889926	163.667	2	1	2	245
RP1-144F13.4	RLF	0.998156	0.999998	0.025246	0.183715	0.000575204	0.00889926	163.667	2	1	2	245
CPSF3	RNASEH1	0.998156	0.999998	0.025246	0.183715	0.000575204	0.00889926	163.667	2	2	1	245
TAF1B	RNF144A	0.998156	0.999998	0.025246	0.183715	0.000575204	0.00889926	163.667	2	1	2	245
TRIM28	RNF144A	0.998156	0.999998	0.025246	0.183715	0.000575204	0.00889926	163.667	2	1	2	245
ADCY3	RNF144A	0.998156	0.999998	0.025246	0.183715	0.000575204	0.00889926	163.667	2	1	2	245
MBOAT2	RNF144A	0.998156	0.999998	0.025246	0.183715	0.000575204	0.00889926	163.667	2	1	2	245
ASXL2	RNF144A	0.998156	0.999998	0.025246	0.183715	0.000575204	0.00889926	163.667	2	1	2	245
AC093326.1	RNF144A	0.998156	0.999998	0.025246	0.183715	0.000575204	0.00889926	163.667	2	1	2	245
RNASEH1	RNF144A	0.998156	0.999998	0.025246	0.183715	0.000575204	0.00889926	163.667	2	1	2	245
PRKAG1	RNF144A	0.998156	0.999998	0.025246	0.183715	0.000575204	0.00889926	163.667	2	1	2	245
ASAP2	RNF144A	0.998156	0.999998	0.025246	0.183715	0.000575204	0.00889926	163.667	2	1	2	245
ACP1	RNF144A	0.998156	0.999998	0.025246	0.183715	0.000575204	0.00889926	163.667	2	1	2	245
RLF	RNU7-121P	0.998156	0.999998	0.025246	0.183715	0.000575204	0.00889926	163.667	2	2	1	245
ZFP69B	RNU7-121P	0.998156	0.999998	0.025246	0.183715	0.000575204	0.00889926	163.667	2	2	1	245
ZFP69	RNU7-121P	0.998156	0.999998	0.025246	0.183715	0.000575204	0.00889926	163.667	2	2	1	245
ZFP69	RP1-144F13.3	0.998156	0.999998	0.025246	0.183715	0.000575204	0.00889926	163.667	2	2	1	245
ZFP69B	RP1-144F13.3	0.998156	0.999998	0.025246	0.183715	0.000575204	0.00889926	163.667	2	2	1	245
RLF	RP1-144F13.3	0.998156	0.999998	0.025246	0.183715	0.000575204	0.00889926	163.667	2	2	1	245
RP11-288G11.3	RP11-380G5.2	0.998156	0.999998	0.025246	0.183715	0.000575204	0.00889926	163.667	2	2	1	245
TTC40	RP11-380G5.2	0.998156	0.999998	0.025246	0.183715	0.000575204	0.00889926	163.667	2	2	1	245
Y_RNA	RRAGC	0.998156	0.999998	0.025246	0.183715	0.000575204	0.00889926	163.667	2	2	1	245
MFSD2A	RRAGC	0.998156	0.999998	0.025246	0.183715	0.000575204	0.00889926	163.667	2	2	1	245
PPT1	RRAGC	0.998156	0.999998	0.025246	0.183715	0.000575204	0.00889926	163.667	2	2	1	245
RP1-118J21.5	RRAGC	0.998156	0.999998	0.025246	0.183715	0.000575204	0.00889926	163.667	2	2	1	245
ZFP69B	RRAGC	0.998156	0.999998	0.025246	0.183715	0.000575204	0.00889926	163.667	2	2	1	245
RP1-118J21.24	RRAGC	0.998156	0.999998	0.025246	0.183715	0.000575204	0.00889926	163.667	2	2	1	245
PPIE	RRAGC	0.998156	0.999998	0.025246	0.183715	0.000575204	0.00889926	163.667	2	2	1	245
ZFP69	RRAGC	0.998156	0.999998	0.025246	0.183715	0.000575204	0.00889926	163.667	2	2	1	245
RLF	RRAGC	0.998156	0.999998	0.025246	0.183715	0.000575204	0.00889926	163.667	2	2	1	245
MBOAT2	SEZ6L2	0.998156	0.999998	0.025246	0.183715	0.000575204	0.00889926	163.667	2	1	2	245
AC093326.1	SNTG2	0.998156	0.999998	0.025246	0.183715	0.000575204	0.00889926	163.667	2	1	2	245
MBOAT2	SNTG2	0.998156	0.999998	0.025246	0.183715	0.000575204	0.00889926	163.667	2	1	2	245
RNASEH1	SNTG2	0.998156	0.999998	0.025246	0.183715	0.000575204	0.00889926	163.667	2	1	2	245
CENPO	SNTG2	0.998156	0.999998	0.025246	0.183715	0.000575204	0.00889926	163.667	2	1	2	245
FKBP1B	SNTG2	0.998156	0.999998	0.025246	0.183715	0.000575204	0.00889926	163.667	2	1	2	245
ASAP2	SNTG2	0.998156	0.999998	0.025246	0.183715	0.000575204	0.00889926	163.667	2	1	2	245
ADCY3	SNTG2	0.998156	0.999998	0.025246	0.183715	0.000575204	0.00889926	163.667	2	1	2	245
TSSC1	SNTG2	0.998156	0.999998	0.025246	0.183715	0.000575204	0.00889926	163.667	2	1	2	245
ACP1	SNTG2	0.998156	0.999998	0.025246	0.183715	0.000575204	0.00889926	163.667	2	1	2	245
CPSF3	TAF1B	0.998156	0.999998	0.025246	0.183715	0.000575204	0.00889926	163.667	2	2	1	245
MBOAT2	TFCP2	0.998156	0.999998	0.025246	0.183715	0.000575204	0.00889926	163.667	2	1	2	245
GS1-410F4.5	TFCP2	0.998156	0.999998	0.025246	0.183715	0.000575204	0.00889926	163.667	2	1	2	245
CENPO	TFCP2	0.998156	0.999998	0.025246	0.183715	0.000575204	0.00889926	163.667	2	1	2	245
ASAP2	TFCP2	0.998156	0.999998	0.025246	0.183715	0.000575204	0.00889926	163.667	2	1	2	245
PRKAG1	TFCP2	0.998156	0.999998	0.025246	0.183715	0.000575204	0.00889926	163.667	2	1	2	245
HADHA	TFCP2	0.998156	0.999998	0.025246	0.183715	0.000575204	0.00889926	163.667	2	1	2	245
ASXL2	TFCP2	0.998156	0.999998	0.025246	0.183715	0.000575204	0.00889926	163.667	2	1	2	245
RP11-398K14.1	TOM1L2	0.998156	0.999998	0.025246	0.183715	0.000575204	0.00889926	163.667	2	1	2	245
RP11-598O8.1	TOM1L2	0.998156	0.999998	0.025246	0.183715	0.000575204	0.00889926	163.667	2	1	2	245
RP11-398K14.1	TOP3A	0.998156	0.999998	0.025246	0.183715	0.000575204	0.00889926	163.667	2	1	2	245
RP11-598O8.1	TOP3A	0.998156	0.999998	0.025246	0.183715	0.000575204	0.00889926	163.667	2	1	2	245
ZFP69	TRIM28	0.998156	0.999998	0.025246	0.183715	0.000575204	0.00889926	163.667	2	2	1	245
PPT1	TRIM28	0.998156	0.999998	0.025246	0.183715	0.000575204	0.00889926	163.667	2	2	1	245
CPSF3	TSSC1	0.998156	0.999998	0.025246	0.183715	0.000575204	0.00889926	163.667	2	2	1	245
HEYL	ZFP69	0.998156	0.999998	0.025246	0.183715	0.000575204	0.00889926	163.667	2	1	2	245
RP1-144F13.4	ZFP69	0.998156	0.999998	0.025246	0.183715	0.000575204	0.00889926	163.667	2	1	2	245
NT5C1A	ZFP69	0.998156	0.999998	0.025246	0.183715	0.000575204	0.00889926	163.667	2	1	2	245
HEYL	ZFP69B	0.998156	0.999998	0.025246	0.183715	0.000575204	0.00889926	163.667	2	1	2	245
NT5C1A	ZFP69B	0.998156	0.999998	0.025246	0.183715	0.000575204	0.00889926	163.667	2	1	2	245
RP1-144F13.4	ZFP69B	0.998156	0.999998	0.025246	0.183715	0.000575204	0.00889926	163.667	2	1	2	245
MAP2K3	C17orf51	0.999792	0.999998	0.00110272	0.0139956	7.79138e-11	1.72574e-08	164.102	8	3	3	236
TUBGCP2	ADAM8	0.999415	0.999998	0.00496538	0.0427215	1.39775e-06	3.31457e-05	174.6	4	2	2	242
RPL6P9	ALG1L2	0.999415	0.999998	0.00496538	0.0427215	1.39775e-06	3.31457e-05	174.6	4	2	2	242
LINC00969	ALG1L2	0.999415	0.999998	0.00496538	0.0427215	1.39775e-06	3.31457e-05	174.6	4	2	2	242
SDHAP1	ALG1L2	0.999415	0.999998	0.00496538	0.0427215	1.39775e-06	3.31457e-05	174.6	4	2	2	242
HLTF	ALG1L2	0.999415	0.999998	0.00496538	0.0427215	1.39775e-06	3.31457e-05	174.6	4	2	2	242
RNF168	ALG1L2	0.999415	0.999998	0.00496538	0.0427215	1.39775e-06	3.31457e-05	174.6	4	2	2	242
SHMT1	ALKBH5	0.999738	0.999998	0.00265937	0.0263942	1.39775e-06	3.31457e-05	174.6	4	2	2	242
YAP1	BIRC2	0.999415	0.999998	0.00496538	0.0427215	1.39775e-06	3.31457e-05	174.6	4	2	2	242
KIAA1377	BIRC2	0.999415	0.999998	0.00496538	0.0427215	1.39775e-06	3.31457e-05	174.6	4	2	2	242
SDHAP1	CLRN1	0.999415	0.999998	0.00496538	0.0427215	1.39775e-06	3.31457e-05	174.6	4	2	2	242
LINC00969	CLRN1	0.999415	0.999998	0.00496538	0.0427215	1.39775e-06	3.31457e-05	174.6	4	2	2	242
RPL6P9	CLRN1	0.999415	0.999998	0.00496538	0.0427215	1.39775e-06	3.31457e-05	174.6	4	2	2	242
HLTF	CLRN1	0.999415	0.999998	0.00496538	0.0427215	1.39775e-06	3.31457e-05	174.6	4	2	2	242
RNF168	CLRN1	0.999415	0.999998	0.00496538	0.0427215	1.39775e-06	3.31457e-05	174.6	4	2	2	242
RPL6P9	FAM188B2	0.999415	0.999998	0.00496538	0.0427215	1.39775e-06	3.31457e-05	174.6	4	2	2	242
RNF168	FAM188B2	0.999415	0.999998	0.00496538	0.0427215	1.39775e-06	3.31457e-05	174.6	4	2	2	242
HLTF	FAM188B2	0.999415	0.999998	0.00496538	0.0427215	1.39775e-06	3.31457e-05	174.6	4	2	2	242
RP11-8J23.1	HLTF	0.999415	0.999998	0.00496538	0.0427215	1.39775e-06	3.31457e-05	174.6	4	2	2	242
SERP1	KIAA0226	0.999415	0.999998	0.00496538	0.0427215	1.39775e-06	3.31457e-05	174.6	4	2	2	242
FAM188B2	KIAA0226	0.999415	0.999998	0.00496538	0.0427215	1.39775e-06	3.31457e-05	174.6	4	2	2	242
SDHAP1	KIAA0226	0.999415	0.999998	0.00496538	0.0427215	1.39775e-06	3.31457e-05	174.6	4	2	2	242
LINC00969	KIAA0226	0.999415	0.999998	0.00496538	0.0427215	1.39775e-06	3.31457e-05	174.6	4	2	2	242
RP11-166N6.3	KIAA0226	0.999415	0.999998	0.00496538	0.0427215	1.39775e-06	3.31457e-05	174.6	4	2	2	242
RP11-454C18.1	KIAA0226	0.999415	0.999998	0.00496538	0.0427215	1.39775e-06	3.31457e-05	174.6	4	2	2	242
RP11-758I14.3	KIAA0226	0.999415	0.999998	0.00496538	0.0427215	1.39775e-06	3.31457e-05	174.6	4	2	2	242
SIAH2	KIAA0226	0.999415	0.999998	0.00496538	0.0427215	1.39775e-06	3.31457e-05	174.6	4	2	2	242
SELT	KIAA0226	0.999415	0.999998	0.00496538	0.0427215	1.39775e-06	3.31457e-05	174.6	4	2	2	242
PLSCR2	KIAA0226	0.999415	0.999998	0.00496538	0.0427215	1.39775e-06	3.31457e-05	174.6	4	2	2	242
RP11-8J23.1	KIAA0226	0.999415	0.999998	0.00496538	0.0427215	1.39775e-06	3.31457e-05	174.6	4	2	2	242
RP11-103G8.2	KIAA0226	0.999415	0.999998	0.00496538	0.0427215	1.39775e-06	3.31457e-05	174.6	4	2	2	242
CLRN1	KIAA0226	0.999415	0.999998	0.00496538	0.0427215	1.39775e-06	3.31457e-05	174.6	4	2	2	242
RNF168	KIAA0226	0.999415	0.999998	0.00496538	0.0427215	1.39775e-06	3.31457e-05	174.6	4	2	2	242
ALG1L2	KIAA0226	0.999415	0.999998	0.00496538	0.0427215	1.39775e-06	3.31457e-05	174.6	4	2	2	242
RPL6P9	KIAA0226	0.999415	0.999998	0.00496538	0.0427215	1.39775e-06	3.31457e-05	174.6	4	2	2	242
RP11-8J23.1	LINC00969	0.999415	0.999998	0.00496538	0.0427215	1.39775e-06	3.31457e-05	174.6	4	2	2	242
HLTF	LINC00969	0.999415	0.999998	0.00496538	0.0427215	1.39775e-06	3.31457e-05	174.6	4	2	2	242
FAM188B2	LINC00969	0.999415	0.999998	0.00496538	0.0427215	1.39775e-06	3.31457e-05	174.6	4	2	2	242
RNF168	LINC00969	0.999415	0.999998	0.00496538	0.0427215	1.39775e-06	3.31457e-05	174.6	4	2	2	242
RP11-103G8.2	LINC00969	0.999415	0.999998	0.00496538	0.0427215	1.39775e-06	3.31457e-05	174.6	4	2	2	242
RP11-454C18.1	LINC00969	0.999415	0.999998	0.00496538	0.0427215	1.39775e-06	3.31457e-05	174.6	4	2	2	242
RP11-758I14.3	LINC00969	0.999415	0.999998	0.00496538	0.0427215	1.39775e-06	3.31457e-05	174.6	4	2	2	242
RP11-166N6.3	LINC00969	0.999415	0.999998	0.00496538	0.0427215	1.39775e-06	3.31457e-05	174.6	4	2	2	242
RPL6P9	LINC00969	0.999415	0.999998	0.00496538	0.0427215	1.39775e-06	3.31457e-05	174.6	4	2	2	242
RP11-8J23.1	LRCH3	0.999415	0.999998	0.00496538	0.0427215	1.39775e-06	3.31457e-05	174.6	4	2	2	242
SDHAP1	LRCH3	0.999415	0.999998	0.00496538	0.0427215	1.39775e-06	3.31457e-05	174.6	4	2	2	242
PLSCR2	LRCH3	0.999415	0.999998	0.00496538	0.0427215	1.39775e-06	3.31457e-05	174.6	4	2	2	242
SERP1	LRCH3	0.999415	0.999998	0.00496538	0.0427215	1.39775e-06	3.31457e-05	174.6	4	2	2	242
RP11-758I14.3	LRCH3	0.999415	0.999998	0.00496538	0.0427215	1.39775e-06	3.31457e-05	174.6	4	2	2	242
SIAH2	LRCH3	0.999415	0.999998	0.00496538	0.0427215	1.39775e-06	3.31457e-05	174.6	4	2	2	242
CLRN1	LRCH3	0.999415	0.999998	0.00496538	0.0427215	1.39775e-06	3.31457e-05	174.6	4	2	2	242
RP11-166N6.3	LRCH3	0.999415	0.999998	0.00496538	0.0427215	1.39775e-06	3.31457e-05	174.6	4	2	2	242
RNF168	LRCH3	0.999415	0.999998	0.00496538	0.0427215	1.39775e-06	3.31457e-05	174.6	4	2	2	242
LINC00969	LRCH3	0.999415	0.999998	0.00496538	0.0427215	1.39775e-06	3.31457e-05	174.6	4	2	2	242
FAM188B2	LRCH3	0.999415	0.999998	0.00496538	0.0427215	1.39775e-06	3.31457e-05	174.6	4	2	2	242
RP11-103G8.2	LRCH3	0.999415	0.999998	0.00496538	0.0427215	1.39775e-06	3.31457e-05	174.6	4	2	2	242
RP11-454C18.1	LRCH3	0.999415	0.999998	0.00496538	0.0427215	1.39775e-06	3.31457e-05	174.6	4	2	2	242
RPL6P9	LRCH3	0.999415	0.999998	0.00496538	0.0427215	1.39775e-06	3.31457e-05	174.6	4	2	2	242
SELT	LRCH3	0.999415	0.999998	0.00496538	0.0427215	1.39775e-06	3.31457e-05	174.6	4	2	2	242
ALG1L2	LRCH3	0.999415	0.999998	0.00496538	0.0427215	1.39775e-06	3.31457e-05	174.6	4	2	2	242
STRN3	MBIP	0.999415	0.999998	0.00496538	0.0427215	1.39775e-06	3.31457e-05	174.6	4	2	2	242
HECTD1	MBIP	0.999415	0.999998	0.00496538	0.0427215	1.39775e-06	3.31457e-05	174.6	4	2	2	242
SHMT1	MIEF2	0.999415	0.999998	0.00496538	0.0427215	1.39775e-06	3.31457e-05	174.6	4	2	2	242
SIAH2	PCYT1A	0.999415	0.999998	0.00496538	0.0427215	1.39775e-06	3.31457e-05	174.6	4	2	2	242
RPL6P9	PCYT1A	0.999415	0.999998	0.00496538	0.0427215	1.39775e-06	3.31457e-05	174.6	4	2	2	242
FAM188B2	PCYT1A	0.999415	0.999998	0.00496538	0.0427215	1.39775e-06	3.31457e-05	174.6	4	2	2	242
ALG1L2	PCYT1A	0.999415	0.999998	0.00496538	0.0427215	1.39775e-06	3.31457e-05	174.6	4	2	2	242
SELT	PCYT1A	0.999415	0.999998	0.00496538	0.0427215	1.39775e-06	3.31457e-05	174.6	4	2	2	242
CLRN1	PCYT1A	0.999415	0.999998	0.00496538	0.0427215	1.39775e-06	3.31457e-05	174.6	4	2	2	242
SDHAP1	PCYT1A	0.999415	0.999998	0.00496538	0.0427215	1.39775e-06	3.31457e-05	174.6	4	2	2	242
RNF168	PCYT1A	0.999415	0.999998	0.00496538	0.0427215	1.39775e-06	3.31457e-05	174.6	4	2	2	242
RP11-166N6.3	PCYT1A	0.999415	0.999998	0.00496538	0.0427215	1.39775e-06	3.31457e-05	174.6	4	2	2	242
RP11-758I14.3	PCYT1A	0.999415	0.999998	0.00496538	0.0427215	1.39775e-06	3.31457e-05	174.6	4	2	2	242
RP11-454C18.1	PCYT1A	0.999415	0.999998	0.00496538	0.0427215	1.39775e-06	3.31457e-05	174.6	4	2	2	242
PLSCR2	PCYT1A	0.999415	0.999998	0.00496538	0.0427215	1.39775e-06	3.31457e-05	174.6	4	2	2	242
RP11-8J23.1	PCYT1A	0.999415	0.999998	0.00496538	0.0427215	1.39775e-06	3.31457e-05	174.6	4	2	2	242
RP11-103G8.2	PCYT1A	0.999415	0.999998	0.00496538	0.0427215	1.39775e-06	3.31457e-05	174.6	4	2	2	242
SERP1	PCYT1A	0.999415	0.999998	0.00496538	0.0427215	1.39775e-06	3.31457e-05	174.6	4	2	2	242
LINC00969	PCYT1A	0.999415	0.999998	0.00496538	0.0427215	1.39775e-06	3.31457e-05	174.6	4	2	2	242
SHMT1	PEMT	0.999415	0.999998	0.00496538	0.0427215	1.39775e-06	3.31457e-05	174.6	4	2	2	242
SDHAP1	PLSCR2	0.999415	0.999998	0.00496538	0.0427215	1.39775e-06	3.31457e-05	174.6	4	2	2	242
HLTF	PLSCR2	0.999415	0.999998	0.00496538	0.0427215	1.39775e-06	3.31457e-05	174.6	4	2	2	242
RNF168	PLSCR2	0.999415	0.999998	0.00496538	0.0427215	1.39775e-06	3.31457e-05	174.6	4	2	2	242
LINC00969	PLSCR2	0.999415	0.999998	0.00496538	0.0427215	1.39775e-06	3.31457e-05	174.6	4	2	2	242
HLTF	RNF168	0.999415	0.999998	0.00496538	0.0427215	1.39775e-06	3.31457e-05	174.6	4	2	2	242
RP11-8J23.1	RNF168	0.999415	0.999998	0.00496538	0.0427215	1.39775e-06	3.31457e-05	174.6	4	2	2	242
RPL6P9	RP11-103G8.2	0.999415	0.999998	0.00496538	0.0427215	1.39775e-06	3.31457e-05	174.6	4	2	2	242
HLTF	RP11-103G8.2	0.999415	0.999998	0.00496538	0.0427215	1.39775e-06	3.31457e-05	174.6	4	2	2	242
RNF168	RP11-103G8.2	0.999415	0.999998	0.00496538	0.0427215	1.39775e-06	3.31457e-05	174.6	4	2	2	242
RNF168	RP11-166N6.3	0.999415	0.999998	0.00496538	0.0427215	1.39775e-06	3.31457e-05	174.6	4	2	2	242
HLTF	RP11-166N6.3	0.999415	0.999998	0.00496538	0.0427215	1.39775e-06	3.31457e-05	174.6	4	2	2	242
RPL6P9	RP11-166N6.3	0.999415	0.999998	0.00496538	0.0427215	1.39775e-06	3.31457e-05	174.6	4	2	2	242
RNF168	RP11-454C18.1	0.999415	0.999998	0.00496538	0.0427215	1.39775e-06	3.31457e-05	174.6	4	2	2	242
RNF168	RP11-758I14.3	0.999415	0.999998	0.00496538	0.0427215	1.39775e-06	3.31457e-05	174.6	4	2	2	242
HLTF	RP11-758I14.3	0.999415	0.999998	0.00496538	0.0427215	1.39775e-06	3.31457e-05	174.6	4	2	2	242
RNF168	RPL6P9	0.999415	0.999998	0.00496538	0.0427215	1.39775e-06	3.31457e-05	174.6	4	2	2	242
HLTF	SDHAP1	0.999415	0.999998	0.00496538	0.0427215	1.39775e-06	3.31457e-05	174.6	4	2	2	242
RP11-758I14.3	SDHAP1	0.999415	0.999998	0.00496538	0.0427215	1.39775e-06	3.31457e-05	174.6	4	2	2	242
RP11-8J23.1	SDHAP1	0.999415	0.999998	0.00496538	0.0427215	1.39775e-06	3.31457e-05	174.6	4	2	2	242
FAM188B2	SDHAP1	0.999415	0.999998	0.00496538	0.0427215	1.39775e-06	3.31457e-05	174.6	4	2	2	242
RNF168	SDHAP1	0.999415	0.999998	0.00496538	0.0427215	1.39775e-06	3.31457e-05	174.6	4	2	2	242
RP11-454C18.1	SDHAP1	0.999415	0.999998	0.00496538	0.0427215	1.39775e-06	3.31457e-05	174.6	4	2	2	242
RP11-103G8.2	SDHAP1	0.999415	0.999998	0.00496538	0.0427215	1.39775e-06	3.31457e-05	174.6	4	2	2	242
RPL6P9	SDHAP1	0.999415	0.999998	0.00496538	0.0427215	1.39775e-06	3.31457e-05	174.6	4	2	2	242
RP11-166N6.3	SDHAP1	0.999415	0.999998	0.00496538	0.0427215	1.39775e-06	3.31457e-05	174.6	4	2	2	242
RPL6P9	SELT	0.999415	0.999998	0.00496538	0.0427215	1.39775e-06	3.31457e-05	174.6	4	2	2	242
LINC00969	SELT	0.999415	0.999998	0.00496538	0.0427215	1.39775e-06	3.31457e-05	174.6	4	2	2	242
SDHAP1	SELT	0.999415	0.999998	0.00496538	0.0427215	1.39775e-06	3.31457e-05	174.6	4	2	2	242
RNF168	SELT	0.999415	0.999998	0.00496538	0.0427215	1.39775e-06	3.31457e-05	174.6	4	2	2	242
HLTF	SELT	0.999415	0.999998	0.00496538	0.0427215	1.39775e-06	3.31457e-05	174.6	4	2	2	242
RPL6P9	SERP1	0.999415	0.999998	0.00496538	0.0427215	1.39775e-06	3.31457e-05	174.6	4	2	2	242
SDHAP1	SERP1	0.999415	0.999998	0.00496538	0.0427215	1.39775e-06	3.31457e-05	174.6	4	2	2	242
LINC00969	SERP1	0.999415	0.999998	0.00496538	0.0427215	1.39775e-06	3.31457e-05	174.6	4	2	2	242
RNF168	SERP1	0.999415	0.999998	0.00496538	0.0427215	1.39775e-06	3.31457e-05	174.6	4	2	2	242
HLTF	SERP1	0.999415	0.999998	0.00496538	0.0427215	1.39775e-06	3.31457e-05	174.6	4	2	2	242
RPL6P9	SIAH2	0.999415	0.999998	0.00496538	0.0427215	1.39775e-06	3.31457e-05	174.6	4	2	2	242
HLTF	SIAH2	0.999415	0.999998	0.00496538	0.0427215	1.39775e-06	3.31457e-05	174.6	4	2	2	242
SDHAP1	SIAH2	0.999415	0.999998	0.00496538	0.0427215	1.39775e-06	3.31457e-05	174.6	4	2	2	242
LINC00969	SIAH2	0.999415	0.999998	0.00496538	0.0427215	1.39775e-06	3.31457e-05	174.6	4	2	2	242
RNF168	SIAH2	0.999415	0.999998	0.00496538	0.0427215	1.39775e-06	3.31457e-05	174.6	4	2	2	242
RP11-103G8.2	UBXN7	0.999415	0.999998	0.00496538	0.0427215	1.39775e-06	3.31457e-05	174.6	4	2	2	242
PLSCR2	UBXN7	0.999415	0.999998	0.00496538	0.0427215	1.39775e-06	3.31457e-05	174.6	4	2	2	242
SELT	UBXN7	0.999415	0.999998	0.00496538	0.0427215	1.39775e-06	3.31457e-05	174.6	4	2	2	242
RP11-758I14.3	UBXN7	0.999415	0.999998	0.00496538	0.0427215	1.39775e-06	3.31457e-05	174.6	4	2	2	242
ALG1L2	UBXN7	0.999415	0.999998	0.00496538	0.0427215	1.39775e-06	3.31457e-05	174.6	4	2	2	242
FAM188B2	UBXN7	0.999415	0.999998	0.00496538	0.0427215	1.39775e-06	3.31457e-05	174.6	4	2	2	242
RPL6P9	UBXN7	0.999415	0.999998	0.00496538	0.0427215	1.39775e-06	3.31457e-05	174.6	4	2	2	242
RP11-8J23.1	UBXN7	0.999415	0.999998	0.00496538	0.0427215	1.39775e-06	3.31457e-05	174.6	4	2	2	242
RP11-166N6.3	UBXN7	0.999415	0.999998	0.00496538	0.0427215	1.39775e-06	3.31457e-05	174.6	4	2	2	242
RP11-454C18.1	UBXN7	0.999415	0.999998	0.00496538	0.0427215	1.39775e-06	3.31457e-05	174.6	4	2	2	242
SIAH2	UBXN7	0.999415	0.999998	0.00496538	0.0427215	1.39775e-06	3.31457e-05	174.6	4	2	2	242
SDHAP1	UBXN7	0.999415	0.999998	0.00496538	0.0427215	1.39775e-06	3.31457e-05	174.6	4	2	2	242
RNF168	UBXN7	0.999415	0.999998	0.00496538	0.0427215	1.39775e-06	3.31457e-05	174.6	4	2	2	242
LINC00969	UBXN7	0.999415	0.999998	0.00496538	0.0427215	1.39775e-06	3.31457e-05	174.6	4	2	2	242
SERP1	UBXN7	0.999415	0.999998	0.00496538	0.0427215	1.39775e-06	3.31457e-05	174.6	4	2	2	242
CLRN1	UBXN7	0.999415	0.999998	0.00496538	0.0427215	1.39775e-06	3.31457e-05	174.6	4	2	2	242
EPB41L5	TRIM28	0.99543	0.999998	0.030646	0.201068	8.55033e-05	0.00159381	175.737	3	9	0	238
C3orf58	TSC22D2	0.999708	0.999998	0.00188805	0.0227888	7.21378e-09	3.60131e-07	177.914	6	3	2	239
C3orf58	ALG1L2	0.999549	0.999998	0.0032097	0.0286094	9.53961e-08	3.2613e-06	195.963	5	4	1	240
HECTD1	BRMS1L	0.999549	0.999998	0.0032097	0.0286094	9.53961e-08	3.2613e-06	195.963	5	1	4	240
STRN3	BRMS1L	0.999549	0.999998	0.0032097	0.0286094	9.53961e-08	3.2613e-06	195.963	5	1	4	240
HLTF	C3orf58	0.999549	0.999998	0.0032097	0.0286094	9.53961e-08	3.2613e-06	195.963	5	1	4	240
C3orf58	CLRN1	0.999549	0.999998	0.0032097	0.0286094	9.53961e-08	3.2613e-06	195.963	5	4	1	240
PLCD1	CTDSPL	0.999549	0.999998	0.0032097	0.0286094	9.53961e-08	3.2613e-06	195.963	5	4	1	240
C3orf58	FAM188B2	0.999549	0.999998	0.0032097	0.0286094	9.53961e-08	3.2613e-06	195.963	5	4	1	240
SHMT1	FLII	0.999549	0.999998	0.0032097	0.0286094	9.53961e-08	3.2613e-06	195.963	5	1	4	240
FIGNL1	FLII	0.999549	0.999998	0.0032097	0.0286094	9.53961e-08	3.2613e-06	195.963	5	1	4	240
RPS19P3	HECTD1	0.999549	0.999998	0.0032097	0.0286094	9.53961e-08	3.2613e-06	195.963	5	4	1	240
PSMA6	HECTD1	0.999549	0.999998	0.0032097	0.0286094	9.53961e-08	3.2613e-06	195.963	5	4	1	240
KIAA0391	HECTD1	0.999549	0.999998	0.0032097	0.0286094	9.53961e-08	3.2613e-06	195.963	5	4	1	240
SNX6	HECTD1	0.999549	0.999998	0.0032097	0.0286094	9.53961e-08	3.2613e-06	195.963	5	4	1	240
EAPP	HECTD1	0.999549	0.999998	0.0032097	0.0286094	9.53961e-08	3.2613e-06	195.963	5	4	1	240
CFL2	HECTD1	0.999549	0.999998	0.0032097	0.0286094	9.53961e-08	3.2613e-06	195.963	5	4	1	240
UBXN7	HPS3	0.999549	0.999998	0.0032097	0.0286094	9.53961e-08	3.2613e-06	195.963	5	1	4	240
KIAA0226	HPS3	0.999549	0.999998	0.0032097	0.0286094	9.53961e-08	3.2613e-06	195.963	5	1	4	240
RPL6P9	HPS3	0.999549	0.999998	0.0032097	0.0286094	9.53961e-08	3.2613e-06	195.963	5	1	4	240
RP11-454C18.1	HPS3	0.999549	0.999998	0.0032097	0.0286094	9.53961e-08	3.2613e-06	195.963	5	1	4	240
C3orf58	KIAA0226	0.999549	0.999998	0.0032097	0.0286094	9.53961e-08	3.2613e-06	195.963	5	4	1	240
HPS3	LRCH3	0.999549	0.999998	0.0032097	0.0286094	9.53961e-08	3.2613e-06	195.963	5	4	1	240
HECTD1	NFKBIA	0.999549	0.999998	0.0032097	0.0286094	9.53961e-08	3.2613e-06	195.963	5	1	4	240
STRN3	NFKBIA	0.999549	0.999998	0.0032097	0.0286094	9.53961e-08	3.2613e-06	195.963	5	1	4	240
PLCD1	OXSR1	0.999549	0.999998	0.0032097	0.0286094	9.53961e-08	3.2613e-06	195.963	5	4	1	240
HPS3	PCYT1A	0.999549	0.999998	0.0032097	0.0286094	9.53961e-08	3.2613e-06	195.963	5	4	1	240
C3orf58	RP11-103G8.2	0.999549	0.999998	0.0032097	0.0286094	9.53961e-08	3.2613e-06	195.963	5	4	1	240
C3orf58	RP11-166N6.3	0.999549	0.999998	0.0032097	0.0286094	9.53961e-08	3.2613e-06	195.963	5	4	1	240
STRN3	RP11-317N8.3	0.999549	0.999998	0.0032097	0.0286094	9.53961e-08	3.2613e-06	195.963	5	1	4	240
HECTD1	RP11-317N8.3	0.999549	0.999998	0.0032097	0.0286094	9.53961e-08	3.2613e-06	195.963	5	1	4	240
STRN3	RP11-73E17.2	0.999549	0.999998	0.0032097	0.0286094	9.53961e-08	3.2613e-06	195.963	5	1	4	240
HECTD1	RP11-73E17.2	0.999549	0.999998	0.0032097	0.0286094	9.53961e-08	3.2613e-06	195.963	5	1	4	240
C3orf58	SELT	0.999549	0.999998	0.0032097	0.0286094	9.53961e-08	3.2613e-06	195.963	5	4	1	240
C3orf58	SERP1	0.999549	0.999998	0.0032097	0.0286094	9.53961e-08	3.2613e-06	195.963	5	4	1	240
C3orf58	SIAH2	0.999549	0.999998	0.0032097	0.0286094	9.53961e-08	3.2613e-06	195.963	5	4	1	240
PSMA6	STRN3	0.999549	0.999998	0.0032097	0.0286094	9.53961e-08	3.2613e-06	195.963	5	4	1	240
RPS19P3	STRN3	0.999549	0.999998	0.0032097	0.0286094	9.53961e-08	3.2613e-06	195.963	5	4	1	240
EAPP	STRN3	0.999549	0.999998	0.0032097	0.0286094	9.53961e-08	3.2613e-06	195.963	5	4	1	240
CFL2	STRN3	0.999549	0.999998	0.0032097	0.0286094	9.53961e-08	3.2613e-06	195.963	5	4	1	240
SNX6	STRN3	0.999549	0.999998	0.0032097	0.0286094	9.53961e-08	3.2613e-06	195.963	5	4	1	240
KIAA0391	STRN3	0.999549	0.999998	0.0032097	0.0286094	9.53961e-08	3.2613e-06	195.963	5	4	1	240
C3orf58	UBXN7	0.999549	0.999998	0.0032097	0.0286094	9.53961e-08	3.2613e-06	195.963	5	4	1	240
PLSCR2	XRN1	0.999549	0.999998	0.0032097	0.0286094	9.53961e-08	3.2613e-06	195.963	5	1	4	240
RP11-8J23.1	XRN1	0.999549	0.999998	0.0032097	0.0286094	9.53961e-08	3.2613e-06	195.963	5	1	4	240
UBXN7	XRN1	0.999549	0.999998	0.0032097	0.0286094	9.53961e-08	3.2613e-06	195.963	5	1	4	240
KIAA0226	XRN1	0.999549	0.999998	0.0032097	0.0286094	9.53961e-08	3.2613e-06	195.963	5	1	4	240
RP11-758I14.3	XRN1	0.999549	0.999998	0.0032097	0.0286094	9.53961e-08	3.2613e-06	195.963	5	1	4	240
RPL6P9	XRN1	0.999549	0.999998	0.0032097	0.0286094	9.53961e-08	3.2613e-06	195.963	5	1	4	240
PTEN	KLLN	0.996556	0.999998	0.0250165	0.164307	6.41275e-05	0.00120053	197.235	3	8	0	239
PTEN	RP11-380G5.2	0.996556	0.999998	0.0250165	0.164307	6.41275e-05	0.00120053	197.235	3	8	0	239
ZBTB20	RP11-454C18.1	0.99587	0.999998	0.016639	0.116602	1.2143e-07	4.13594e-06	206.655	6	14	0	230
TFDP2	AGTR1	0.999486	0.999998	0.00449336	0.0385144	1.0907e-06	2.72529e-05	207.857	4	3	1	242
RP11-77P16.3	ATR	0.999486	0.999998	0.00449336	0.0385144	1.0907e-06	2.72529e-05	207.857	4	1	3	242
RP11-93K22.13	ATR	0.999486	0.999998	0.00449336	0.0385144	1.0907e-06	2.72529e-05	207.857	4	1	3	242
RP11-93K22.7	ATR	0.999486	0.999998	0.00449336	0.0385144	1.0907e-06	2.72529e-05	207.857	4	1	3	242
FAM86HP	ATR	0.999486	0.999998	0.00449336	0.0385144	1.0907e-06	2.72529e-05	207.857	4	1	3	242
RP11-383G6.4	CLRN1-AS1	0.999738	0.999998	0.00265937	0.0263942	1.0907e-06	2.72529e-05	207.857	4	1	3	242
TFDP2	DLG1	0.999486	0.999998	0.00449336	0.0385144	1.0907e-06	2.72529e-05	207.857	4	3	1	242
RP11-372E1.4	DLG1	0.999486	0.999998	0.00449336	0.0385144	1.0907e-06	2.72529e-05	207.857	4	3	1	242
U2SURP	DLG1	0.999486	0.999998	0.00449336	0.0385144	1.0907e-06	2.72529e-05	207.857	4	3	1	242
RNA5SP145	DLG1	0.999486	0.999998	0.00449336	0.0385144	1.0907e-06	2.72529e-05	207.857	4	3	1	242
ATR	DLG1	0.999486	0.999998	0.00449336	0.0385144	1.0907e-06	2.72529e-05	207.857	4	3	1	242
CLRN1-AS1	DLG1	0.999738	0.999998	0.00265937	0.0263942	1.0907e-06	2.72529e-05	207.857	4	3	1	242
RP11-383G6.4	EIF2A	0.999486	0.999998	0.00449336	0.0385144	1.0907e-06	2.72529e-05	207.857	4	1	3	242
DLG1	EIF2A	0.999486	0.999998	0.00449336	0.0385144	1.0907e-06	2.72529e-05	207.857	4	1	3	242
RP11-680B3.2	EIF2A	0.999486	0.999998	0.00449336	0.0385144	1.0907e-06	2.72529e-05	207.857	4	1	3	242
TFRC	EIF2A	0.999486	0.999998	0.00449336	0.0385144	1.0907e-06	2.72529e-05	207.857	4	1	3	242
RPL38P1	EIF2A	0.999486	0.999998	0.00449336	0.0385144	1.0907e-06	2.72529e-05	207.857	4	1	3	242
RP11-167H9.1	EIF2A	0.999486	0.999998	0.00449336	0.0385144	1.0907e-06	2.72529e-05	207.857	4	1	3	242
RNF13	EIF2A	0.999486	0.999998	0.00449336	0.0385144	1.0907e-06	2.72529e-05	207.857	4	1	3	242
AGTR1	EIF2A	0.999486	0.999998	0.00449336	0.0385144	1.0907e-06	2.72529e-05	207.857	4	1	3	242
COMMD2	EIF2A	0.999486	0.999998	0.00449336	0.0385144	1.0907e-06	2.72529e-05	207.857	4	1	3	242
RP11-372E1.4	FBXO45	0.999486	0.999998	0.00449336	0.0385144	1.0907e-06	2.72529e-05	207.857	4	3	1	242
EIF2A	FBXO45	0.999486	0.999998	0.00449336	0.0385144	1.0907e-06	2.72529e-05	207.857	4	3	1	242
CLRN1-AS1	FBXO45	0.999738	0.999998	0.00265937	0.0263942	1.0907e-06	2.72529e-05	207.857	4	3	1	242
U2SURP	FBXO45	0.999486	0.999998	0.00449336	0.0385144	1.0907e-06	2.72529e-05	207.857	4	3	1	242
ATR	FBXO45	0.999486	0.999998	0.00449336	0.0385144	1.0907e-06	2.72529e-05	207.857	4	3	1	242
RNA5SP145	FBXO45	0.999486	0.999998	0.00449336	0.0385144	1.0907e-06	2.72529e-05	207.857	4	3	1	242
RP11-167H9.1	GK5	0.999486	0.999998	0.00449336	0.0385144	1.0907e-06	2.72529e-05	207.857	4	1	3	242
TFRC	GK5	0.999486	0.999998	0.00449336	0.0385144	1.0907e-06	2.72529e-05	207.857	4	1	3	242
RP11-93K22.7	GK5	0.999486	0.999998	0.00449336	0.0385144	1.0907e-06	2.72529e-05	207.857	4	1	3	242
RP11-77P16.3	GK5	0.999486	0.999998	0.00449336	0.0385144	1.0907e-06	2.72529e-05	207.857	4	1	3	242
COMMD2	GK5	0.999486	0.999998	0.00449336	0.0385144	1.0907e-06	2.72529e-05	207.857	4	1	3	242
RP11-93K22.13	GK5	0.999486	0.999998	0.00449336	0.0385144	1.0907e-06	2.72529e-05	207.857	4	1	3	242
DLG1	GK5	0.999486	0.999998	0.00449336	0.0385144	1.0907e-06	2.72529e-05	207.857	4	1	3	242
RP11-680B3.2	GK5	0.999486	0.999998	0.00449336	0.0385144	1.0907e-06	2.72529e-05	207.857	4	1	3	242
RNF13	GK5	0.999486	0.999998	0.00449336	0.0385144	1.0907e-06	2.72529e-05	207.857	4	1	3	242
AGTR1	GK5	0.999486	0.999998	0.00449336	0.0385144	1.0907e-06	2.72529e-05	207.857	4	1	3	242
RPL38P1	GK5	0.999486	0.999998	0.00449336	0.0385144	1.0907e-06	2.72529e-05	207.857	4	1	3	242
FAM86HP	GK5	0.999486	0.999998	0.00449336	0.0385144	1.0907e-06	2.72529e-05	207.857	4	1	3	242
RNA5SP145	NCBP2	0.999486	0.999998	0.00449336	0.0385144	1.0907e-06	2.72529e-05	207.857	4	3	1	242
EIF2A	NCBP2	0.999486	0.999998	0.00449336	0.0385144	1.0907e-06	2.72529e-05	207.857	4	3	1	242
U2SURP	NCBP2	0.999486	0.999998	0.00449336	0.0385144	1.0907e-06	2.72529e-05	207.857	4	3	1	242
CLRN1-AS1	NCBP2	0.999738	0.999998	0.00265937	0.0263942	1.0907e-06	2.72529e-05	207.857	4	3	1	242
ATR	NCBP2	0.999486	0.999998	0.00449336	0.0385144	1.0907e-06	2.72529e-05	207.857	4	3	1	242
RP11-372E1.4	NCBP2	0.999486	0.999998	0.00449336	0.0385144	1.0907e-06	2.72529e-05	207.857	4	3	1	242
TFDP2	RNF13	0.999486	0.999998	0.00449336	0.0385144	1.0907e-06	2.72529e-05	207.857	4	3	1	242
RNA5SP145	RP11-383G6.4	0.999486	0.999998	0.00449336	0.0385144	1.0907e-06	2.72529e-05	207.857	4	3	1	242
TFDP2	RP11-680B3.2	0.999486	0.999998	0.00449336	0.0385144	1.0907e-06	2.72529e-05	207.857	4	3	1	242
TFDP2	RP11-93K22.13	0.999486	0.999998	0.00449336	0.0385144	1.0907e-06	2.72529e-05	207.857	4	3	1	242
RP11-77P16.3	TFDP2	0.999486	0.999998	0.00449336	0.0385144	1.0907e-06	2.72529e-05	207.857	4	1	3	242
FAM86HP	TFDP2	0.999486	0.999998	0.00449336	0.0385144	1.0907e-06	2.72529e-05	207.857	4	1	3	242
RP11-93K22.7	TFDP2	0.999486	0.999998	0.00449336	0.0385144	1.0907e-06	2.72529e-05	207.857	4	1	3	242
RPL38P1	TFDP2	0.999486	0.999998	0.00449336	0.0385144	1.0907e-06	2.72529e-05	207.857	4	1	3	242
RP11-167H9.1	TFDP2	0.999486	0.999998	0.00449336	0.0385144	1.0907e-06	2.72529e-05	207.857	4	1	3	242
COMMD2	TFDP2	0.999486	0.999998	0.00449336	0.0385144	1.0907e-06	2.72529e-05	207.857	4	1	3	242
U2SURP	TFRC	0.999486	0.999998	0.00449336	0.0385144	1.0907e-06	2.72529e-05	207.857	4	3	1	242
TFDP2	TFRC	0.999486	0.999998	0.00449336	0.0385144	1.0907e-06	2.72529e-05	207.857	4	3	1	242
ATR	TFRC	0.999486	0.999998	0.00449336	0.0385144	1.0907e-06	2.72529e-05	207.857	4	3	1	242
RP11-372E1.4	TFRC	0.999486	0.999998	0.00449336	0.0385144	1.0907e-06	2.72529e-05	207.857	4	3	1	242
RNA5SP145	TFRC	0.999486	0.999998	0.00449336	0.0385144	1.0907e-06	2.72529e-05	207.857	4	3	1	242
CLRN1-AS1	TFRC	0.999738	0.999998	0.00265937	0.0263942	1.0907e-06	2.72529e-05	207.857	4	3	1	242
GOLGA4	ACAA1	0.999722	0.999998	0.00217127	0.024283	5.56491e-08	2.30417e-06	212.52	5	2	2	241
RNA5SP145	ATR	0.999722	0.999998	0.00217127	0.024283	5.56491e-08	2.30417e-06	212.52	5	2	2	241
CLRN1-AS1	ATR	0.998867	0.999998	0.0082919	0.0668108	5.56491e-08	2.30417e-06	212.52	5	2	2	241
TFDP2	ATR	0.999722	0.999998	0.00217127	0.024283	5.56491e-08	2.30417e-06	212.52	5	2	2	241
RP11-372E1.4	EIF2A	0.999722	0.999998	0.00217127	0.024283	5.56491e-08	2.30417e-06	212.52	5	2	2	241
U2SURP	EIF2A	0.999722	0.999998	0.00217127	0.024283	5.56491e-08	2.30417e-06	212.52	5	2	2	241
GOLGA4	EXOG	0.999722	0.999998	0.00217127	0.024283	5.56491e-08	2.30417e-06	212.52	5	2	2	241
RP11-372E1.4	GK5	0.999722	0.999998	0.00217127	0.024283	5.56491e-08	2.30417e-06	212.52	5	2	2	241
U2SURP	GK5	0.999722	0.999998	0.00217127	0.024283	5.56491e-08	2.30417e-06	212.52	5	2	2	241
RP11-372E1.4	TFDP2	0.999722	0.999998	0.00217127	0.024283	5.56491e-08	2.30417e-06	212.52	5	2	2	241
TFDP2	U2SURP	0.999722	0.999998	0.00217127	0.024283	5.56491e-08	2.30417e-06	212.52	5	2	2	241
BCAS3	PPM1D	0.999911	0.999998	0.000442182	0.00917587	2.92575e-13	8.40422e-11	218.867	10	2	4	234
GLI2	AC018866.1	0.996162	0.999998	0.0142308	0.102077	1.53281e-08	7.42205e-07	221.129	7	15	0	228
RP11-297J22.1	GLI2	0.996162	0.999998	0.0142308	0.102077	1.53281e-08	7.42205e-07	221.129	7	0	15	228
SPTSSA	CTD-2574D22.4	0.997488	0.999998	0.0199319	0.135143	4.66382e-05	0.000880509	224.467	3	7	0	240
SPTSSA	FAM57B	0.997488	0.999998	0.0199319	0.135143	4.66382e-05	0.000880509	224.467	3	7	0	240
SPTSSA	KCTD13	0.997488	0.999998	0.0199319	0.135143	4.66382e-05	0.000880509	224.467	3	7	0	240
SPTSSA	RP11-455F5.3	0.997488	0.999998	0.0199319	0.135143	4.66382e-05	0.000880509	224.467	3	7	0	240
DRG2	NCOR1	0.997444	0.999998	0.0154582	0.113723	4.50017e-06	9.47665e-05	225	4	0	9	237
MED9	NCOR1	0.997444	0.999998	0.0154582	0.113723	4.50017e-06	9.47665e-05	225	4	0	9	237
TOM1L2	NCOR1	0.997444	0.999998	0.0154582	0.113723	4.50017e-06	9.47665e-05	225	4	0	9	237
CENPV	NCOR1	0.997444	0.999998	0.0154582	0.113723	4.50017e-06	9.47665e-05	225	4	0	9	237
GID4	NCOR1	0.997444	0.999998	0.0154582	0.113723	4.50017e-06	9.47665e-05	225	4	0	9	237
TOP3A	NCOR1	0.997444	0.999998	0.0154582	0.113723	4.50017e-06	9.47665e-05	225	4	0	9	237
CPSF3	ADAM17	0.999367	0.999998	0.00733727	0.0566627	1.54516e-05	0.00030292	228.2	3	1	2	244
KIDINS220	CPSF3	0.999367	0.999998	0.00733727	0.0566627	1.54516e-05	0.00030292	228.2	3	2	1	244
SPRN	ECHS1	0.999367	0.999998	0.00733727	0.0566627	1.54516e-05	0.00030292	228.2	3	2	1	244
RP11-108K14.4	ECHS1	0.999367	0.999998	0.00733727	0.0566627	1.54516e-05	0.00030292	228.2	3	2	1	244
RP11-108K14.4	INPP5A	0.999367	0.999998	0.00733727	0.0566627	1.54516e-05	0.00030292	228.2	3	2	1	244
SPRN	INPP5A	0.999367	0.999998	0.00733727	0.0566627	1.54516e-05	0.00030292	228.2	3	2	1	244
SPRN	MTG1	0.999367	0.999998	0.00733727	0.0566627	1.54516e-05	0.00030292	228.2	3	2	1	244
RP11-108K14.4	MTG1	0.999367	0.999998	0.00733727	0.0566627	1.54516e-05	0.00030292	228.2	3	2	1	244
SPRN	PAOX	0.999367	0.999998	0.00733727	0.0566627	1.54516e-05	0.00030292	228.2	3	2	1	244
RP11-108K14.4	PAOX	0.999367	0.999998	0.00733727	0.0566627	1.54516e-05	0.00030292	228.2	3	2	1	244
HIRIP3	PPP4C	0.999367	0.999998	0.00733727	0.0566627	1.54516e-05	0.00030292	228.2	3	1	2	244
SEZ6L2	PPP4C	0.999367	0.999998	0.00733727	0.0566627	1.54516e-05	0.00030292	228.2	3	1	2	244
KIDINS220	PXDN	0.999367	0.999998	0.00733727	0.0566627	1.54516e-05	0.00030292	228.2	3	2	1	244
TTC40	RP11-108K14.4	0.999367	0.999998	0.00733727	0.0566627	1.54516e-05	0.00030292	228.2	3	1	2	244
RP11-288G11.3	RP11-108K14.4	0.999367	0.999998	0.00733727	0.0566627	1.54516e-05	0.00030292	228.2	3	1	2	244
RP11-288G11.3	SPRN	0.999367	0.999998	0.00733727	0.0566627	1.54516e-05	0.00030292	228.2	3	1	2	244
TTC40	SPRN	0.999367	0.999998	0.00733727	0.0566627	1.54516e-05	0.00030292	228.2	3	1	2	244
MAP2K3	RP11-822E23.5	0.999895	0.999998	0.000610734	0.0110212	2.14877e-11	4.91663e-09	230.714	8	3	2	237
TRPC1	TSC22D2	0.999853	0.999998	0.00106536	0.0139956	2.42172e-09	3.18629e-07	250.12	6	2	2	240
WDR53	ZIC1	0.998141	0.999998	0.0121055	0.0951424	3.1155e-06	6.79827e-05	252.529	4	0	8	238
NCBP2-AS2	ZIC1	0.998141	0.999998	0.0121055	0.0951424	3.1155e-06	6.79827e-05	252.529	4	0	8	238
PAK2	ZIC1	0.998141	0.999998	0.0121055	0.0951424	3.1155e-06	6.79827e-05	252.529	4	0	8	238
AC024560.3	ZIC1	0.998141	0.999998	0.0121055	0.0951424	3.1155e-06	6.79827e-05	252.529	4	0	8	238
SENP5	ZIC1	0.998141	0.999998	0.0121055	0.0951424	3.1155e-06	6.79827e-05	252.529	4	0	8	238
RPL35A	ZIC1	0.998141	0.999998	0.0121055	0.0951424	3.1155e-06	6.79827e-05	252.529	4	0	8	238
FYTTD1	ZIC1	0.998141	0.999998	0.0121055	0.0951424	3.1155e-06	6.79827e-05	252.529	4	0	8	238
RP11-480A16.1	ZIC1	0.998141	0.999998	0.0121055	0.0951424	3.1155e-06	6.79827e-05	252.529	4	0	8	238
RP11-166N6.3	TRPC1	0.999751	0.999998	0.00198315	0.0229299	4.25445e-08	1.77255e-06	253	5	1	3	241
RP11-103G8.2	TRPC1	0.999751	0.999998	0.00198315	0.0229299	4.25445e-08	1.77255e-06	253	5	1	3	241
FAM188B2	TRPC1	0.999751	0.999998	0.00198315	0.0229299	4.25445e-08	1.77255e-06	253	5	1	3	241
ALG1L2	TRPC1	0.999751	0.999998	0.00198315	0.0229299	4.25445e-08	1.77255e-06	253	5	1	3	241
SELT	TRPC1	0.999751	0.999998	0.00198315	0.0229299	4.25445e-08	1.77255e-06	253	5	1	3	241
CLRN1	TRPC1	0.999751	0.999998	0.00198315	0.0229299	4.25445e-08	1.77255e-06	253	5	1	3	241
HLTF	TRPC1	0.999751	0.999998	0.00198315	0.0229299	4.25445e-08	1.77255e-06	253	5	1	3	241
SERP1	TRPC1	0.999751	0.999998	0.00198315	0.0229299	4.25445e-08	1.77255e-06	253	5	1	3	241
SIAH2	TRPC1	0.999751	0.999998	0.00198315	0.0229299	4.25445e-08	1.77255e-06	253	5	1	3	241
RP11-758I14.3	TSC22D2	0.999751	0.999998	0.00198315	0.0229299	4.25445e-08	1.77255e-06	253	5	1	3	241
PLSCR2	TSC22D2	0.999751	0.999998	0.00198315	0.0229299	4.25445e-08	1.77255e-06	253	5	1	3	241
RPL6P9	TSC22D2	0.999751	0.999998	0.00198315	0.0229299	4.25445e-08	1.77255e-06	253	5	1	3	241
HLTF	TSC22D2	0.999751	0.999998	0.00198315	0.0229299	4.25445e-08	1.77255e-06	253	5	1	3	241
RP11-8J23.1	TSC22D2	0.999751	0.999998	0.00198315	0.0229299	4.25445e-08	1.77255e-06	253	5	1	3	241
PPP2R3C	BAZ1A	0.999931	0.999998	0.000382866	0.0076436	1.3018e-12	3.66778e-10	256.771	9	3	2	236
APPBP2	PPM1D	0.999892	0.999998	0.000566294	0.0108077	2.16192e-12	6.06791e-10	271.182	9	1	5	235
MYCL	AKIRIN1	0.998201	0.999998	0.0247922	0.156483	0.000481928	0.00773609	271.667	2	4	0	244
NCOA1	DTNB	0.998201	0.999998	0.0247922	0.156483	0.000481928	0.00773609	271.667	2	4	0	244
UBXN2A	NCOA1	0.998201	0.999998	0.0247922	0.156483	0.000481928	0.00773609	271.667	2	0	4	244
PIP5K1A	PI4KB	0.998201	0.999998	0.0247922	0.156483	0.000481928	0.00773609	271.667	2	0	4	244
TAOK2	RAB10	0.998201	0.999998	0.0247922	0.156483	0.000481928	0.00773609	271.667	2	4	0	244
NCOA1	RAB10	0.998201	0.999998	0.0247922	0.156483	0.000481928	0.00773609	271.667	2	4	0	244
MYCL	RP11-329N22.1	0.998201	0.999998	0.0247922	0.156483	0.000481928	0.00773609	271.667	2	4	0	244
MYCL	UBE2V1P8	0.998201	0.999998	0.0247922	0.156483	0.000481928	0.00773609	271.667	2	4	0	244
TRIM28	ADCY3	0.99917	0.999998	0.015007	0.102077	0.000288379	0.00472616	273.889	2	1	1	246
ASXL2	ADCY3	0.99917	0.999998	0.015007	0.102077	0.000288379	0.00472616	273.889	2	1	1	246
AC093326.1	ASAP2	0.99917	0.999998	0.015007	0.102077	0.000288379	0.00472616	273.889	2	1	1	246
MBOAT2	ASAP2	0.99917	0.999998	0.015007	0.102077	0.000288379	0.00472616	273.889	2	1	1	246
ACP1	ASAP2	0.99917	0.999998	0.015007	0.102077	0.000288379	0.00472616	273.889	2	1	1	246
ASXL2	ASAP2	0.99917	0.999998	0.015007	0.102077	0.000288379	0.00472616	273.889	2	1	1	246
TRIM28	ASXL2	0.99917	0.999998	0.015007	0.102077	0.000288379	0.00472616	273.889	2	1	1	246
HEYL	CAP1	0.99917	0.999998	0.015007	0.102077	0.000288379	0.00472616	273.889	2	1	1	246
RP1-144F13.3	CAP1	0.99917	0.999998	0.015007	0.102077	0.000288379	0.00472616	273.889	2	1	1	246
RP1-144F13.4	CAP1	0.99917	0.999998	0.015007	0.102077	0.000288379	0.00472616	273.889	2	1	1	246
NT5C1A	CAP1	0.99917	0.999998	0.015007	0.102077	0.000288379	0.00472616	273.889	2	1	1	246
RNU7-121P	CAP1	0.99917	0.999998	0.015007	0.102077	0.000288379	0.00472616	273.889	2	1	1	246
MBOAT2	CENPO	0.99917	0.999998	0.015007	0.102077	0.000288379	0.00472616	273.889	2	1	1	246
ADCY3	CENPO	0.99917	0.999998	0.015007	0.102077	0.000288379	0.00472616	273.889	2	1	1	246
HADHA	CENPO	0.99917	0.999998	0.015007	0.102077	0.000288379	0.00472616	273.889	2	1	1	246
RP11-656D10.6	CITED4	0.99917	0.999998	0.015007	0.102077	0.000288379	0.00472616	273.889	2	1	1	246
GTF2F2P2	CITED4	0.99917	0.999998	0.015007	0.102077	0.000288379	0.00472616	273.889	2	1	1	246
TMCO2	CITED4	0.99917	0.999998	0.015007	0.102077	0.000288379	0.00472616	273.889	2	1	1	246
RP11-656D10.3	CITED4	0.99917	0.999998	0.015007	0.102077	0.000288379	0.00472616	273.889	2	1	1	246
ZMPSTE24	CITED4	0.99917	0.999998	0.015007	0.102077	0.000288379	0.00472616	273.889	2	1	1	246
RNU7-121P	CITED4	0.99917	0.999998	0.015007	0.102077	0.000288379	0.00472616	273.889	2	1	1	246
EXO5	CITED4	0.99917	0.999998	0.015007	0.102077	0.000288379	0.00472616	273.889	2	1	1	246
RP1-63P18.2	CITED4	0.99917	0.999998	0.015007	0.102077	0.000288379	0.00472616	273.889	2	1	1	246
RIMS3	CITED4	0.99917	0.999998	0.015007	0.102077	0.000288379	0.00472616	273.889	2	1	1	246
SMAP2	CITED4	0.99917	0.999998	0.015007	0.102077	0.000288379	0.00472616	273.889	2	1	1	246
RP4-739H11.3	CITED4	0.99917	0.999998	0.015007	0.102077	0.000288379	0.00472616	273.889	2	1	1	246
RP11-656D10.5	CITED4	0.99917	0.999998	0.015007	0.102077	0.000288379	0.00472616	273.889	2	1	1	246
RNU6-1237P	CITED4	0.99917	0.999998	0.015007	0.102077	0.000288379	0.00472616	273.889	2	1	1	246
HEYL	CITED4	0.99917	0.999998	0.015007	0.102077	0.000288379	0.00472616	273.889	2	1	1	246
RP1-39G22.4	CITED4	0.99917	0.999998	0.015007	0.102077	0.000288379	0.00472616	273.889	2	1	1	246
NT5C1A	CITED4	0.99917	0.999998	0.015007	0.102077	0.000288379	0.00472616	273.889	2	1	1	246
RP4-739H11.4	CITED4	0.99917	0.999998	0.015007	0.102077	0.000288379	0.00472616	273.889	2	1	1	246
RP1-144F13.3	CITED4	0.99917	0.999998	0.015007	0.102077	0.000288379	0.00472616	273.889	2	1	1	246
ZNF684	CITED4	0.99917	0.999998	0.015007	0.102077	0.000288379	0.00472616	273.889	2	1	1	246
CAP1	CITED4	0.99917	0.999998	0.015007	0.102077	0.000288379	0.00472616	273.889	2	1	1	246
RP1-144F13.4	CITED4	0.99917	0.999998	0.015007	0.102077	0.000288379	0.00472616	273.889	2	1	1	246
GJA9	CITED4	0.99917	0.999998	0.015007	0.102077	0.000288379	0.00472616	273.889	2	1	1	246
RP1-228H13.5	CITED4	0.99917	0.999998	0.015007	0.102077	0.000288379	0.00472616	273.889	2	1	1	246
RP1-39G22.7	CITED4	0.99917	0.999998	0.015007	0.102077	0.000288379	0.00472616	273.889	2	1	1	246
RP1-144F13.4	EXO5	0.99917	0.999998	0.015007	0.102077	0.000288379	0.00472616	273.889	2	1	1	246
HEYL	EXO5	0.99917	0.999998	0.015007	0.102077	0.000288379	0.00472616	273.889	2	1	1	246
NT5C1A	EXO5	0.99917	0.999998	0.015007	0.102077	0.000288379	0.00472616	273.889	2	1	1	246
ASXL2	FKBP1B	0.99917	0.999998	0.015007	0.102077	0.000288379	0.00472616	273.889	2	1	1	246
CENPO	FKBP1B	0.99917	0.999998	0.015007	0.102077	0.000288379	0.00472616	273.889	2	1	1	246
ADCY3	FKBP1B	0.99917	0.999998	0.015007	0.102077	0.000288379	0.00472616	273.889	2	1	1	246
ASAP2	FKBP1B	0.99917	0.999998	0.015007	0.102077	0.000288379	0.00472616	273.889	2	1	1	246
RP1-39G22.7	GJA9	0.99917	0.999998	0.015007	0.102077	0.000288379	0.00472616	273.889	2	1	1	246
EXO5	GJA9	0.99917	0.999998	0.015007	0.102077	0.000288379	0.00472616	273.889	2	1	1	246
RNU6-1237P	GJA9	0.99917	0.999998	0.015007	0.102077	0.000288379	0.00472616	273.889	2	1	1	246
RP11-656D10.5	GJA9	0.99917	0.999998	0.015007	0.102077	0.000288379	0.00472616	273.889	2	1	1	246
RP4-739H11.3	GJA9	0.99917	0.999998	0.015007	0.102077	0.000288379	0.00472616	273.889	2	1	1	246
RP4-739H11.4	GJA9	0.99917	0.999998	0.015007	0.102077	0.000288379	0.00472616	273.889	2	1	1	246
RP1-39G22.4	GJA9	0.99917	0.999998	0.015007	0.102077	0.000288379	0.00472616	273.889	2	1	1	246
RP11-656D10.3	GJA9	0.99917	0.999998	0.015007	0.102077	0.000288379	0.00472616	273.889	2	1	1	246
RP1-144F13.3	GJA9	0.99917	0.999998	0.015007	0.102077	0.000288379	0.00472616	273.889	2	1	1	246
RP1-63P18.2	GJA9	0.99917	0.999998	0.015007	0.102077	0.000288379	0.00472616	273.889	2	1	1	246
GTF2F2P2	GJA9	0.99917	0.999998	0.015007	0.102077	0.000288379	0.00472616	273.889	2	1	1	246
RIMS3	GJA9	0.99917	0.999998	0.015007	0.102077	0.000288379	0.00472616	273.889	2	1	1	246
RP1-228H13.5	GJA9	0.99917	0.999998	0.015007	0.102077	0.000288379	0.00472616	273.889	2	1	1	246
ZMPSTE24	GJA9	0.99917	0.999998	0.015007	0.102077	0.000288379	0.00472616	273.889	2	1	1	246
NT5C1A	GJA9	0.99917	0.999998	0.015007	0.102077	0.000288379	0.00472616	273.889	2	1	1	246
ZNF684	GJA9	0.99917	0.999998	0.015007	0.102077	0.000288379	0.00472616	273.889	2	1	1	246
RP1-144F13.4	GJA9	0.99917	0.999998	0.015007	0.102077	0.000288379	0.00472616	273.889	2	1	1	246
SMAP2	GJA9	0.99917	0.999998	0.015007	0.102077	0.000288379	0.00472616	273.889	2	1	1	246
RP11-656D10.6	GJA9	0.99917	0.999998	0.015007	0.102077	0.000288379	0.00472616	273.889	2	1	1	246
TMCO2	GJA9	0.99917	0.999998	0.015007	0.102077	0.000288379	0.00472616	273.889	2	1	1	246
HEYL	GJA9	0.99917	0.999998	0.015007	0.102077	0.000288379	0.00472616	273.889	2	1	1	246
RNU7-121P	GJA9	0.99917	0.999998	0.015007	0.102077	0.000288379	0.00472616	273.889	2	1	1	246
CAP1	GJA9	0.99917	0.999998	0.015007	0.102077	0.000288379	0.00472616	273.889	2	1	1	246
RNU7-121P	GTF2F2P2	0.99917	0.999998	0.015007	0.102077	0.000288379	0.00472616	273.889	2	1	1	246
RP1-144F13.3	GTF2F2P2	0.99917	0.999998	0.015007	0.102077	0.000288379	0.00472616	273.889	2	1	1	246
NT5C1A	GTF2F2P2	0.99917	0.999998	0.015007	0.102077	0.000288379	0.00472616	273.889	2	1	1	246
HEYL	GTF2F2P2	0.99917	0.999998	0.015007	0.102077	0.000288379	0.00472616	273.889	2	1	1	246
RP1-144F13.4	GTF2F2P2	0.99917	0.999998	0.015007	0.102077	0.000288379	0.00472616	273.889	2	1	1	246
MBOAT2	HADHA	0.99917	0.999998	0.015007	0.102077	0.000288379	0.00472616	273.889	2	1	1	246
RP11-656D10.5	HEYL	0.99917	0.999998	0.015007	0.102077	0.000288379	0.00472616	273.889	2	1	1	246
RP1-228H13.5	HEYL	0.99917	0.999998	0.015007	0.102077	0.000288379	0.00472616	273.889	2	1	1	246
SMAP2	HEYL	0.99917	0.999998	0.015007	0.102077	0.000288379	0.00472616	273.889	2	1	1	246
RP11-656D10.6	HEYL	0.99917	0.999998	0.015007	0.102077	0.000288379	0.00472616	273.889	2	1	1	246
TMCO2	HEYL	0.99917	0.999998	0.015007	0.102077	0.000288379	0.00472616	273.889	2	1	1	246
RP1-63P18.2	HEYL	0.99917	0.999998	0.015007	0.102077	0.000288379	0.00472616	273.889	2	1	1	246
RP1-39G22.7	HEYL	0.99917	0.999998	0.015007	0.102077	0.000288379	0.00472616	273.889	2	1	1	246
RNU6-1237P	HEYL	0.99917	0.999998	0.015007	0.102077	0.000288379	0.00472616	273.889	2	1	1	246
RP11-656D10.3	HEYL	0.99917	0.999998	0.015007	0.102077	0.000288379	0.00472616	273.889	2	1	1	246
AC093326.1	MBOAT2	0.99917	0.999998	0.015007	0.102077	0.000288379	0.00472616	273.889	2	1	1	246
ACP1	MBOAT2	0.99917	0.999998	0.015007	0.102077	0.000288379	0.00472616	273.889	2	1	1	246
RP1-63P18.2	NT5C1A	0.99917	0.999998	0.015007	0.102077	0.000288379	0.00472616	273.889	2	1	1	246
RNU6-1237P	NT5C1A	0.99917	0.999998	0.015007	0.102077	0.000288379	0.00472616	273.889	2	1	1	246
RP11-656D10.5	NT5C1A	0.99917	0.999998	0.015007	0.102077	0.000288379	0.00472616	273.889	2	1	1	246
RP1-39G22.7	NT5C1A	0.99917	0.999998	0.015007	0.102077	0.000288379	0.00472616	273.889	2	1	1	246
RP11-656D10.6	NT5C1A	0.99917	0.999998	0.015007	0.102077	0.000288379	0.00472616	273.889	2	1	1	246
TMCO2	NT5C1A	0.99917	0.999998	0.015007	0.102077	0.000288379	0.00472616	273.889	2	1	1	246
SMAP2	NT5C1A	0.99917	0.999998	0.015007	0.102077	0.000288379	0.00472616	273.889	2	1	1	246
RP11-656D10.3	NT5C1A	0.99917	0.999998	0.015007	0.102077	0.000288379	0.00472616	273.889	2	1	1	246
RP1-228H13.5	NT5C1A	0.99917	0.999998	0.015007	0.102077	0.000288379	0.00472616	273.889	2	1	1	246
ASXL2	PRKAG1	0.99917	0.999998	0.015007	0.102077	0.000288379	0.00472616	273.889	2	1	1	246
TRIM28	PRKAG1	0.99917	0.999998	0.015007	0.102077	0.000288379	0.00472616	273.889	2	1	1	246
ADCY3	PRKAG1	0.99917	0.999998	0.015007	0.102077	0.000288379	0.00472616	273.889	2	1	1	246
GS1-410F4.5	PRKAG1	0.99917	0.999998	0.015007	0.102077	0.000288379	0.00472616	273.889	2	1	1	246
HEYL	RIMS3	0.99917	0.999998	0.015007	0.102077	0.000288379	0.00472616	273.889	2	1	1	246
RP1-144F13.3	RIMS3	0.99917	0.999998	0.015007	0.102077	0.000288379	0.00472616	273.889	2	1	1	246
RNU7-121P	RIMS3	0.99917	0.999998	0.015007	0.102077	0.000288379	0.00472616	273.889	2	1	1	246
RP1-144F13.4	RIMS3	0.99917	0.999998	0.015007	0.102077	0.000288379	0.00472616	273.889	2	1	1	246
NT5C1A	RIMS3	0.99917	0.999998	0.015007	0.102077	0.000288379	0.00472616	273.889	2	1	1	246
ASAP2	RNASEH1	0.99917	0.999998	0.015007	0.102077	0.000288379	0.00472616	273.889	2	1	1	246
TAF1B	RNASEH1	0.99917	0.999998	0.015007	0.102077	0.000288379	0.00472616	273.889	2	1	1	246
TSSC1	RNASEH1	0.99917	0.999998	0.015007	0.102077	0.000288379	0.00472616	273.889	2	1	1	246
AC093326.1	RNASEH1	0.99917	0.999998	0.015007	0.102077	0.000288379	0.00472616	273.889	2	1	1	246
MBOAT2	RNASEH1	0.99917	0.999998	0.015007	0.102077	0.000288379	0.00472616	273.889	2	1	1	246
ACP1	RNASEH1	0.99917	0.999998	0.015007	0.102077	0.000288379	0.00472616	273.889	2	1	1	246
RP1-144F13.4	RNU6-1237P	0.99917	0.999998	0.015007	0.102077	0.000288379	0.00472616	273.889	2	1	1	246
RNU6-1237P	RNU7-121P	0.99917	0.999998	0.015007	0.102077	0.000288379	0.00472616	273.889	2	1	1	246
RP1-39G22.4	RNU7-121P	0.99917	0.999998	0.015007	0.102077	0.000288379	0.00472616	273.889	2	1	1	246
RP1-39G22.7	RNU7-121P	0.99917	0.999998	0.015007	0.102077	0.000288379	0.00472616	273.889	2	1	1	246
RP1-63P18.2	RNU7-121P	0.99917	0.999998	0.015007	0.102077	0.000288379	0.00472616	273.889	2	1	1	246
RP11-656D10.3	RNU7-121P	0.99917	0.999998	0.015007	0.102077	0.000288379	0.00472616	273.889	2	1	1	246
RP11-656D10.5	RNU7-121P	0.99917	0.999998	0.015007	0.102077	0.000288379	0.00472616	273.889	2	1	1	246
SMAP2	RNU7-121P	0.99917	0.999998	0.015007	0.102077	0.000288379	0.00472616	273.889	2	1	1	246
RP4-739H11.4	RNU7-121P	0.99917	0.999998	0.015007	0.102077	0.000288379	0.00472616	273.889	2	1	1	246
RP11-656D10.6	RNU7-121P	0.99917	0.999998	0.015007	0.102077	0.000288379	0.00472616	273.889	2	1	1	246
TMCO2	RNU7-121P	0.99917	0.999998	0.015007	0.102077	0.000288379	0.00472616	273.889	2	1	1	246
RP1-228H13.5	RNU7-121P	0.99917	0.999998	0.015007	0.102077	0.000288379	0.00472616	273.889	2	1	1	246
EXO5	RNU7-121P	0.99917	0.999998	0.015007	0.102077	0.000288379	0.00472616	273.889	2	1	1	246
RP1-228H13.5	RP1-144F13.3	0.99917	0.999998	0.015007	0.102077	0.000288379	0.00472616	273.889	2	1	1	246
RNU6-1237P	RP1-144F13.3	0.99917	0.999998	0.015007	0.102077	0.000288379	0.00472616	273.889	2	1	1	246
RP11-656D10.6	RP1-144F13.3	0.99917	0.999998	0.015007	0.102077	0.000288379	0.00472616	273.889	2	1	1	246
SMAP2	RP1-144F13.3	0.99917	0.999998	0.015007	0.102077	0.000288379	0.00472616	273.889	2	1	1	246
RP11-656D10.5	RP1-144F13.3	0.99917	0.999998	0.015007	0.102077	0.000288379	0.00472616	273.889	2	1	1	246
RP4-739H11.4	RP1-144F13.3	0.99917	0.999998	0.015007	0.102077	0.000288379	0.00472616	273.889	2	1	1	246
RP1-39G22.7	RP1-144F13.3	0.99917	0.999998	0.015007	0.102077	0.000288379	0.00472616	273.889	2	1	1	246
RP1-39G22.4	RP1-144F13.3	0.99917	0.999998	0.015007	0.102077	0.000288379	0.00472616	273.889	2	1	1	246
RP11-656D10.3	RP1-144F13.3	0.99917	0.999998	0.015007	0.102077	0.000288379	0.00472616	273.889	2	1	1	246
TMCO2	RP1-144F13.3	0.99917	0.999998	0.015007	0.102077	0.000288379	0.00472616	273.889	2	1	1	246
EXO5	RP1-144F13.3	0.99917	0.999998	0.015007	0.102077	0.000288379	0.00472616	273.889	2	1	1	246
RP1-63P18.2	RP1-144F13.3	0.99917	0.999998	0.015007	0.102077	0.000288379	0.00472616	273.889	2	1	1	246
RP11-656D10.3	RP1-144F13.4	0.99917	0.999998	0.015007	0.102077	0.000288379	0.00472616	273.889	2	1	1	246
RP11-656D10.6	RP1-144F13.4	0.99917	0.999998	0.015007	0.102077	0.000288379	0.00472616	273.889	2	1	1	246
RP11-656D10.5	RP1-144F13.4	0.99917	0.999998	0.015007	0.102077	0.000288379	0.00472616	273.889	2	1	1	246
RP1-228H13.5	RP1-144F13.4	0.99917	0.999998	0.015007	0.102077	0.000288379	0.00472616	273.889	2	1	1	246
RP1-63P18.2	RP1-144F13.4	0.99917	0.999998	0.015007	0.102077	0.000288379	0.00472616	273.889	2	1	1	246
RP1-39G22.7	RP1-144F13.4	0.99917	0.999998	0.015007	0.102077	0.000288379	0.00472616	273.889	2	1	1	246
HEYL	RP1-39G22.4	0.99917	0.999998	0.015007	0.102077	0.000288379	0.00472616	273.889	2	1	1	246
NT5C1A	RP1-39G22.4	0.99917	0.999998	0.015007	0.102077	0.000288379	0.00472616	273.889	2	1	1	246
RP1-144F13.4	RP1-39G22.4	0.99917	0.999998	0.015007	0.102077	0.000288379	0.00472616	273.889	2	1	1	246
RP1-144F13.3	RP4-739H11.3	0.99917	0.999998	0.015007	0.102077	0.000288379	0.00472616	273.889	2	1	1	246
NT5C1A	RP4-739H11.3	0.99917	0.999998	0.015007	0.102077	0.000288379	0.00472616	273.889	2	1	1	246
HEYL	RP4-739H11.3	0.99917	0.999998	0.015007	0.102077	0.000288379	0.00472616	273.889	2	1	1	246
RP1-144F13.4	RP4-739H11.3	0.99917	0.999998	0.015007	0.102077	0.000288379	0.00472616	273.889	2	1	1	246
RNU7-121P	RP4-739H11.3	0.99917	0.999998	0.015007	0.102077	0.000288379	0.00472616	273.889	2	1	1	246
RP1-144F13.4	RP4-739H11.4	0.99917	0.999998	0.015007	0.102077	0.000288379	0.00472616	273.889	2	1	1	246
NT5C1A	RP4-739H11.4	0.99917	0.999998	0.015007	0.102077	0.000288379	0.00472616	273.889	2	1	1	246
HEYL	RP4-739H11.4	0.99917	0.999998	0.015007	0.102077	0.000288379	0.00472616	273.889	2	1	1	246
CAP1	RRAGC	0.99917	0.999998	0.015007	0.102077	0.000288379	0.00472616	273.889	2	1	1	246
RIMS3	RRAGC	0.99917	0.999998	0.015007	0.102077	0.000288379	0.00472616	273.889	2	1	1	246
RP1-144F13.3	RRAGC	0.99917	0.999998	0.015007	0.102077	0.000288379	0.00472616	273.889	2	1	1	246
RP11-656D10.6	RRAGC	0.99917	0.999998	0.015007	0.102077	0.000288379	0.00472616	273.889	2	1	1	246
RP11-656D10.3	RRAGC	0.99917	0.999998	0.015007	0.102077	0.000288379	0.00472616	273.889	2	1	1	246
RP1-39G22.7	RRAGC	0.99917	0.999998	0.015007	0.102077	0.000288379	0.00472616	273.889	2	1	1	246
ZNF684	RRAGC	0.99917	0.999998	0.015007	0.102077	0.000288379	0.00472616	273.889	2	1	1	246
GJA9	RRAGC	0.99917	0.999998	0.015007	0.102077	0.000288379	0.00472616	273.889	2	1	1	246
ZMPSTE24	RRAGC	0.99917	0.999998	0.015007	0.102077	0.000288379	0.00472616	273.889	2	1	1	246
CITED4	RRAGC	0.99917	0.999998	0.015007	0.102077	0.000288379	0.00472616	273.889	2	1	1	246
HEYL	RRAGC	0.99917	0.999998	0.015007	0.102077	0.000288379	0.00472616	273.889	2	1	1	246
RNU6-1237P	RRAGC	0.99917	0.999998	0.015007	0.102077	0.000288379	0.00472616	273.889	2	1	1	246
NT5C1A	RRAGC	0.99917	0.999998	0.015007	0.102077	0.000288379	0.00472616	273.889	2	1	1	246
RP11-656D10.5	RRAGC	0.99917	0.999998	0.015007	0.102077	0.000288379	0.00472616	273.889	2	1	1	246
RP1-39G22.4	RRAGC	0.99917	0.999998	0.015007	0.102077	0.000288379	0.00472616	273.889	2	1	1	246
RP1-63P18.2	RRAGC	0.99917	0.999998	0.015007	0.102077	0.000288379	0.00472616	273.889	2	1	1	246
SMAP2	RRAGC	0.99917	0.999998	0.015007	0.102077	0.000288379	0.00472616	273.889	2	1	1	246
EXO5	RRAGC	0.99917	0.999998	0.015007	0.102077	0.000288379	0.00472616	273.889	2	1	1	246
RP4-739H11.3	RRAGC	0.99917	0.999998	0.015007	0.102077	0.000288379	0.00472616	273.889	2	1	1	246
GTF2F2P2	RRAGC	0.99917	0.999998	0.015007	0.102077	0.000288379	0.00472616	273.889	2	1	1	246
RP4-739H11.4	RRAGC	0.99917	0.999998	0.015007	0.102077	0.000288379	0.00472616	273.889	2	1	1	246
TMCO2	RRAGC	0.99917	0.999998	0.015007	0.102077	0.000288379	0.00472616	273.889	2	1	1	246
RP1-228H13.5	RRAGC	0.99917	0.999998	0.015007	0.102077	0.000288379	0.00472616	273.889	2	1	1	246
RNU7-121P	RRAGC	0.99917	0.999998	0.015007	0.102077	0.000288379	0.00472616	273.889	2	1	1	246
RP1-144F13.4	RRAGC	0.99917	0.999998	0.015007	0.102077	0.000288379	0.00472616	273.889	2	1	1	246
RP1-144F13.4	SMAP2	0.99917	0.999998	0.015007	0.102077	0.000288379	0.00472616	273.889	2	1	1	246
ACP1	TAF1B	0.99917	0.999998	0.015007	0.102077	0.000288379	0.00472616	273.889	2	1	1	246
MBOAT2	TAF1B	0.99917	0.999998	0.015007	0.102077	0.000288379	0.00472616	273.889	2	1	1	246
AC093326.1	TAF1B	0.99917	0.999998	0.015007	0.102077	0.000288379	0.00472616	273.889	2	1	1	246
ASAP2	TAF1B	0.99917	0.999998	0.015007	0.102077	0.000288379	0.00472616	273.889	2	1	1	246
RP1-144F13.4	TMCO2	0.99917	0.999998	0.015007	0.102077	0.000288379	0.00472616	273.889	2	1	1	246
MBOAT2	TSSC1	0.99917	0.999998	0.015007	0.102077	0.000288379	0.00472616	273.889	2	1	1	246
ASXL2	TSSC1	0.99917	0.999998	0.015007	0.102077	0.000288379	0.00472616	273.889	2	1	1	246
ACP1	TSSC1	0.99917	0.999998	0.015007	0.102077	0.000288379	0.00472616	273.889	2	1	1	246
TRIM28	TSSC1	0.99917	0.999998	0.015007	0.102077	0.000288379	0.00472616	273.889	2	1	1	246
ASAP2	TSSC1	0.99917	0.999998	0.015007	0.102077	0.000288379	0.00472616	273.889	2	1	1	246
ADCY3	TSSC1	0.99917	0.999998	0.015007	0.102077	0.000288379	0.00472616	273.889	2	1	1	246
PRKAG1	TSSC1	0.99917	0.999998	0.015007	0.102077	0.000288379	0.00472616	273.889	2	1	1	246
TAF1B	TSSC1	0.99917	0.999998	0.015007	0.102077	0.000288379	0.00472616	273.889	2	1	1	246
AC093326.1	TSSC1	0.99917	0.999998	0.015007	0.102077	0.000288379	0.00472616	273.889	2	1	1	246
NT5C1A	ZMPSTE24	0.99917	0.999998	0.015007	0.102077	0.000288379	0.00472616	273.889	2	1	1	246
HEYL	ZMPSTE24	0.99917	0.999998	0.015007	0.102077	0.000288379	0.00472616	273.889	2	1	1	246
RP1-144F13.4	ZMPSTE24	0.99917	0.999998	0.015007	0.102077	0.000288379	0.00472616	273.889	2	1	1	246
RNU7-121P	ZMPSTE24	0.99917	0.999998	0.015007	0.102077	0.000288379	0.00472616	273.889	2	1	1	246
RP1-144F13.3	ZMPSTE24	0.99917	0.999998	0.015007	0.102077	0.000288379	0.00472616	273.889	2	1	1	246
NT5C1A	ZNF684	0.99917	0.999998	0.015007	0.102077	0.000288379	0.00472616	273.889	2	1	1	246
HEYL	ZNF684	0.99917	0.999998	0.015007	0.102077	0.000288379	0.00472616	273.889	2	1	1	246
RP1-144F13.3	ZNF684	0.99917	0.999998	0.015007	0.102077	0.000288379	0.00472616	273.889	2	1	1	246
RP1-144F13.4	ZNF684	0.99917	0.999998	0.015007	0.102077	0.000288379	0.00472616	273.889	2	1	1	246
RNU7-121P	ZNF684	0.99917	0.999998	0.015007	0.102077	0.000288379	0.00472616	273.889	2	1	1	246
DRG2	C17orf51	0.998694	0.999998	0.00922765	0.0696355	2.077e-06	4.5606e-05	287.4	4	0	7	239
GID4	C17orf51	0.998694	0.999998	0.00922765	0.0696355	2.077e-06	4.5606e-05	287.4	4	0	7	239
TOP3A	C17orf51	0.998694	0.999998	0.00922765	0.0696355	2.077e-06	4.5606e-05	287.4	4	0	7	239
MED9	C17orf51	0.998694	0.999998	0.00922765	0.0696355	2.077e-06	4.5606e-05	287.4	4	0	7	239
TOM1L2	C17orf51	0.998694	0.999998	0.00922765	0.0696355	2.077e-06	4.5606e-05	287.4	4	0	7	239
CENPV	C17orf51	0.998694	0.999998	0.00922765	0.0696355	2.077e-06	4.5606e-05	287.4	4	0	7	239
MAP2K3	CENPV	0.998694	0.999998	0.00922765	0.0696355	2.077e-06	4.5606e-05	287.4	4	7	0	239
MAP2K3	DRG2	0.998694	0.999998	0.00922765	0.0696355	2.077e-06	4.5606e-05	287.4	4	7	0	239
MAP2K3	GID4	0.998694	0.999998	0.00922765	0.0696355	2.077e-06	4.5606e-05	287.4	4	7	0	239
MAP2K3	MED9	0.998694	0.999998	0.00922765	0.0696355	2.077e-06	4.5606e-05	287.4	4	7	0	239
MAP2K3	TOM1L2	0.998694	0.999998	0.00922765	0.0696355	2.077e-06	4.5606e-05	287.4	4	7	0	239
MAP2K3	TOP3A	0.998694	0.999998	0.00922765	0.0696355	2.077e-06	4.5606e-05	287.4	4	7	0	239
C3orf58	XRN1	0.999916	0.999998	0.000573988	0.0108077	1.14807e-10	2.43298e-08	287.4	7	2	2	239
SELT	AGTR1	0.999738	0.999998	0.00265937	0.0263942	4.68976e-07	1.21947e-05	292.2	4	2	1	243
RP11-166N6.3	AGTR1	0.999738	0.999998	0.00265937	0.0263942	4.68976e-07	1.21947e-05	292.2	4	2	1	243
RP11-103G8.2	AGTR1	0.999738	0.999998	0.00265937	0.0263942	4.68976e-07	1.21947e-05	292.2	4	2	1	243
SIAH2	AGTR1	0.999738	0.999998	0.00265937	0.0263942	4.68976e-07	1.21947e-05	292.2	4	2	1	243
RP11-758I14.3	AGTR1	0.999738	0.999998	0.00265937	0.0263942	4.68976e-07	1.21947e-05	292.2	4	2	1	243
SDHAP1	AGTR1	0.999738	0.999998	0.00265937	0.0263942	4.68976e-07	1.21947e-05	292.2	4	2	1	243
PLSCR2	AGTR1	0.999738	0.999998	0.00265937	0.0263942	4.68976e-07	1.21947e-05	292.2	4	2	1	243
LINC00969	AGTR1	0.999738	0.999998	0.00265937	0.0263942	4.68976e-07	1.21947e-05	292.2	4	2	1	243
ALG1L2	AGTR1	0.999738	0.999998	0.00265937	0.0263942	4.68976e-07	1.21947e-05	292.2	4	2	1	243
RNF168	AGTR1	0.999738	0.999998	0.00265937	0.0263942	4.68976e-07	1.21947e-05	292.2	4	2	1	243
SERP1	AGTR1	0.999738	0.999998	0.00265937	0.0263942	4.68976e-07	1.21947e-05	292.2	4	2	1	243
FAM188B2	AGTR1	0.999738	0.999998	0.00265937	0.0263942	4.68976e-07	1.21947e-05	292.2	4	2	1	243
CLRN1	AGTR1	0.999738	0.999998	0.00265937	0.0263942	4.68976e-07	1.21947e-05	292.2	4	2	1	243
RP11-8J23.1	AGTR1	0.999738	0.999998	0.00265937	0.0263942	4.68976e-07	1.21947e-05	292.2	4	2	1	243
RP11-167H9.1	ALG1L2	0.999738	0.999998	0.00265937	0.0263942	4.68976e-07	1.21947e-05	292.2	4	1	2	243
COMMD2	ALG1L2	0.999738	0.999998	0.00265937	0.0263942	4.68976e-07	1.21947e-05	292.2	4	1	2	243
RPL38P1	ALG1L2	0.999738	0.999998	0.00265937	0.0263942	4.68976e-07	1.21947e-05	292.2	4	1	2	243
RP11-680B3.2	ALG1L2	0.999738	0.999998	0.00265937	0.0263942	4.68976e-07	1.21947e-05	292.2	4	1	2	243
RP11-383G6.4	ALG1L2	0.999738	0.999998	0.00265937	0.0263942	4.68976e-07	1.21947e-05	292.2	4	1	2	243
SHMT1	ATPAF2	0.999738	0.999998	0.00265937	0.0263942	4.68976e-07	1.21947e-05	292.2	4	2	1	243
RNF13	CLRN1	0.999738	0.999998	0.00265937	0.0263942	4.68976e-07	1.21947e-05	292.2	4	1	2	243
RP11-383G6.4	CLRN1	0.999738	0.999998	0.00265937	0.0263942	4.68976e-07	1.21947e-05	292.2	4	1	2	243
RPL38P1	CLRN1	0.999738	0.999998	0.00265937	0.0263942	4.68976e-07	1.21947e-05	292.2	4	1	2	243
COMMD2	CLRN1	0.999738	0.999998	0.00265937	0.0263942	4.68976e-07	1.21947e-05	292.2	4	1	2	243
RP11-680B3.2	CLRN1	0.999738	0.999998	0.00265937	0.0263942	4.68976e-07	1.21947e-05	292.2	4	1	2	243
RP11-167H9.1	CLRN1	0.999738	0.999998	0.00265937	0.0263942	4.68976e-07	1.21947e-05	292.2	4	1	2	243
RP11-8J23.1	COMMD2	0.999738	0.999998	0.00265937	0.0263942	4.68976e-07	1.21947e-05	292.2	4	2	1	243
RP11-103G8.2	DLG1	0.999738	0.999998	0.00265937	0.0263942	4.68976e-07	1.21947e-05	292.2	4	2	1	243
RP11-758I14.3	DLG1	0.999738	0.999998	0.00265937	0.0263942	4.68976e-07	1.21947e-05	292.2	4	2	1	243
RP11-454C18.1	DLG1	0.999738	0.999998	0.00265937	0.0263942	4.68976e-07	1.21947e-05	292.2	4	2	1	243
RPL6P9	DLG1	0.999738	0.999998	0.00265937	0.0263942	4.68976e-07	1.21947e-05	292.2	4	2	1	243
SIAH2	DLG1	0.999738	0.999998	0.00265937	0.0263942	4.68976e-07	1.21947e-05	292.2	4	2	1	243
PLSCR2	DLG1	0.999738	0.999998	0.00265937	0.0263942	4.68976e-07	1.21947e-05	292.2	4	2	1	243
RP11-166N6.3	DLG1	0.999738	0.999998	0.00265937	0.0263942	4.68976e-07	1.21947e-05	292.2	4	2	1	243
ALG1L2	DLG1	0.999738	0.999998	0.00265937	0.0263942	4.68976e-07	1.21947e-05	292.2	4	2	1	243
SDHAP1	DLG1	0.999738	0.999998	0.00265937	0.0263942	4.68976e-07	1.21947e-05	292.2	4	2	1	243
LINC00969	DLG1	0.999738	0.999998	0.00265937	0.0263942	4.68976e-07	1.21947e-05	292.2	4	2	1	243
RP11-8J23.1	DLG1	0.999738	0.999998	0.00265937	0.0263942	4.68976e-07	1.21947e-05	292.2	4	2	1	243
SERP1	DLG1	0.999738	0.999998	0.00265937	0.0263942	4.68976e-07	1.21947e-05	292.2	4	2	1	243
HLTF	DLG1	0.999738	0.999998	0.00265937	0.0263942	4.68976e-07	1.21947e-05	292.2	4	2	1	243
RNF168	DLG1	0.999738	0.999998	0.00265937	0.0263942	4.68976e-07	1.21947e-05	292.2	4	2	1	243
FAM188B2	DLG1	0.999738	0.999998	0.00265937	0.0263942	4.68976e-07	1.21947e-05	292.2	4	2	1	243
CLRN1	DLG1	0.999738	0.999998	0.00265937	0.0263942	4.68976e-07	1.21947e-05	292.2	4	2	1	243
SELT	DLG1	0.999738	0.999998	0.00265937	0.0263942	4.68976e-07	1.21947e-05	292.2	4	2	1	243
RP11-383G6.4	FAM188B2	0.999738	0.999998	0.00265937	0.0263942	4.68976e-07	1.21947e-05	292.2	4	1	2	243
RP11-680B3.2	FAM188B2	0.999738	0.999998	0.00265937	0.0263942	4.68976e-07	1.21947e-05	292.2	4	1	2	243
COMMD2	FAM188B2	0.999738	0.999998	0.00265937	0.0263942	4.68976e-07	1.21947e-05	292.2	4	1	2	243
RPL38P1	FAM188B2	0.999738	0.999998	0.00265937	0.0263942	4.68976e-07	1.21947e-05	292.2	4	1	2	243
RP11-167H9.1	FAM188B2	0.999738	0.999998	0.00265937	0.0263942	4.68976e-07	1.21947e-05	292.2	4	1	2	243
SIAH2	FBXO45	0.999738	0.999998	0.00265937	0.0263942	4.68976e-07	1.21947e-05	292.2	4	2	1	243
CLRN1	FBXO45	0.999738	0.999998	0.00265937	0.0263942	4.68976e-07	1.21947e-05	292.2	4	2	1	243
RP11-8J23.1	FBXO45	0.999738	0.999998	0.00265937	0.0263942	4.68976e-07	1.21947e-05	292.2	4	2	1	243
RP11-103G8.2	FBXO45	0.999738	0.999998	0.00265937	0.0263942	4.68976e-07	1.21947e-05	292.2	4	2	1	243
SERP1	FBXO45	0.999738	0.999998	0.00265937	0.0263942	4.68976e-07	1.21947e-05	292.2	4	2	1	243
LINC00969	FBXO45	0.999738	0.999998	0.00265937	0.0263942	4.68976e-07	1.21947e-05	292.2	4	2	1	243
HLTF	FBXO45	0.999738	0.999998	0.00265937	0.0263942	4.68976e-07	1.21947e-05	292.2	4	2	1	243
RP11-758I14.3	FBXO45	0.999738	0.999998	0.00265937	0.0263942	4.68976e-07	1.21947e-05	292.2	4	2	1	243
PLSCR2	FBXO45	0.999738	0.999998	0.00265937	0.0263942	4.68976e-07	1.21947e-05	292.2	4	2	1	243
RP11-454C18.1	FBXO45	0.999738	0.999998	0.00265937	0.0263942	4.68976e-07	1.21947e-05	292.2	4	2	1	243
RPL6P9	FBXO45	0.999738	0.999998	0.00265937	0.0263942	4.68976e-07	1.21947e-05	292.2	4	2	1	243
FAM188B2	FBXO45	0.999738	0.999998	0.00265937	0.0263942	4.68976e-07	1.21947e-05	292.2	4	2	1	243
RP11-166N6.3	FBXO45	0.999738	0.999998	0.00265937	0.0263942	4.68976e-07	1.21947e-05	292.2	4	2	1	243
RNF168	FBXO45	0.999738	0.999998	0.00265937	0.0263942	4.68976e-07	1.21947e-05	292.2	4	2	1	243
UBXN7	FBXO45	0.999738	0.999998	0.00265937	0.0263942	4.68976e-07	1.21947e-05	292.2	4	2	1	243
SELT	FBXO45	0.999738	0.999998	0.00265937	0.0263942	4.68976e-07	1.21947e-05	292.2	4	2	1	243
ALG1L2	FBXO45	0.999738	0.999998	0.00265937	0.0263942	4.68976e-07	1.21947e-05	292.2	4	2	1	243
KIAA0226	FBXO45	0.999738	0.999998	0.00265937	0.0263942	4.68976e-07	1.21947e-05	292.2	4	2	1	243
SDHAP1	FBXO45	0.999738	0.999998	0.00265937	0.0263942	4.68976e-07	1.21947e-05	292.2	4	2	1	243
FAM86HP	HLTF	0.999738	0.999998	0.00265937	0.0263942	4.68976e-07	1.21947e-05	292.2	4	1	2	243
RP11-77P16.3	HLTF	0.999738	0.999998	0.00265937	0.0263942	4.68976e-07	1.21947e-05	292.2	4	1	2	243
RP11-93K22.7	HLTF	0.999738	0.999998	0.00265937	0.0263942	4.68976e-07	1.21947e-05	292.2	4	1	2	243
COMMD2	KIAA0226	0.999738	0.999998	0.00265937	0.0263942	4.68976e-07	1.21947e-05	292.2	4	1	2	243
RNF13	KIAA0226	0.999738	0.999998	0.00265937	0.0263942	4.68976e-07	1.21947e-05	292.2	4	1	2	243
RP11-93K22.13	KIAA0226	0.999738	0.999998	0.00265937	0.0263942	4.68976e-07	1.21947e-05	292.2	4	1	2	243
RP11-93K22.7	KIAA0226	0.999738	0.999998	0.00265937	0.0263942	4.68976e-07	1.21947e-05	292.2	4	1	2	243
RP11-167H9.1	KIAA0226	0.999738	0.999998	0.00265937	0.0263942	4.68976e-07	1.21947e-05	292.2	4	1	2	243
AGTR1	KIAA0226	0.999738	0.999998	0.00265937	0.0263942	4.68976e-07	1.21947e-05	292.2	4	1	2	243
RP11-383G6.4	KIAA0226	0.999738	0.999998	0.00265937	0.0263942	4.68976e-07	1.21947e-05	292.2	4	1	2	243
FAM86HP	KIAA0226	0.999738	0.999998	0.00265937	0.0263942	4.68976e-07	1.21947e-05	292.2	4	1	2	243
RP11-680B3.2	KIAA0226	0.999738	0.999998	0.00265937	0.0263942	4.68976e-07	1.21947e-05	292.2	4	1	2	243
RPL38P1	KIAA0226	0.999738	0.999998	0.00265937	0.0263942	4.68976e-07	1.21947e-05	292.2	4	1	2	243
RP11-77P16.3	KIAA0226	0.999738	0.999998	0.00265937	0.0263942	4.68976e-07	1.21947e-05	292.2	4	1	2	243
FAM86HP	LINC00969	0.999738	0.999998	0.00265937	0.0263942	4.68976e-07	1.21947e-05	292.2	4	1	2	243
RP11-680B3.2	LINC00969	0.999738	0.999998	0.00265937	0.0263942	4.68976e-07	1.21947e-05	292.2	4	1	2	243
RPL38P1	LINC00969	0.999738	0.999998	0.00265937	0.0263942	4.68976e-07	1.21947e-05	292.2	4	1	2	243
COMMD2	LINC00969	0.999738	0.999998	0.00265937	0.0263942	4.68976e-07	1.21947e-05	292.2	4	1	2	243
RP11-77P16.3	LINC00969	0.999738	0.999998	0.00265937	0.0263942	4.68976e-07	1.21947e-05	292.2	4	1	2	243
RP11-93K22.7	LINC00969	0.999738	0.999998	0.00265937	0.0263942	4.68976e-07	1.21947e-05	292.2	4	1	2	243
RP11-383G6.4	LINC00969	0.999738	0.999998	0.00265937	0.0263942	4.68976e-07	1.21947e-05	292.2	4	1	2	243
RP11-93K22.13	LINC00969	0.999738	0.999998	0.00265937	0.0263942	4.68976e-07	1.21947e-05	292.2	4	1	2	243
RP11-167H9.1	LINC00969	0.999738	0.999998	0.00265937	0.0263942	4.68976e-07	1.21947e-05	292.2	4	1	2	243
COMMD2	LRCH3	0.999738	0.999998	0.00265937	0.0263942	4.68976e-07	1.21947e-05	292.2	4	1	2	243
RP11-680B3.2	LRCH3	0.999738	0.999998	0.00265937	0.0263942	4.68976e-07	1.21947e-05	292.2	4	1	2	243
RP11-93K22.7	LRCH3	0.999738	0.999998	0.00265937	0.0263942	4.68976e-07	1.21947e-05	292.2	4	1	2	243
RNF13	LRCH3	0.999738	0.999998	0.00265937	0.0263942	4.68976e-07	1.21947e-05	292.2	4	1	2	243
RPL38P1	LRCH3	0.999738	0.999998	0.00265937	0.0263942	4.68976e-07	1.21947e-05	292.2	4	1	2	243
DLG1	LRCH3	0.999738	0.999998	0.00265937	0.0263942	4.68976e-07	1.21947e-05	292.2	4	1	2	243
RP11-93K22.13	LRCH3	0.999738	0.999998	0.00265937	0.0263942	4.68976e-07	1.21947e-05	292.2	4	1	2	243
AGTR1	LRCH3	0.999738	0.999998	0.00265937	0.0263942	4.68976e-07	1.21947e-05	292.2	4	1	2	243
RP11-167H9.1	LRCH3	0.999738	0.999998	0.00265937	0.0263942	4.68976e-07	1.21947e-05	292.2	4	1	2	243
FBXO45	LRCH3	0.999738	0.999998	0.00265937	0.0263942	4.68976e-07	1.21947e-05	292.2	4	1	2	243
RP11-77P16.3	LRCH3	0.999738	0.999998	0.00265937	0.0263942	4.68976e-07	1.21947e-05	292.2	4	1	2	243
FAM86HP	LRCH3	0.999738	0.999998	0.00265937	0.0263942	4.68976e-07	1.21947e-05	292.2	4	1	2	243
RP11-383G6.4	LRCH3	0.999738	0.999998	0.00265937	0.0263942	4.68976e-07	1.21947e-05	292.2	4	1	2	243
TFRC	LRCH3	0.999738	0.999998	0.00265937	0.0263942	4.68976e-07	1.21947e-05	292.2	4	1	2	243
RP11-596D21.1	MBIP	0.999738	0.999998	0.00265937	0.0263942	4.68976e-07	1.21947e-05	292.2	4	1	2	243
DTD2	MBIP	0.999738	0.999998	0.00265937	0.0263942	4.68976e-07	1.21947e-05	292.2	4	1	2	243
RASD1	MIEF2	0.999738	0.999998	0.00265937	0.0263942	4.68976e-07	1.21947e-05	292.2	4	1	2	243
RP11-103G8.2	NCBP2	0.999738	0.999998	0.00265937	0.0263942	4.68976e-07	1.21947e-05	292.2	4	2	1	243
RP11-8J23.1	NCBP2	0.999738	0.999998	0.00265937	0.0263942	4.68976e-07	1.21947e-05	292.2	4	2	1	243
SERP1	NCBP2	0.999738	0.999998	0.00265937	0.0263942	4.68976e-07	1.21947e-05	292.2	4	2	1	243
SELT	NCBP2	0.999738	0.999998	0.00265937	0.0263942	4.68976e-07	1.21947e-05	292.2	4	2	1	243
SDHAP1	NCBP2	0.999738	0.999998	0.00265937	0.0263942	4.68976e-07	1.21947e-05	292.2	4	2	1	243
KIAA0226	NCBP2	0.999738	0.999998	0.00265937	0.0263942	4.68976e-07	1.21947e-05	292.2	4	2	1	243
CLRN1	NCBP2	0.999738	0.999998	0.00265937	0.0263942	4.68976e-07	1.21947e-05	292.2	4	2	1	243
SIAH2	NCBP2	0.999738	0.999998	0.00265937	0.0263942	4.68976e-07	1.21947e-05	292.2	4	2	1	243
FAM188B2	NCBP2	0.999738	0.999998	0.00265937	0.0263942	4.68976e-07	1.21947e-05	292.2	4	2	1	243
RPL6P9	NCBP2	0.999738	0.999998	0.00265937	0.0263942	4.68976e-07	1.21947e-05	292.2	4	2	1	243
HLTF	NCBP2	0.999738	0.999998	0.00265937	0.0263942	4.68976e-07	1.21947e-05	292.2	4	2	1	243
PCYT1A	NCBP2	0.999738	0.999998	0.00265937	0.0263942	4.68976e-07	1.21947e-05	292.2	4	2	1	243
LINC00969	NCBP2	0.999738	0.999998	0.00265937	0.0263942	4.68976e-07	1.21947e-05	292.2	4	2	1	243
RP11-166N6.3	NCBP2	0.999738	0.999998	0.00265937	0.0263942	4.68976e-07	1.21947e-05	292.2	4	2	1	243
RP11-758I14.3	NCBP2	0.999738	0.999998	0.00265937	0.0263942	4.68976e-07	1.21947e-05	292.2	4	2	1	243
UBXN7	NCBP2	0.999738	0.999998	0.00265937	0.0263942	4.68976e-07	1.21947e-05	292.2	4	2	1	243
LRCH3	NCBP2	0.999738	0.999998	0.00265937	0.0263942	4.68976e-07	1.21947e-05	292.2	4	2	1	243
ALG1L2	NCBP2	0.999738	0.999998	0.00265937	0.0263942	4.68976e-07	1.21947e-05	292.2	4	2	1	243
RP11-454C18.1	NCBP2	0.999738	0.999998	0.00265937	0.0263942	4.68976e-07	1.21947e-05	292.2	4	2	1	243
PLSCR2	NCBP2	0.999738	0.999998	0.00265937	0.0263942	4.68976e-07	1.21947e-05	292.2	4	2	1	243
RNF168	NCBP2	0.999738	0.999998	0.00265937	0.0263942	4.68976e-07	1.21947e-05	292.2	4	2	1	243
RP11-93K22.13	PCYT1A	0.999738	0.999998	0.00265937	0.0263942	4.68976e-07	1.21947e-05	292.2	4	1	2	243
COMMD2	PCYT1A	0.999738	0.999998	0.00265937	0.0263942	4.68976e-07	1.21947e-05	292.2	4	1	2	243
FBXO45	PCYT1A	0.999738	0.999998	0.00265937	0.0263942	4.68976e-07	1.21947e-05	292.2	4	1	2	243
DLG1	PCYT1A	0.999738	0.999998	0.00265937	0.0263942	4.68976e-07	1.21947e-05	292.2	4	1	2	243
RP11-680B3.2	PCYT1A	0.999738	0.999998	0.00265937	0.0263942	4.68976e-07	1.21947e-05	292.2	4	1	2	243
RP11-93K22.7	PCYT1A	0.999738	0.999998	0.00265937	0.0263942	4.68976e-07	1.21947e-05	292.2	4	1	2	243
RPL38P1	PCYT1A	0.999738	0.999998	0.00265937	0.0263942	4.68976e-07	1.21947e-05	292.2	4	1	2	243
TFRC	PCYT1A	0.999738	0.999998	0.00265937	0.0263942	4.68976e-07	1.21947e-05	292.2	4	1	2	243
RP11-77P16.3	PCYT1A	0.999738	0.999998	0.00265937	0.0263942	4.68976e-07	1.21947e-05	292.2	4	1	2	243
RP11-167H9.1	PCYT1A	0.999738	0.999998	0.00265937	0.0263942	4.68976e-07	1.21947e-05	292.2	4	1	2	243
AGTR1	PCYT1A	0.999738	0.999998	0.00265937	0.0263942	4.68976e-07	1.21947e-05	292.2	4	1	2	243
FAM86HP	PCYT1A	0.999738	0.999998	0.00265937	0.0263942	4.68976e-07	1.21947e-05	292.2	4	1	2	243
RNF13	PCYT1A	0.999738	0.999998	0.00265937	0.0263942	4.68976e-07	1.21947e-05	292.2	4	1	2	243
RP11-383G6.4	PCYT1A	0.999738	0.999998	0.00265937	0.0263942	4.68976e-07	1.21947e-05	292.2	4	1	2	243
RASD1	PEMT	0.999738	0.999998	0.00265937	0.0263942	4.68976e-07	1.21947e-05	292.2	4	1	2	243
RP11-167H9.1	PLSCR2	0.999738	0.999998	0.00265937	0.0263942	4.68976e-07	1.21947e-05	292.2	4	1	2	243
COMMD2	PLSCR2	0.999738	0.999998	0.00265937	0.0263942	4.68976e-07	1.21947e-05	292.2	4	1	2	243
RP11-680B3.2	PLSCR2	0.999738	0.999998	0.00265937	0.0263942	4.68976e-07	1.21947e-05	292.2	4	1	2	243
RPL38P1	PLSCR2	0.999738	0.999998	0.00265937	0.0263942	4.68976e-07	1.21947e-05	292.2	4	1	2	243
RNF13	PLSCR2	0.999738	0.999998	0.00265937	0.0263942	4.68976e-07	1.21947e-05	292.2	4	1	2	243
ALKBH5	RASD1	0.999884	0.999998	0.00140755	0.0160154	4.68976e-07	1.21947e-05	292.2	4	2	1	243
SHMT1	RASD1	0.999738	0.999998	0.00265937	0.0263942	4.68976e-07	1.21947e-05	292.2	4	2	1	243
RP11-103G8.2	RNF13	0.999738	0.999998	0.00265937	0.0263942	4.68976e-07	1.21947e-05	292.2	4	2	1	243
SELT	RNF13	0.999738	0.999998	0.00265937	0.0263942	4.68976e-07	1.21947e-05	292.2	4	2	1	243
RP11-166N6.3	RNF13	0.999738	0.999998	0.00265937	0.0263942	4.68976e-07	1.21947e-05	292.2	4	2	1	243
RP11-8J23.1	RNF13	0.999738	0.999998	0.00265937	0.0263942	4.68976e-07	1.21947e-05	292.2	4	2	1	243
LINC00969	RNF13	0.999738	0.999998	0.00265937	0.0263942	4.68976e-07	1.21947e-05	292.2	4	2	1	243
SERP1	RNF13	0.999738	0.999998	0.00265937	0.0263942	4.68976e-07	1.21947e-05	292.2	4	2	1	243
RP11-758I14.3	RNF13	0.999738	0.999998	0.00265937	0.0263942	4.68976e-07	1.21947e-05	292.2	4	2	1	243
SDHAP1	RNF13	0.999738	0.999998	0.00265937	0.0263942	4.68976e-07	1.21947e-05	292.2	4	2	1	243
RNF168	RNF13	0.999738	0.999998	0.00265937	0.0263942	4.68976e-07	1.21947e-05	292.2	4	2	1	243
FAM188B2	RNF13	0.999738	0.999998	0.00265937	0.0263942	4.68976e-07	1.21947e-05	292.2	4	2	1	243
SIAH2	RNF13	0.999738	0.999998	0.00265937	0.0263942	4.68976e-07	1.21947e-05	292.2	4	2	1	243
ALG1L2	RNF13	0.999738	0.999998	0.00265937	0.0263942	4.68976e-07	1.21947e-05	292.2	4	2	1	243
RP11-77P16.3	RNF168	0.999738	0.999998	0.00265937	0.0263942	4.68976e-07	1.21947e-05	292.2	4	1	2	243
COMMD2	RNF168	0.999738	0.999998	0.00265937	0.0263942	4.68976e-07	1.21947e-05	292.2	4	1	2	243
RPL38P1	RNF168	0.999738	0.999998	0.00265937	0.0263942	4.68976e-07	1.21947e-05	292.2	4	1	2	243
FAM86HP	RNF168	0.999738	0.999998	0.00265937	0.0263942	4.68976e-07	1.21947e-05	292.2	4	1	2	243
RP11-93K22.7	RNF168	0.999738	0.999998	0.00265937	0.0263942	4.68976e-07	1.21947e-05	292.2	4	1	2	243
RP11-167H9.1	RNF168	0.999738	0.999998	0.00265937	0.0263942	4.68976e-07	1.21947e-05	292.2	4	1	2	243
RPL38P1	RP11-103G8.2	0.999738	0.999998	0.00265937	0.0263942	4.68976e-07	1.21947e-05	292.2	4	1	2	243
RP11-383G6.4	RP11-103G8.2	0.999738	0.999998	0.00265937	0.0263942	4.68976e-07	1.21947e-05	292.2	4	1	2	243
COMMD2	RP11-103G8.2	0.999738	0.999998	0.00265937	0.0263942	4.68976e-07	1.21947e-05	292.2	4	1	2	243
RP11-167H9.1	RP11-103G8.2	0.999738	0.999998	0.00265937	0.0263942	4.68976e-07	1.21947e-05	292.2	4	1	2	243
RP11-680B3.2	RP11-103G8.2	0.999738	0.999998	0.00265937	0.0263942	4.68976e-07	1.21947e-05	292.2	4	1	2	243
RP11-167H9.1	RP11-166N6.3	0.999738	0.999998	0.00265937	0.0263942	4.68976e-07	1.21947e-05	292.2	4	1	2	243
COMMD2	RP11-166N6.3	0.999738	0.999998	0.00265937	0.0263942	4.68976e-07	1.21947e-05	292.2	4	1	2	243
RP11-680B3.2	RP11-166N6.3	0.999738	0.999998	0.00265937	0.0263942	4.68976e-07	1.21947e-05	292.2	4	1	2	243
RP11-383G6.4	RP11-166N6.3	0.999738	0.999998	0.00265937	0.0263942	4.68976e-07	1.21947e-05	292.2	4	1	2	243
RPL38P1	RP11-166N6.3	0.999738	0.999998	0.00265937	0.0263942	4.68976e-07	1.21947e-05	292.2	4	1	2	243
RP11-8J23.1	RP11-167H9.1	0.999738	0.999998	0.00265937	0.0263942	4.68976e-07	1.21947e-05	292.2	4	2	1	243
RP11-454C18.1	RP11-383G6.4	0.999738	0.999998	0.00265937	0.0263942	4.68976e-07	1.21947e-05	292.2	4	2	1	243
RNF168	RP11-383G6.4	0.999738	0.999998	0.00265937	0.0263942	4.68976e-07	1.21947e-05	292.2	4	2	1	243
HLTF	RP11-383G6.4	0.999738	0.999998	0.00265937	0.0263942	4.68976e-07	1.21947e-05	292.2	4	2	1	243
RP11-758I14.3	RP11-680B3.2	0.999738	0.999998	0.00265937	0.0263942	4.68976e-07	1.21947e-05	292.2	4	2	1	243
RNF168	RP11-680B3.2	0.999738	0.999998	0.00265937	0.0263942	4.68976e-07	1.21947e-05	292.2	4	2	1	243
RP11-8J23.1	RP11-680B3.2	0.999738	0.999998	0.00265937	0.0263942	4.68976e-07	1.21947e-05	292.2	4	2	1	243
RPL38P1	RP11-758I14.3	0.999738	0.999998	0.00265937	0.0263942	4.68976e-07	1.21947e-05	292.2	4	1	2	243
COMMD2	RP11-758I14.3	0.999738	0.999998	0.00265937	0.0263942	4.68976e-07	1.21947e-05	292.2	4	1	2	243
RP11-167H9.1	RP11-758I14.3	0.999738	0.999998	0.00265937	0.0263942	4.68976e-07	1.21947e-05	292.2	4	1	2	243
RPL38P1	RP11-8J23.1	0.999738	0.999998	0.00265937	0.0263942	4.68976e-07	1.21947e-05	292.2	4	1	2	243
HLTF	RP11-93K22.13	0.999738	0.999998	0.00265937	0.0263942	4.68976e-07	1.21947e-05	292.2	4	2	1	243
RNF168	RP11-93K22.13	0.999738	0.999998	0.00265937	0.0263942	4.68976e-07	1.21947e-05	292.2	4	2	1	243
RP11-93K22.7	RPL6P9	0.999738	0.999998	0.00265937	0.0263942	4.68976e-07	1.21947e-05	292.2	4	1	2	243
RP11-93K22.13	RPL6P9	0.999738	0.999998	0.00265937	0.0263942	4.68976e-07	1.21947e-05	292.2	4	1	2	243
FAM86HP	RPL6P9	0.999738	0.999998	0.00265937	0.0263942	4.68976e-07	1.21947e-05	292.2	4	1	2	243
RP11-77P16.3	RPL6P9	0.999738	0.999998	0.00265937	0.0263942	4.68976e-07	1.21947e-05	292.2	4	1	2	243
RPL38P1	SDHAP1	0.999738	0.999998	0.00265937	0.0263942	4.68976e-07	1.21947e-05	292.2	4	1	2	243
RP11-93K22.7	SDHAP1	0.999738	0.999998	0.00265937	0.0263942	4.68976e-07	1.21947e-05	292.2	4	1	2	243
RP11-167H9.1	SDHAP1	0.999738	0.999998	0.00265937	0.0263942	4.68976e-07	1.21947e-05	292.2	4	1	2	243
RP11-93K22.13	SDHAP1	0.999738	0.999998	0.00265937	0.0263942	4.68976e-07	1.21947e-05	292.2	4	1	2	243
FAM86HP	SDHAP1	0.999738	0.999998	0.00265937	0.0263942	4.68976e-07	1.21947e-05	292.2	4	1	2	243
COMMD2	SDHAP1	0.999738	0.999998	0.00265937	0.0263942	4.68976e-07	1.21947e-05	292.2	4	1	2	243
RP11-680B3.2	SDHAP1	0.999738	0.999998	0.00265937	0.0263942	4.68976e-07	1.21947e-05	292.2	4	1	2	243
RP11-77P16.3	SDHAP1	0.999738	0.999998	0.00265937	0.0263942	4.68976e-07	1.21947e-05	292.2	4	1	2	243
RP11-383G6.4	SDHAP1	0.999738	0.999998	0.00265937	0.0263942	4.68976e-07	1.21947e-05	292.2	4	1	2	243
RP11-167H9.1	SELT	0.999738	0.999998	0.00265937	0.0263942	4.68976e-07	1.21947e-05	292.2	4	1	2	243
COMMD2	SELT	0.999738	0.999998	0.00265937	0.0263942	4.68976e-07	1.21947e-05	292.2	4	1	2	243
RP11-680B3.2	SELT	0.999738	0.999998	0.00265937	0.0263942	4.68976e-07	1.21947e-05	292.2	4	1	2	243
RP11-383G6.4	SELT	0.999738	0.999998	0.00265937	0.0263942	4.68976e-07	1.21947e-05	292.2	4	1	2	243
RPL38P1	SELT	0.999738	0.999998	0.00265937	0.0263942	4.68976e-07	1.21947e-05	292.2	4	1	2	243
RPL38P1	SERP1	0.999738	0.999998	0.00265937	0.0263942	4.68976e-07	1.21947e-05	292.2	4	1	2	243
RP11-167H9.1	SERP1	0.999738	0.999998	0.00265937	0.0263942	4.68976e-07	1.21947e-05	292.2	4	1	2	243
RP11-383G6.4	SERP1	0.999738	0.999998	0.00265937	0.0263942	4.68976e-07	1.21947e-05	292.2	4	1	2	243
RP11-680B3.2	SERP1	0.999738	0.999998	0.00265937	0.0263942	4.68976e-07	1.21947e-05	292.2	4	1	2	243
COMMD2	SERP1	0.999738	0.999998	0.00265937	0.0263942	4.68976e-07	1.21947e-05	292.2	4	1	2	243
RP11-167H9.1	SIAH2	0.999738	0.999998	0.00265937	0.0263942	4.68976e-07	1.21947e-05	292.2	4	1	2	243
RP11-383G6.4	SIAH2	0.999738	0.999998	0.00265937	0.0263942	4.68976e-07	1.21947e-05	292.2	4	1	2	243
RP11-680B3.2	SIAH2	0.999738	0.999998	0.00265937	0.0263942	4.68976e-07	1.21947e-05	292.2	4	1	2	243
COMMD2	SIAH2	0.999738	0.999998	0.00265937	0.0263942	4.68976e-07	1.21947e-05	292.2	4	1	2	243
RPL38P1	SIAH2	0.999738	0.999998	0.00265937	0.0263942	4.68976e-07	1.21947e-05	292.2	4	1	2	243
CLRN1	TFRC	0.999738	0.999998	0.00265937	0.0263942	4.68976e-07	1.21947e-05	292.2	4	2	1	243
HLTF	TFRC	0.999738	0.999998	0.00265937	0.0263942	4.68976e-07	1.21947e-05	292.2	4	2	1	243
RP11-454C18.1	TFRC	0.999738	0.999998	0.00265937	0.0263942	4.68976e-07	1.21947e-05	292.2	4	2	1	243
PLSCR2	TFRC	0.999738	0.999998	0.00265937	0.0263942	4.68976e-07	1.21947e-05	292.2	4	2	1	243
RP11-103G8.2	TFRC	0.999738	0.999998	0.00265937	0.0263942	4.68976e-07	1.21947e-05	292.2	4	2	1	243
ALG1L2	TFRC	0.999738	0.999998	0.00265937	0.0263942	4.68976e-07	1.21947e-05	292.2	4	2	1	243
RPL6P9	TFRC	0.999738	0.999998	0.00265937	0.0263942	4.68976e-07	1.21947e-05	292.2	4	2	1	243
RNF168	TFRC	0.999738	0.999998	0.00265937	0.0263942	4.68976e-07	1.21947e-05	292.2	4	2	1	243
RP11-166N6.3	TFRC	0.999738	0.999998	0.00265937	0.0263942	4.68976e-07	1.21947e-05	292.2	4	2	1	243
FAM188B2	TFRC	0.999738	0.999998	0.00265937	0.0263942	4.68976e-07	1.21947e-05	292.2	4	2	1	243
SELT	TFRC	0.999738	0.999998	0.00265937	0.0263942	4.68976e-07	1.21947e-05	292.2	4	2	1	243
RP11-758I14.3	TFRC	0.999738	0.999998	0.00265937	0.0263942	4.68976e-07	1.21947e-05	292.2	4	2	1	243
SERP1	TFRC	0.999738	0.999998	0.00265937	0.0263942	4.68976e-07	1.21947e-05	292.2	4	2	1	243
LINC00969	TFRC	0.999738	0.999998	0.00265937	0.0263942	4.68976e-07	1.21947e-05	292.2	4	2	1	243
SIAH2	TFRC	0.999738	0.999998	0.00265937	0.0263942	4.68976e-07	1.21947e-05	292.2	4	2	1	243
SDHAP1	TFRC	0.999738	0.999998	0.00265937	0.0263942	4.68976e-07	1.21947e-05	292.2	4	2	1	243
RP11-8J23.1	TFRC	0.999738	0.999998	0.00265937	0.0263942	4.68976e-07	1.21947e-05	292.2	4	2	1	243
FAM86HP	UBXN7	0.999738	0.999998	0.00265937	0.0263942	4.68976e-07	1.21947e-05	292.2	4	1	2	243
RP11-93K22.13	UBXN7	0.999738	0.999998	0.00265937	0.0263942	4.68976e-07	1.21947e-05	292.2	4	1	2	243
RPL38P1	UBXN7	0.999738	0.999998	0.00265937	0.0263942	4.68976e-07	1.21947e-05	292.2	4	1	2	243
AGTR1	UBXN7	0.999738	0.999998	0.00265937	0.0263942	4.68976e-07	1.21947e-05	292.2	4	1	2	243
RP11-167H9.1	UBXN7	0.999738	0.999998	0.00265937	0.0263942	4.68976e-07	1.21947e-05	292.2	4	1	2	243
RP11-383G6.4	UBXN7	0.999738	0.999998	0.00265937	0.0263942	4.68976e-07	1.21947e-05	292.2	4	1	2	243
RP11-93K22.7	UBXN7	0.999738	0.999998	0.00265937	0.0263942	4.68976e-07	1.21947e-05	292.2	4	1	2	243
RNF13	UBXN7	0.999738	0.999998	0.00265937	0.0263942	4.68976e-07	1.21947e-05	292.2	4	1	2	243
COMMD2	UBXN7	0.999738	0.999998	0.00265937	0.0263942	4.68976e-07	1.21947e-05	292.2	4	1	2	243
RP11-680B3.2	UBXN7	0.999738	0.999998	0.00265937	0.0263942	4.68976e-07	1.21947e-05	292.2	4	1	2	243
RP11-77P16.3	UBXN7	0.999738	0.999998	0.00265937	0.0263942	4.68976e-07	1.21947e-05	292.2	4	1	2	243
SHMT1	ZNF286B	0.999738	0.999998	0.00265937	0.0263942	4.68976e-07	1.21947e-05	292.2	4	2	1	243
PLCD1	ACAA1	0.999867	0.999998	0.000981229	0.0139956	1.82272e-09	2.46842e-07	297.762	6	3	1	240
C3orf58	ATR	0.999867	0.999998	0.000981229	0.0139956	1.82272e-09	2.46842e-07	297.762	6	3	1	240
RNA5SP145	C3orf58	0.999867	0.999998	0.000981229	0.0139956	1.82272e-09	2.46842e-07	297.762	6	1	3	240
C3orf58	CLRN1-AS1	0.999549	0.999998	0.0032097	0.0286094	1.82272e-09	2.46842e-07	297.762	6	3	1	240
C3orf58	GK5	0.999867	0.999998	0.000981229	0.0139956	1.82272e-09	2.46842e-07	297.762	6	3	1	240
XRN1	GK5	0.999867	0.999998	0.000981229	0.0139956	1.82272e-09	2.46842e-07	297.762	6	3	1	240
HPS3	GK5	0.999867	0.999998	0.000981229	0.0139956	1.82272e-09	2.46842e-07	297.762	6	3	1	240
ATR	HPS3	0.999867	0.999998	0.000981229	0.0139956	1.82272e-09	2.46842e-07	297.762	6	1	3	240
C3orf58	TFDP2	0.999867	0.999998	0.000981229	0.0139956	1.82272e-09	2.46842e-07	297.762	6	3	1	240
TFDP2	XRN1	0.999867	0.999998	0.000981229	0.0139956	1.82272e-09	2.46842e-07	297.762	6	1	3	240
MYCNUN	MYCN	0.999045	0.999998	0.00502041	0.0440235	1.568e-08	7.42205e-07	322.263	6	0	9	235
MTATP6P3	CENPV	0.999119	0.999998	0.00680872	0.0548193	1.32173e-06	3.27807e-05	333	4	6	0	240
RP11-822E23.5	CENPV	0.999119	0.999998	0.00680872	0.0548193	1.32173e-06	3.27807e-05	333	4	6	0	240
RP11-822E23.5	DRG2	0.999119	0.999998	0.00680872	0.0548193	1.32173e-06	3.27807e-05	333	4	6	0	240
MTATP6P3	DRG2	0.999119	0.999998	0.00680872	0.0548193	1.32173e-06	3.27807e-05	333	4	6	0	240
MTATP6P3	GID4	0.999119	0.999998	0.00680872	0.0548193	1.32173e-06	3.27807e-05	333	4	6	0	240
RP11-822E23.5	GID4	0.999119	0.999998	0.00680872	0.0548193	1.32173e-06	3.27807e-05	333	4	6	0	240
MTATP6P3	MED9	0.999119	0.999998	0.00680872	0.0548193	1.32173e-06	3.27807e-05	333	4	6	0	240
RP11-822E23.5	MED9	0.999119	0.999998	0.00680872	0.0548193	1.32173e-06	3.27807e-05	333	4	6	0	240
CENPV	SREBF1	0.999119	0.999998	0.00680872	0.0548193	1.32173e-06	3.27807e-05	333	4	0	6	240
TOM1L2	SREBF1	0.999119	0.999998	0.00680872	0.0548193	1.32173e-06	3.27807e-05	333	4	0	6	240
TOP3A	SREBF1	0.999119	0.999998	0.00680872	0.0548193	1.32173e-06	3.27807e-05	333	4	0	6	240
GID4	SREBF1	0.999119	0.999998	0.00680872	0.0548193	1.32173e-06	3.27807e-05	333	4	0	6	240
DRG2	SREBF1	0.999119	0.999998	0.00680872	0.0548193	1.32173e-06	3.27807e-05	333	4	0	6	240
MED9	SREBF1	0.999119	0.999998	0.00680872	0.0548193	1.32173e-06	3.27807e-05	333	4	0	6	240
MTATP6P3	TOM1L2	0.999119	0.999998	0.00680872	0.0548193	1.32173e-06	3.27807e-05	333	4	6	0	240
RP11-822E23.5	TOM1L2	0.999119	0.999998	0.00680872	0.0548193	1.32173e-06	3.27807e-05	333	4	6	0	240
MTATP6P3	TOP3A	0.999119	0.999998	0.00680872	0.0548193	1.32173e-06	3.27807e-05	333	4	6	0	240
RP11-822E23.5	TOP3A	0.999119	0.999998	0.00680872	0.0548193	1.32173e-06	3.27807e-05	333	4	6	0	240
DTD2	PPP2R3C	0.999268	0.999998	0.00473565	0.0400094	1.01317e-07	3.45249e-06	349.8	5	0	7	238
PPP2R3C	RP11-596D21.1	0.999268	0.999998	0.00473565	0.0400094	1.01317e-07	3.45249e-06	349.8	5	7	0	238
RP11-93K22.13	ZIC1	0.999268	0.999998	0.00473565	0.0400094	1.01317e-07	3.45249e-06	349.8	5	0	7	238
FAM86HP	ZIC1	0.999268	0.999998	0.00473565	0.0400094	1.01317e-07	3.45249e-06	349.8	5	0	7	238
RP11-93K22.7	ZIC1	0.999268	0.999998	0.00473565	0.0400094	1.01317e-07	3.45249e-06	349.8	5	0	7	238
RP11-383G6.4	ZIC1	0.999268	0.999998	0.00473565	0.0400094	1.01317e-07	3.45249e-06	349.8	5	0	7	238
RP11-77P16.3	ZIC1	0.999268	0.999998	0.00473565	0.0400094	1.01317e-07	3.45249e-06	349.8	5	0	7	238
AC131097.3	AC114730.2	0.99941	0.999998	0.012003	0.0885769	0.000321285	0.00521431	350.714	2	3	0	245
TPO	ADAM17	0.998905	0.999998	0.0179623	0.124311	0.000321285	0.00521431	350.714	2	0	3	245
ADI1	ADAM17	0.998905	0.999998	0.0179623	0.124311	0.000321285	0.00521431	350.714	2	0	3	245
AC019118.4	ADAM17	0.998905	0.999998	0.0179623	0.124311	0.000321285	0.00521431	350.714	2	0	3	245
YWHAQ	ADAM17	0.998905	0.999998	0.0179623	0.124311	0.000321285	0.00521431	350.714	2	0	3	245
TSSC1-IT1	ADAM17	0.998905	0.999998	0.0179623	0.124311	0.000321285	0.00521431	350.714	2	0	3	245
ITGB1BP1	ADAM17	0.998905	0.999998	0.0179623	0.124311	0.000321285	0.00521431	350.714	2	0	3	245
AC019118.3	ADAM17	0.998905	0.999998	0.0179623	0.124311	0.000321285	0.00521431	350.714	2	0	3	245
IAH1	ADAM17	0.998905	0.999998	0.0179623	0.124311	0.000321285	0.00521431	350.714	2	0	3	245
AC010729.2	ADAM17	0.998905	0.999998	0.0179623	0.124311	0.000321285	0.00521431	350.714	2	0	3	245
AC019118.2	ADAM17	0.998905	0.999998	0.0179623	0.124311	0.000321285	0.00521431	350.714	2	0	3	245
TRAPPC12	ADAM17	0.998905	0.999998	0.0179623	0.124311	0.000321285	0.00521431	350.714	2	0	3	245
AC007463.2	ADAM17	0.998905	0.999998	0.0179623	0.124311	0.000321285	0.00521431	350.714	2	0	3	245
UBXN2A	C2orf44	0.998905	0.999998	0.0179623	0.124311	0.000321285	0.00521431	350.714	2	0	3	245
C2orf44	DTNB	0.998905	0.999998	0.0179623	0.124311	0.000321285	0.00521431	350.714	2	3	0	245
CHSY1	DTNB	0.998905	0.999998	0.0179623	0.124311	0.000321285	0.00521431	350.714	2	3	0	245
ADI1	KIDINS220	0.998905	0.999998	0.0179623	0.124311	0.000321285	0.00521431	350.714	2	0	3	245
IAH1	KIDINS220	0.998905	0.999998	0.0179623	0.124311	0.000321285	0.00521431	350.714	2	0	3	245
AC010729.2	KIDINS220	0.998905	0.999998	0.0179623	0.124311	0.000321285	0.00521431	350.714	2	0	3	245
YWHAQ	KIDINS220	0.998905	0.999998	0.0179623	0.124311	0.000321285	0.00521431	350.714	2	0	3	245
TRAPPC12	KIDINS220	0.998905	0.999998	0.0179623	0.124311	0.000321285	0.00521431	350.714	2	0	3	245
AC007463.2	KIDINS220	0.998905	0.999998	0.0179623	0.124311	0.000321285	0.00521431	350.714	2	0	3	245
TPO	KIDINS220	0.998905	0.999998	0.0179623	0.124311	0.000321285	0.00521431	350.714	2	0	3	245
AC019118.3	KIDINS220	0.998905	0.999998	0.0179623	0.124311	0.000321285	0.00521431	350.714	2	0	3	245
TSSC1-IT1	KIDINS220	0.998905	0.999998	0.0179623	0.124311	0.000321285	0.00521431	350.714	2	0	3	245
ITGB1BP1	KIDINS220	0.998905	0.999998	0.0179623	0.124311	0.000321285	0.00521431	350.714	2	0	3	245
AC019118.2	KIDINS220	0.998905	0.999998	0.0179623	0.124311	0.000321285	0.00521431	350.714	2	0	3	245
AC019118.4	KIDINS220	0.998905	0.999998	0.0179623	0.124311	0.000321285	0.00521431	350.714	2	0	3	245
CHSY1	RAB10	0.998905	0.999998	0.0179623	0.124311	0.000321285	0.00521431	350.714	2	3	0	245
CTDSPL	ACAA1	0.999875	0.999998	0.00113336	0.0139956	1.6009e-08	7.42205e-07	355.667	5	1	2	242
RNA5SP145	ALG1L2	0.999875	0.999998	0.00113336	0.0139956	1.6009e-08	7.42205e-07	355.667	5	2	1	242
CLRN1-AS1	ALG1L2	0.999945	0.999998	0.000584633	0.0108077	1.6009e-08	7.42205e-07	355.667	5	2	1	242
RP11-372E1.4	ALG1L2	0.999875	0.999998	0.00113336	0.0139956	1.6009e-08	7.42205e-07	355.667	5	2	1	242
RP11-454C18.1	ATR	0.999875	0.999998	0.00113336	0.0139956	1.6009e-08	7.42205e-07	355.667	5	1	2	242
RP11-758I14.3	ATR	0.999875	0.999998	0.00113336	0.0139956	1.6009e-08	7.42205e-07	355.667	5	1	2	242
PLSCR2	ATR	0.999875	0.999998	0.00113336	0.0139956	1.6009e-08	7.42205e-07	355.667	5	1	2	242
KIAA0226	ATR	0.999875	0.999998	0.00113336	0.0139956	1.6009e-08	7.42205e-07	355.667	5	1	2	242
RP11-8J23.1	ATR	0.999875	0.999998	0.00113336	0.0139956	1.6009e-08	7.42205e-07	355.667	5	1	2	242
RPL6P9	CLRN1-AS1	0.999415	0.999998	0.00496538	0.0427215	1.6009e-08	7.42205e-07	355.667	5	1	2	242
RP11-8J23.1	CLRN1-AS1	0.999945	0.999998	0.000584633	0.0108077	1.6009e-08	7.42205e-07	355.667	5	1	2	242
HLTF	CLRN1-AS1	0.999415	0.999998	0.00496538	0.0427215	1.6009e-08	7.42205e-07	355.667	5	1	2	242
RP11-758I14.3	CLRN1-AS1	0.999945	0.999998	0.000584633	0.0108077	1.6009e-08	7.42205e-07	355.667	5	1	2	242
U2SURP	CLRN1	0.999875	0.999998	0.00113336	0.0139956	1.6009e-08	7.42205e-07	355.667	5	2	1	242
RP11-372E1.4	CLRN1	0.999875	0.999998	0.00113336	0.0139956	1.6009e-08	7.42205e-07	355.667	5	2	1	242
RP11-758I14.3	EIF2A	0.999875	0.999998	0.00113336	0.0139956	1.6009e-08	7.42205e-07	355.667	5	1	2	242
RP11-454C18.1	EIF2A	0.999875	0.999998	0.00113336	0.0139956	1.6009e-08	7.42205e-07	355.667	5	1	2	242
RP11-8J23.1	EIF2A	0.999875	0.999998	0.00113336	0.0139956	1.6009e-08	7.42205e-07	355.667	5	1	2	242
PLSCR2	EIF2A	0.999875	0.999998	0.00113336	0.0139956	1.6009e-08	7.42205e-07	355.667	5	1	2	242
ALG1L2	EIF2A	0.999875	0.999998	0.00113336	0.0139956	1.6009e-08	7.42205e-07	355.667	5	1	2	242
CTDSPL	EXOG	0.999875	0.999998	0.00113336	0.0139956	1.6009e-08	7.42205e-07	355.667	5	1	2	242
RP11-372E1.4	FAM188B2	0.999875	0.999998	0.00113336	0.0139956	1.6009e-08	7.42205e-07	355.667	5	2	1	242
RP11-8J23.1	GK5	0.999875	0.999998	0.00113336	0.0139956	1.6009e-08	7.42205e-07	355.667	5	1	2	242
UBXN7	GK5	0.999875	0.999998	0.00113336	0.0139956	1.6009e-08	7.42205e-07	355.667	5	1	2	242
PCYT1A	GK5	0.999875	0.999998	0.00113336	0.0139956	1.6009e-08	7.42205e-07	355.667	5	1	2	242
KIAA0226	GK5	0.999875	0.999998	0.00113336	0.0139956	1.6009e-08	7.42205e-07	355.667	5	1	2	242
LRCH3	GK5	0.999875	0.999998	0.00113336	0.0139956	1.6009e-08	7.42205e-07	355.667	5	1	2	242
PLSCR2	GK5	0.999875	0.999998	0.00113336	0.0139956	1.6009e-08	7.42205e-07	355.667	5	1	2	242
RPL6P9	GK5	0.999875	0.999998	0.00113336	0.0139956	1.6009e-08	7.42205e-07	355.667	5	1	2	242
HLTF	GK5	0.999875	0.999998	0.00113336	0.0139956	1.6009e-08	7.42205e-07	355.667	5	1	2	242
RP11-758I14.3	GK5	0.999875	0.999998	0.00113336	0.0139956	1.6009e-08	7.42205e-07	355.667	5	1	2	242
CTDSPL	GOLGA4	0.999875	0.999998	0.00113336	0.0139956	1.6009e-08	7.42205e-07	355.667	5	1	2	242
RNA5SP145	HLTF	0.999875	0.999998	0.00113336	0.0139956	1.6009e-08	7.42205e-07	355.667	5	2	1	242
RP11-372E1.4	HLTF	0.999875	0.999998	0.00113336	0.0139956	1.6009e-08	7.42205e-07	355.667	5	2	1	242
ATR	LRCH3	0.999875	0.999998	0.00113336	0.0139956	1.6009e-08	7.42205e-07	355.667	5	2	1	242
TRIT1	MYCL	0.999875	0.999998	0.00113336	0.0139956	1.6009e-08	7.42205e-07	355.667	5	2	1	242
ACAA1	OXSR1	0.999875	0.999998	0.00113336	0.0139956	1.6009e-08	7.42205e-07	355.667	5	2	1	242
GOLGA4	OXSR1	0.999875	0.999998	0.00113336	0.0139956	1.6009e-08	7.42205e-07	355.667	5	2	1	242
EXOG	OXSR1	0.999875	0.999998	0.00113336	0.0139956	1.6009e-08	7.42205e-07	355.667	5	2	1	242
ATR	PCYT1A	0.999875	0.999998	0.00113336	0.0139956	1.6009e-08	7.42205e-07	355.667	5	2	1	242
TFDP2	PLSCR2	0.999875	0.999998	0.00113336	0.0139956	1.6009e-08	7.42205e-07	355.667	5	2	1	242
RNA5SP145	PLSCR2	0.999875	0.999998	0.00113336	0.0139956	1.6009e-08	7.42205e-07	355.667	5	2	1	242
CLRN1-AS1	PLSCR2	0.999945	0.999998	0.000584633	0.0108077	1.6009e-08	7.42205e-07	355.667	5	2	1	242
RP11-372E1.4	RP11-103G8.2	0.999875	0.999998	0.00113336	0.0139956	1.6009e-08	7.42205e-07	355.667	5	2	1	242
RP11-372E1.4	RP11-166N6.3	0.999875	0.999998	0.00113336	0.0139956	1.6009e-08	7.42205e-07	355.667	5	2	1	242
RNA5SP145	RP11-758I14.3	0.999875	0.999998	0.00113336	0.0139956	1.6009e-08	7.42205e-07	355.667	5	2	1	242
TFDP2	RP11-758I14.3	0.999875	0.999998	0.00113336	0.0139956	1.6009e-08	7.42205e-07	355.667	5	2	1	242
RNA5SP145	RP11-8J23.1	0.999875	0.999998	0.00113336	0.0139956	1.6009e-08	7.42205e-07	355.667	5	2	1	242
RNA5SP145	RPL6P9	0.999875	0.999998	0.00113336	0.0139956	1.6009e-08	7.42205e-07	355.667	5	2	1	242
TFDP2	RPL6P9	0.999875	0.999998	0.00113336	0.0139956	1.6009e-08	7.42205e-07	355.667	5	2	1	242
U2SURP	SELT	0.999875	0.999998	0.00113336	0.0139956	1.6009e-08	7.42205e-07	355.667	5	2	1	242
RP11-372E1.4	SELT	0.999875	0.999998	0.00113336	0.0139956	1.6009e-08	7.42205e-07	355.667	5	2	1	242
RP11-372E1.4	SERP1	0.999875	0.999998	0.00113336	0.0139956	1.6009e-08	7.42205e-07	355.667	5	2	1	242
U2SURP	SERP1	0.999875	0.999998	0.00113336	0.0139956	1.6009e-08	7.42205e-07	355.667	5	2	1	242
RP11-372E1.4	SIAH2	0.999875	0.999998	0.00113336	0.0139956	1.6009e-08	7.42205e-07	355.667	5	2	1	242
U2SURP	SIAH2	0.999875	0.999998	0.00113336	0.0139956	1.6009e-08	7.42205e-07	355.667	5	2	1	242
RP11-8J23.1	TFDP2	0.999875	0.999998	0.00113336	0.0139956	1.6009e-08	7.42205e-07	355.667	5	1	2	242
HLTF	U2SURP	0.999875	0.999998	0.00113336	0.0139956	1.6009e-08	7.42205e-07	355.667	5	1	2	242
RP11-166N6.3	U2SURP	0.999875	0.999998	0.00113336	0.0139956	1.6009e-08	7.42205e-07	355.667	5	1	2	242
RP11-103G8.2	U2SURP	0.999875	0.999998	0.00113336	0.0139956	1.6009e-08	7.42205e-07	355.667	5	1	2	242
ALG1L2	U2SURP	0.999875	0.999998	0.00113336	0.0139956	1.6009e-08	7.42205e-07	355.667	5	1	2	242
FAM188B2	U2SURP	0.999875	0.999998	0.00113336	0.0139956	1.6009e-08	7.42205e-07	355.667	5	1	2	242
ATR	UBXN7	0.999875	0.999998	0.00113336	0.0139956	1.6009e-08	7.42205e-07	355.667	5	2	1	242
TUBGCP2	ZNF511	0.999875	0.999998	0.00113336	0.0139956	1.6009e-08	7.42205e-07	355.667	5	1	2	242
CTD-2574D22.4	KIF22	0.999262	0.999998	0.00819016	0.0662742	1.36028e-05	0.000268824	378.778	3	0	4	243
ASXL2	KIF22	0.999262	0.999998	0.00819016	0.0662742	1.36028e-05	0.000268824	378.778	3	0	4	243
KCTD13	KIF22	0.999262	0.999998	0.00819016	0.0662742	1.36028e-05	0.000268824	378.778	3	0	4	243
FAM57B	KIF22	0.999262	0.999998	0.00819016	0.0662742	1.36028e-05	0.000268824	378.778	3	0	4	243
RP11-455F5.3	KIF22	0.999262	0.999998	0.00819016	0.0662742	1.36028e-05	0.000268824	378.778	3	0	4	243
CENPO	KLHL29	0.999262	0.999998	0.00819016	0.0662742	1.36028e-05	0.000268824	378.778	3	0	4	243
CTD-2574D22.4	MAZ	0.999262	0.999998	0.00819016	0.0662742	1.36028e-05	0.000268824	378.778	3	0	4	243
FAM57B	MAZ	0.999262	0.999998	0.00819016	0.0662742	1.36028e-05	0.000268824	378.778	3	0	4	243
RP11-455F5.3	MAZ	0.999262	0.999998	0.00819016	0.0662742	1.36028e-05	0.000268824	378.778	3	0	4	243
KCTD13	MAZ	0.999262	0.999998	0.00819016	0.0662742	1.36028e-05	0.000268824	378.778	3	0	4	243
DOCK1	RP11-108K14.8	0.999262	0.999998	0.00819016	0.0662742	1.36028e-05	0.000268824	378.778	3	4	0	243
DOCK1	RP11-122K13.12	0.999262	0.999998	0.00819016	0.0662742	1.36028e-05	0.000268824	378.778	3	4	0	243
TRIT1	RP4-739H11.3	0.999262	0.999998	0.00819016	0.0662742	1.36028e-05	0.000268824	378.778	3	4	0	243
TRIT1	RRAGC	0.999262	0.999998	0.00819016	0.0662742	1.36028e-05	0.000268824	378.778	3	4	0	243
RP11-122K13.12	SYCE1	0.999262	0.999998	0.00819016	0.0662742	1.36028e-05	0.000268824	378.778	3	0	4	243
RP11-108K14.8	SYCE1	0.999262	0.999998	0.00819016	0.0662742	1.36028e-05	0.000268824	378.778	3	0	4	243
NT5C1A	TRIT1	0.999262	0.999998	0.00819016	0.0662742	1.36028e-05	0.000268824	378.778	3	0	4	243
GTF2F2P2	TRIT1	0.999262	0.999998	0.00819016	0.0662742	1.36028e-05	0.000268824	378.778	3	0	4	243
RP1-39G22.4	TRIT1	0.999262	0.999998	0.00819016	0.0662742	1.36028e-05	0.000268824	378.778	3	0	4	243
RNU7-121P	TRIT1	0.999262	0.999998	0.00819016	0.0662742	1.36028e-05	0.000268824	378.778	3	0	4	243
RP1-63P18.2	TRIT1	0.999262	0.999998	0.00819016	0.0662742	1.36028e-05	0.000268824	378.778	3	0	4	243
CAP1	TRIT1	0.999262	0.999998	0.00819016	0.0662742	1.36028e-05	0.000268824	378.778	3	0	4	243
RP1-144F13.3	TRIT1	0.999262	0.999998	0.00819016	0.0662742	1.36028e-05	0.000268824	378.778	3	0	4	243
RP4-739H11.4	TRIT1	0.999262	0.999998	0.00819016	0.0662742	1.36028e-05	0.000268824	378.778	3	0	4	243
RP11-656D10.5	TRIT1	0.999262	0.999998	0.00819016	0.0662742	1.36028e-05	0.000268824	378.778	3	0	4	243
RP1-144F13.4	TRIT1	0.999262	0.999998	0.00819016	0.0662742	1.36028e-05	0.000268824	378.778	3	0	4	243
RP1-39G22.7	TRIT1	0.999262	0.999998	0.00819016	0.0662742	1.36028e-05	0.000268824	378.778	3	0	4	243
RP11-656D10.3	TRIT1	0.999262	0.999998	0.00819016	0.0662742	1.36028e-05	0.000268824	378.778	3	0	4	243
ZMPSTE24	TRIT1	0.999262	0.999998	0.00819016	0.0662742	1.36028e-05	0.000268824	378.778	3	0	4	243
HEYL	TRIT1	0.999262	0.999998	0.00819016	0.0662742	1.36028e-05	0.000268824	378.778	3	0	4	243
SMAP2	TRIT1	0.999262	0.999998	0.00819016	0.0662742	1.36028e-05	0.000268824	378.778	3	0	4	243
RP1-228H13.5	TRIT1	0.999262	0.999998	0.00819016	0.0662742	1.36028e-05	0.000268824	378.778	3	0	4	243
RIMS3	TRIT1	0.999262	0.999998	0.00819016	0.0662742	1.36028e-05	0.000268824	378.778	3	0	4	243
ZNF684	TRIT1	0.999262	0.999998	0.00819016	0.0662742	1.36028e-05	0.000268824	378.778	3	0	4	243
TMCO2	TRIT1	0.999262	0.999998	0.00819016	0.0662742	1.36028e-05	0.000268824	378.778	3	0	4	243
RP11-656D10.6	TRIT1	0.999262	0.999998	0.00819016	0.0662742	1.36028e-05	0.000268824	378.778	3	0	4	243
EXO5	TRIT1	0.999262	0.999998	0.00819016	0.0662742	1.36028e-05	0.000268824	378.778	3	0	4	243
RNU6-1237P	TRIT1	0.999262	0.999998	0.00819016	0.0662742	1.36028e-05	0.000268824	378.778	3	0	4	243
RP11-122K13.12	ZNF511	0.999262	0.999998	0.00819016	0.0662742	1.36028e-05	0.000268824	378.778	3	0	4	243
RP11-108K14.8	ZNF511	0.999262	0.999998	0.00819016	0.0662742	1.36028e-05	0.000268824	378.778	3	0	4	243
TTC40	CYP2E1	0.999719	0.999998	0.00405056	0.0385144	6.19954e-06	0.000128637	381.889	3	1	1	245
INPP5A	CYP2E1	0.999719	0.999998	0.00405056	0.0385144	6.19954e-06	0.000128637	381.889	3	1	1	245
RP11-288G11.3	CYP2E1	0.999719	0.999998	0.00405056	0.0385144	6.19954e-06	0.000128637	381.889	3	1	1	245
MTG1	ECHS1	0.999719	0.999998	0.00405056	0.0385144	6.19954e-06	0.000128637	381.889	3	1	1	245
OR7M1P	ECHS1	0.999719	0.999998	0.00405056	0.0385144	6.19954e-06	0.000128637	381.889	3	1	1	245
PAOX	ECHS1	0.999719	0.999998	0.00405056	0.0385144	6.19954e-06	0.000128637	381.889	3	1	1	245
INPP5A	ECHS1	0.999719	0.999998	0.00405056	0.0385144	6.19954e-06	0.000128637	381.889	3	1	1	245
TTC40	ECHS1	0.999719	0.999998	0.00405056	0.0385144	6.19954e-06	0.000128637	381.889	3	1	1	245
CYP2E1	ECHS1	0.999719	0.999998	0.00405056	0.0385144	6.19954e-06	0.000128637	381.889	3	1	1	245
[truncated: 3,022 more rows]

## Sheet: (F) Combined_DISCOVER_results
gene1	gene2	alpha_Qvalue	beta_Qvalue	gamme_Qvalue	delta_Qvalue	all_Qvalue
PTCH1___ENSG00000185920.11	SUFU___ENSG00000107882.7	N.S.	0.000913623	0.00908621	N.S.	1.35591e-05
PTCH1___ENSG00000185920.11	SMO___ENSG00000128602.5	N.S.	N.S.	0.00908621	5.93047e-10	1.07244e-13
SMO___ENSG00000128602.5	q9_loss	N.S.	N.S.	0.00908621	0.00135786	4.48878e-09
SUFU___ENSG00000107882.7	q9_loss	N.S.	N.S.	0.00908621	N.S.	1.29706e-05
IKBKAP___ENSG00000070061.10	p17_loss	9.35635e-07	N.S.	N.S.	N.S.	6.72162e-09
q9_loss	p17_loss	9.35635e-07	N.S.	N.S.	N.S.	3.86386e-06
PTCH1___ENSG00000185920.11	p17_loss	1.18072e-06	N.S.	N.S.	0.000306924	6.4196e-13
IKBKAP___ENSG00000070061.10	q10_loss	1.82345e-05	N.S.	N.S.	N.S.	1.20501e-05
q9_loss	q10_loss	1.82345e-05	N.S.	N.S.	N.S.	0.000266046
GLI2___ENSG00000074047.16	PTCH1___ENSG00000185920.11	1.91824e-05	N.S.	N.S.	0.00434285	1.07727e-07
PTCH1___ENSG00000185920.11	q10_loss	2.44221e-05	N.S.	N.S.	N.S.	4.99485e-06
PTCH1___ENSG00000185920.11	TP53___ENSG00000141510.11	3.12169e-05	N.S.	N.S.	N.S.	4.27784e-10
TP53___ENSG00000141510.11	IKBKAP___ENSG00000070061.10	6.1598e-05	N.S.	N.S.	N.S.	2.67844e-08
FNBP1___ENSG00000187239.12	p17_loss	9.03628e-05	N.S.	N.S.	N.S.	5.20645e-08
AL360004.1___ENSG00000196979.1	p17_loss	9.03628e-05	N.S.	N.S.	N.S.	8.82466e-08
HMCN2___ENSG00000148357.12	p17_loss	9.03628e-05	N.S.	N.S.	N.S.	8.82466e-08
RP11-138E2.1___ENSG00000270755.1	p17_loss	9.03628e-05	N.S.	N.S.	N.S.	8.82466e-08
snoU13___ENSG00000238298.1	p17_loss	9.03628e-05	N.S.	N.S.	N.S.	8.82466e-08
Y_RNA___ENSG00000223188.1	p17_loss	9.03628e-05	N.S.	N.S.	N.S.	8.82466e-08
GPR107___ENSG00000148358.15	p17_loss	9.03628e-05	N.S.	N.S.	N.S.	4.73272e-07
TP53___ENSG00000141510.11	q9_loss	0.000190857	N.S.	N.S.	N.S.	1.45586e-07
NCS1___ENSG00000107130.6	p17_loss	0.000418716	N.S.	N.S.	N.S.	4.73272e-07
PTCH1___ENSG00000185920.11	EPB41L5___ENSG00000115109.9	0.00107406	N.S.	N.S.	N.S.	0.000694046
NCS1___ENSG00000107130.6	TP53___ENSG00000141510.11	0.00275201	N.S.	N.S.	N.S.	2.1268e-06
GPR107___ENSG00000148358.15	q10_loss	0.00275201	N.S.	N.S.	N.S.	0.000134478
FNBP1___ENSG00000187239.12	q10_loss	0.00275201	N.S.	N.S.	N.S.	0.000134478
AL360004.1___ENSG00000196979.1	q10_loss	0.00275201	N.S.	N.S.	N.S.	0.000252519
HMCN2___ENSG00000148357.12	q10_loss	0.00275201	N.S.	N.S.	N.S.	0.000252519
RP11-138E2.1___ENSG00000270755.1	q10_loss	0.00275201	N.S.	N.S.	N.S.	0.000252519
snoU13___ENSG00000238298.1	q10_loss	0.00275201	N.S.	N.S.	N.S.	0.000252519
Y_RNA___ENSG00000223188.1	q10_loss	0.00275201	N.S.	N.S.	N.S.	0.000252519
AC018866.1___ENSG00000229774.1	PTCH1___ENSG00000185920.11	0.00275201	N.S.	N.S.	N.S.	0.00185767
RP11-297J22.1___ENSG00000271709.1	PTCH1___ENSG00000185920.11	0.00275201	N.S.	N.S.	N.S.	0.00185767
GPR107___ENSG00000148358.15	TP53___ENSG00000141510.11	0.00384348	N.S.	N.S.	N.S.	2.1268e-06
AL360004.1___ENSG00000196979.1	TP53___ENSG00000141510.11	0.00384348	N.S.	N.S.	N.S.	3.0327e-06
HMCN2___ENSG00000148357.12	TP53___ENSG00000141510.11	0.00384348	N.S.	N.S.	N.S.	3.0327e-06
RP11-138E2.1___ENSG00000270755.1	TP53___ENSG00000141510.11	0.00384348	N.S.	N.S.	N.S.	3.0327e-06
snoU13___ENSG00000238298.1	TP53___ENSG00000141510.11	0.00384348	N.S.	N.S.	N.S.	3.0327e-06
Y_RNA___ENSG00000223188.1	TP53___ENSG00000141510.11	0.00384348	N.S.	N.S.	N.S.	3.0327e-06
FNBP1___ENSG00000187239.12	TP53___ENSG00000141510.11	0.00384348	N.S.	N.S.	N.S.	3.24652e-05
C17orf51___ENSG00000212719.6	IKBKAP___ENSG00000070061.10	0.00384348	N.S.	N.S.	N.S.	0.00145766
NCS1___ENSG00000107130.6	q10_loss	0.00524615	N.S.	N.S.	N.S.	0.000632849
NCS1___ENSG00000107130.6	GLI2___ENSG00000074047.16	0.00528282	N.S.	N.S.	N.S.	2.15111e-05
MAP2K3___ENSG00000034152.14	IKBKAP___ENSG00000070061.10	0.00956583	N.S.	N.S.	N.S.	0.00145766
RP11-822E23.5___ENSG00000263375.1	IKBKAP___ENSG00000070061.10	0.00956583	N.S.	N.S.	N.S.	0.00278214
GPR107___ENSG00000148358.15	GLI2___ENSG00000074047.16	0.00958095	N.S.	N.S.	N.S.	2.15111e-05
AL360004.1___ENSG00000196979.1	GLI2___ENSG00000074047.16	0.00958095	N.S.	N.S.	N.S.	3.24652e-05
HMCN2___ENSG00000148357.12	GLI2___ENSG00000074047.16	0.00958095	N.S.	N.S.	N.S.	3.24652e-05
RP11-138E2.1___ENSG00000270755.1	GLI2___ENSG00000074047.16	0.00958095	N.S.	N.S.	N.S.	3.24652e-05
snoU13___ENSG00000238298.1	GLI2___ENSG00000074047.16	0.00958095	N.S.	N.S.	N.S.	3.24652e-05
Y_RNA___ENSG00000223188.1	GLI2___ENSG00000074047.16	0.00958095	N.S.	N.S.	N.S.	3.24652e-05
FNBP1___ENSG00000187239.12	GLI2___ENSG00000074047.16	0.00958095	N.S.	N.S.	N.S.	0.000320335
GLI2___ENSG00000074047.16	q9_loss	0.00970659	N.S.	N.S.	N.S.	0.000368998
DDX3X___ENSG00000215301.5	q9_loss	N.S.	N.S.	N.S.	3.24581e-06	1.07244e-13
DDX3X___ENSG00000215301.5	q10_loss	N.S.	N.S.	N.S.	0.00942457	2.40884e-12
DDX3X___ENSG00000215301.5	IKBKAP___ENSG00000070061.10	N.S.	N.S.	N.S.	N.S.	6.5355e-10
SMO___ENSG00000128602.5	q10_loss	N.S.	N.S.	N.S.	N.S.	4.43946e-09
DDX3X___ENSG00000215301.5	p17_loss	N.S.	N.S.	N.S.	0.00635158	7.54272e-09
IKBKAP___ENSG00000070061.10	SMO___ENSG00000128602.5	N.S.	N.S.	N.S.	N.S.	3.96521e-08
PTCH1___ENSG00000185920.11	DDX3X___ENSG00000215301.5	N.S.	N.S.	N.S.	0.00165921	8.82466e-08
GPR107___ENSG00000148358.15	DDX3X___ENSG00000215301.5	N.S.	N.S.	N.S.	0.00863467	8.82466e-08
AL360004.1___ENSG00000196979.1	DDX3X___ENSG00000215301.5	N.S.	N.S.	N.S.	N.S.	1.25488e-07
HMCN2___ENSG00000148357.12	DDX3X___ENSG00000215301.5	N.S.	N.S.	N.S.	N.S.	1.25488e-07
RP11-138E2.1___ENSG00000270755.1	DDX3X___ENSG00000215301.5	N.S.	N.S.	N.S.	N.S.	1.25488e-07
snoU13___ENSG00000238298.1	DDX3X___ENSG00000215301.5	N.S.	N.S.	N.S.	N.S.	1.25488e-07
[truncated: 200 more rows]
