# Supplementary material for: The transcriptional landscape of Shh medulloblastoma
Source: Nat Commun. 2021 Mar 19;12:1749. doi: 10.1038/s41467-021-21883-0 (PMC7979819; doi:10.1038/s41467-021-21883-0)
Supplement: Supplementary file 11 — Supplementary Data 9 [file 41467_2021_21883_MOESM11_ESM.xlsx]

## Sheet: (A) 2 methylation clusters
Gene_ID	ID	Num_probe	Num_sample_group1	Num_sample_group2	Num_sample_group3	diff_mean_methyl_1_2	diff_zcore_mean_exp_1_2	score1_2	CN_responsive_overlap	num_mut_sample	Alterations
RP11-734I18.1___ENSG00000251129.1	ENSG00000251129---NoCluster	1	11	185	0	0.534687	4.0258	2.15254	NA	0	Methyl_only
ZNF883___ENSG00000228623.2	ENSG00000228623---NoCluster	1	183	13	0	0.435582	2.32461	1.01256	CN_res	3	Mut__CN_res
RP11-195F19.30___ENSG00000261215.1	ENSG00000261215---NoCluster	1	186	10	0	0.403773	2.26876	0.916063	CN_res	0	CN_res
HIST1H4F___ENSG00000198327.3	ENSG00000198327---Cluster1	1	50	146	0	0.561544	1.58958	0.892617	NA	0	Methyl_only
RGS22___ENSG00000132554.15	ENSG00000132554---Cluster1	2	186	10	0	0.464772	1.82481	0.848122	CN_res	0	CN_res
PDE1A___ENSG00000115252.14	ENSG00000115252---Cluster2	2	119	77	0	0.52111	1.58457	0.825733	NA	2	Mut
RP11-745L13.2___ENSG00000251555.1	ENSG00000251555---NoCluster	1	21	175	0	0.468371	1.75932	0.824015	NA	0	Methyl_only
LINC00355___ENSG00000227674.1	ENSG00000227674---Cluster1	2	58	138	0	0.432472	1.89621	0.820056	NA	0	Methyl_only
DERL3___ENSG00000099958.10	ENSG00000099958---Cluster2	4	22	174	0	0.464379	1.71728	0.797471	NA	0	Methyl_only
AC013733.3___ENSG00000234595.1	ENSG00000234595---NoCluster	1	27	169	0	0.446181	1.7571	0.783984	NA	0	Methyl_only
NR2F1___ENSG00000175745.7	ENSG00000175745---Cluster7	2	175	21	0	0.505032	1.54917	0.782379	NA	1	Mut
PTCHD3P1___ENSG00000224597.5	ENSG00000224597---NoCluster	1	178	18	0	0.391457	1.97491	0.773092	CN_res	0	CN_res
FXYD3___ENSG00000089356.12	ENSG00000089356---Cluster1	2	26	170	0	0.391945	1.97203	0.772926	NA	0	Methyl_only
ZSCAN12___ENSG00000158691.10	ENSG00000158691---Cluster1	3	101	95	0	0.521923	1.47777	0.771283	NA	0	Methyl_only
GPX2___ENSG00000176153.10	ENSG00000176153---Cluster1	1	48	148	0	0.516316	1.47001	0.758988	NA	0	Methyl_only
POTEF___ENSG00000196604.7	ENSG00000196604---Cluster1	2	13	183	0	0.398768	1.85672	0.740399	NA	0	Methyl_only
RP11-80F22.15___ENSG00000260857.2	ENSG00000260857---Cluster1	3	41	155	0	0.481034	1.53572	0.738731	NA	0	Methyl_only
TLR5___ENSG00000187554.7	ENSG00000187554---Cluster2	3	181	15	0	0.504184	1.46456	0.738408	CN_res	0	CN_res
KCNJ3___ENSG00000162989.3	ENSG00000162989---Cluster1	2	69	127	0	0.551961	1.33758	0.738295	NA	0	Methyl_only
ESR2___ENSG00000140009.14	ENSG00000140009---Cluster1	1	173	23	0	0.545435	1.35286	0.737899	NA	1	Mut
KHNYN___ENSG00000100441.5	ENSG00000100441---Cluster1	5	162	34	0	0.47913	1.52127	0.728887	NA	0	Methyl_only
AGAP2-AS1___ENSG00000255737.2	ENSG00000255737---Cluster1	2	140	56	0	0.47454	1.53096	0.726502	NA	0	Methyl_only
MEIS1___ENSG00000143995.15	ENSG00000143995---Cluster1	3	85	111	0	0.547564	1.30599	0.715115	NA	0	Methyl_only
NMNAT3___ENSG00000163864.10	ENSG00000163864---Cluster1	2	96	100	0	0.565627	1.26216	0.713911	NA	1	Mut
CTC-260E6.6___ENSG00000267383.2	ENSG00000267383---NoCluster	1	152	44	0	0.470857	1.5021	0.707274	NA	0	Methyl_only
PTGES3P2___ENSG00000217643.1	ENSG00000217643---Cluster1	3	57	139	0	0.424178	1.65855	0.703523	NA	0	Methyl_only
TYW3___ENSG00000162623.11	ENSG00000162623---Cluster1	8	186	10	0	0.449171	1.56264	0.701895	CN_res	0	CN_res
C1orf115___ENSG00000162817.6	ENSG00000162817---NoCluster	1	186	10	0	0.304758	2.30163	0.701439	NA	0	Methyl_only
RPS6KL1___ENSG00000198208.7	ENSG00000198208---Cluster1	4	151	45	0	0.483033	1.44576	0.698351	CN_res	1	Mut__CN_res
ZNF597___ENSG00000167981.4	ENSG00000167981---Cluster1	5	129	67	0	0.39466	1.76451	0.69638	NA	2	Mut
RAD51C___ENSG00000108384.10	ENSG00000108384---Cluster1	4	13	183	0	0.55833	1.24008	0.692376	CN_res	0	CN_res
KRT17___ENSG00000128422.11	ENSG00000128422---Cluster1	2	26	170	0	0.349052	1.98339	0.692306	NA	1	Mut
GBP1___ENSG00000117228.9	ENSG00000117228---NoCluster	1	81	115	0	0.524303	1.31633	0.690154	NA	1	Mut
RALYL___ENSG00000184672.7	ENSG00000184672---Cluster3	1	40	156	0	0.52249	1.30051	0.679501	NA	0	Methyl_only
GSTK1___ENSG00000197448.9	ENSG00000197448---Cluster1	4	165	31	0	0.402319	1.67203	0.672689	NA	3	Mut
SLC22A15___ENSG00000163393.8	ENSG00000163393---Cluster2	1	38	158	0	0.445286	1.50045	0.668127	NA	0	Methyl_only
METTL17___ENSG00000165792.13	ENSG00000165792---Cluster1	3	160	36	0	0.392385	1.67154	0.655885	CN_res	2	Mut__CN_res
RP11-62H20.1___ENSG00000261120.1	ENSG00000261120---NoCluster	1	175	21	0	0.433937	1.50658	0.653759	CN_res	0	CN_res
RP11-247C2.2___ENSG00000248540.2	ENSG00000248540---Cluster1	15	57	139	0	0.464247	1.38948	0.645063	NA	0	Methyl_only
PCSK9___ENSG00000169174.9	ENSG00000169174---Cluster1	6	72	124	0	0.460743	1.39717	0.643736	NA	0	Methyl_only
MEIS2___ENSG00000134138.15	ENSG00000134138---Cluster15	3	39	157	0	0.414522	1.55279	0.643664	NA	1	Mut
CCDC125___ENSG00000183323.8	ENSG00000183323---Cluster2	4	181	15	0	0.333256	1.91926	0.639605	NA	0	Methyl_only
RP11-255H23.2___ENSG00000233836.3	ENSG00000233836---Cluster1	2	100	96	0	0.413237	1.5358	0.634651	NA	0	Methyl_only
FAM159A___ENSG00000182183.10	ENSG00000182183---Cluster1	1	24	172	0	0.322733	1.96247	0.633354	NA	0	Methyl_only
TBC1D22B___ENSG00000065491.8	ENSG00000065491---Cluster1	5	180	16	0	0.3004	2.10408	0.632066	NA	2	Mut
LINC00689___ENSG00000231419.2	ENSG00000231419---Cluster3	2	23	173	0	0.325164	1.92755	0.626769	NA	0	Methyl_only
SKIDA1___ENSG00000180592.12	ENSG00000180592---Cluster6	1	151	45	0	0.408777	1.53171	0.626127	NA	1	Mut
FOXL2___ENSG00000183770.5	ENSG00000183770---Cluster2	2	29	167	0	0.392121	1.59205	0.624278	CN_res	0	CN_res
PRICKLE2___ENSG00000163637.7	ENSG00000163637---Cluster2	3	175	21	0	0.458283	1.36204	0.624199	CN_res	1	Mut__CN_res
ZNF334___ENSG00000198185.7	ENSG00000198185---Cluster1	2	50	146	0	0.501792	1.24349	0.623972	NA	2	Mut
GPX8___ENSG00000164294.9	ENSG00000164294---Cluster1	2	95	101	0	0.564318	1.10248	0.622149	NA	0	Methyl_only
SLC38A1___ENSG00000111371.11	ENSG00000111371---Cluster2	1	153	43	0	0.40416	1.53546	0.620574	NA	0	Methyl_only
RGMB___ENSG00000174136.7	ENSG00000174136---Cluster5	2	49	147	0	0.389149	1.58199	0.615631	NA	2	Mut
RP13-492C18.2___ENSG00000237268.2	ENSG00000237268---Cluster1	4	28	168	0	0.373589	1.64087	0.61301	NA	0	Methyl_only
NUDT12___ENSG00000112874.5	ENSG00000112874---Cluster1	3	162	34	0	0.433931	1.40667	0.6104	NA	1	Mut
RPL39L___ENSG00000163923.5	ENSG00000163923---Cluster1	4	108	88	0	0.4189	1.45702	0.610345	NA	0	Methyl_only
LRRC61___ENSG00000127399.10	ENSG00000127399---Cluster2	4	84	112	0	0.382077	1.59078	0.6078	NA	1	Mut
CCDC140___ENSG00000163081.2	ENSG00000163081---Cluster1	3	183	13	0	0.546915	1.10872	0.606377	NA	0	Methyl_only
TAGLN2___ENSG00000158710.10	ENSG00000158710---Cluster4	1	12	184	0	0.340913	1.77623	0.60554	NA	0	Methyl_only
IL1A___ENSG00000115008.5	ENSG00000115008---NoCluster	1	67	129	0	0.627072	0.965422	0.605389	NA	0	Methyl_only
GSTT1___ENSG00000184674.8	ENSG00000184674---NoCluster	1	104	92	0	0.413111	1.46502	0.605214	NA	0	Methyl_only
PRIMA1___ENSG00000175785.8	ENSG00000175785---Cluster2	1	79	117	0	0.605181	0.996374	0.602987	NA	0	Methyl_only
SLC4A10___ENSG00000144290.12	ENSG00000144290---Cluster1	5	82	114	0	0.496798	1.20995	0.6011	CN_res	0	CN_res
TERF1P3___ENSG00000249311.3	ENSG00000249311---Cluster1	2	179	17	0	0.371958	1.59984	0.595073	NA	0	Methyl_only
SEPP1___ENSG00000250722.1	ENSG00000250722---NoCluster	1	79	117	0	0.610104	0.975161	0.594949	NA	0	Methyl_only
RASSF9___ENSG00000198774.3	ENSG00000198774---Cluster1	2	82	114	0	0.474098	1.25373	0.594392	NA	1	Mut
NCALD___ENSG00000104490.13	ENSG00000104490---Cluster5	1	107	89	0	0.519303	1.14214	0.593119	NA	0	Methyl_only
NAALAD2___ENSG00000077616.6	ENSG00000077616---Cluster1	3	91	105	0	0.426679	1.38619	0.591458	NA	0	Methyl_only
PGF___ENSG00000119630.9	ENSG00000119630---Cluster1	5	140	56	0	0.468541	1.26022	0.590467	CN_res	0	CN_res
ACOX2___ENSG00000168306.8	ENSG00000168306---Cluster1	2	108	88	0	0.376982	1.5586	0.587565	NA	0	Methyl_only
RSPH9___ENSG00000172426.11	ENSG00000172426---Cluster3	1	66	130	0	0.564047	1.03503	0.583806	NA	1	Mut
RUNX1T1___ENSG00000079102.12	ENSG00000079102---Cluster2	3	101	95	0	0.396126	1.4692	0.58199	NA	3	Mut
MAP10___ENSG00000212916.3	ENSG00000212916---Cluster1	2	148	48	0	0.389307	1.49441	0.581783	CN_res	0	CN_res
CCDC152___ENSG00000198865.5	ENSG00000198865---Cluster2	3	70	126	0	0.305457	1.8928	0.578169	NA	1	Mut
LA16c-329F2.1___ENSG00000261399.1	ENSG00000261399---NoCluster	1	127	69	0	0.456507	1.255	0.572915	NA	0	Methyl_only
AC084018.1___ENSG00000212694.4	ENSG00000212694---Cluster8	1	140	56	0	0.38117	1.4993	0.571487	NA	0	Methyl_only
RP11-848P1.7___ENSG00000264148.1	ENSG00000264148---Cluster1	3	97	99	0	0.37433	1.5248	0.570777	NA	0	Methyl_only
UBB___ENSG00000170315.9	ENSG00000170315---Cluster1	6	130	66	0	0.408213	1.39122	0.567915	NA	1	Mut
XXbac-B135H6.15___ENSG00000237476.1	ENSG00000237476---NoCluster	1	92	104	0	0.66323	0.848759	0.562922	NA	0	Methyl_only
TOM1L1___ENSG00000141198.9	ENSG00000141198---Cluster2	1	139	57	0	0.490075	1.14789	0.562554	NA	1	Mut
ACTA1___ENSG00000143632.10	ENSG00000143632---Cluster1	3	61	135	0	0.480678	1.16868	0.561759	NA	0	Methyl_only
WDR93___ENSG00000140527.10	ENSG00000140527---Cluster1	4	161	35	0	0.345641	1.62444	0.561474	NA	0	Methyl_only
AC009061.1___ENSG00000203401.4	ENSG00000203401---NoCluster	1	184	12	0	0.319471	1.75748	0.561464	NA	0	Methyl_only
PSCA___ENSG00000167653.4	ENSG00000167653---Cluster1	1	56	140	0	0.545023	1.02898	0.56082	NA	0	Methyl_only
ISLR2___ENSG00000167178.11	ENSG00000167178---Cluster1	15	38	158	0	0.34802	1.61129	0.56076	NA	1	Mut
OXSM___ENSG00000151093.3	ENSG00000151093---Cluster3	2	186	10	0	0.293538	1.90566	0.559385	CN_res	1	Mut__CN_res
RWDD2B___ENSG00000156253.2	ENSG00000156253---Cluster1	3	177	19	0	0.301372	1.8555	0.559194	NA	2	Mut
TRIM59___ENSG00000213186.3	ENSG00000213186---Cluster1	3	40	156	0	0.443893	1.25969	0.55917	NA	3	Mut
RP11-638L3.1___ENSG00000265533.1	ENSG00000265533---Cluster1	1	70	126	0	0.515464	1.08132	0.557384	NA	0	Methyl_only
CRIP2___ENSG00000182809.6	ENSG00000182809---Cluster1	3	145	51	0	0.411464	1.35061	0.555729	NA	0	Methyl_only
KRT14___ENSG00000186847.5	ENSG00000186847---Cluster1	2	17	179	0	0.313479	1.76936	0.554656	NA	0	Methyl_only
CRYGD___ENSG00000118231.4	ENSG00000118231---Cluster1	4	145	51	0	0.292824	1.88728	0.552641	NA	0	Methyl_only
C10orf71___ENSG00000177354.7	ENSG00000177354---Cluster1	4	50	146	0	0.390368	1.41523	0.552462	CN_res	0	CN_res
MAB21L2___ENSG00000181541.4	ENSG00000181541---Cluster1	4	39	157	0	0.414188	1.33252	0.551916	NA	0	Methyl_only
IL20RA___ENSG00000016402.8	ENSG00000016402---Cluster1	2	161	35	0	0.468487	1.17588	0.550884	NA	0	Methyl_only
IRF7___ENSG00000185507.15	ENSG00000185507---Cluster1	5	127	69	0	0.399025	1.37236	0.547606	NA	1	Mut
KRBOX1___ENSG00000240747.3	ENSG00000240747---Cluster3	2	92	104	0	0.371881	1.47237	0.547547	NA	0	Methyl_only
HRASLS5___ENSG00000168004.5	ENSG00000168004---Cluster1	3	104	92	0	0.474561	1.15284	0.547094	NA	0	Methyl_only
RP11-535M15.1___ENSG00000224848.1	ENSG00000224848---NoCluster	1	115	81	0	0.404691	1.35119	0.546815	NA	0	Methyl_only
SPATA18___ENSG00000163071.6	ENSG00000163071---Cluster1	2	56	140	0	0.431574	1.26268	0.544942	NA	0	Methyl_only
QRFPR___ENSG00000186867.6	ENSG00000186867---Cluster2	4	93	103	0	0.434074	1.25197	0.543448	NA	1	Mut
ANKRD7___ENSG00000106013.8	ENSG00000106013---Cluster1	1	115	81	0	0.444318	1.22271	0.543271	NA	0	Methyl_only
VRK2___ENSG00000028116.12	ENSG00000028116---Cluster1	4	142	54	0	0.400687	1.35128	0.541441	NA	2	Mut
RP11-318A15.2___ENSG00000261335.1	ENSG00000261335---Cluster1	2	183	13	0	0.397769	1.35204	0.5378	NA	0	Methyl_only
LINC01018___ENSG00000250056.1	ENSG00000250056---NoCluster	1	141	55	0	0.454608	1.1808	0.5368	NA	0	Methyl_only
PIRT___ENSG00000233670.6	ENSG00000233670---Cluster2	4	147	49	0	0.347814	1.54277	0.536596	CN_res	0	CN_res
ZNF300P1___ENSG00000197083.7	ENSG00000197083---Cluster2	2	75	121	0	0.404089	1.32684	0.536159	NA	0	Methyl_only
AMPD3___ENSG00000133805.11	ENSG00000133805---Cluster3	4	71	125	0	0.365317	1.46522	0.535268	CN_res	1	Mut__CN_res
EEF1DP5___ENSG00000213130.3	ENSG00000213130---NoCluster	1	39	157	0	0.327123	1.63502	0.534854	NA	0	Methyl_only
IKZF1___ENSG00000185811.12	ENSG00000185811---Cluster5	1	19	177	0	0.350239	1.51338	0.530044	NA	0	Methyl_only
FKBP5___ENSG00000096060.10	ENSG00000096060---Cluster3	1	152	44	0	0.465213	1.13891	0.529838	NA	0	Methyl_only
MAB21L1___ENSG00000180660.6	ENSG00000180660---Cluster2	2	126	70	0	0.448127	1.18061	0.529065	CN_res	0	CN_res
CTC-467M3.3___ENSG00000250377.1	ENSG00000250377---Cluster1	4	58	138	0	0.334437	1.58081	0.528683	NA	0	Methyl_only
ECHDC2___ENSG00000121310.12	ENSG00000121310---Cluster1	4	89	107	0	0.391629	1.34324	0.526053	NA	0	Methyl_only
TNNC1___ENSG00000114854.3	ENSG00000114854---Cluster3	2	16	180	0	0.289239	1.81763	0.52573	NA	0	Methyl_only
OTX2___ENSG00000165588.12	ENSG00000165588---Cluster1	7	134	62	0	0.343687	1.5295	0.52567	NA	2	Mut
WNK2___ENSG00000165238.12	ENSG00000165238---Cluster1	2	94	102	0	0.55696	0.939356	0.523183	CN_res	1	Mut__CN_res
AC016747.3___ENSG00000212978.5	ENSG00000212978---Cluster1	5	122	74	0	0.371698	1.40536	0.522371	NA	0	Methyl_only
GCK___ENSG00000106633.11	ENSG00000106633---Cluster1	2	94	102	0	0.564444	0.925386	0.522329	CN_res	1	Mut__CN_res
DBNDD2___ENSG00000244274.3	ENSG00000244274---Cluster6	2	15	181	0	0.335384	1.55719	0.522258	NA	2	Mut
PHF11___ENSG00000136147.12	ENSG00000136147---Cluster1	6	41	155	0	0.428754	1.2169	0.52175	NA	0	Methyl_only
NFIA___ENSG00000162599.11	ENSG00000162599---Cluster9	1	110	86	0	0.540487	0.962918	0.520445	NA	3	Mut
ZNF233___ENSG00000159915.8	ENSG00000159915---Cluster1	2	103	93	0	0.441275	1.17663	0.519215	NA	0	Methyl_only
C3orf67___ENSG00000163689.14	ENSG00000163689---Cluster1	5	155	41	0	0.346119	1.49467	0.517334	NA	1	Mut
DDR2___ENSG00000162733.12	ENSG00000162733---Cluster1	4	69	127	0	0.396527	1.30032	0.515612	NA	1	Mut
RP11-731F5.1___ENSG00000254140.1	ENSG00000254140---NoCluster	1	92	104	0	0.374295	1.37484	0.514594	NA	0	Methyl_only
RBP1___ENSG00000114115.5	ENSG00000114115---Cluster1	4	81	115	0	0.394218	1.30341	0.513827	CN_res	0	CN_res
ANKS1B___ENSG00000185046.14	ENSG00000185046---Cluster6	2	67	129	0	0.557083	0.91958	0.512283	NA	2	Mut
RP11-1336O20.2___ENSG00000249690.1	ENSG00000249690---Cluster1	2	49	147	0	0.508397	1.00688	0.511893	NA	0	Methyl_only
CCDC36___ENSG00000173421.12	ENSG00000173421---Cluster2	2	52	144	0	0.442288	1.15728	0.511849	NA	0	Methyl_only
LIN7A___ENSG00000111052.3	ENSG00000111052---Cluster2	1	68	128	0	0.431802	1.18226	0.5105	NA	1	Mut
PCDHA2___ENSG00000204969.5	ENSG00000204969---Cluster1	2	133	63	0	0.442145	1.1469	0.507096	NA	0	Methyl_only
CAV1___ENSG00000105974.7	ENSG00000105974---Cluster7	1	90	106	0	0.539285	0.939899	0.506873	NA	0	Methyl_only
HIST1H2BM___ENSG00000196374.5	ENSG00000196374---Cluster1	3	150	46	0	0.444409	1.1374	0.505469	NA	0	Methyl_only
CCDC144NL___ENSG00000205212.3	ENSG00000205212---Cluster1	3	65	131	0	0.337985	1.48918	0.50332	NA	0	Methyl_only
DAPK1___ENSG00000196730.8	ENSG00000196730---Cluster2	5	118	78	0	0.396802	1.26644	0.502527	CN_res	1	Mut__CN_res
FNDC5___ENSG00000160097.11	ENSG00000160097---Cluster2	2	20	176	0	0.398306	1.26163	0.502517	NA	0	Methyl_only
RP11-80F22.14___ENSG00000261350.1	ENSG00000261350---NoCluster	1	47	149	0	0.429483	1.16371	0.499796	NA	0	Methyl_only
WNT16___ENSG00000002745.8	ENSG00000002745---Cluster1	4	36	160	0	0.451311	1.10509	0.49874	NA	0	Methyl_only
HFE___ENSG00000010704.14	ENSG00000010704---Cluster2	2	142	54	0	0.423836	1.17583	0.49836	NA	0	Methyl_only
MEF2C___ENSG00000081189.9	ENSG00000081189---Cluster5	2	178	18	0	0.422915	1.17531	0.497055	NA	0	Methyl_only
SPATC1L___ENSG00000160284.10	ENSG00000160284---NoCluster	1	116	80	0	0.434967	1.14014	0.495922	NA	1	Mut
BX470102.3___ENSG00000238279.1	ENSG00000238279---NoCluster	1	77	119	0	0.488372	1.01453	0.495469	NA	0	Methyl_only
PDCD4___ENSG00000150593.11	ENSG00000150593---Cluster2	2	60	136	0	0.356481	1.3749	0.490124	CN_res	0	CN_res
VENTXP5___ENSG00000253569.1	ENSG00000253569---Cluster1	2	51	145	0	0.321428	1.52066	0.488781	NA	0	Methyl_only
FDFT1___ENSG00000079459.8	ENSG00000079459---Cluster3	1	71	125	0	0.480107	1.01657	0.488061	NA	0	Methyl_only
RP11-863K10.4___ENSG00000233170.3	ENSG00000233170---Cluster2	1	35	161	0	0.413641	1.17265	0.485057	NA	0	Methyl_only
HOXA-AS4___ENSG00000253187.2	ENSG00000253187---Cluster1	4	43	153	0	0.371057	1.30713	0.485019	NA	0	Methyl_only
RP11-830F9.6___ENSG00000205018.2	ENSG00000205018---Cluster1	3	97	99	0	0.368838	1.31336	0.484419	CN_res	0	CN_res
STK32A___ENSG00000169302.10	ENSG00000169302---Cluster8	1	66	130	0	0.538896	0.897017	0.483399	NA	0	Methyl_only
AC092614.2___ENSG00000227542.1	ENSG00000227542---Cluster1	2	144	52	0	0.474736	1.01555	0.482119	CN_res	0	CN_res
CCDC175___ENSG00000151838.7	ENSG00000151838---Cluster2	2	167	29	0	0.431256	1.1153	0.480982	NA	1	Mut
SLC9A7P1___ENSG00000227825.3	ENSG00000227825---NoCluster	1	31	165	0	0.331701	1.45004	0.480981	NA	0	Methyl_only
XXyac-YX65C7_A.2___ENSG00000226445.1	ENSG00000226445---NoCluster	1	93	103	0	0.505152	0.94977	0.479779	NA	0	Methyl_only
B3GALT4___ENSG00000235863.2	ENSG00000235863---Cluster1	3	164	32	0	0.308264	1.55624	0.479733	NA	0	Methyl_only
HEY1___ENSG00000164683.12	ENSG00000164683---Cluster6	2	129	67	0	0.415609	1.15332	0.479332	NA	0	Methyl_only
TGFB3___ENSG00000119699.3	ENSG00000119699---Cluster3	1	110	86	0	0.399929	1.19414	0.477571	NA	1	Mut
PRRX1___ENSG00000116132.7	ENSG00000116132---Cluster2	1	168	28	0	0.379656	1.25681	0.477155	NA	0	Methyl_only
NGLY1___ENSG00000151092.12	ENSG00000151092---Cluster5	3	185	11	0	0.389787	1.21908	0.475182	CN_res	0	CN_res
LMO3___ENSG00000048540.10	ENSG00000048540---Cluster2	4	119	77	0	0.363775	1.29559	0.471304	NA	0	Methyl_only
RLN1___ENSG00000107018.6	ENSG00000107018---NoCluster	1	146	50	0	0.476086	0.989625	0.471146	CN_res	0	CN_res
LL22NC03-63E9.3___ENSG00000220891.1	ENSG00000220891---Cluster1	4	76	120	0	0.419134	1.12144	0.470033	NA	0	Methyl_only
XKR8___ENSG00000158156.7	ENSG00000158156---Cluster1	4	176	20	0	0.301483	1.55866	0.469911	NA	1	Mut
ENOX1___ENSG00000120658.8	ENSG00000120658---Cluster1	1	88	108	0	0.438104	1.06951	0.468559	NA	1	Mut
NHLRC1___ENSG00000187566.3	ENSG00000187566---Cluster1	5	115	81	0	0.354437	1.32008	0.467885	NA	0	Methyl_only
LMCD1___ENSG00000071282.7	ENSG00000071282---Cluster1	3	170	26	0	0.488761	0.95694	0.467715	NA	0	Methyl_only
TMEM8A___ENSG00000129925.6	ENSG00000129925---Cluster4	1	14	182	0	0.259615	1.79602	0.466273	NA	4	Mut
FAM218A___ENSG00000250486.2	ENSG00000250486---Cluster1	1	122	74	0	0.460974	1.01018	0.465665	NA	0	Methyl_only
CPQ___ENSG00000104324.11	ENSG00000104324---Cluster1	7	131	65	0	0.412276	1.12728	0.464751	NA	1	Mut
SKIL___ENSG00000136603.9	ENSG00000136603---Cluster5	2	118	78	0	0.466975	0.985862	0.460373	CN_res	1	Mut__CN_res
MIR3147___ENSG00000266168.1	ENSG00000266168---Cluster1	3	84	112	0	0.42884	1.07307	0.460175	NA	0	Methyl_only
RRN3P2___ENSG00000103472.5	ENSG00000103472---Cluster2	1	72	124	0	0.401402	1.13478	0.455504	NA	0	Methyl_only
NMRAL1___ENSG00000153406.9	ENSG00000153406---Cluster5	3	162	34	0	0.338229	1.34429	0.454679	NA	0	Methyl_only
PCDHB18___ENSG00000146001.4	ENSG00000146001---Cluster1	3	68	128	0	0.513462	0.884071	0.453936	NA	0	Methyl_only
LRRC3B___ENSG00000179796.7	ENSG00000179796---Cluster1	5	42	154	0	0.347162	1.30746	0.453899	NA	0	Methyl_only
RNF212___ENSG00000178222.8	ENSG00000178222---Cluster2	1	118	78	0	0.38713	1.17056	0.453159	NA	1	Mut
POU6F2___ENSG00000106536.15	ENSG00000106536---Cluster1	5	75	121	0	0.344212	1.31551	0.452816	NA	0	Methyl_only
POU5F1___ENSG00000204531.11	ENSG00000204531---Cluster3	3	16	180	0	0.384293	1.17677	0.452224	NA	0	Methyl_only
AF186192.1___ENSG00000254533.1	ENSG00000254533---Cluster1	4	107	89	0	0.379598	1.1904	0.451874	NA	0	Methyl_only
WDR60___ENSG00000126870.11	ENSG00000126870---Cluster5	3	51	145	0	0.339402	1.32239	0.448823	NA	3	Mut
TEC___ENSG00000135605.8	ENSG00000135605---Cluster1	6	50	146	0	0.456227	0.981653	0.447856	NA	0	Methyl_only
EMILIN2___ENSG00000132205.6	ENSG00000132205---Cluster5	1	97	99	0	0.457143	0.976104	0.446219	NA	1	Mut
COLGALT2___ENSG00000198756.6	ENSG00000198756---Cluster1	2	158	38	0	0.29165	1.52949	0.446077	CN_res	2	Mut__CN_res
AC140481.7___ENSG00000240253.1	ENSG00000240253---Cluster1	2	109	87	0	0.346749	1.28624	0.446003	NA	0	Methyl_only
HOXA3___ENSG00000105997.18	ENSG00000105997---Cluster1	2	63	133	0	0.327102	1.36216	0.445565	NA	0	Methyl_only
ACTR3C___ENSG00000106526.6	ENSG00000106526---Cluster1	9	88	108	0	0.337408	1.31537	0.443817	NA	0	Methyl_only
ANKRD34C___ENSG00000235711.3	ENSG00000235711---Cluster3	2	105	91	0	0.432059	1.02265	0.441847	NA	0	Methyl_only
C5orf63___ENSG00000164241.9	ENSG00000164241---Cluster1	5	130	66	0	0.372645	1.18128	0.440198	NA	2	Mut
LDHA___ENSG00000134333.9	ENSG00000134333---Cluster1	4	146	50	0	0.454509	0.966819	0.439428	NA	0	Methyl_only
CYP11A1___ENSG00000140459.13	ENSG00000140459---Cluster1	6	127	69	0	0.306287	1.43231	0.438699	NA	0	Methyl_only
TLL1___ENSG00000038295.3	ENSG00000038295---Cluster4	3	77	119	0	0.383643	1.14198	0.438111	NA	0	Methyl_only
TRDJ2___ENSG00000211827.1	ENSG00000211827---NoCluster	1	12	184	0	0.298028	1.46621	0.43697	NA	0	Methyl_only
ZNF577___ENSG00000161551.8	ENSG00000161551---Cluster1	6	171	25	0	0.339926	1.28286	0.436078	CN_res	2	Mut__CN_res
IGHM___ENSG00000211899.3	ENSG00000211899---Cluster1	2	60	136	0	0.297591	1.46408	0.435697	CN_res	0	CN_res
MRPS21___ENSG00000187145.10	ENSG00000187145---Cluster1	4	185	11	0	0.253986	1.7003	0.431852	NA	0	Methyl_only
NPAS2___ENSG00000170485.12	ENSG00000170485---Cluster6	1	80	116	0	0.548181	0.785448	0.430568	NA	0	Methyl_only
XKR6___ENSG00000171044.6	ENSG00000171044---Cluster2	2	97	99	0	0.420597	1.01968	0.428873	NA	1	Mut
HCAR1___ENSG00000196917.4	ENSG00000196917---Cluster1	3	103	93	0	0.349006	1.22424	0.427268	NA	0	Methyl_only
AMER2-AS1___ENSG00000234056.1	ENSG00000234056---Cluster1	2	91	105	0	0.360307	1.18184	0.425825	NA	0	Methyl_only
MPZ___ENSG00000158887.11	ENSG00000158887---NoCluster	1	151	45	0	0.424398	1.00117	0.424895	NA	0	Methyl_only
CDKL2___ENSG00000138769.6	ENSG00000138769---Cluster1	6	102	94	0	0.36222	1.17172	0.424419	NA	0	Methyl_only
HCAR3___ENSG00000255398.2	ENSG00000255398---Cluster1	2	136	60	0	0.371524	1.14186	0.424228	NA	0	Methyl_only
NUDT16___ENSG00000198585.7	ENSG00000198585---Cluster1	2	79	117	0	0.336526	1.25928	0.423781	NA	0	Methyl_only
LNX1___ENSG00000072201.9	ENSG00000072201---Cluster2	4	78	118	0	0.346061	1.22156	0.422736	NA	0	Methyl_only
MMP2___ENSG00000087245.8	ENSG00000087245---Cluster5	1	72	124	0	0.396129	1.0664	0.422433	NA	1	Mut
PEX11A___ENSG00000166821.4	ENSG00000166821---Cluster1	7	151	45	0	0.26719	1.57854	0.42177	CN_res	0	CN_res
AC009166.5___ENSG00000261238.1	ENSG00000261238---NoCluster	1	20	176	0	0.435029	0.968986	0.421537	NA	0	Methyl_only
PLIN2___ENSG00000147872.5	ENSG00000147872---NoCluster	1	153	43	0	0.281231	1.49659	0.420887	CN_res	0	CN_res
TULP1___ENSG00000112041.8	ENSG00000112041---Cluster3	3	85	111	0	0.371288	1.1331	0.420708	NA	0	Methyl_only
LINC00654___ENSG00000205181.5	ENSG00000205181---Cluster1	4	105	91	0	0.411526	1.022	0.420578	NA	0	Methyl_only
CCDC89___ENSG00000179071.3	ENSG00000179071---Cluster1	2	182	14	0	0.281207	1.49279	0.419783	NA	1	Mut
RP11-273G15.2___ENSG00000247317.3	ENSG00000247317---Cluster2	1	87	109	0	0.521678	0.804168	0.419516	CN_res	0	CN_res
OTX2-AS1___ENSG00000248550.3	ENSG00000248550---Cluster1	4	61	135	0	0.48775	0.859813	0.419374	NA	0	Methyl_only
C9orf64___ENSG00000165118.10	ENSG00000165118---Cluster1	2	157	39	0	0.308751	1.35599	0.418664	CN_res	1	Mut__CN_res
LDHAL6A___ENSG00000166800.5	ENSG00000166800---Cluster1	4	90	106	0	0.295795	1.41186	0.417621	NA	0	Methyl_only
ZKSCAN7___ENSG00000196345.8	ENSG00000196345---Cluster2	1	158	38	0	0.254889	1.63605	0.417011	CN_res	5	Mut__CN_res
FABP7___ENSG00000164434.7	ENSG00000164434---NoCluster	1	62	134	0	0.377635	1.10163	0.416015	NA	0	Methyl_only
RP11-375B1.3___ENSG00000248859.2	ENSG00000248859---Cluster2	4	169	27	0	0.358226	1.15704	0.414482	NA	0	Methyl_only
ZKSCAN7___ENSG00000196345.8	ENSG00000196345---Cluster1	3	139	57	0	0.37001	1.11967	0.41429	CN_res	5	Mut__CN_res
RP11-803B1.3___ENSG00000242953.1	ENSG00000242953---Cluster1	3	65	131	0	0.420667	0.983503	0.413727	NA	0	Methyl_only
HAAO___ENSG00000162882.10	ENSG00000162882---Cluster1	4	81	115	0	0.376188	1.09919	0.413503	NA	0	Methyl_only
RBP1___ENSG00000114115.5	ENSG00000114115---Cluster2	2	159	37	0	0.35584	1.16038	0.412908	CN_res	0	CN_res
TMEM181___ENSG00000146433.8	ENSG00000146433---Cluster3	1	181	15	0	0.473815	0.87081	0.412603	CN_res	2	Mut__CN_res
CUX2___ENSG00000111249.9	ENSG00000111249---Cluster4	1	157	39	0	0.350492	1.17515	0.411879	NA	2	Mut
VIM___ENSG00000026025.9	ENSG00000026025---Cluster1	4	168	28	0	0.31308	1.31446	0.411533	NA	0	Methyl_only
PPP4R1L___ENSG00000124224.12	ENSG00000124224---Cluster2	1	142	54	0	0.364933	1.12642	0.411066	NA	0	Methyl_only
TRDN___ENSG00000186439.8	ENSG00000186439---Cluster1	2	51	145	0	0.346838	1.17831	0.408683	NA	0	Methyl_only
SPATS2L___ENSG00000196141.8	ENSG00000196141---Cluster5	1	185	11	0	0.306837	1.33181	0.408647	CN_res	0	CN_res
CTD-2555K7.2___ENSG00000258458.1	ENSG00000258458---Cluster2	1	164	32	0	0.452032	0.902826	0.408107	NA	0	Methyl_only
AC008060.5___ENSG00000227365.1	ENSG00000227365---Cluster2	1	170	26	0	0.332822	1.22127	0.406467	NA	0	Methyl_only
NRN1___ENSG00000124785.4	ENSG00000124785---Cluster6	2	65	131	0	0.301319	1.34658	0.405749	NA	0	Methyl_only
ANKRD65___ENSG00000235098.4	ENSG00000235098---Cluster2	1	150	46	0	0.334775	1.20721	0.404143	NA	0	Methyl_only
CPPED1___ENSG00000103381.7	ENSG00000103381---Cluster2	1	135	61	0	0.336943	1.19334	0.402088	CN_res	0	CN_res
GARNL3___ENSG00000136895.14	ENSG00000136895---Cluster5	1	182	14	0	0.428575	0.937757	0.4019	CN_res	1	Mut__CN_res
TMEM168___ENSG00000146802.8	ENSG00000146802---Cluster2	4	169	27	0	0.345292	1.16331	0.401682	NA	1	Mut
CHGA___ENSG00000100604.8	ENSG00000100604---Cluster2	3	27	169	0	0.274644	1.4619	0.401503	NA	1	Mut
GALC___ENSG00000054983.12	ENSG00000054983---Cluster3	3	171	25	0	0.278931	1.43906	0.4014	CN_res	1	Mut__CN_res
MYO1B___ENSG00000128641.13	ENSG00000128641---Cluster3	2	139	57	0	0.356925	1.11756	0.398884	CN_res	2	Mut__CN_res
NR3C1___ENSG00000113580.10	ENSG00000113580---Cluster9	2	106	90	0	0.388299	1.02532	0.398129	NA	1	Mut
FLG-AS1___ENSG00000237975.2	ENSG00000237975---Cluster1	2	117	79	0	0.362158	1.09684	0.397227	NA	0	Methyl_only
NAA60___ENSG00000122390.13	ENSG00000122390---Cluster1	7	130	66	0	0.375811	1.05653	0.397056	NA	0	Methyl_only
CRAT___ENSG00000095321.12	ENSG00000095321---Cluster1	2	183	13	0	0.280783	1.41306	0.396765	CN_res	1	Mut__CN_res
AC073479.1___ENSG00000232044.4	ENSG00000232044---Cluster4	1	33	163	0	0.275283	1.43492	0.395009	NA	0	Methyl_only
MTERF___ENSG00000127989.9	ENSG00000127989---Cluster2	1	175	21	0	0.263273	1.49862	0.394546	NA	0	Methyl_only
GRIP1___ENSG00000155974.7	ENSG00000155974---Cluster2	2	44	152	0	0.407012	0.969209	0.39448	NA	0	Methyl_only
LTB4R___ENSG00000213903.4	ENSG00000213903---Cluster1	4	170	26	0	0.4746	0.830597	0.394202	CN_res	1	Mut__CN_res
CACNA1C-AS1___ENSG00000246627.2	ENSG00000246627---Cluster1	6	94	102	0	0.389692	1.00987	0.393538	NA	0	Methyl_only
RP11-332H18.5___ENSG00000267131.1	ENSG00000267131---Cluster5	1	36	160	0	0.350234	1.12293	0.393289	NA	0	Methyl_only
MMP11___ENSG00000099953.5	ENSG00000099953---Cluster2	4	178	18	0	0.402204	0.97352	0.391554	NA	3	Mut
PIK3R6___ENSG00000174083.13	ENSG00000174083---Cluster1	3	22	174	0	0.316492	1.23531	0.390966	NA	0	Methyl_only
GNAS-AS1___ENSG00000235590.3	ENSG00000235590---Cluster1	11	144	52	0	0.266925	1.46065	0.389883	NA	0	Methyl_only
EVPL___ENSG00000167880.3	ENSG00000167880---Cluster1	3	41	155	0	0.320258	1.20905	0.387208	NA	0	Methyl_only
CNTNAP1___ENSG00000108797.7	ENSG00000108797---Cluster1	3	21	175	0	0.346881	1.115	0.386772	NA	2	Mut
SERPIND1___ENSG00000099937.6	ENSG00000099937---NoCluster	1	51	145	0	0.358014	1.08026	0.386746	NA	1	Mut
XXbac-BPG249D20.9___ENSG00000235781.1	ENSG00000235781---Cluster1	3	106	90	0	0.491829	0.785477	0.38632	NA	0	Methyl_only
C1RL-AS1___ENSG00000205885.3	ENSG00000205885---Cluster1	3	91	105	0	0.317656	1.21556	0.386131	NA	0	Methyl_only
HSPA1L___ENSG00000204390.8	ENSG00000204390---Cluster1	4	119	77	0	0.410228	0.939531	0.385422	NA	0	Methyl_only
C3orf72___ENSG00000206262.4	ENSG00000206262---Cluster3	1	82	114	0	0.304207	1.26434	0.384622	CN_res	0	CN_res
NUAK1___ENSG00000074590.9	ENSG00000074590---Cluster1	2	131	65	0	0.438591	0.876104	0.384251	NA	3	Mut
APOL2___ENSG00000128335.9	ENSG00000128335---Cluster1	2	143	53	0	0.354211	1.08479	0.384245	NA	0	Methyl_only
PDLIM5___ENSG00000163110.10	ENSG00000163110---Cluster4	1	80	116	0	0.349789	1.09794	0.384048	NA	0	Methyl_only
PML___ENSG00000140464.15	ENSG00000140464---Cluster3	3	44	152	0	0.392951	0.977063	0.383938	NA	3	Mut
DAGLB___ENSG00000164535.10	ENSG00000164535---Cluster6	1	82	114	0	0.500268	0.766777	0.383594	NA	1	Mut
C6orf123___ENSG00000146521.5	ENSG00000146521---Cluster2	2	88	108	0	0.316996	1.20992	0.383539	NA	0	Methyl_only
CES1___ENSG00000198848.8	ENSG00000198848---Cluster1	2	26	170	0	0.416902	0.918198	0.382798	NA	0	Methyl_only
ROBO1___ENSG00000169855.15	ENSG00000169855---Cluster5	1	68	128	0	0.395484	0.96774	0.382726	NA	3	Mut
EMP3___ENSG00000142227.6	ENSG00000142227---Cluster2	2	186	10	0	0.405691	0.940117	0.381397	NA	2	Mut
VPS9D1-AS1___ENSG00000261373.1	ENSG00000261373---Cluster2	2	53	143	0	0.281624	1.35246	0.380884	NA	0	Methyl_only
ABLIM1___ENSG00000099204.14	ENSG00000099204---Cluster4	2	180	16	0	0.322741	1.17872	0.380423	CN_res	0	CN_res
MICAL2___ENSG00000133816.9	ENSG00000133816---Cluster4	1	66	130	0	0.392192	0.969783	0.380341	NA	1	Mut
QRFPR___ENSG00000186867.6	ENSG00000186867---Cluster1	2	77	119	0	0.268938	1.41311	0.380039	NA	1	Mut
NRXN3___ENSG00000021645.13	ENSG00000021645---Cluster1	1	77	119	0	0.367849	1.03241	0.379771	NA	1	Mut
AP000769.1___ENSG00000173727.7	ENSG00000173727---Cluster1	3	186	10	0	0.255357	1.48536	0.379297	NA	0	Methyl_only
CAPS2___ENSG00000180881.15	ENSG00000180881---Cluster10	2	165	31	0	0.294617	1.28454	0.378447	CN_res	2	Mut__CN_res
CD247___ENSG00000198821.6	ENSG00000198821---Cluster3	2	39	157	0	0.49047	0.770625	0.377969	NA	0	Methyl_only
TCAM1P___ENSG00000240280.2	ENSG00000240280---Cluster1	2	63	133	0	0.31249	1.20433	0.376342	CN_res	0	CN_res
ALDOC___ENSG00000109107.9	ENSG00000109107---Cluster1	4	75	121	0	0.375268	1.00267	0.37627	NA	1	Mut
NEURL___ENSG00000107954.6	ENSG00000107954---Cluster4	2	104	92	0	0.343579	1.09453	0.376056	NA	0	Methyl_only
MEIS1___ENSG00000143995.15	ENSG00000143995---Cluster6	5	120	76	0	0.284543	1.3139	0.373863	NA	0	Methyl_only
UBXN10___ENSG00000162543.5	ENSG00000162543---Cluster1	4	85	111	0	0.323262	1.15559	0.373559	NA	0	Methyl_only
C5orf46___ENSG00000178776.4	ENSG00000178776---Cluster1	1	16	180	0	0.405794	0.920146	0.37339	NA	0	Methyl_only
FGD5P1___ENSG00000250439.3	ENSG00000250439---Cluster1	1	97	99	0	0.346495	1.07664	0.373049	NA	0	Methyl_only
RP3-467L1.4___ENSG00000236266.1	ENSG00000236266---Cluster3	1	15	181	0	0.336337	1.10692	0.372298	NA	0	Methyl_only
HOXA-AS2___ENSG00000253552.3	ENSG00000253552---Cluster4	1	66	130	0	0.276055	1.34661	0.371738	NA	0	Methyl_only
SPRY1___ENSG00000164056.6	ENSG00000164056---Cluster1	5	162	34	0	0.294452	1.26088	0.371268	NA	0	Methyl_only
AP001468.58___ENSG00000228404.1	ENSG00000228404---Cluster1	3	87	109	0	0.405735	0.913488	0.370634	NA	0	Methyl_only
TVP23A___ENSG00000166676.10	ENSG00000166676---Cluster1	2	126	70	0	0.321495	1.15196	0.370347	NA	0	Methyl_only
ZNF714___ENSG00000160352.11	ENSG00000160352---Cluster2	2	103	93	0	0.299547	1.23442	0.369767	NA	1	Mut
KLHDC8A___ENSG00000162873.10	ENSG00000162873---NoCluster	1	116	80	0	0.316563	1.16275	0.368083	NA	0	Methyl_only
CSRP2___ENSG00000175183.5	ENSG00000175183---Cluster3	1	177	19	0	0.447946	0.818411	0.366604	NA	1	Mut
VILL___ENSG00000136059.10	ENSG00000136059---Cluster3	3	124	72	0	0.345253	1.05998	0.365961	CN_res	1	Mut__CN_res
ENTPD3___ENSG00000168032.4	ENSG00000168032---Cluster1	3	83	113	0	0.355926	1.02692	0.365507	NA	1	Mut
MYOZ3___ENSG00000164591.9	ENSG00000164591---Cluster2	2	147	49	0	0.304018	1.19733	0.364008	NA	0	Methyl_only
RNLS___ENSG00000184719.7	ENSG00000184719---Cluster2	4	32	164	0	0.349441	1.03913	0.363116	CN_res	0	CN_res
NUDT4___ENSG00000173598.9	ENSG00000173598---Cluster2	1	104	92	0	0.400372	0.90668	0.363009	NA	0	Methyl_only
RP11-775D22.2___ENSG00000229196.3	ENSG00000229196---Cluster1	2	62	134	0	0.415913	0.871769	0.36258	NA	0	Methyl_only
SPINK9___ENSG00000204909.3	ENSG00000204909---Cluster1	1	93	103	0	0.254353	1.4194	0.361027	NA	0	Methyl_only
CCS___ENSG00000173992.4	ENSG00000173992---Cluster1	4	111	85	0	0.357062	1.00481	0.358778	NA	2	Mut
AMER3___ENSG00000178171.6	ENSG00000178171---Cluster1	1	35	161	0	0.323482	1.10778	0.358347	NA	3	Mut
RP11-773H22.1___ENSG00000267570.1	ENSG00000267570---NoCluster	1	76	120	0	0.364562	0.981875	0.357955	NA	0	Methyl_only
F11-AS1___ENSG00000251165.1	ENSG00000251165---Cluster1	1	13	183	0	0.323623	1.10519	0.357664	NA	0	Methyl_only
VEPH1___ENSG00000197415.7	ENSG00000197415---Cluster1	3	88	108	0	0.396251	0.901341	0.357157	NA	0	Methyl_only
WWTR1-AS1___ENSG00000241313.2	ENSG00000241313---Cluster1	2	149	47	0	0.422861	0.84438	0.357056	NA	0	Methyl_only
VEZF1___ENSG00000136451.4	ENSG00000136451---Cluster1	2	23	173	0	0.295244	1.20014	0.354336	NA	0	Methyl_only
MIR27B___ENSG00000207864.1	ENSG00000207864---Cluster1	2	85	111	0	0.319362	1.10721	0.353599	CN_res	0	CN_res
LINC00954___ENSG00000228784.3	ENSG00000228784---Cluster1	3	103	93	0	0.466964	0.756083	0.353064	CN_res	0	CN_res
LRRTM2___ENSG00000146006.7	ENSG00000146006---Cluster1	4	106	90	0	0.328891	1.07032	0.352017	NA	1	Mut
AP001258.4___ENSG00000245571.2	ENSG00000245571---Cluster3	1	122	74	0	0.404605	0.870005	0.352009	NA	0	Methyl_only
COL21A1___ENSG00000124749.12	ENSG00000124749---Cluster1	3	165	31	0	0.294419	1.18991	0.350331	NA	0	Methyl_only
LGALS8___ENSG00000116977.14	ENSG00000116977---Cluster2	3	160	36	0	0.287073	1.22024	0.350299	CN_res	0	CN_res
DHRS4-AS1___ENSG00000215256.3	ENSG00000215256---Cluster1	3	140	56	0	0.302809	1.15539	0.349862	NA	0	Methyl_only
C11orf87___ENSG00000185742.6	ENSG00000185742---Cluster1	5	112	84	0	0.451979	0.771696	0.348791	CN_res	0	CN_res
ALG1___ENSG00000033011.7	ENSG00000033011---Cluster3	1	158	38	0	0.255469	1.36483	0.348673	NA	1	Mut
ZNF586___ENSG00000083828.11	ENSG00000083828---Cluster1	3	131	65	0	0.325274	1.07106	0.348389	NA	1	Mut
DSCR4___ENSG00000184029.5	ENSG00000184029---Cluster1	3	43	153	0	0.291898	1.19153	0.347806	NA	0	Methyl_only
LYPD5___ENSG00000159871.10	ENSG00000159871---Cluster3	5	57	139	0	0.321085	1.08234	0.347525	NA	0	Methyl_only
DSCR8___ENSG00000198054.7	ENSG00000198054---Cluster1	2	41	155	0	0.279693	1.24174	0.347307	NA	0	Methyl_only
RP11-73B2.6___ENSG00000227910.1	ENSG00000227910---Cluster1	4	120	76	0	0.283652	1.22105	0.346354	NA	0	Methyl_only
MAP3K5___ENSG00000197442.8	ENSG00000197442---Cluster2	1	83	113	0	0.31325	1.10489	0.346106	NA	1	Mut
HMGCLL1___ENSG00000146151.8	ENSG00000146151---Cluster2	1	162	34	0	0.317208	1.0888	0.345374	NA	0	Methyl_only
RP3-340N1.5___ENSG00000225986.1	ENSG00000225986---Cluster1	2	119	77	0	0.363762	0.948723	0.345109	NA	0	Methyl_only
N6AMT2___ENSG00000150456.6	ENSG00000150456---Cluster1	3	167	29	0	0.255027	1.35258	0.344945	NA	0	Methyl_only
CDKN1B___ENSG00000111276.6	ENSG00000111276---Cluster1	2	139	57	0	0.339265	1.00894	0.342299	NA	2	Mut
GUCY1B3___ENSG00000061918.8	ENSG00000061918---Cluster1	3	131	65	0	0.370773	0.921585	0.341699	NA	1	Mut
BHMT2___ENSG00000132840.5	ENSG00000132840---Cluster1	3	79	117	0	0.325161	1.04849	0.340929	NA	0	Methyl_only
NLRP1___ENSG00000091592.11	ENSG00000091592---Cluster1	1	28	168	0	0.309233	1.10216	0.340825	CN_res	1	Mut__CN_res
PIP5K1P2___ENSG00000229435.2	ENSG00000229435---NoCluster	1	95	101	0	0.364097	0.936076	0.340823	NA	0	Methyl_only
RP11-290H9.4___ENSG00000263293.1	ENSG00000263293---Cluster1	2	110	86	0	0.33071	1.02985	0.340582	NA	0	Methyl_only
GYPC___ENSG00000136732.10	ENSG00000136732---Cluster2	2	119	77	0	0.360538	0.942558	0.339828	NA	0	Methyl_only
SLC5A10___ENSG00000154025.11	ENSG00000154025---Cluster1	1	111	85	0	0.348165	0.975698	0.339704	NA	0	Methyl_only
DIABLO___ENSG00000184047.11	ENSG00000184047---Cluster1	4	162	34	0	0.352109	0.964744	0.339695	NA	0	Methyl_only
MAP3K13___ENSG00000073803.9	ENSG00000073803---Cluster1	2	95	101	0	0.388291	0.874223	0.339453	NA	2	Mut
C11orf85___ENSG00000168070.7	ENSG00000168070---Cluster1	4	116	80	0	0.419141	0.808606	0.33892	NA	0	Methyl_only
RP5-1029F21.3___ENSG00000263015.1	ENSG00000263015---Cluster1	3	31	165	0	0.256258	1.32118	0.338562	NA	0	Methyl_only
NSMF___ENSG00000165802.15	ENSG00000165802---Cluster2	1	83	113	0	0.400374	0.843066	0.337541	CN_res	1	Mut__CN_res
IGFBPL1___ENSG00000137142.4	ENSG00000137142---Cluster2	2	162	34	0	0.407408	0.825539	0.336331	CN_res	0	CN_res
AC110781.3___ENSG00000176349.7	ENSG00000176349---Cluster1	3	103	93	0	0.282387	1.18864	0.335657	NA	0	Methyl_only
FREM3___ENSG00000183090.5	ENSG00000183090---NoCluster	1	172	24	0	0.352104	0.949729	0.334403	NA	0	Methyl_only
DRGX___ENSG00000165606.4	ENSG00000165606---Cluster1	4	36	160	0	0.417661	0.799721	0.334012	CN_res	0	CN_res
KL___ENSG00000133116.6	ENSG00000133116---Cluster1	6	162	34	0	0.397031	0.839631	0.33336	NA	0	Methyl_only
MYRF___ENSG00000124920.9	ENSG00000124920---Cluster4	3	44	152	0	0.30281	1.10078	0.333328	NA	5	Mut
FGF5___ENSG00000138675.12	ENSG00000138675---Cluster2	3	110	86	0	0.336271	0.990929	0.33322	NA	0	Methyl_only
FABP3___ENSG00000121769.3	ENSG00000121769---Cluster2	3	118	78	0	0.4071	0.816221	0.332284	NA	0	Methyl_only
ZDHHC8P1___ENSG00000133519.8	ENSG00000133519---Cluster1	3	86	110	0	0.324217	1.02475	0.332243	NA	0	Methyl_only
AC007796.1___ENSG00000267662.1	ENSG00000267662---Cluster1	1	48	148	0	0.296222	1.11765	0.331073	NA	0	Methyl_only
RP11-66B24.4___ENSG00000259583.1	ENSG00000259583---Cluster1	3	65	131	0	0.295496	1.11996	0.330943	NA	0	Methyl_only
MIRLET7C___ENSG00000199030.1	ENSG00000199030---NoCluster	1	83	113	0	0.370086	0.887568	0.328476	NA	0	Methyl_only
TEX14___ENSG00000121101.11	ENSG00000121101---Cluster1	4	44	152	0	0.36873	0.889624	0.328031	NA	0	Methyl_only
FER1L5___ENSG00000249715.5	ENSG00000249715---Cluster2	3	90	106	0	0.316671	1.03318	0.327176	NA	0	Methyl_only
AP3M2___ENSG00000070718.7	ENSG00000070718---NoCluster	1	135	61	0	0.373872	0.870892	0.325603	CN_res	1	Mut__CN_res
ELAVL4___ENSG00000162374.12	ENSG00000162374---Cluster2	1	98	98	0	0.406783	0.798246	0.324713	NA	1	Mut
RP11-74K11.2___ENSG00000258035.1	ENSG00000258035---NoCluster	1	123	73	0	0.389438	0.833717	0.324681	NA	0	Methyl_only
KLHL40___ENSG00000157119.11	ENSG00000157119---Cluster2	3	91	105	0	0.333187	0.974338	0.324637	NA	0	Methyl_only
NUDT16P___ENSG00000246082.2	ENSG00000246082---Cluster1	2	32	164	0	0.40192	0.807697	0.324629	NA	0	Methyl_only
GSTM5___ENSG00000134201.6	ENSG00000134201---NoCluster	1	46	150	0	0.291623	1.1131	0.324605	NA	0	Methyl_only
NHSL1___ENSG00000135540.7	ENSG00000135540---Cluster1	2	169	27	0	0.292983	1.1067	0.324245	NA	3	Mut
MGAT4A___ENSG00000071073.8	ENSG00000071073---Cluster1	1	38	158	0	0.288098	1.12397	0.323815	CN_res	1	Mut__CN_res
GPRIN2___ENSG00000204175.4	ENSG00000204175---Cluster1	2	124	72	0	0.293795	1.09681	0.322238	NA	2	Mut
CPSF4L___ENSG00000187959.5	ENSG00000187959---Cluster1	2	163	33	0	0.307374	1.04713	0.321861	CN_res	0	CN_res
SLC1A2___ENSG00000110436.7	ENSG00000110436---Cluster6	1	133	63	0	0.363333	0.885132	0.321597	NA	0	Methyl_only
MIR378B___ENSG00000264534.1	ENSG00000264534---Cluster1	2	37	159	0	0.311169	1.03183	0.321073	NA	0	Methyl_only
WWP2___ENSG00000198373.8	ENSG00000198373---Cluster4	2	96	100	0	0.384388	0.83255	0.320022	CN_res	3	Mut__CN_res
RP1-90G24.10___ENSG00000242082.1	ENSG00000242082---Cluster1	2	49	147	0	0.379749	0.841942	0.319726	NA	0	Methyl_only
STIM2___ENSG00000109689.10	ENSG00000109689---Cluster4	1	130	66	0	0.336778	0.948134	0.31931	NA	2	Mut
SPESP1___ENSG00000258484.3	ENSG00000258484---Cluster6	1	79	117	0	0.342511	0.931671	0.319108	NA	0	Methyl_only
RP11-698N11.2___ENSG00000254919.1	ENSG00000254919---NoCluster	1	48	148	0	0.320265	0.994699	0.318567	NA	0	Methyl_only
PSMB8___ENSG00000204264.4	ENSG00000204264---Cluster3	10	92	104	0	0.266272	1.19366	0.317838	NA	1	Mut
AKAP12___ENSG00000131016.12	ENSG00000131016---Cluster1	4	111	85	0	0.372065	0.851693	0.316885	NA	3	Mut
CROT___ENSG00000005469.7	ENSG00000005469---Cluster3	1	97	99	0	0.412045	0.7684	0.316615	NA	2	Mut
TMEM39A___ENSG00000176142.8	ENSG00000176142---Cluster2	1	145	51	0	0.400913	0.787821	0.315848	CN_res	3	Mut__CN_res
C1QL1___ENSG00000131094.3	ENSG00000131094---Cluster3	2	65	131	0	0.254023	1.24214	0.315532	CN_res	1	Mut__CN_res
MLK4___ENSG00000143674.6	ENSG00000143674---Cluster1	2	92	104	0	0.408664	0.768868	0.314209	NA	0	Methyl_only
RP11-235E17.6___ENSG00000262903.1	ENSG00000262903---Cluster1	2	72	124	0	0.341956	0.914709	0.31279	CN_res	0	CN_res
SLC6A15___ENSG00000072041.12	ENSG00000072041---Cluster3	1	88	108	0	0.414081	0.75228	0.311505	NA	1	Mut
ESRRG___ENSG00000196482.12	ENSG00000196482---Cluster5	2	172	24	0	0.269427	1.15511	0.311217	NA	0	Methyl_only
AC007319.1___ENSG00000224063.1	ENSG00000224063---Cluster2	2	36	160	0	0.270112	1.15204	0.311179	NA	0	Methyl_only
ZFPM2___ENSG00000169946.9	ENSG00000169946---Cluster5	3	69	127	0	0.254275	1.22237	0.310818	NA	3	Mut
AC009133.14___ENSG00000238045.5	ENSG00000238045---Cluster1	2	183	13	0	0.350057	0.887493	0.310673	NA	0	Methyl_only
DNAJC15___ENSG00000120675.4	ENSG00000120675---Cluster3	1	156	40	0	0.295337	1.04645	0.309056	CN_res	0	CN_res
C21orf119___ENSG00000256073.2	ENSG00000256073---Cluster3	1	167	29	0	0.332323	0.929441	0.308875	NA	0	Methyl_only
SERPINB1___ENSG00000021355.8	ENSG00000021355---Cluster2	4	76	120	0	0.32042	0.963562	0.308744	NA	0	Methyl_only
AC012358.4___ENSG00000227799.1	ENSG00000227799---Cluster1	4	128	68	0	0.400005	0.767271	0.306912	NA	0	Methyl_only
SRL___ENSG00000185739.9	ENSG00000185739---Cluster2	1	86	110	0	0.314244	0.975286	0.306477	NA	0	Methyl_only
CLDN10___ENSG00000134873.5	ENSG00000134873---Cluster1	2	98	98	0	0.35666	0.858994	0.306369	NA	0	Methyl_only
TRIM72___ENSG00000177238.9	ENSG00000177238---Cluster1	2	118	78	0	0.328181	0.932603	0.306063	NA	0	Methyl_only
MFAP5___ENSG00000197614.6	ENSG00000197614---Cluster1	3	38	158	0	0.332574	0.91953	0.305812	NA	0	Methyl_only
MYD88___ENSG00000172936.8	ENSG00000172936---Cluster1	3	171	25	0	0.2641	1.15716	0.305606	NA	1	Mut
CELF4___ENSG00000101489.14	ENSG00000101489---Cluster1	5	72	124	0	0.374692	0.81499	0.30537	NA	0	Methyl_only
HSPA2___ENSG00000126803.8	ENSG00000126803---Cluster4	3	56	140	0	0.339258	0.898945	0.304974	NA	2	Mut
RP1-293L6.1___ENSG00000234688.1	ENSG00000234688---Cluster4	1	55	141	0	0.390004	0.781082	0.304625	NA	0	Methyl_only
DEFB1___ENSG00000164825.3	ENSG00000164825---Cluster2	1	115	81	0	0.344752	0.882997	0.304415	NA	1	Mut
RP11-486A14.2___ENSG00000257252.1	ENSG00000257252---Cluster1	1	127	69	0	0.322489	0.943628	0.30431	NA	0	Methyl_only
AC113607.1___ENSG00000237667.1	ENSG00000237667---Cluster1	2	67	129	0	0.361249	0.839427	0.303242	NA	0	Methyl_only
EFNB2___ENSG00000125266.6	ENSG00000125266---Cluster1	2	113	83	0	0.308775	0.981842	0.303168	NA	0	Methyl_only
AC009487.4___ENSG00000224076.1	ENSG00000224076---Cluster1	5	116	80	0	0.370151	0.81687	0.302365	NA	0	Methyl_only
CEACAM1___ENSG00000079385.17	ENSG00000079385---NoCluster	1	86	110	0	0.351825	0.857292	0.301616	NA	1	Mut
HSPA1A___ENSG00000204389.8	ENSG00000204389---Cluster1	11	116	80	0	0.355079	0.849173	0.301524	NA	0	Methyl_only
RIN2___ENSG00000132669.8	ENSG00000132669---Cluster2	2	62	134	0	0.388288	0.775691	0.301192	CN_res	2	Mut__CN_res
CTSK___ENSG00000143387.8	ENSG00000143387---Cluster1	3	46	150	0	0.277916	1.08312	0.301015	NA	1	Mut
PLBD1___ENSG00000121316.6	ENSG00000121316---Cluster1	5	103	93	0	0.370005	0.813375	0.300953	NA	1	Mut
RP11-15A1.2___ENSG00000267191.1	ENSG00000267191---Cluster2	2	103	93	0	0.268397	1.11768	0.29998	NA	0	Methyl_only
EIF2D___ENSG00000143486.11	ENSG00000143486---Cluster2	3	134	62	0	0.345589	0.86756	0.299819	NA	3	Mut
ARPP21___ENSG00000172995.12	ENSG00000172995---Cluster3	6	90	106	0	0.25083	1.19469	0.299665	NA	1	Mut
LINC00554___ENSG00000260738.1	ENSG00000260738---NoCluster	1	71	125	0	0.351551	0.85222	0.299599	CN_res	0	CN_res
C3orf55___ENSG00000174899.6	ENSG00000174899---Cluster1	2	115	81	0	0.328369	0.911687	0.299369	NA	0	Methyl_only
CTC-345K18.2___ENSG00000250309.2	ENSG00000250309---NoCluster	1	185	11	0	0.252259	1.18517	0.298969	NA	0	Methyl_only
NUPR1___ENSG00000176046.7	ENSG00000176046---Cluster1	2	88	108	0	0.284111	1.05123	0.298666	NA	1	Mut
GUSBP5___ENSG00000236296.3	ENSG00000236296---Cluster1	5	122	74	0	0.275669	1.07588	0.296588	NA	0	Methyl_only
ATP10D___ENSG00000145246.9	ENSG00000145246---Cluster5	1	147	49	0	0.291082	1.0175	0.296177	NA	1	Mut
IKZF4___ENSG00000123411.10	ENSG00000123411---Cluster4	4	159	37	0	0.321558	0.919572	0.295696	NA	4	Mut
TGFB1I1___ENSG00000140682.14	ENSG00000140682---Cluster1	1	53	143	0	0.295355	0.999711	0.29527	NA	0	Methyl_only
ABCG4___ENSG00000172350.5	ENSG00000172350---Cluster5	1	174	22	0	0.32606	0.905172	0.29514	CN_res	1	Mut__CN_res
BNC1___ENSG00000169594.8	ENSG00000169594---Cluster2	3	71	125	0	0.302879	0.971548	0.294261	NA	0	Methyl_only
SKA2___ENSG00000182628.8	ENSG00000182628---Cluster4	1	168	28	0	0.34962	0.839153	0.293385	CN_res	0	CN_res
PTPRD___ENSG00000153707.11	ENSG00000153707---Cluster2	1	141	55	0	0.273722	1.07154	0.293306	NA	4	Mut
ACTA2___ENSG00000107796.8	ENSG00000107796---Cluster1	2	135	61	0	0.381052	0.767992	0.292645	NA	0	Methyl_only
RMST___ENSG00000255794.2	ENSG00000255794---Cluster1	2	103	93	0	0.358942	0.81162	0.291324	NA	0	Methyl_only
NOX5___ENSG00000255346.5	ENSG00000255346---Cluster2	1	79	117	0	0.342511	0.850165	0.291191	NA	0	Methyl_only
PTPN20B___ENSG00000183675.10	ENSG00000183675---Cluster1	1	99	97	0	0.264708	1.09822	0.290707	NA	0	Methyl_only
KCNMB1___ENSG00000145936.4	ENSG00000145936---Cluster1	2	135	61	0	0.27661	1.05041	0.290554	NA	0	Methyl_only
GCA___ENSG00000115271.6	ENSG00000115271---Cluster2	1	155	41	0	0.267242	1.08576	0.29016	NA	1	Mut
PRDM9___ENSG00000164256.5	ENSG00000164256---Cluster1	4	43	153	0	0.254414	1.13884	0.289736	NA	0	Methyl_only
LDLRAD4___ENSG00000168675.14	ENSG00000168675---Cluster5	2	69	127	0	0.282375	1.02385	0.289111	NA	0	Methyl_only
C1orf85___ENSG00000198715.7	ENSG00000198715---Cluster2	3	120	76	0	0.271119	1.06351	0.288337	NA	0	Methyl_only
KITLG___ENSG00000049130.9	ENSG00000049130---Cluster1	1	21	175	0	0.282943	1.01711	0.287783	NA	0	Methyl_only
PLEKHG4___ENSG00000196155.8	ENSG00000196155---Cluster3	1	129	67	0	0.282808	1.01673	0.28754	NA	2	Mut
NMI___ENSG00000123609.6	ENSG00000123609---Cluster1	2	141	55	0	0.336116	0.852415	0.28651	NA	0	Methyl_only
TMEM235___ENSG00000204278.8	ENSG00000204278---Cluster1	6	122	74	0	0.25231	1.13221	0.285667	NA	0	Methyl_only
ALDH5A1___ENSG00000112294.8	ENSG00000112294---Cluster1	4	79	117	0	0.318623	0.896522	0.285653	NA	1	Mut
CTAGE7P___ENSG00000233122.1	ENSG00000233122---NoCluster	1	33	163	0	0.334479	0.853049	0.285327	NA	0	Methyl_only
RP11-547I7.2___ENSG00000237457.2	ENSG00000237457---Cluster1	1	82	114	0	0.373452	0.762812	0.284874	NA	0	Methyl_only
STXBP5___ENSG00000164506.10	ENSG00000164506---Cluster2	1	119	77	0	0.358198	0.79448	0.284581	CN_res	3	Mut__CN_res
TPD52___ENSG00000076554.11	ENSG00000076554---Cluster1	1	56	140	0	0.374837	0.758764	0.284413	NA	2	Mut
IL27___ENSG00000197272.2	ENSG00000197272---Cluster1	2	134	62	0	0.354937	0.800373	0.284081	NA	0	Methyl_only
CLDN3___ENSG00000165215.5	ENSG00000165215---Cluster1	8	101	95	0	0.282189	1.00231	0.282841	NA	0	Methyl_only
EXOC2___ENSG00000112685.9	ENSG00000112685---Cluster1	1	82	114	0	0.35111	0.805154	0.282698	NA	2	Mut
MB21D1___ENSG00000164430.11	ENSG00000164430---Cluster2	4	105	91	0	0.305465	0.924272	0.282332	NA	1	Mut
SGIP1___ENSG00000118473.17	ENSG00000118473---Cluster1	4	157	39	0	0.273715	1.03065	0.282106	NA	0	Methyl_only
PLCH1___ENSG00000114805.12	ENSG00000114805---Cluster5	1	175	21	0	0.32376	0.871112	0.282031	NA	3	Mut
NFIX___ENSG00000008441.12	ENSG00000008441---Cluster3	2	68	128	0	0.359068	0.785174	0.281931	NA	1	Mut
EIF5A2___ENSG00000163577.3	ENSG00000163577---Cluster1	2	135	61	0	0.315717	0.890962	0.281292	CN_res	0	CN_res
ID2___ENSG00000115738.5	ENSG00000115738---Cluster5	2	153	43	0	0.305929	0.915455	0.280064	NA	0	Methyl_only
SNED1___ENSG00000162804.9	ENSG00000162804---Cluster1	4	43	153	0	0.261471	1.0676	0.279147	NA	1	Mut
HTR2A___ENSG00000102468.6	ENSG00000102468---Cluster2	6	31	165	0	0.250291	1.11028	0.277894	NA	0	Methyl_only
IRF8___ENSG00000140968.6	ENSG00000140968---Cluster1	3	69	127	0	0.308311	0.900979	0.277781	NA	0	Methyl_only
SETD9___ENSG00000155542.7	ENSG00000155542---Cluster1	6	84	112	0	0.352545	0.786516	0.277283	NA	1	Mut
CKMT2___ENSG00000131730.11	ENSG00000131730---Cluster1	4	113	83	0	0.320857	0.864099	0.277252	NA	0	Methyl_only
SLC6A9___ENSG00000196517.7	ENSG00000196517---Cluster2	3	111	85	0	0.338741	0.815635	0.276289	NA	1	Mut
DNAJA4___ENSG00000140403.8	ENSG00000140403---Cluster2	2	155	41	0	0.284255	0.967983	0.275154	NA	1	Mut
TSPAN11___ENSG00000110900.10	ENSG00000110900---Cluster2	1	51	145	0	0.345641	0.796062	0.275152	NA	0	Methyl_only
AC007285.6___ENSG00000227014.1	ENSG00000227014---Cluster1	2	95	101	0	0.343097	0.801737	0.275074	NA	0	Methyl_only
PDZD7___ENSG00000186862.13	ENSG00000186862---Cluster7	1	91	105	0	0.268166	1.02308	0.274355	NA	1	Mut
DTX3L___ENSG00000163840.5	ENSG00000163840---Cluster1	1	22	174	0	0.33556	0.816603	0.27402	CN_res	0	CN_res
ADPRHL1___ENSG00000153531.8	ENSG00000153531---Cluster2	7	138	58	0	0.291146	0.937292	0.272889	NA	2	Mut
CTNNB1___ENSG00000168036.12	ENSG00000168036---Cluster1	2	53	143	0	0.318783	0.855314	0.272659	CN_res	2	Mut__CN_res
TMEM178A___ENSG00000152154.6	ENSG00000152154---Cluster1	3	166	30	0	0.260416	1.04492	0.272114	NA	2	Mut
TAPSAR1___ENSG00000204261.4	ENSG00000204261---Cluster2	6	83	113	0	0.262274	1.03641	0.271823	NA	0	Methyl_only
GPT___ENSG00000167701.9	ENSG00000167701---Cluster1	10	112	84	0	0.267368	1.01452	0.271251	NA	2	Mut
MICAL1___ENSG00000135596.13	ENSG00000135596---Cluster4	2	113	83	0	0.261599	1.03658	0.271168	NA	4	Mut
ANGPT1___ENSG00000154188.5	ENSG00000154188---Cluster1	2	72	124	0	0.333568	0.811569	0.270713	NA	1	Mut
EYA1___ENSG00000104313.13	ENSG00000104313---Cluster1	2	88	108	0	0.27405	0.986637	0.270388	NA	0	Methyl_only
ARL9___ENSG00000196503.2	ENSG00000196503---Cluster1	2	162	34	0	0.310843	0.867075	0.269524	NA	0	Methyl_only
FRMD5___ENSG00000171877.15	ENSG00000171877---Cluster5	1	173	23	0	0.265984	1.00934	0.268468	NA	1	Mut
SMPD1___ENSG00000166311.5	ENSG00000166311---Cluster4	1	130	66	0	0.280344	0.954719	0.267649	NA	0	Methyl_only
MARC2___ENSG00000117791.11	ENSG00000117791---NoCluster	1	136	60	0	0.278314	0.961398	0.26757	NA	1	Mut
DUOX1___ENSG00000137857.13	ENSG00000137857---Cluster2	1	153	43	0	0.350757	0.758334	0.265991	NA	1	Mut
SPATA6L___ENSG00000106686.12	ENSG00000106686---Cluster1	4	152	44	0	0.26445	1.00324	0.265305	CN_res	1	Mut__CN_res
TMEM102___ENSG00000181284.2	ENSG00000181284---Cluster1	3	86	110	0	0.311544	0.848879	0.264464	NA	0	Methyl_only
SH3GL2___ENSG00000107295.8	ENSG00000107295---Cluster1	1	57	139	0	0.349731	0.753882	0.263656	NA	1	Mut
DES___ENSG00000175084.7	ENSG00000175084---Cluster1	3	167	29	0	0.260939	1.00985	0.263509	NA	1	Mut
MBIP___ENSG00000151332.14	ENSG00000151332---Cluster1	1	132	64	0	0.257695	1.02112	0.263137	CN_res	0	CN_res
SPINT2___ENSG00000167642.8	ENSG00000167642---Cluster1	6	122	74	0	0.280282	0.936287	0.262425	NA	1	Mut
CHD3___ENSG00000170004.12	ENSG00000170004---Cluster1	1	105	91	0	0.28873	0.907213	0.26194	NA	2	Mut
PSMB9___ENSG00000240065.3	ENSG00000240065---Cluster2	6	83	113	0	0.262274	0.997986	0.261745	NA	0	Methyl_only
C10orf105___ENSG00000214688.4	ENSG00000214688---Cluster3	1	67	129	0	0.290459	0.900206	0.261473	NA	0	Methyl_only
NXPH2___ENSG00000144227.4	ENSG00000144227---Cluster2	1	140	56	0	0.319228	0.818701	0.261352	NA	1	Mut
ZNF860___ENSG00000197385.5	ENSG00000197385---Cluster1	2	40	156	0	0.291874	0.893755	0.260864	NA	0	Methyl_only
RP11-244F12.3___ENSG00000259498.1	ENSG00000259498---NoCluster	1	12	184	0	0.257437	1.01163	0.260431	NA	0	Methyl_only
MSTN___ENSG00000138379.4	ENSG00000138379---NoCluster	1	118	78	0	0.335024	0.776929	0.26029	NA	0	Methyl_only
TLE4___ENSG00000106829.14	ENSG00000106829---Cluster3	1	150	46	0	0.320173	0.812084	0.260007	CN_res	2	Mut__CN_res
BLVRA___ENSG00000106605.6	ENSG00000106605---Cluster3	1	23	173	0	0.331879	0.781744	0.259445	CN_res	0	CN_res
LXN___ENSG00000079257.3	ENSG00000079257---Cluster1	3	90	106	0	0.326553	0.794132	0.259326	CN_res	0	CN_res
RP11-165H4.3___ENSG00000213644.2	ENSG00000213644---Cluster2	1	78	118	0	0.335177	0.770284	0.258181	NA	0	Methyl_only
CTD-2666L21.1___ENSG00000234773.2	ENSG00000234773---Cluster1	2	104	92	0	0.310995	0.829296	0.257907	CN_res	0	CN_res
AC074389.9___ENSG00000236081.1	ENSG00000236081---Cluster1	2	42	154	0	0.3267	0.789149	0.257815	NA	0	Methyl_only
CDH17___ENSG00000079112.5	ENSG00000079112---Cluster3	3	40	156	0	0.264515	0.974115	0.257668	NA	0	Methyl_only
RP11-107I14.2___ENSG00000225208.1	ENSG00000225208---NoCluster	1	116	80	0	0.28737	0.891557	0.256207	NA	0	Methyl_only
MTSS1___ENSG00000170873.14	ENSG00000170873---Cluster3	4	76	120	0	0.306378	0.835214	0.255891	NA	4	Mut
ZBTB20___ENSG00000181722.11	ENSG00000181722---Cluster1	4	156	40	0	0.305897	0.833487	0.254961	NA	2	Mut
PPP1R16A___ENSG00000160972.5	ENSG00000160972---Cluster5	5	28	168	0	0.267178	0.953492	0.254752	NA	1	Mut
YBX3___ENSG00000060138.8	ENSG00000060138---Cluster5	1	130	66	0	0.282664	0.896366	0.253371	NA	0	Methyl_only
SERTAD4-AS1___ENSG00000203706.4	ENSG00000203706---Cluster1	1	146	50	0	0.263613	0.960934	0.253315	NA	0	Methyl_only
EPHX4___ENSG00000172031.6	ENSG00000172031---Cluster2	3	118	78	0	0.275958	0.914239	0.252292	NA	0	Methyl_only
ME1___ENSG00000065833.7	ENSG00000065833---Cluster1	3	163	33	0	0.315266	0.796619	0.251147	NA	1	Mut
OCIAD2___ENSG00000145247.7	ENSG00000145247---Cluster2	1	156	40	0	0.317469	0.789768	0.250727	NA	0	Methyl_only
IRS1___ENSG00000169047.5	ENSG00000169047---Cluster3	1	171	25	0	0.277456	0.902517	0.250408	CN_res	2	Mut__CN_res
TRIM65___ENSG00000141569.6	ENSG00000141569---Cluster1	2	67	129	0	0.291339	0.856448	0.249517	CN_res	0	CN_res
CALML3___ENSG00000178363.3	ENSG00000178363---NoCluster	1	75	121	0	0.309068	0.806433	0.249243	NA	0	Methyl_only
BNC1___ENSG00000169594.8	ENSG00000169594---Cluster1	10	129	67	0	0.294444	0.844691	0.248714	NA	0	Methyl_only
UNC13C___ENSG00000137766.12	ENSG00000137766---Cluster2	1	164	32	0	0.290014	0.851482	0.246942	NA	2	Mut
TMEM71___ENSG00000165071.10	ENSG00000165071---Cluster2	1	94	102	0	0.275655	0.89472	0.246634	NA	0	Methyl_only
CCNYL2___ENSG00000182632.10	ENSG00000182632---Cluster2	1	111	85	0	0.324693	0.759279	0.246533	NA	0	Methyl_only
MEGF11___ENSG00000157890.13	ENSG00000157890---Cluster1	2	153	43	0	0.300333	0.815876	0.245035	NA	2	Mut
AC093323.3___ENSG00000170846.11	ENSG00000170846---Cluster1	1	126	70	0	0.321759	0.76095	0.244843	NA	0	Methyl_only
C3orf18___ENSG00000088543.10	ENSG00000088543---Cluster2	2	128	68	0	0.261287	0.923046	0.24118	CN_res	0	CN_res
WBP1L___ENSG00000166272.12	ENSG00000166272---Cluster1	4	141	55	0	0.288761	0.830034	0.239682	CN_res	0	CN_res
CNTN6___ENSG00000134115.8	ENSG00000134115---Cluster1	2	123	73	0	0.273765	0.875387	0.23965	NA	0	Methyl_only
PRDM1___ENSG00000057657.10	ENSG00000057657---Cluster2	2	72	124	0	0.301774	0.791577	0.238877	NA	0	Methyl_only
SPECC1___ENSG00000128487.12	ENSG00000128487---Cluster3	3	63	133	0	0.279927	0.853317	0.238866	NA	2	Mut
KY___ENSG00000174611.7	ENSG00000174611---Cluster1	5	54	142	0	0.305395	0.781414	0.23864	NA	0	Methyl_only
AC138649.1___ENSG00000230856.1	ENSG00000230856---Cluster1	3	91	105	0	0.272425	0.872037	0.237565	NA	0	Methyl_only
USP46___ENSG00000109189.8	ENSG00000109189---Cluster1	4	60	136	0	0.269174	0.878873	0.23657	NA	2	Mut
DNAH2___ENSG00000183914.10	ENSG00000183914---Cluster5	4	101	95	0	0.277459	0.848455	0.235411	NA	3	Mut
PRDM8___ENSG00000152784.11	ENSG00000152784---Cluster4	2	178	18	0	0.253934	0.925837	0.235102	NA	2	Mut
RP11-511B23.3___ENSG00000258171.1	ENSG00000258171---NoCluster	1	126	70	0	0.309376	0.757369	0.234312	NA	0	Methyl_only
C10orf25___ENSG00000165511.4	ENSG00000165511---Cluster1	1	46	150	0	0.263425	0.886371	0.233493	CN_res	0	CN_res
ZIC4___ENSG00000174963.13	ENSG00000174963---Cluster6	5	150	46	0	0.308408	0.755505	0.233003	NA	4	Mut
SLC7A7___ENSG00000155465.14	ENSG00000155465---Cluster4	1	85	111	0	0.28043	0.828786	0.232416	NA	2	Mut
KDM2A___ENSG00000173120.10	ENSG00000173120---Cluster1	2	53	143	0	0.275523	0.829672	0.228594	CN_res	2	Mut__CN_res
CAPN15___ENSG00000103326.6	ENSG00000103326---Cluster2	3	56	140	0	0.252997	0.89495	0.22642	NA	3	Mut
GFPT2___ENSG00000131459.8	ENSG00000131459---Cluster3	1	101	95	0	0.286908	0.789011	0.226374	NA	2	Mut
IMPACT___ENSG00000154059.5	ENSG00000154059---Cluster1	6	108	88	0	0.289059	0.779545	0.225334	NA	0	Methyl_only
UHRF1___ENSG00000034063.9	ENSG00000034063---Cluster4	1	37	159	0	0.297512	0.757191	0.225273	CN_res	0	CN_res
MEIS1-AS2___ENSG00000230749.3	ENSG00000230749---Cluster1	6	131	65	0	0.269682	0.832162	0.224419	NA	0	Methyl_only
MIXL1___ENSG00000185155.7	ENSG00000185155---Cluster1	3	116	80	0	0.266021	0.842736	0.224186	NA	0	Methyl_only
RP11-74C1.4___ENSG00000232536.1	ENSG00000232536---Cluster1	3	137	59	0	0.283369	0.785508	0.222589	NA	0	Methyl_only
MYO16___ENSG00000041515.11	ENSG00000041515---Cluster1	2	139	57	0	0.251066	0.880896	0.221163	NA	4	Mut
FPGT___ENSG00000254685.2	ENSG00000254685---Cluster1	3	107	89	0	0.270183	0.816689	0.220656	NA	1	Mut
TRIM4___ENSG00000146833.11	ENSG00000146833---Cluster2	1	115	81	0	0.262434	0.818041	0.214682	NA	2	Mut
AL022344.4___ENSG00000233515.1	ENSG00000233515---Cluster2	1	37	159	0	0.277708	0.768497	0.213417	NA	0	Methyl_only
LINC00966___ENSG00000254377.1	ENSG00000254377---Cluster1	3	166	30	0	0.257447	0.824027	0.212143	NA	0	Methyl_only
RP11-699A5.2___ENSG00000265984.1	ENSG00000265984---Cluster1	1	147	49	0	0.27251	0.776781	0.211681	NA	0	Methyl_only
NME3___ENSG00000103024.3	ENSG00000103024---NoCluster	1	159	37	0	0.274786	0.767382	0.210866	NA	0	Methyl_only
UNC119___ENSG00000109103.7	ENSG00000109103---Cluster1	3	171	25	0	0.262626	0.80055	0.210245	CN_res	1	Mut__CN_res
ZNF502___ENSG00000196653.7	ENSG00000196653---Cluster2	1	135	61	0	0.272043	0.767076	0.208677	CN_res	2	Mut__CN_res
RASL11B___ENSG00000128045.5	ENSG00000128045---Cluster2	2	139	57	0	0.265379	0.774203	0.205457	NA	0	Methyl_only
BTBD3___ENSG00000132640.10	ENSG00000132640---Cluster5	3	170	26	0	0.254455	0.803914	0.20456	CN_res	1	Mut__CN_res
DIXDC1___ENSG00000150764.9	ENSG00000150764---Cluster7	2	102	94	0	0.256651	0.792559	0.203411	CN_res	1	Mut__CN_res
PECR___ENSG00000115425.9	ENSG00000115425---Cluster2	4	103	93	0	0.269761	0.750898	0.202563	CN_res	1	Mut__CN_res
GLIPR1L2___ENSG00000180481.6	ENSG00000180481---Cluster1	4	163	33	0	0.255122	0.751037	0.191606	NA	0	Methyl_only

## Sheet: (B) 3 methylation clusters
Gene_ID	ID	Num_probe	Num_sample_group1	Num_sample_group2	Num_sample_group3	diff_mean_methyl_1_2	diff_zcore_mean_exp_1_2	diff_mean_methyl_1_3	diff_zcore_mean_exp_1_3	score1_2	score1_3	CN_responsive_stringent	Mut_nb_sample	Alterations
MIR4458HG___ENSG00000247516.3	ENSG00000247516---Cluster1	3	82	76	38	0.369642	0.521436	0.789572	2.53299	0.192745	1.99998	NA	0	Methyl_only
CTA-211A9.5___ENSG00000244625.1	ENSG00000244625---Cluster1	3	72	96	28	0.369893	0.432394	0.86071	2.2909	0.15994	1.9718	NA	0	Methyl_only
SCG5___ENSG00000166922.4	ENSG00000166922---Cluster1	1	85	86	25	0.260346	0.563701	0.665852	2.83367	0.146758	1.8868	CN_res	1	Mut__CN_res
DGKE___ENSG00000153933.5	ENSG00000153933---Cluster5	2	87	80	29	0.442957	0.765966	0.859112	2.14978	0.33929	1.8469	NA	0	Methyl_only
LINC00310___ENSG00000227456.3	ENSG00000227456---NoCluster	1	31	112	53	0.371736	1.65349	0.853905	2.08609	0.614662	1.78132	NA	0	Methyl_only
PSMD5-AS1___ENSG00000226752.3	ENSG00000226752---Cluster1	3	72	83	41	0.388089	0.952477	0.825913	2.12665	0.369646	1.75643	NA	0	Methyl_only
PSMD5___ENSG00000095261.9	ENSG00000095261---Cluster1	2	63	79	54	0.381908	0.39317	0.82593	2.06855	0.150155	1.70848	NA	3	Mut
ZNF154___ENSG00000179909.11	ENSG00000179909---Cluster1	6	44	64	88	0.364494	1.22698	0.815388	2.08298	0.447227	1.69844	NA	0	Methyl_only
RP11-848P1.9___ENSG00000266865.2	ENSG00000266865---NoCluster	1	49	85	62	0.494646	1.12021	0.848441	1.99175	0.554107	1.68988	NA	0	Methyl_only
TTC12___ENSG00000149292.12	ENSG00000149292---Cluster1	5	49	43	104	0.430168	0.949762	0.806452	2.07358	0.408557	1.67224	NA	0	Methyl_only
DLEU7___ENSG00000186047.9	ENSG00000186047---Cluster2	3	48	112	36	0.411048	1.00289	0.822355	1.96272	0.412235	1.61405	NA	0	Methyl_only
CCDC114___ENSG00000105479.11	ENSG00000105479---Cluster2	3	91	95	10	0.230575	0.415339	0.721488	2.22987	0.0957665	1.60882	NA	0	Methyl_only
AC009501.4___ENSG00000231609.1	ENSG00000231609---Cluster5	3	68	58	70	0.41713	0.661064	0.785028	2.03348	0.27575	1.59634	NA	0	Methyl_only
TTN-AS1___ENSG00000237298.4	ENSG00000237298---Cluster1	1	63	77	56	0.418754	0.496067	0.733797	2.13227	0.20773	1.56465	NA	0	Methyl_only
RP11-564D11.3___ENSG00000255624.1	ENSG00000255624---Cluster2	2	56	102	38	0.4142	0.401079	0.864257	1.80576	0.166127	1.56064	NA	0	Methyl_only
ZADH2___ENSG00000180011.6	ENSG00000180011---Cluster6	3	49	61	86	0.499008	1.29165	0.813343	1.86878	0.644547	1.51996	NA	1	Mut
SOSTDC1___ENSG00000171243.7	ENSG00000171243---Cluster1	4	76	62	58	0.376393	0.589104	0.784911	1.92355	0.221734	1.50981	NA	0	Methyl_only
NUDT13___ENSG00000166321.9	ENSG00000166321---NoCluster	1	35	60	101	0.212043	0.674997	0.754403	1.99718	0.143128	1.50668	NA	2	Mut
RPP25___ENSG00000178718.5	ENSG00000178718---Cluster6	1	67	91	38	0.372129	0.872683	0.820104	1.82447	0.32475	1.49626	NA	0	Methyl_only
RP11-114G11.2___ENSG00000235368.1	ENSG00000235368---Cluster1	2	13	103	80	0.49206	1.60239	0.794875	1.87135	0.788472	1.48749	NA	0	Methyl_only
RP11-480D4.2___ENSG00000249159.2	ENSG00000249159---Cluster1	2	80	77	39	0.412805	0.736753	0.726492	2.04181	0.304135	1.48335	NA	0	Methyl_only
PAX6___ENSG00000007372.16	ENSG00000007372---Cluster2	8	17	109	70	0.399425	0.900972	0.771565	1.92016	0.35987	1.48153	NA	8	Mut
EID3___ENSG00000255150.1	ENSG00000255150---NoCluster	1	54	62	80	0.418064	0.831508	0.754624	1.95095	0.347623	1.47224	NA	0	Methyl_only
HENMT1___ENSG00000162639.11	ENSG00000162639---Cluster1	3	80	46	70	0.296521	0.322899	0.74369	1.97703	0.0957461	1.4703	NA	0	Methyl_only
IGHEP1___ENSG00000253692.2	ENSG00000253692---Cluster1	2	58	75	63	0.413919	0.764318	0.691218	2.09967	0.316365	1.45133	NA	0	Methyl_only
DNM3OS___ENSG00000230630.1	ENSG00000230630---Cluster1	4	27	55	114	0.444462	1.19343	0.734083	1.97568	0.530434	1.45031	NA	0	Methyl_only
RP11-310E22.4___ENSG00000234026.1	ENSG00000234026---Cluster1	3	65	71	60	0.398276	0.64389	0.776848	1.86504	0.256446	1.44885	NA	0	Methyl_only
CECR1___ENSG00000093072.11	ENSG00000093072---Cluster1	3	11	96	89	0.424663	0.871657	0.687435	2.08666	0.37016	1.43444	NA	0	Methyl_only
MOCOS___ENSG00000075643.5	ENSG00000075643---Cluster2	1	39	117	40	0.379998	1.33703	0.825844	1.72207	0.50807	1.42216	NA	0	Methyl_only
C9orf3___ENSG00000148120.10	ENSG00000148120---Cluster3	1	48	56	92	0.322687	0.67309	0.769989	1.84581	0.217197	1.42125	CN_res	0	CN_res
TSHR___ENSG00000165409.11	ENSG00000165409---Cluster3	2	41	111	44	0.445007	1.30905	0.793522	1.75671	0.582537	1.39399	NA	0	Methyl_only
AC005307.3___ENSG00000267243.1	ENSG00000267243---Cluster1	3	29	118	49	0.438951	1.08672	0.788842	1.76507	0.477015	1.39237	NA	0	Methyl_only
CPNE8___ENSG00000139117.9	ENSG00000139117---Cluster1	5	93	41	62	0.407626	0.75876	0.825254	1.68216	0.30929	1.38821	NA	0	Methyl_only
NHLH2___ENSG00000177551.5	ENSG00000177551---NoCluster	1	49	71	76	0.539128	0.965497	0.822128	1.61782	0.520527	1.33005	NA	0	Methyl_only
LPAR6___ENSG00000139679.11	ENSG00000139679---Cluster2	1	50	81	65	0.454367	0.573637	0.746335	1.78196	0.260642	1.32994	NA	0	Methyl_only
U95743.1___ENSG00000262267.1	ENSG00000262267---NoCluster	1	73	69	54	0.482454	1.28518	0.663556	1.99953	0.620042	1.3268	NA	0	Methyl_only
HORMAD2___ENSG00000176635.13	ENSG00000176635---Cluster1	5	59	83	54	0.374117	1.00952	0.774331	1.70704	0.377677	1.32182	NA	0	Methyl_only
CUZD1___ENSG00000138161.8	ENSG00000138161---Cluster5	3	49	82	65	0.411473	0.375062	0.689897	1.90742	0.154328	1.31593	NA	0	Methyl_only
HIST1H4I___ENSG00000198339.3	ENSG00000198339---Cluster1	2	79	51	66	0.413771	0.727871	0.870549	1.47846	0.301172	1.28707	NA	0	Methyl_only
ARSJ___ENSG00000180801.11	ENSG00000180801---Cluster4	1	64	80	52	0.428549	1.08526	0.766162	1.62103	0.465085	1.24197	NA	0	Methyl_only
H2AFJ___ENSG00000246705.3	ENSG00000246705---Cluster1	6	29	103	64	0.180722	0.388606	0.680142	1.82041	0.0702296	1.23814	NA	0	Methyl_only
CCDC8___ENSG00000169515.5	ENSG00000169515---Cluster1	4	60	83	53	0.340694	0.598129	0.659002	1.86017	0.203779	1.22585	NA	1	Mut
RP11-396F22.1___ENSG00000257718.1	ENSG00000257718---Cluster1	3	82	39	75	0.349361	0.400987	0.812173	1.50631	0.140089	1.22339	NA	0	Methyl_only
RPSAP52___ENSG00000241749.3	ENSG00000241749---NoCluster	1	28	91	77	0.511695	1.26768	0.782612	1.55798	0.648664	1.2193	NA	0	Methyl_only
CTA-85E5.10___ENSG00000227117.2	ENSG00000227117---Cluster1	4	52	90	54	0.367035	0.880913	0.801227	1.50666	0.323325	1.20718	NA	0	Methyl_only
NEFM___ENSG00000104722.9	ENSG00000104722---Cluster1	1	39	65	92	0.250883	0.71666	0.836315	1.43561	0.179798	1.20063	CN_res	0	CN_res
GPR19___ENSG00000183150.3	ENSG00000183150---Cluster1	3	69	45	82	0.421326	0.594606	0.849872	1.40672	0.250523	1.19553	NA	0	Methyl_only
TPD52L1___ENSG00000111907.16	ENSG00000111907---Cluster2	2	25	79	92	0.484362	0.478871	0.859025	1.38717	0.231947	1.19162	NA	0	Methyl_only
AKR1E2___ENSG00000165568.13	ENSG00000165568---Cluster1	2	64	73	59	0.246773	0.660968	0.593111	2.00418	0.163109	1.1887	NA	0	Methyl_only
ANK3___ENSG00000151150.16	ENSG00000151150---Cluster2	3	27	103	66	0.383435	0.824785	0.568322	2.06986	0.316252	1.17635	NA	3	Mut
RP11-510C10.2___ENSG00000224127.1	ENSG00000224127---Cluster1	2	73	93	30	0.413215	0.83672	0.848332	1.38252	0.345745	1.17283	NA	0	Methyl_only
NAA60___ENSG00000262621.2	ENSG00000262621---NoCluster	1	98	85	13	0.151456	0.674036	0.626366	1.87192	0.102087	1.17251	NA	0	Methyl_only
RP11-839D17.3___ENSG00000255129.1	ENSG00000255129---Cluster1	8	50	43	103	0.375976	0.692755	0.697347	1.67112	0.26046	1.16535	CN_res	0	CN_res
WBP2NL___ENSG00000183066.10	ENSG00000183066---Cluster2	3	26	100	70	0.357059	1.06509	0.573005	2.03247	0.380298	1.16461	NA	0	Methyl_only
CLEC14A___ENSG00000176435.6	ENSG00000176435---Cluster1	3	27	98	71	0.537837	0.623137	0.757859	1.52158	0.335146	1.15314	NA	1	Mut
TRH___ENSG00000170893.3	ENSG00000170893---Cluster1	4	77	32	87	0.167102	0.682563	0.740288	1.5279	0.114058	1.13109	NA	0	Methyl_only
C1QTNF3___ENSG00000082196.16	ENSG00000082196---Cluster2	1	13	72	111	0.521918	1.13301	0.69641	1.60425	0.591341	1.11721	CN_res	0	CN_res
STAG3___ENSG00000066923.13	ENSG00000066923---Cluster1	4	69	100	27	0.162205	0.82095	0.607974	1.8204	0.133162	1.10676	NA	4	Mut
RP11-510C10.3___ENSG00000224149.1	ENSG00000224149---NoCluster	1	74	79	43	0.323131	0.833762	0.794874	1.37266	0.269414	1.09109	NA	0	Methyl_only
HOXA-AS3___ENSG00000254369.2	ENSG00000254369---Cluster4	2	63	68	65	0.240223	1.05239	0.62237	1.72984	0.252809	1.0766	NA	0	Methyl_only
PCDHGC4___ENSG00000242419.1	ENSG00000242419---Cluster1	4	113	36	47	0.349439	0.474428	0.77731	1.37725	0.165784	1.07055	NA	0	Methyl_only
TNFRSF11A___ENSG00000141655.11	ENSG00000141655---Cluster2	1	26	63	107	0.473868	0.669555	0.783058	1.36179	0.31728	1.06636	NA	0	Methyl_only
QPCT___ENSG00000115828.11	ENSG00000115828---Cluster2	2	37	77	82	0.439663	0.967798	0.735248	1.44972	0.425505	1.0659	NA	1	Mut
FAM24B___ENSG00000213185.2	ENSG00000213185---Cluster1	3	49	82	65	0.411473	0.455781	0.689897	1.54475	0.187542	1.06572	NA	0	Methyl_only
AC140481.1___ENSG00000178162.4	ENSG00000178162---Cluster1	3	78	30	88	0.391581	0.680627	0.648346	1.64177	0.266521	1.06444	NA	0	Methyl_only
HIST1H4L___ENSG00000198558.2	ENSG00000198558---Cluster2	4	80	55	61	0.313172	0.623603	0.730561	1.45355	0.195295	1.06191	NA	0	Methyl_only
HCG11___ENSG00000228223.1	ENSG00000228223---Cluster1	1	108	50	38	0.249272	0.843949	0.532379	1.98776	0.210372	1.05824	NA	0	Methyl_only
DUSP6___ENSG00000139318.7	ENSG00000139318---Cluster2	5	43	58	95	0.302836	0.778733	0.807586	1.291	0.235828	1.0426	NA	0	Methyl_only
AL928742.12___ENSG00000227468.4	ENSG00000227468---Cluster1	3	22	106	68	0.291793	1.5365	0.441731	2.31151	0.44834	1.02106	NA	0	Methyl_only
RP11-231P20.2___ENSG00000236155.2	ENSG00000236155---Cluster1	4	80	65	51	0.280057	0.735808	0.577397	1.75437	0.206068	1.01297	NA	0	Methyl_only
RP11-17L5.4___ENSG00000259234.1	ENSG00000259234---NoCluster	1	97	54	45	0.320972	1.18077	0.775299	1.30152	0.378996	1.00906	NA	0	Methyl_only
AC016757.3___ENSG00000186235.6	ENSG00000186235---Cluster1	4	44	36	116	0.224468	0.776143	0.518313	1.91978	0.174219	0.995049	NA	0	Methyl_only
KCNE1___ENSG00000180509.7	ENSG00000180509---Cluster1	4	47	54	95	0.363605	0.593253	0.637613	1.55266	0.21571	0.989995	NA	0	Methyl_only
CUL7___ENSG00000044090.4	ENSG00000044090---Cluster2	1	46	68	82	0.284347	0.315403	0.785262	1.2605	0.089684	0.989819	NA	4	Mut
EHBP1___ENSG00000115504.10	ENSG00000115504---Cluster8	4	70	69	57	0.333086	0.748783	0.66292	1.48978	0.249409	0.987604	CN_res	1	Mut__CN_res
HPDL___ENSG00000186603.4	ENSG00000186603---Cluster1	3	81	88	27	0.116945	0.531714	0.475425	2.07239	0.0621812	0.985266	NA	1	Mut
FAM198B___ENSG00000164125.11	ENSG00000164125---Cluster1	3	92	64	40	0.116323	0.719374	0.495793	1.97437	0.0836794	0.97888	NA	1	Mut
CDH9___ENSG00000113100.5	ENSG00000113100---Cluster1	2	25	121	50	0.447826	1.09061	0.725305	1.34903	0.488403	0.978455	NA	0	Methyl_only
LHX1___ENSG00000132130.7	ENSG00000132130---Cluster7	1	89	71	36	0.293317	0.642521	0.756082	1.28415	0.188462	0.970923	CN_res	9	Mut__CN_res
AC061961.2___ENSG00000235949.1	ENSG00000235949---Cluster2	3	33	43	120	0.118328	1.33503	0.540654	1.78805	0.157973	0.966716	NA	0	Methyl_only
FAM124B___ENSG00000124019.9	ENSG00000124019---Cluster2	1	57	70	69	0.281176	0.935275	0.738895	1.29819	0.262977	0.959228	NA	0	Methyl_only
TUFT1___ENSG00000143367.11	ENSG00000143367---Cluster1	2	54	114	28	0.114416	0.701538	0.457194	2.06955	0.0802669	0.946185	NA	0	Methyl_only
ARAP2___ENSG00000047365.7	ENSG00000047365---Cluster2	1	37	90	69	0.443657	0.635455	0.596057	1.57137	0.281924	0.936628	NA	0	Methyl_only
AC013402.2___ENSG00000235597.1	ENSG00000235597---Cluster2	1	83	86	27	0.284312	0.609129	0.750036	1.23796	0.173183	0.928513	CN_res	0	CN_res
SPG20OS___ENSG00000120664.6	ENSG00000120664---Cluster1	4	109	54	33	0.492527	0.272321	0.850686	1.09102	0.134125	0.928113	NA	0	Methyl_only
SPHKAP___ENSG00000153820.8	ENSG00000153820---Cluster2	1	35	86	75	0.508486	0.569573	0.797842	1.16071	0.289619	0.92606	NA	1	Mut
AMIGO2___ENSG00000139211.5	ENSG00000139211---Cluster1	1	57	103	36	0.319111	1.09809	0.870654	1.06022	0.350414	0.923084	NA	1	Mut
LHX8___ENSG00000162624.10	ENSG00000162624---Cluster2	10	31	78	87	0.114825	1.58909	0.539366	1.70599	0.182467	0.920153	NA	0	Methyl_only
PDLIM4___ENSG00000131435.8	ENSG00000131435---Cluster1	5	71	29	96	0.395344	0.286343	0.71066	1.28587	0.113204	0.913814	NA	0	Methyl_only
ZNF876P___ENSG00000198155.5	ENSG00000198155---NoCluster	1	62	108	26	0.339667	0.72835	0.831192	1.09693	0.247396	0.911759	NA	0	Methyl_only
C4orf36___ENSG00000163633.6	ENSG00000163633---Cluster9	1	12	64	120	0.457452	0.743216	0.65926	1.38065	0.339985	0.91021	NA	0	Methyl_only
GPR68___ENSG00000119714.6	ENSG00000119714---NoCluster	1	39	114	43	0.160399	0.729641	0.527622	1.72322	0.117033	0.909209	NA	0	Methyl_only
MIR199A2___ENSG00000208024.1	ENSG00000208024---Cluster1	4	27	55	114	0.444462	0.709969	0.734083	1.23778	0.315554	0.908636	NA	0	Methyl_only
KBTBD12___ENSG00000187715.9	ENSG00000187715---Cluster1	4	99	52	45	0.368176	1.06635	0.580546	1.55786	0.392603	0.904409	NA	0	Methyl_only
TMEM243___ENSG00000135185.7	ENSG00000135185---Cluster7	1	36	85	75	0.457374	0.889133	0.703795	1.26901	0.406666	0.893121	NA	0	Methyl_only
RP11-57H12.3___ENSG00000226026.1	ENSG00000226026---Cluster4	1	20	130	46	0.317283	0.655932	0.669607	1.33308	0.208116	0.892642	NA	0	Methyl_only
IGHE___ENSG00000211891.4	ENSG00000211891---Cluster1	3	22	106	68	0.291793	1.10267	0.441731	2.00683	0.321751	0.886477	NA	0	Methyl_only
HIST1H3J___ENSG00000197153.3	ENSG00000197153---Cluster6	1	102	22	72	0.557639	0.743763	0.865665	1.01773	0.414751	0.881009	NA	0	Methyl_only
CD40___ENSG00000101017.9	ENSG00000101017---Cluster1	2	50	87	59	0.413758	1.05961	0.568691	1.54254	0.438421	0.877231	CN_res	0	CN_res
RP11-977B10.2___ENSG00000258101.1	ENSG00000258101---Cluster1	7	53	43	100	0.439944	0.836438	0.747662	1.16371	0.367986	0.870059	NA	0	Methyl_only
HIST1H4D___ENSG00000188987.2	ENSG00000188987---Cluster1	2	108	42	46	0.447986	0.403085	0.863509	1.00174	0.180576	0.865015	NA	0	Methyl_only
RP11-204E9.1___ENSG00000231754.1	ENSG00000231754---NoCluster	1	35	76	85	0.402568	1.07426	0.58518	1.44448	0.432461	0.845281	NA	0	Methyl_only
VASN___ENSG00000168140.4	ENSG00000168140---Cluster1	4	119	63	14	0.210313	0.398539	0.652262	1.28737	0.083818	0.839704	CN_res	0	CN_res
CTD-2526L21.3___ENSG00000227397.1	ENSG00000227397---NoCluster	1	57	90	49	0.433011	0.756807	0.673319	1.2451	0.327706	0.838346	NA	0	Methyl_only
CHSY1___ENSG00000131873.5	ENSG00000131873---Cluster6	3	23	95	78	0.512098	1.26874	0.733704	1.13918	0.649717	0.835823	CN_res	4	Mut__CN_res
AC010984.3___ENSG00000230646.1	ENSG00000230646---NoCluster	1	29	57	110	0.29472	0.052041	0.714811	1.16447	0.0153375	0.832375	NA	0	Methyl_only
RP11-624C23.1___ENSG00000253535.1	ENSG00000253535---NoCluster	1	48	57	91	0.259596	0.400634	0.788566	1.03026	0.104003	0.812425	NA	0	Methyl_only
RP11-112L6.4___ENSG00000231742.1	ENSG00000231742---NoCluster	1	90	81	25	0.346978	0.423369	0.702049	1.15503	0.1469	0.810886	NA	0	Methyl_only
SNAP25___ENSG00000132639.8	ENSG00000132639---Cluster1	1	62	42	92	0.503594	0.444625	0.873081	0.923148	0.223911	0.805983	CN_res	0	CN_res
AC018804.7___ENSG00000213225.6	ENSG00000213225---NoCluster	1	32	70	94	0.404106	0.575346	0.625395	1.28319	0.232501	0.802498	NA	0	Methyl_only
RGS10___ENSG00000148908.10	ENSG00000148908---Cluster1	2	64	58	74	0.342621	0.534066	0.602918	1.31993	0.182982	0.795806	NA	0	Methyl_only
RNU6-8___ENSG00000202337.1	ENSG00000202337---Cluster1	3	51	103	42	0.136222	0.2407	0.50662	1.56934	0.0327887	0.795056	CN_res	0	CN_res
AC011484.1___ENSG00000204850.3	ENSG00000204850---NoCluster	1	34	47	115	0.315983	0.533263	0.730678	1.08425	0.168502	0.792235	NA	0	Methyl_only
DSC2___ENSG00000134755.10	ENSG00000134755---Cluster1	1	67	80	49	0.356203	0.69605	0.756755	1.04135	0.247935	0.788046	NA	1	Mut
SEPT11___ENSG00000138758.7	ENSG00000138758---Cluster2	2	69	58	69	0.336251	0.33049	0.54732	1.4387	0.111128	0.787428	NA	2	Mut
TNFRSF10D___ENSG00000173530.5	ENSG00000173530---Cluster2	3	72	84	40	0.365291	0.936159	0.616859	1.27062	0.341971	0.783793	NA	0	Methyl_only
EOMES___ENSG00000163508.8	ENSG00000163508---Cluster1	3	83	41	72	0.291717	0.433161	0.838217	0.904699	0.12636	0.758333	NA	1	Mut
HIST1H3E___ENSG00000196966.3	ENSG00000196966---Cluster1	3	75	27	94	0.184466	0.231661	0.627664	1.20717	0.0427336	0.7577	NA	0	Methyl_only
RHOD___ENSG00000173156.2	ENSG00000173156---Cluster1	4	61	80	55	0.329403	0.259465	0.652721	1.15548	0.0854685	0.754205	NA	0	Methyl_only
RLN2___ENSG00000107014.7	ENSG00000107014---NoCluster	1	83	72	41	0.302784	0.711206	0.512946	1.47017	0.215342	0.754116	CN_res	0	CN_res
AC008060.7___ENSG00000218672.1	ENSG00000218672---Cluster1	2	79	53	64	0.341798	0.396059	0.676401	1.11235	0.135372	0.752392	NA	0	Methyl_only
CACNB4___ENSG00000182389.14	ENSG00000182389---Cluster6	3	137	42	17	0.149706	0.421691	0.650935	1.14622	0.0631295	0.746114	NA	1	Mut
B4GALT6___ENSG00000118276.7	ENSG00000118276---Cluster2	1	48	105	43	0.439298	0.490716	0.817786	0.909316	0.21557	0.743626	NA	0	Methyl_only
RFPL2___ENSG00000128253.9	ENSG00000128253---Cluster2	3	58	70	68	0.333578	-0.105192	0.629983	1.17841	-0.0350896	0.742376	NA	0	Methyl_only
PCDHGB7___ENSG00000254122.1	ENSG00000254122---Cluster1	5	51	80	65	0.236842	0.573789	0.549379	1.32973	0.135897	0.730525	NA	0	Methyl_only
LRRC36___ENSG00000159708.13	ENSG00000159708---Cluster2	2	39	117	40	0.190284	0.75963	0.563094	1.2712	0.144545	0.715806	NA	1	Mut
KDR___ENSG00000128052.8	ENSG00000128052---Cluster3	1	63	51	82	0.416894	0.386657	0.749703	0.950551	0.161195	0.712631	NA	1	Mut
RP11-946L16.1___ENSG00000257258.1	ENSG00000257258---Cluster2	1	79	71	46	0.364456	0.26702	0.81872	0.867545	0.097317	0.710277	NA	0	Methyl_only
ABRACL___ENSG00000146386.7	ENSG00000146386---Cluster2	1	59	58	79	0.524697	0.705294	0.683391	1.0382	0.370066	0.709499	CN_res	0	CN_res
ANKRD39___ENSG00000213337.4	ENSG00000213337---Cluster1	3	108	76	12	0.169542	0.903588	0.567324	1.23227	0.153197	0.699097	CN_res	1	Mut__CN_res
GNG3___ENSG00000162188.5	ENSG00000162188---Cluster1	3	58	87	51	0.359058	0.482165	0.674249	1.03535	0.173125	0.698081	CN_res	0	CN_res
EIF4E3___ENSG00000163412.8	ENSG00000163412---Cluster2	3	45	63	88	0.425421	0.638727	0.715263	0.972709	0.271728	0.695742	CN_res	0	CN_res
RP1-310O13.7___ENSG00000226239.1	ENSG00000226239---Cluster1	3	55	48	93	0.266755	0.638687	0.671445	1.03602	0.170373	0.695629	CN_res	0	CN_res
TCF12___ENSG00000140262.13	ENSG00000140262---Cluster4	1	74	98	24	0.131475	0.802007	0.593382	1.14528	0.105444	0.679586	NA	1	Mut
CMYA5___ENSG00000164309.10	ENSG00000164309---Cluster1	6	41	51	104	0.359385	0.641199	0.68746	0.987152	0.230437	0.678627	NA	0	Methyl_only
RP11-480D4.4___ENSG00000250037.1	ENSG00000250037---Cluster1	2	80	77	39	0.412805	0.370587	0.726492	0.931086	0.15298	0.676426	NA	0	Methyl_only
FAM109B___ENSG00000177096.4	ENSG00000177096---Cluster1	2	45	63	88	0.291097	0.398062	0.484278	1.38256	0.115875	0.669541	NA	0	Methyl_only
OLIG3___ENSG00000177468.5	ENSG00000177468---Cluster1	4	27	86	83	0.376402	0.463335	0.721127	0.924432	0.1744	0.666633	NA	0	Methyl_only
RP11-549B18.1___ENSG00000259985.1	ENSG00000259985---NoCluster	1	54	106	36	0.440546	0.499854	0.732791	0.902913	0.220209	0.661646	NA	0	Methyl_only
CELF2___ENSG00000048740.13	ENSG00000048740---Cluster2	4	56	56	84	0.303512	0.592621	0.617345	1.07037	0.179867	0.660785	NA	2	Mut
SPG20___ENSG00000133104.8	ENSG00000133104---Cluster4	3	91	49	56	0.326396	0.176556	0.657725	0.99452	0.0576272	0.654121	NA	2	Mut
PGF___ENSG00000119630.9	ENSG00000119630---Cluster2	1	64	47	85	0.527237	0.769122	0.636534	1.02153	0.405509	0.650241	CN_res	0	CN_res
L1TD1___ENSG00000240563.1	ENSG00000240563---NoCluster	1	38	108	50	0.215507	0.614036	0.576422	1.10863	0.132329	0.639038	NA	0	Methyl_only
FABP5___ENSG00000164687.6	ENSG00000164687---Cluster2	2	32	56	108	0.386481	0.458117	0.595471	1.06989	0.177053	0.637088	NA	0	Methyl_only
OXT___ENSG00000101405.3	ENSG00000101405---Cluster2	1	65	71	60	0.37854	0.0910052	0.703019	0.905663	0.0344491	0.636698	NA	0	Methyl_only
RP11-139I14.2___ENSG00000237390.1	ENSG00000237390---Cluster1	4	70	67	59	0.327537	0.983608	0.517288	1.22866	0.322168	0.635573	NA	0	Methyl_only
BHLHE22___ENSG00000180828.1	ENSG00000180828---Cluster1	1	105	53	38	0.120106	0.804035	0.503507	1.25703	0.0965697	0.632924	NA	1	Mut
RP11-773H22.2___ENSG00000267336.1	ENSG00000267336---Cluster1	2	33	84	79	0.340961	0.943771	0.481364	1.30938	0.321789	0.630288	NA	0	Methyl_only
SMIM1___ENSG00000235169.3	ENSG00000235169---NoCluster	1	79	65	52	0.113791	0.580154	0.616577	1.02055	0.0660164	0.62925	NA	0	Methyl_only
RP13-492C18.2___ENSG00000237268.2	ENSG00000237268---Cluster2	1	64	70	62	0.407789	0.593793	0.666637	0.925079	0.242142	0.616692	NA	0	Methyl_only
LY75___ENSG00000054219.9	ENSG00000054219---Cluster1	3	61	92	43	0.42061	0.639694	0.636861	0.967879	0.269062	0.616404	NA	0	Methyl_only
HIST1H2APS3___ENSG00000218281.1	ENSG00000218281---NoCluster	1	63	77	56	0.382433	0.64585	0.748079	0.823625	0.246994	0.616136	NA	0	Methyl_only
AP1S3___ENSG00000152056.12	ENSG00000152056---Cluster2	3	84	32	80	0.159037	0.63247	0.509505	1.18282	0.100586	0.602653	CN_res	0	CN_res
CACNA1E___ENSG00000198216.6	ENSG00000198216---Cluster3	5	94	70	32	0.137863	1.00004	0.500533	1.19663	0.137869	0.598952	NA	3	Mut
HEATR4___ENSG00000187105.4	ENSG00000187105---Cluster1	3	102	14	80	0.251927	0.497836	0.726198	0.819782	0.125418	0.595324	CN_res	0	CN_res
SYK___ENSG00000165025.10	ENSG00000165025---Cluster1	2	117	45	34	0.140794	0.764206	0.595217	0.99671	0.107595	0.593258	NA	0	Methyl_only
TMEM106A___ENSG00000184988.4	ENSG00000184988---Cluster1	4	71	32	93	0.261654	0.218763	0.763652	0.765168	0.0572401	0.584322	NA	0	Methyl_only
RP11-21G15.1___ENSG00000264714.1	ENSG00000264714---Cluster1	2	71	70	55	0.171421	0.424304	0.467608	1.24877	0.0727347	0.583933	NA	0	Methyl_only
ANKRD23___ENSG00000163126.10	ENSG00000163126---Cluster3	3	108	76	12	0.169542	0.734849	0.567324	1.00547	0.124588	0.570428	NA	0	Methyl_only
TOM1L2___ENSG00000175662.13	ENSG00000175662---Cluster1	1	13	90	93	0.369999	0.401274	0.592479	0.93644	0.148471	0.554821	CN_res	0	CN_res
NABP2___ENSG00000139579.8	ENSG00000139579---Cluster10	1	129	57	10	0.120322	0.586574	0.448704	1.23558	0.0705777	0.55441	CN_res	1	Mut__CN_res
ATP6V0CP3___ENSG00000213435.3	ENSG00000213435---Cluster2	2	21	67	108	0.239508	1.14056	0.363272	1.51907	0.273173	0.551835	NA	0	Methyl_only
APBB1IP___ENSG00000077420.11	ENSG00000077420---Cluster1	4	58	85	53	0.275031	0.418834	0.638424	0.862436	0.115192	0.5506	NA	1	Mut
STX1B___ENSG00000099365.5	ENSG00000099365---Cluster7	3	51	78	67	0.303965	0.617876	0.634764	0.858939	0.187812	0.545223	NA	0	Methyl_only
IGDCC3___ENSG00000174498.9	ENSG00000174498---Cluster4	2	55	62	79	0.184294	0.703438	0.368391	1.46604	0.12964	0.540076	CN_res	1	Mut__CN_res
RBP4___ENSG00000138207.8	ENSG00000138207---Cluster1	2	27	127	42	0.168981	0.148318	0.577748	0.921424	0.0250629	0.532351	NA	0	Methyl_only
TMEM108___ENSG00000144868.9	ENSG00000144868---Cluster1	2	49	73	74	0.190555	0.407755	0.452	1.16265	0.0776995	0.525519	CN_res	3	Mut__CN_res
KLHL1___ENSG00000150361.7	ENSG00000150361---Cluster1	3	68	76	52	0.469993	0.474341	0.656696	0.798996	0.222937	0.524697	NA	0	Methyl_only
ADAMTS9-AS1___ENSG00000241158.2	ENSG00000241158---Cluster1	2	83	67	46	0.459999	0.690462	0.641378	0.804827	0.317612	0.516198	NA	0	Methyl_only
ANKRD6___ENSG00000135299.12	ENSG00000135299---Cluster3	1	39	113	44	0.112543	0.838906	0.372571	1.35666	0.0944126	0.505451	NA	0	Methyl_only
RP11-673E1.3___ENSG00000249741.2	ENSG00000249741---NoCluster	1	73	14	109	0.217754	0.628615	0.387081	1.2929	0.136884	0.500457	NA	0	Methyl_only
CHN2___ENSG00000106069.16	ENSG00000106069---Cluster1	4	47	109	40	0.157327	0.361461	0.473232	1.05332	0.0568676	0.498463	NA	1	Mut
KRT8___ENSG00000170421.7	ENSG00000170421---Cluster4	5	82	48	66	0.316771	0.565455	0.516619	0.933076	0.17912	0.482045	NA	0	Methyl_only
SEL1L3___ENSG00000091490.6	ENSG00000091490---Cluster1	3	68	66	62	0.13072	0.431684	0.449836	1.07128	0.0564297	0.4819	NA	3	Mut
C13orf45___ENSG00000178734.4	ENSG00000178734---Cluster1	4	75	64	57	0.334709	0.374138	0.594833	0.789897	0.125227	0.469857	NA	0	Methyl_only
MKRN3___ENSG00000179455.6	ENSG00000179455---Cluster1	3	122	29	45	0.115377	0.671745	0.314405	1.47615	0.0775041	0.46411	NA	0	Methyl_only
BRINP3___ENSG00000162670.8	ENSG00000162670---Cluster2	4	40	37	119	0.222457	0.0154725	0.589377	0.753273	0.00344196	0.443962	NA	1	Mut
KCNK17___ENSG00000124780.9	ENSG00000124780---Cluster1	2	71	55	70	0.354961	0.305323	0.485425	0.914473	0.108378	0.443908	NA	0	Methyl_only
COL14A1___ENSG00000187955.7	ENSG00000187955---Cluster1	4	65	57	74	0.123264	0.197237	0.519706	0.847255	0.0243122	0.440324	NA	0	Methyl_only
OSBPL5___ENSG00000021762.15	ENSG00000021762---Cluster2	10	42	86	68	0.216877	0.553564	0.471754	0.91977	0.120055	0.433905	NA	1	Mut
AC139100.2___ENSG00000267270.1	ENSG00000267270---Cluster1	3	79	2	115	0.826001	2.83746	0.478752	0.889468	2.34374	0.425835	NA	0	Methyl_only
TNFRSF18___ENSG00000186891.9	ENSG00000186891---Cluster1	5	80	44	72	0.293221	0.134395	0.53185	0.800018	0.0394074	0.425489	NA	0	Methyl_only
S100A13___ENSG00000189171.9	ENSG00000189171---Cluster7	3	48	57	91	0.256864	0.223246	0.545168	0.772918	0.0573438	0.42137	NA	0	Methyl_only
TAP1___ENSG00000168394.9	ENSG00000168394---Cluster9	5	67	116	13	0.115018	0.931595	0.413002	0.971169	0.107151	0.401095	NA	1	Mut
LAD1___ENSG00000159166.9	ENSG00000159166---Cluster1	8	65	62	69	0.303623	0.413466	0.580682	0.680917	0.125538	0.395396	NA	0	Methyl_only
RP11-412D9.4___ENSG00000260329.1	ENSG00000260329---Cluster2	2	50	54	92	0.365101	0.235728	0.473406	0.82851	0.0860645	0.392222	NA	0	Methyl_only
TMEM144___ENSG00000164124.6	ENSG00000164124---Cluster1	3	91	84	21	0.327422	0.751527	0.723872	0.534506	0.246066	0.386914	NA	1	Mut
SEMA5A___ENSG00000112902.7	ENSG00000112902---Cluster1	2	63	53	80	0.177713	0.523954	0.368934	0.958429	0.0931134	0.353597	NA	0	Methyl_only
DCUN1D2___ENSG00000150401.10	ENSG00000150401---Cluster2	3	45	82	69	0.177719	0.522856	0.452079	0.779807	0.0929214	0.352534	NA	1	Mut
MIR155HG___ENSG00000234883.2	ENSG00000234883---Cluster2	5	74	42	80	0.112955	0.317245	0.422545	0.81848	0.0358345	0.345845	NA	0	Methyl_only
RIPPLY3___ENSG00000183145.4	ENSG00000183145---Cluster1	2	44	61	91	0.223685	0.218931	0.372931	0.922168	0.0489716	0.343905	NA	0	Methyl_only
SLC26A5___ENSG00000170615.10	ENSG00000170615---Cluster1	2	65	63	68	0.218179	0.544257	0.37196	0.861038	0.118745	0.320272	NA	0	Methyl_only
HSPB2___ENSG00000170276.4	ENSG00000170276---Cluster2	2	102	58	36	0.180637	0.436252	0.343427	0.928897	0.0788032	0.319009	NA	3	Mut
SCARA3___ENSG00000168077.9	ENSG00000168077---Cluster1	2	22	132	42	0.160856	0.504632	0.27749	1.12122	0.0811731	0.311129	NA	1	Mut
RP3-324O17.4___ENSG00000101898.5	ENSG00000101898---Cluster2	3	59	23	114	0.104273	0.428495	0.285244	1.06327	0.0446805	0.303292	CN_res	0	CN_res
